# Supplementary material for: Constructing eRNA-mediated gene regulatory networks to explore the genetic basis of muscle and fat-relevant traits in pigs
Source: Genet Sel Evol. 2024 Apr 9;56:28. doi: 10.1186/s12711-024-00897-4 (PMC11003151; doi:10.1186/s12711-024-00897-4)
Supplement: Supplementary file 2 — Additional file 2: Table S1. The GWAS-associated loci for muscle and adipose tissue-related traits in pigs. [file 12711_2024_897_MOESM2_ESM.xlsx]

## Sheet: Sheet1
GWAS hits associated with fat related traits								GWAS hits associated with muscle related traits
Chr3	Animal QTLdb	Meat_and_Carcass_Association	106237710	106237714	QTL_ID=101892	Trait=Unsaturated to saturated fatty acid ratio		ChrX	Animal QTLdb	Meat_and_Carcass_Association	14825394	14825398	QTL_ID=216314	Trait=Loin muscle depth
Chr8	Animal QTLdb	Meat_and_Carcass_Association	82560420	82560424	QTL_ID=101898	Trait=Unsaturated to saturated fatty acid ratio		ChrX	Animal QTLdb	Meat_and_Carcass_Association	38929495	38929499	QTL_ID=24219	Trait=Loin muscle area
Chr14	Animal QTLdb	Meat_and_Carcass_Association	110570156	110570160	QTL_ID=101874	Trait=Unsaturated to saturated fatty acid ratio		ChrX	Animal QTLdb	Meat_and_Carcass_Association	38929663	38929667	QTL_ID=24214	Trait=Loin muscle area
Chr14	Animal QTLdb	Meat_and_Carcass_Association	110617900	110617904	QTL_ID=101882	Trait=Unsaturated to saturated fatty acid ratio		ChrX	Animal QTLdb	Meat_and_Carcass_Association	38929663	38929667	QTL_ID=24215	Trait=Lean meat percentage
Chr14	Animal QTLdb	Meat_and_Carcass_Association	110656832	110656836	QTL_ID=101883	Trait=Unsaturated to saturated fatty acid ratio		ChrX	Animal QTLdb	Meat_and_Carcass_Association	121189408	121189412	QTL_ID=165285	Trait=Loin muscle area
Chr14	Animal QTLdb	Meat_and_Carcass_Association	110837015	110837019	QTL_ID=101900	Trait=Unsaturated to saturated fatty acid ratio		Chr1	Animal QTLdb	Meat_and_Carcass_Association	35249285	35249289	QTL_ID=17771	Trait=Loin muscle area
Chr14	Animal QTLdb	Meat_and_Carcass_Association	110994064	110994068	QTL_ID=101897	Trait=Unsaturated to saturated fatty acid ratio		Chr1	Animal QTLdb	Meat_and_Carcass_Association	36657202	36657206	QTL_ID=216168	Trait=Lean meat percentage
Chr14	Animal QTLdb	Meat_and_Carcass_Association	111483983	111483987	QTL_ID=101877	Trait=Unsaturated to saturated fatty acid ratio		Chr1	Animal QTLdb	Meat_and_Carcass_Association	37024100	37024104	QTL_ID=216226	Trait=Lean meat percentage
Chr14	Animal QTLdb	Meat_and_Carcass_Association	111646450	111646454	QTL_ID=101890	Trait=Unsaturated to saturated fatty acid ratio		Chr1	Animal QTLdb	Meat_and_Carcass_Association	37366712	37366716	QTL_ID=216217	Trait=Lean meat percentage
Chr14	Animal QTLdb	Meat_and_Carcass_Association	111671435	111671439	QTL_ID=101878	Trait=Unsaturated to saturated fatty acid ratio		Chr1	Animal QTLdb	Meat_and_Carcass_Association	37381309	37381313	QTL_ID=216218	Trait=Lean meat percentage
Chr14	Animal QTLdb	Meat_and_Carcass_Association	111758837	111758841	QTL_ID=101903	Trait=Unsaturated to saturated fatty acid ratio		Chr1	Animal QTLdb	Meat_and_Carcass_Association	37401592	37401596	QTL_ID=216219	Trait=Lean meat percentage
Chr14	Animal QTLdb	Meat_and_Carcass_Association	112135555	112135559	QTL_ID=101884	Trait=Unsaturated to saturated fatty acid ratio		Chr1	Animal QTLdb	Meat_and_Carcass_Association	37746274	37746278	QTL_ID=216221	Trait=Lean meat percentage
Chr14	Animal QTLdb	Meat_and_Carcass_Association	112299940	112299944	QTL_ID=101885	Trait=Unsaturated to saturated fatty acid ratio		Chr1	Animal QTLdb	Meat_and_Carcass_Association	38067412	38067416	QTL_ID=216220	Trait=Lean meat percentage
Chr14	Animal QTLdb	Meat_and_Carcass_Association	112579751	112579755	QTL_ID=101902	Trait=Unsaturated to saturated fatty acid ratio		Chr1	Animal QTLdb	Meat_and_Carcass_Association	38161767	38161771	QTL_ID=216214	Trait=Lean meat percentage
Chr14	Animal QTLdb	Meat_and_Carcass_Association	112646855	112646859	QTL_ID=101879	Trait=Unsaturated to saturated fatty acid ratio		Chr1	Animal QTLdb	Meat_and_Carcass_Association	38185042	38185046	QTL_ID=216215	Trait=Lean meat percentage
Chr14	Animal QTLdb	Meat_and_Carcass_Association	112683766	112683770	QTL_ID=101886	Trait=Unsaturated to saturated fatty acid ratio		Chr1	Animal QTLdb	Meat_and_Carcass_Association	38189917	38189921	QTL_ID=216216	Trait=Lean meat percentage
Chr14	Animal QTLdb	Meat_and_Carcass_Association	112737324	112737328	QTL_ID=101895	Trait=Unsaturated to saturated fatty acid ratio		Chr1	Animal QTLdb	Meat_and_Carcass_Association	47363180	47363184	QTL_ID=22351	Trait=Loin muscle area
Chr14	Animal QTLdb	Meat_and_Carcass_Association	112815934	112815938	QTL_ID=101894	Trait=Unsaturated to saturated fatty acid ratio		Chr1	Animal QTLdb	Meat_and_Carcass_Association	47939839	47939843	QTL_ID=22352	Trait=Loin muscle area
Chr14	Animal QTLdb	Meat_and_Carcass_Association	112867915	112867919	QTL_ID=101887	Trait=Unsaturated to saturated fatty acid ratio		Chr1	Animal QTLdb	Meat_and_Carcass_Association	48054128	48054132	QTL_ID=22353	Trait=Loin muscle area
Chr14	Animal QTLdb	Meat_and_Carcass_Association	113083221	113083225	QTL_ID=101880	Trait=Unsaturated to saturated fatty acid ratio		Chr1	Animal QTLdb	Meat_and_Carcass_Association	48070344	48070348	QTL_ID=22354	Trait=Loin muscle area
Chr14	Animal QTLdb	Meat_and_Carcass_Association	113113811	113113815	QTL_ID=101901	Trait=Unsaturated to saturated fatty acid ratio		Chr1	Animal QTLdb	Meat_and_Carcass_Association	48091912	48091916	QTL_ID=22355	Trait=Loin muscle area
Chr14	Animal QTLdb	Meat_and_Carcass_Association	113360159	113360163	QTL_ID=101888	Trait=Unsaturated to saturated fatty acid ratio		Chr1	Animal QTLdb	Meat_and_Carcass_Association	48105130	48105134	QTL_ID=22356	Trait=Loin muscle area
Chr14	Animal QTLdb	Meat_and_Carcass_Association	113426093	113426097	QTL_ID=101899	Trait=Unsaturated to saturated fatty acid ratio		Chr1	Animal QTLdb	Meat_and_Carcass_Association	48118125	48118129	QTL_ID=22357	Trait=Loin muscle area
Chr14	Animal QTLdb	Meat_and_Carcass_Association	113435460	113435464	QTL_ID=101891	Trait=Unsaturated to saturated fatty acid ratio		Chr1	Animal QTLdb	Meat_and_Carcass_Association	48142674	48142678	QTL_ID=22358	Trait=Loin muscle area
Chr14	Animal QTLdb	Meat_and_Carcass_Association	113525184	113525188	QTL_ID=101881	Trait=Unsaturated to saturated fatty acid ratio		Chr1	Animal QTLdb	Meat_and_Carcass_Association	48157340	48157344	QTL_ID=22359	Trait=Loin muscle area
Chr14	Animal QTLdb	Meat_and_Carcass_Association	113790233	113790237	QTL_ID=101889	Trait=Unsaturated to saturated fatty acid ratio		Chr1	Animal QTLdb	Meat_and_Carcass_Association	48920744	48920748	QTL_ID=22333	Trait=Loin muscle area
Chr1	Animal QTLdb	Meat_and_Carcass_Association	30500549	30500553	QTL_ID=18545	Trait=Unsaturated fatty acid content		Chr1	Animal QTLdb	Meat_and_Carcass_Association	48948721	48948725	QTL_ID=22334	Trait=Loin muscle area
Chr1	Animal QTLdb	Meat_and_Carcass_Association	45048171	45048175	QTL_ID=18549	Trait=Unsaturated fatty acid content		Chr1	Animal QTLdb	Meat_and_Carcass_Association	48974543	48974547	QTL_ID=22335	Trait=Loin muscle area
Chr1	Animal QTLdb	Meat_and_Carcass_Association	56304712	56304716	QTL_ID=18552	Trait=Unsaturated fatty acid content		Chr1	Animal QTLdb	Meat_and_Carcass_Association	48988750	48988754	QTL_ID=22336	Trait=Loin muscle area
Chr2	Animal QTLdb	Meat_and_Carcass_Association	16620325	16620329	QTL_ID=218044	Trait=Unsaturated fatty acid content		Chr1	Animal QTLdb	Meat_and_Carcass_Association	49024492	49024496	QTL_ID=22337	Trait=Loin muscle area
Chr4	Animal QTLdb	Meat_and_Carcass_Association	111560826	111560830	QTL_ID=131482	Trait=Unsaturated fatty acid content		Chr1	Animal QTLdb	Meat_and_Carcass_Association	49119453	49119457	QTL_ID=22338	Trait=Loin muscle area
Chr8	Animal QTLdb	Meat_and_Carcass_Association	13982058	13982062	QTL_ID=18593	Trait=Unsaturated fatty acid content		Chr1	Animal QTLdb	Meat_and_Carcass_Association	49245977	49245981	QTL_ID=22339	Trait=Loin muscle area
Chr14	Animal QTLdb	Meat_and_Carcass_Association	5198354	5198358	QTL_ID=18603	Trait=Unsaturated fatty acid content		Chr1	Animal QTLdb	Meat_and_Carcass_Association	49350537	49350541	QTL_ID=22340	Trait=Loin muscle area
Chr14	Animal QTLdb	Meat_and_Carcass_Association	111397703	111397707	QTL_ID=169966	Trait=Unsaturated fatty acid content		Chr1	Animal QTLdb	Meat_and_Carcass_Association	49392900	49392904	QTL_ID=22341	Trait=Loin muscle area
Chr14	Animal QTLdb	Meat_and_Carcass_Association	111397703	111397707	QTL_ID=169967	Trait=Unsaturated fatty acid content		Chr1	Animal QTLdb	Meat_and_Carcass_Association	49773810	49773814	QTL_ID=22342	Trait=Loin muscle area
Chr14	Animal QTLdb	Meat_and_Carcass_Association	111461629	111461633	QTL_ID=169976	Trait=Unsaturated fatty acid content		Chr1	Animal QTLdb	Meat_and_Carcass_Association	50051569	50051573	QTL_ID=22344	Trait=Loin muscle area
Chr14	Animal QTLdb	Meat_and_Carcass_Association	111461629	111461633	QTL_ID=169977	Trait=Unsaturated fatty acid content		Chr1	Animal QTLdb	Meat_and_Carcass_Association	50139645	50139649	QTL_ID=22345	Trait=Loin muscle area
Chr14	Animal QTLdb	Meat_and_Carcass_Association	111461749	111461753	QTL_ID=169982	Trait=Unsaturated fatty acid content		Chr1	Animal QTLdb	Meat_and_Carcass_Association	50425748	50425752	QTL_ID=17570	Trait=Loin muscle area
Chr14	Animal QTLdb	Meat_and_Carcass_Association	111461749	111461753	QTL_ID=169983	Trait=Unsaturated fatty acid content		Chr1	Animal QTLdb	Meat_and_Carcass_Association	50425748	50425752	QTL_ID=17571	Trait=Loin muscle area
Chr14	Animal QTLdb	Meat_and_Carcass_Association	111461802	111461806	QTL_ID=169988	Trait=Unsaturated fatty acid content		Chr1	Animal QTLdb	Meat_and_Carcass_Association	50489399	50489403	QTL_ID=17568	Trait=Loin muscle area
Chr14	Animal QTLdb	Meat_and_Carcass_Association	111461802	111461806	QTL_ID=169989	Trait=Unsaturated fatty acid content		Chr1	Animal QTLdb	Meat_and_Carcass_Association	50489399	50489403	QTL_ID=17569	Trait=Loin muscle area
Chr14	Animal QTLdb	Meat_and_Carcass_Association	111473971	111473975	QTL_ID=169994	Trait=Unsaturated fatty acid content		Chr1	Animal QTLdb	Meat_and_Carcass_Association	55366035	55366039	QTL_ID=211914	Trait=Lean meat percentage
Chr14	Animal QTLdb	Meat_and_Carcass_Association	111473971	111473975	QTL_ID=169995	Trait=Unsaturated fatty acid content		Chr1	Animal QTLdb	Meat_and_Carcass_Association	55508389	55508393	QTL_ID=211913	Trait=Lean meat percentage
Chr14	Animal QTLdb	Meat_and_Carcass_Association	111474478	111474482	QTL_ID=170000	Trait=Unsaturated fatty acid content		Chr1	Animal QTLdb	Meat_and_Carcass_Association	55536763	55536767	QTL_ID=211915	Trait=Lean meat percentage
Chr14	Animal QTLdb	Meat_and_Carcass_Association	111474478	111474482	QTL_ID=170001	Trait=Unsaturated fatty acid content		Chr1	Animal QTLdb	Meat_and_Carcass_Association	112846280	112846284	QTL_ID=139200	Trait=Lean meat percentage
Chr14	Animal QTLdb	Meat_and_Carcass_Association	111483983	111483987	QTL_ID=131483	Trait=Unsaturated fatty acid content		Chr1	Animal QTLdb	Meat_and_Carcass_Association	113323356	113323360	QTL_ID=139201	Trait=Lean meat percentage
Chr14	Animal QTLdb	Meat_and_Carcass_Association	111483983	111483987	QTL_ID=169943	Trait=Unsaturated fatty acid content		Chr1	Animal QTLdb	Meat_and_Carcass_Association	113346596	113346600	QTL_ID=139202	Trait=Lean meat percentage
Chr14	Animal QTLdb	Meat_and_Carcass_Association	111483983	111483987	QTL_ID=169951	Trait=Unsaturated fatty acid content		Chr1	Animal QTLdb	Meat_and_Carcass_Association	151018800	151018804	QTL_ID=216167	Trait=Lean meat percentage
Chr7	Animal QTLdb	Meat_and_Carcass_Association	87516358	87516362	QTL_ID=193517	Trait=Total fatty acid content		Chr1	Animal QTLdb	Meat_and_Carcass_Association	158355903	158355907	QTL_ID=139203	Trait=Lean meat percentage
Chr1	Animal QTLdb	Meat_and_Carcass_Association	24412232	24412236	QTL_ID=28180	Trait=Subcutanous fat area		Chr1	Animal QTLdb	Meat_and_Carcass_Association	158371282	158371286	QTL_ID=139204	Trait=Lean meat percentage
Chr7	Animal QTLdb	Meat_and_Carcass_Association	36423560	36423564	QTL_ID=95720	Trait=Subcutanous fat area		Chr1	Animal QTLdb	Meat_and_Carcass_Association	158682902	158682906	QTL_ID=216162	Trait=Lean meat percentage
Chr14	Animal QTLdb	Meat_and_Carcass_Association	40877077	40877081	QTL_ID=23615	Trait=Subcutanous fat area		Chr1	Animal QTLdb	Meat_and_Carcass_Association	158755253	158755257	QTL_ID=216163	Trait=Lean meat percentage
Chr2	Animal QTLdb	Meat_and_Carcass_Association	42812064	42812068	QTL_ID=56223	Trait=Side fat thickness		Chr1	Animal QTLdb	Meat_and_Carcass_Association	158811660	158811664	QTL_ID=216161	Trait=Lean meat percentage
Chr4	Animal QTLdb	Meat_and_Carcass_Association	77903820	77903824	QTL_ID=135741	Trait=Shoulder subcutaneous fat thickness		Chr1	Animal QTLdb	Meat_and_Carcass_Association	158811660	158811664	QTL_ID=216229	Trait=Lean meat percentage
Chr7	Animal QTLdb	Meat_and_Carcass_Association	30144079	30144083	QTL_ID=37982	Trait=Shoulder subcutaneous fat thickness		Chr1	Animal QTLdb	Meat_and_Carcass_Association	159238081	159238085	QTL_ID=216158	Trait=Lean meat percentage
Chr7	Animal QTLdb	Meat_and_Carcass_Association	31221885	31221889	QTL_ID=71077	Trait=Shoulder subcutaneous fat thickness		Chr1	Animal QTLdb	Meat_and_Carcass_Association	159238081	159238085	QTL_ID=216230	Trait=Lean meat percentage
Chr8	Animal QTLdb	Meat_and_Carcass_Association	74572922	74572926	QTL_ID=38029	Trait=Shoulder subcutaneous fat thickness		Chr1	Animal QTLdb	Meat_and_Carcass_Association	159538852	159538856	QTL_ID=216157	Trait=Lean meat percentage
ChrX	Animal QTLdb	Meat_and_Carcass_Association	59813858	59813862	QTL_ID=213839	Trait=Saturated fatty acid content		Chr1	Animal QTLdb	Meat_and_Carcass_Association	159538852	159538856	QTL_ID=216224	Trait=Lean meat percentage
ChrX	Animal QTLdb	Meat_and_Carcass_Association	109214217	109214221	QTL_ID=168449	Trait=Saturated fatty acid content		Chr1	Animal QTLdb	Meat_and_Carcass_Association	159619889	159619893	QTL_ID=216160	Trait=Lean meat percentage
Chr1	Animal QTLdb	Meat_and_Carcass_Association	30500549	30500553	QTL_ID=18544	Trait=Saturated fatty acid content		Chr1	Animal QTLdb	Meat_and_Carcass_Association	159619889	159619893	QTL_ID=216225	Trait=Lean meat percentage
Chr1	Animal QTLdb	Meat_and_Carcass_Association	45048171	45048175	QTL_ID=18548	Trait=Saturated fatty acid content		Chr1	Animal QTLdb	Meat_and_Carcass_Association	159660301	159660305	QTL_ID=139205	Trait=Lean meat percentage
Chr1	Animal QTLdb	Meat_and_Carcass_Association	56304712	56304716	QTL_ID=18551	Trait=Saturated fatty acid content		Chr1	Animal QTLdb	Meat_and_Carcass_Association	159881632	159881636	QTL_ID=216155	Trait=Lean meat percentage
Chr1	Animal QTLdb	Meat_and_Carcass_Association	72013434	72013438	QTL_ID=18553	Trait=Saturated fatty acid content		Chr1	Animal QTLdb	Meat_and_Carcass_Association	159881632	159881636	QTL_ID=216205	Trait=Lean meat percentage
Chr2	Animal QTLdb	Meat_and_Carcass_Association	16620325	16620329	QTL_ID=218045	Trait=Saturated fatty acid content		Chr1	Animal QTLdb	Meat_and_Carcass_Association	159881632	159881636	QTL_ID=216223	Trait=Lean meat percentage
Chr4	Animal QTLdb	Meat_and_Carcass_Association	32770283	32770287	QTL_ID=24085	Trait=Saturated fatty acid content		Chr1	Animal QTLdb	Meat_and_Carcass_Association	160210900	160210904	QTL_ID=139206	Trait=Lean meat percentage
Chr4	Animal QTLdb	Meat_and_Carcass_Association	108272042	108272046	QTL_ID=18578	Trait=Saturated fatty acid content		Chr1	Animal QTLdb	Meat_and_Carcass_Association	160347186	160347190	QTL_ID=216154	Trait=Lean meat percentage
Chr4	Animal QTLdb	Meat_and_Carcass_Association	111550487	111550491	QTL_ID=135119	Trait=Saturated fatty acid content		Chr1	Animal QTLdb	Meat_and_Carcass_Association	160347186	160347190	QTL_ID=216203	Trait=Lean meat percentage
Chr4	Animal QTLdb	Meat_and_Carcass_Association	111554869	111554873	QTL_ID=135053	Trait=Saturated fatty acid content		Chr1	Animal QTLdb	Meat_and_Carcass_Association	160347186	160347190	QTL_ID=216227	Trait=Lean meat percentage
Chr4	Animal QTLdb	Meat_and_Carcass_Association	111560826	111560830	QTL_ID=134960	Trait=Saturated fatty acid content		Chr1	Animal QTLdb	Meat_and_Carcass_Association	160347186	160347190	QTL_ID=139207	Trait=Lean meat percentage
Chr4	Animal QTLdb	Meat_and_Carcass_Association	111560826	111560830	QTL_ID=131480	Trait=Saturated fatty acid content		Chr1	Animal QTLdb	Meat_and_Carcass_Association	160447732	160447736	QTL_ID=216156	Trait=Lean meat percentage
Chr4	Animal QTLdb	Meat_and_Carcass_Association	111562893	111562897	QTL_ID=134959	Trait=Saturated fatty acid content		Chr1	Animal QTLdb	Meat_and_Carcass_Association	160447732	160447736	QTL_ID=216228	Trait=Lean meat percentage
Chr4	Animal QTLdb	Meat_and_Carcass_Association	111567079	111567083	QTL_ID=134958	Trait=Saturated fatty acid content		Chr1	Animal QTLdb	Meat_and_Carcass_Association	160773435	160773439	QTL_ID=139265	Trait=Lean meat percentage
Chr4	Animal QTLdb	Meat_and_Carcass_Association	111574590	111574594	QTL_ID=134785	Trait=Saturated fatty acid content		Chr1	Animal QTLdb	Meat_and_Carcass_Association	161418063	161418067	QTL_ID=211907	Trait=Loin muscle area
Chr4	Animal QTLdb	Meat_and_Carcass_Association	111578630	111578634	QTL_ID=134957	Trait=Saturated fatty acid content		Chr1	Animal QTLdb	Meat_and_Carcass_Association	161434397	161434401	QTL_ID=211906	Trait=Loin muscle area
Chr4	Animal QTLdb	Meat_and_Carcass_Association	111584355	111584359	QTL_ID=134956	Trait=Saturated fatty acid content		Chr1	Animal QTLdb	Meat_and_Carcass_Association	161610869	161610873	QTL_ID=139208	Trait=Lean meat percentage
Chr4	Animal QTLdb	Meat_and_Carcass_Association	111585737	111585741	QTL_ID=134784	Trait=Saturated fatty acid content		Chr1	Animal QTLdb	Meat_and_Carcass_Association	161824862	161824866	QTL_ID=216153	Trait=Lean meat percentage
Chr4	Animal QTLdb	Meat_and_Carcass_Association	111590998	111591002	QTL_ID=134783	Trait=Saturated fatty acid content		Chr1	Animal QTLdb	Meat_and_Carcass_Association	161824862	161824866	QTL_ID=216201	Trait=Lean meat percentage
Chr4	Animal QTLdb	Meat_and_Carcass_Association	111598151	111598155	QTL_ID=134713	Trait=Saturated fatty acid content		Chr1	Animal QTLdb	Meat_and_Carcass_Association	161824862	161824866	QTL_ID=216222	Trait=Lean meat percentage
Chr4	Animal QTLdb	Meat_and_Carcass_Association	111600497	111600501	QTL_ID=134954	Trait=Saturated fatty acid content		Chr1	Animal QTLdb	Meat_and_Carcass_Association	161853403	161853407	QTL_ID=216159	Trait=Lean meat percentage
Chr4	Animal QTLdb	Meat_and_Carcass_Association	111604268	111604272	QTL_ID=134712	Trait=Saturated fatty acid content		Chr1	Animal QTLdb	Meat_and_Carcass_Association	161853403	161853407	QTL_ID=216202	Trait=Lean meat percentage
Chr4	Animal QTLdb	Meat_and_Carcass_Association	111607766	111607770	QTL_ID=134711	Trait=Saturated fatty acid content		Chr1	Animal QTLdb	Meat_and_Carcass_Association	161987725	161987729	QTL_ID=216164	Trait=Lean meat percentage
Chr4	Animal QTLdb	Meat_and_Carcass_Association	111614914	111614918	QTL_ID=134710	Trait=Saturated fatty acid content		Chr1	Animal QTLdb	Meat_and_Carcass_Association	161987725	161987729	QTL_ID=216199	Trait=Lean meat percentage
Chr4	Animal QTLdb	Meat_and_Carcass_Association	111616142	111616146	QTL_ID=134709	Trait=Saturated fatty acid content		Chr1	Animal QTLdb	Meat_and_Carcass_Association	162192625	162192629	QTL_ID=216165	Trait=Lean meat percentage
Chr4	Animal QTLdb	Meat_and_Carcass_Association	111619256	111619260	QTL_ID=134708	Trait=Saturated fatty acid content		Chr1	Animal QTLdb	Meat_and_Carcass_Association	162192625	162192629	QTL_ID=216200	Trait=Lean meat percentage
Chr4	Animal QTLdb	Meat_and_Carcass_Association	111619427	111619431	QTL_ID=213835	Trait=Saturated fatty acid content		Chr1	Animal QTLdb	Meat_and_Carcass_Association	162876973	162876977	QTL_ID=139209	Trait=Lean meat percentage
Chr4	Animal QTLdb	Meat_and_Carcass_Association	111622563	111622567	QTL_ID=134715	Trait=Saturated fatty acid content		Chr1	Animal QTLdb	Meat_and_Carcass_Association	254207125	254207129	QTL_ID=216166	Trait=Lean meat percentage
Chr7	Animal QTLdb	Meat_and_Carcass_Association	16139039	16139043	QTL_ID=101869	Trait=Saturated fatty acid content		Chr1	Animal QTLdb	Meat_and_Carcass_Association	254207125	254207129	QTL_ID=216204	Trait=Lean meat percentage
Chr7	Animal QTLdb	Meat_and_Carcass_Association	25243208	25243212	QTL_ID=176646	Trait=Saturated fatty acid content		Chr1	Animal QTLdb	Meat_and_Carcass_Association	265932075	265932079	QTL_ID=19372	Trait=Loin muscle area
Chr7	Animal QTLdb	Meat_and_Carcass_Association	25243208	25243212	QTL_ID=176654	Trait=Saturated fatty acid content		Chr1	Animal QTLdb	Meat_and_Carcass_Association	270522083	270522087	QTL_ID=106170	Trait=Loin muscle area
Chr8	Animal QTLdb	Meat_and_Carcass_Association	13982058	13982062	QTL_ID=18592	Trait=Saturated fatty acid content		Chr1	Animal QTLdb	Meat_and_Carcass_Association	270545487	270545491	QTL_ID=106171	Trait=Loin muscle area
Chr8	Animal QTLdb	Meat_and_Carcass_Association	82560420	82560424	QTL_ID=101865	Trait=Saturated fatty acid content		Chr1	Animal QTLdb	Meat_and_Carcass_Association	270632774	270632778	QTL_ID=106169	Trait=Loin muscle area
Chr10	Animal QTLdb	Meat_and_Carcass_Association	30505602	30505606	QTL_ID=168456	Trait=Saturated fatty acid content		Chr2	Animal QTLdb	Meat_and_Carcass_Association	70112	70116	QTL_ID=170643	Trait=Lean meat percentage
Chr11	Animal QTLdb	Meat_and_Carcass_Association	15486993	15486997	QTL_ID=213836	Trait=Saturated fatty acid content		Chr2	Animal QTLdb	Meat_and_Carcass_Association	236155	236159	QTL_ID=170642	Trait=Lean meat percentage
Chr12	Animal QTLdb	Meat_and_Carcass_Association	54663376	54663380	QTL_ID=168448	Trait=Saturated fatty acid content		Chr2	Animal QTLdb	Meat_and_Carcass_Association	310817	310821	QTL_ID=170644	Trait=Lean meat percentage
Chr12	Animal QTLdb	Meat_and_Carcass_Association	54663376	54663380	QTL_ID=213687	Trait=Saturated fatty acid content		Chr2	Animal QTLdb	Meat_and_Carcass_Association	2119791	2119795	QTL_ID=32719	Trait=Lean meat percentage
Chr12	Animal QTLdb	Meat_and_Carcass_Association	56727635	56727639	QTL_ID=213688	Trait=Saturated fatty acid content		Chr2	Animal QTLdb	Meat_and_Carcass_Association	2594128	2594132	QTL_ID=106178	Trait=Loin muscle area
Chr12	Animal QTLdb	Meat_and_Carcass_Association	56743800	56743804	QTL_ID=213837	Trait=Saturated fatty acid content		Chr2	Animal QTLdb	Meat_and_Carcass_Association	2636398	2636402	QTL_ID=16352	Trait=Loin muscle area
Chr14	Animal QTLdb	Meat_and_Carcass_Association	36725351	36725355	QTL_ID=18604	Trait=Saturated fatty acid content		Chr2	Animal QTLdb	Meat_and_Carcass_Association	2636398	2636402	QTL_ID=106175	Trait=Loin muscle area
Chr14	Animal QTLdb	Meat_and_Carcass_Association	87739995	87739999	QTL_ID=169949	Trait=Saturated fatty acid content		Chr2	Animal QTLdb	Meat_and_Carcass_Association	2694447	2694451	QTL_ID=106172	Trait=Loin muscle area
Chr14	Animal QTLdb	Meat_and_Carcass_Association	107940153	107940157	QTL_ID=135260	Trait=Saturated fatty acid content		Chr2	Animal QTLdb	Meat_and_Carcass_Association	2697632	2697636	QTL_ID=106173	Trait=Loin muscle area
Chr14	Animal QTLdb	Meat_and_Carcass_Association	107974663	107974667	QTL_ID=135261	Trait=Saturated fatty acid content		Chr2	Animal QTLdb	Meat_and_Carcass_Association	2851949	2851953	QTL_ID=106177	Trait=Loin muscle area
Chr14	Animal QTLdb	Meat_and_Carcass_Association	108003709	108003713	QTL_ID=135231	Trait=Saturated fatty acid content		Chr2	Animal QTLdb	Meat_and_Carcass_Association	2878101	2878105	QTL_ID=32720	Trait=Lean meat percentage
Chr14	Animal QTLdb	Meat_and_Carcass_Association	108013638	108013642	QTL_ID=135232	Trait=Saturated fatty acid content		Chr2	Animal QTLdb	Meat_and_Carcass_Association	2878101	2878105	QTL_ID=106179	Trait=Loin muscle area
Chr14	Animal QTLdb	Meat_and_Carcass_Association	108041355	108041359	QTL_ID=135233	Trait=Saturated fatty acid content		Chr2	Animal QTLdb	Meat_and_Carcass_Association	3094573	3094577	QTL_ID=106174	Trait=Loin muscle area
Chr14	Animal QTLdb	Meat_and_Carcass_Association	108214545	108214549	QTL_ID=135234	Trait=Saturated fatty acid content		Chr2	Animal QTLdb	Meat_and_Carcass_Association	3237208	3237212	QTL_ID=106176	Trait=Loin muscle area
Chr14	Animal QTLdb	Meat_and_Carcass_Association	108299061	108299065	QTL_ID=135235	Trait=Saturated fatty acid content		Chr2	Animal QTLdb	Meat_and_Carcass_Association	3321697	3321701	QTL_ID=32721	Trait=Lean meat percentage
Chr14	Animal QTLdb	Meat_and_Carcass_Association	108302564	108302568	QTL_ID=135236	Trait=Saturated fatty acid content		Chr2	Animal QTLdb	Meat_and_Carcass_Association	4031614	4031618	QTL_ID=16353	Trait=Loin muscle area
Chr14	Animal QTLdb	Meat_and_Carcass_Association	108306552	108306556	QTL_ID=135237	Trait=Saturated fatty acid content		Chr2	Animal QTLdb	Meat_and_Carcass_Association	4267624	4267628	QTL_ID=16354	Trait=Loin muscle area
Chr14	Animal QTLdb	Meat_and_Carcass_Association	108308808	108308812	QTL_ID=135238	Trait=Saturated fatty acid content		Chr2	Animal QTLdb	Meat_and_Carcass_Association	4365344	4365348	QTL_ID=32723	Trait=Lean meat percentage
Chr14	Animal QTLdb	Meat_and_Carcass_Association	108310439	108310443	QTL_ID=135239	Trait=Saturated fatty acid content		Chr2	Animal QTLdb	Meat_and_Carcass_Association	4412668	4412672	QTL_ID=32724	Trait=Lean meat percentage
Chr14	Animal QTLdb	Meat_and_Carcass_Association	108314618	108314622	QTL_ID=135240	Trait=Saturated fatty acid content		Chr2	Animal QTLdb	Meat_and_Carcass_Association	4671902	4671906	QTL_ID=32725	Trait=Lean meat percentage
Chr14	Animal QTLdb	Meat_and_Carcass_Association	108321798	108321802	QTL_ID=135241	Trait=Saturated fatty acid content		Chr2	Animal QTLdb	Meat_and_Carcass_Association	4930972	4930976	QTL_ID=32726	Trait=Lean meat percentage
Chr14	Animal QTLdb	Meat_and_Carcass_Association	108324184	108324188	QTL_ID=135242	Trait=Saturated fatty acid content		Chr2	Animal QTLdb	Meat_and_Carcass_Association	5002261	5002265	QTL_ID=32727	Trait=Lean meat percentage
Chr14	Animal QTLdb	Meat_and_Carcass_Association	108326104	108326108	QTL_ID=135243	Trait=Saturated fatty acid content		Chr2	Animal QTLdb	Meat_and_Carcass_Association	6884142	6884146	QTL_ID=32728	Trait=Lean meat percentage
Chr14	Animal QTLdb	Meat_and_Carcass_Association	108328493	108328497	QTL_ID=135244	Trait=Saturated fatty acid content		Chr2	Animal QTLdb	Meat_and_Carcass_Association	10814269	10814273	QTL_ID=138389	Trait=muscle protein percentage
Chr14	Animal QTLdb	Meat_and_Carcass_Association	108336032	108336036	QTL_ID=135245	Trait=Saturated fatty acid content		Chr2	Animal QTLdb	Meat_and_Carcass_Association	27923594	27923598	QTL_ID=106180	Trait=Loin muscle area
Chr14	Animal QTLdb	Meat_and_Carcass_Association	108371203	108371207	QTL_ID=135247	Trait=Saturated fatty acid content		Chr2	Animal QTLdb	Meat_and_Carcass_Association	40848452	40848456	QTL_ID=55959	Trait=Muscle moisture percentage
Chr14	Animal QTLdb	Meat_and_Carcass_Association	108386971	108386975	QTL_ID=135248	Trait=Saturated fatty acid content		Chr2	Animal QTLdb	Meat_and_Carcass_Association	41793633	41793637	QTL_ID=216172	Trait=Lean meat percentage
Chr14	Animal QTLdb	Meat_and_Carcass_Association	108405153	108405157	QTL_ID=135249	Trait=Saturated fatty acid content		Chr2	Animal QTLdb	Meat_and_Carcass_Association	41830635	41830639	QTL_ID=216173	Trait=Lean meat percentage
Chr14	Animal QTLdb	Meat_and_Carcass_Association	108414156	108414160	QTL_ID=135250	Trait=Saturated fatty acid content		Chr2	Animal QTLdb	Meat_and_Carcass_Association	41991739	41991743	QTL_ID=216170	Trait=Lean meat percentage
Chr14	Animal QTLdb	Meat_and_Carcass_Association	108421673	108421677	QTL_ID=135251	Trait=Saturated fatty acid content		Chr2	Animal QTLdb	Meat_and_Carcass_Association	42362842	42362846	QTL_ID=216175	Trait=Lean meat percentage
Chr14	Animal QTLdb	Meat_and_Carcass_Association	108423496	108423500	QTL_ID=135252	Trait=Saturated fatty acid content		Chr2	Animal QTLdb	Meat_and_Carcass_Association	75436281	75436285	QTL_ID=170645	Trait=Lean meat percentage
Chr14	Animal QTLdb	Meat_and_Carcass_Association	108434593	108434597	QTL_ID=135253	Trait=Saturated fatty acid content		Chr2	Animal QTLdb	Meat_and_Carcass_Association	76013398	76013402	QTL_ID=216180	Trait=Lean meat percentage
Chr14	Animal QTLdb	Meat_and_Carcass_Association	108437183	108437187	QTL_ID=135254	Trait=Saturated fatty acid content		Chr2	Animal QTLdb	Meat_and_Carcass_Association	76535011	76535015	QTL_ID=216177	Trait=Lean meat percentage
Chr14	Animal QTLdb	Meat_and_Carcass_Association	108441657	108441661	QTL_ID=135255	Trait=Saturated fatty acid content		Chr2	Animal QTLdb	Meat_and_Carcass_Association	76599981	76599985	QTL_ID=216178	Trait=Lean meat percentage
Chr14	Animal QTLdb	Meat_and_Carcass_Association	108444423	108444427	QTL_ID=135256	Trait=Saturated fatty acid content		Chr2	Animal QTLdb	Meat_and_Carcass_Association	76905752	76905756	QTL_ID=216184	Trait=Lean meat percentage
Chr14	Animal QTLdb	Meat_and_Carcass_Association	108448257	108448261	QTL_ID=135257	Trait=Saturated fatty acid content		Chr2	Animal QTLdb	Meat_and_Carcass_Association	77362553	77362557	QTL_ID=216183	Trait=Lean meat percentage
Chr14	Animal QTLdb	Meat_and_Carcass_Association	108458931	108458935	QTL_ID=135227	Trait=Saturated fatty acid content		Chr2	Animal QTLdb	Meat_and_Carcass_Association	77599284	77599288	QTL_ID=216174	Trait=Lean meat percentage
Chr14	Animal QTLdb	Meat_and_Carcass_Association	108461469	108461473	QTL_ID=135207	Trait=Saturated fatty acid content		Chr2	Animal QTLdb	Meat_and_Carcass_Association	77997388	77997392	QTL_ID=216181	Trait=Lean meat percentage
Chr14	Animal QTLdb	Meat_and_Carcass_Association	108468695	108468699	QTL_ID=135208	Trait=Saturated fatty acid content		Chr2	Animal QTLdb	Meat_and_Carcass_Association	78275712	78275716	QTL_ID=216182	Trait=Lean meat percentage
Chr14	Animal QTLdb	Meat_and_Carcass_Association	108471510	108471514	QTL_ID=135209	Trait=Saturated fatty acid content		Chr2	Animal QTLdb	Meat_and_Carcass_Association	79330157	79330161	QTL_ID=216179	Trait=Lean meat percentage
Chr14	Animal QTLdb	Meat_and_Carcass_Association	108473011	108473015	QTL_ID=135210	Trait=Saturated fatty acid content		Chr2	Animal QTLdb	Meat_and_Carcass_Association	79435372	79435376	QTL_ID=216176	Trait=Lean meat percentage
Chr14	Animal QTLdb	Meat_and_Carcass_Association	108477157	108477161	QTL_ID=135211	Trait=Saturated fatty acid content		Chr2	Animal QTLdb	Meat_and_Carcass_Association	81306156	81306160	QTL_ID=216171	Trait=Lean meat percentage
Chr14	Animal QTLdb	Meat_and_Carcass_Association	108480113	108480117	QTL_ID=135212	Trait=Saturated fatty acid content		Chr2	Animal QTLdb	Meat_and_Carcass_Association	81306156	81306160	QTL_ID=216206	Trait=Lean meat percentage
Chr14	Animal QTLdb	Meat_and_Carcass_Association	108482972	108482976	QTL_ID=135213	Trait=Saturated fatty acid content		Chr2	Animal QTLdb	Meat_and_Carcass_Association	95844086	95844090	QTL_ID=22361	Trait=Loin muscle area
Chr14	Animal QTLdb	Meat_and_Carcass_Association	108486741	108486745	QTL_ID=135214	Trait=Saturated fatty acid content		Chr2	Animal QTLdb	Meat_and_Carcass_Association	103305138	103305142	QTL_ID=119834	Trait=Muscle fat content
Chr14	Animal QTLdb	Meat_and_Carcass_Association	108489938	108489942	QTL_ID=135215	Trait=Saturated fatty acid content		Chr2	Animal QTLdb	Meat_and_Carcass_Association	103305138	103305142	QTL_ID=119835	Trait=muscle protein percentage
Chr14	Animal QTLdb	Meat_and_Carcass_Association	108493071	108493075	QTL_ID=135216	Trait=Saturated fatty acid content		Chr2	Animal QTLdb	Meat_and_Carcass_Association	103305138	103305142	QTL_ID=119836	Trait=Muscle moisture percentage
Chr14	Animal QTLdb	Meat_and_Carcass_Association	108495669	108495673	QTL_ID=135217	Trait=Saturated fatty acid content		Chr2	Animal QTLdb	Meat_and_Carcass_Association	131808184	131808188	QTL_ID=139262	Trait=Lean meat percentage
Chr14	Animal QTLdb	Meat_and_Carcass_Association	108497931	108497935	QTL_ID=135218	Trait=Saturated fatty acid content		Chr3	Animal QTLdb	Meat_and_Carcass_Association	8865710	8865714	QTL_ID=65878	Trait=Loin muscle depth
Chr14	Animal QTLdb	Meat_and_Carcass_Association	108500038	108500042	QTL_ID=135219	Trait=Saturated fatty acid content		Chr3	Animal QTLdb	Meat_and_Carcass_Association	8866122	8866126	QTL_ID=65877	Trait=Loin muscle depth
Chr14	Animal QTLdb	Meat_and_Carcass_Association	108502427	108502431	QTL_ID=135220	Trait=Saturated fatty acid content		Chr3	Animal QTLdb	Meat_and_Carcass_Association	17642212	17642216	QTL_ID=168396	Trait=Muscle moisture percentage
Chr14	Animal QTLdb	Meat_and_Carcass_Association	108504704	108504708	QTL_ID=135221	Trait=Saturated fatty acid content		Chr3	Animal QTLdb	Meat_and_Carcass_Association	52654239	52654243	QTL_ID=121862	Trait=Muscle moisture percentage
Chr14	Animal QTLdb	Meat_and_Carcass_Association	108507585	108507589	QTL_ID=135222	Trait=Saturated fatty acid content		Chr3	Animal QTLdb	Meat_and_Carcass_Association	115062566	115062570	QTL_ID=168397	Trait=Muscle moisture percentage
Chr14	Animal QTLdb	Meat_and_Carcass_Association	108509087	108509091	QTL_ID=135263	Trait=Saturated fatty acid content		Chr4	Animal QTLdb	Meat_and_Carcass_Association	19577944	19577948	QTL_ID=56239	Trait=Muscle moisture percentage
Chr14	Animal QTLdb	Meat_and_Carcass_Association	108515666	108515670	QTL_ID=135223	Trait=Saturated fatty acid content		Chr4	Animal QTLdb	Meat_and_Carcass_Association	39721415	39721419	QTL_ID=170651	Trait=Lean meat percentage
Chr14	Animal QTLdb	Meat_and_Carcass_Association	108517522	108517526	QTL_ID=135224	Trait=Saturated fatty acid content		Chr4	Animal QTLdb	Meat_and_Carcass_Association	69991160	69991164	QTL_ID=180420	Trait=Diameter of muscle fibers
Chr14	Animal QTLdb	Meat_and_Carcass_Association	108521335	108521339	QTL_ID=135225	Trait=Saturated fatty acid content		Chr4	Animal QTLdb	Meat_and_Carcass_Association	69991160	69991164	QTL_ID=180436	Trait=Diameter of muscle fibers
Chr14	Animal QTLdb	Meat_and_Carcass_Association	108531807	108531811	QTL_ID=135228	Trait=Saturated fatty acid content		Chr4	Animal QTLdb	Meat_and_Carcass_Association	69991160	69991164	QTL_ID=180437	Trait=Number of muscle fibers per unit area
Chr14	Animal QTLdb	Meat_and_Carcass_Association	108538763	108538767	QTL_ID=135229	Trait=Saturated fatty acid content		Chr4	Animal QTLdb	Meat_and_Carcass_Association	74693406	74693410	QTL_ID=216231	Trait=Lean meat percentage
Chr14	Animal QTLdb	Meat_and_Carcass_Association	108843237	108843241	QTL_ID=135259	Trait=Saturated fatty acid content		Chr4	Animal QTLdb	Meat_and_Carcass_Association	74714317	74714321	QTL_ID=216232	Trait=Lean meat percentage
Chr14	Animal QTLdb	Meat_and_Carcass_Association	108968357	108968361	QTL_ID=135192	Trait=Saturated fatty acid content		Chr4	Animal QTLdb	Meat_and_Carcass_Association	74774995	74774999	QTL_ID=216233	Trait=Lean meat percentage
Chr14	Animal QTLdb	Meat_and_Carcass_Association	109113844	109113848	QTL_ID=135193	Trait=Saturated fatty acid content		Chr4	Animal QTLdb	Meat_and_Carcass_Association	88275025	88275029	QTL_ID=180421	Trait=Diameter of muscle fibers
Chr14	Animal QTLdb	Meat_and_Carcass_Association	109116179	109116183	QTL_ID=135194	Trait=Saturated fatty acid content		Chr4	Animal QTLdb	Meat_and_Carcass_Association	99131405	99131409	QTL_ID=216306	Trait=Loin muscle depth
Chr14	Animal QTLdb	Meat_and_Carcass_Association	109119248	109119252	QTL_ID=135195	Trait=Saturated fatty acid content		Chr4	Animal QTLdb	Meat_and_Carcass_Association	101565954	101565958	QTL_ID=106181	Trait=Loin muscle area
Chr14	Animal QTLdb	Meat_and_Carcass_Association	109121814	109121818	QTL_ID=135196	Trait=Saturated fatty acid content		Chr4	Animal QTLdb	Meat_and_Carcass_Association	111073332	111073336	QTL_ID=180422	Trait=Diameter of muscle fibers
Chr14	Animal QTLdb	Meat_and_Carcass_Association	109124824	109124828	QTL_ID=135197	Trait=Saturated fatty acid content		Chr5	Animal QTLdb	Meat_and_Carcass_Association	16002034	16002038	QTL_ID=16355	Trait=Loin muscle area
Chr14	Animal QTLdb	Meat_and_Carcass_Association	109131007	109131011	QTL_ID=135198	Trait=Saturated fatty acid content		Chr5	Animal QTLdb	Meat_and_Carcass_Association	21792046	21792050	QTL_ID=19377	Trait=muscle protein percentage
Chr14	Animal QTLdb	Meat_and_Carcass_Association	109133425	109133429	QTL_ID=135199	Trait=Saturated fatty acid content		Chr5	Animal QTLdb	Meat_and_Carcass_Association	24575441	24575445	QTL_ID=216311	Trait=Loin muscle depth
Chr14	Animal QTLdb	Meat_and_Carcass_Association	109318064	109318068	QTL_ID=135189	Trait=Saturated fatty acid content		Chr5	Animal QTLdb	Meat_and_Carcass_Association	62893530	62893534	QTL_ID=216308	Trait=Loin muscle depth
Chr14	Animal QTLdb	Meat_and_Carcass_Association	109330721	109330725	QTL_ID=135188	Trait=Saturated fatty acid content		Chr5	Animal QTLdb	Meat_and_Carcass_Association	98266997	98267001	QTL_ID=139210	Trait=Lean meat percentage
Chr14	Animal QTLdb	Meat_and_Carcass_Association	109338832	109338836	QTL_ID=135187	Trait=Saturated fatty acid content		Chr6	Animal QTLdb	Meat_and_Carcass_Association	19658061	19658065	QTL_ID=180426	Trait=Number of muscle fibers per unit area
Chr14	Animal QTLdb	Meat_and_Carcass_Association	109360013	109360017	QTL_ID=135186	Trait=Saturated fatty acid content		Chr6	Animal QTLdb	Meat_and_Carcass_Association	34050998	34051002	QTL_ID=16356	Trait=Loin muscle area
Chr14	Animal QTLdb	Meat_and_Carcass_Association	109371505	109371509	QTL_ID=135185	Trait=Saturated fatty acid content		Chr6	Animal QTLdb	Meat_and_Carcass_Association	44627414	44627418	QTL_ID=19385	Trait=Muscle moisture percentage
Chr14	Animal QTLdb	Meat_and_Carcass_Association	109375413	109375417	QTL_ID=135302	Trait=Saturated fatty acid content		Chr6	Animal QTLdb	Meat_and_Carcass_Association	45406159	45406163	QTL_ID=106182	Trait=Loin muscle area
Chr14	Animal QTLdb	Meat_and_Carcass_Association	109377224	109377228	QTL_ID=135184	Trait=Saturated fatty acid content		Chr6	Animal QTLdb	Meat_and_Carcass_Association	46461815	46461819	QTL_ID=216209	Trait=Lean meat percentage
Chr14	Animal QTLdb	Meat_and_Carcass_Association	109381161	109381165	QTL_ID=135183	Trait=Saturated fatty acid content		Chr6	Animal QTLdb	Meat_and_Carcass_Association	47357964	47357968	QTL_ID=172594	Trait=Loin muscle area
Chr14	Animal QTLdb	Meat_and_Carcass_Association	109393590	109393594	QTL_ID=135182	Trait=Saturated fatty acid content		Chr6	Animal QTLdb	Meat_and_Carcass_Association	47357964	47357968	QTL_ID=172612	Trait=Loin muscle depth
Chr14	Animal QTLdb	Meat_and_Carcass_Association	109398951	109398955	QTL_ID=135180	Trait=Saturated fatty acid content		Chr6	Animal QTLdb	Meat_and_Carcass_Association	47357964	47357968	QTL_ID=172657	Trait=Loin muscle area
Chr14	Animal QTLdb	Meat_and_Carcass_Association	109404870	109404874	QTL_ID=135178	Trait=Saturated fatty acid content		Chr6	Animal QTLdb	Meat_and_Carcass_Association	47357964	47357968	QTL_ID=172658	Trait=Loin muscle depth
Chr14	Animal QTLdb	Meat_and_Carcass_Association	109404870	109404874	QTL_ID=160464	Trait=Saturated fatty acid content		Chr6	Animal QTLdb	Meat_and_Carcass_Association	48241178	48241182	QTL_ID=216185	Trait=Lean meat percentage
Chr14	Animal QTLdb	Meat_and_Carcass_Association	109408037	109408041	QTL_ID=135177	Trait=Saturated fatty acid content		Chr6	Animal QTLdb	Meat_and_Carcass_Association	48241178	48241182	QTL_ID=216207	Trait=Lean meat percentage
Chr14	Animal QTLdb	Meat_and_Carcass_Association	109409100	109409104	QTL_ID=135176	Trait=Saturated fatty acid content		Chr6	Animal QTLdb	Meat_and_Carcass_Association	48289458	48289462	QTL_ID=216208	Trait=Lean meat percentage
Chr14	Animal QTLdb	Meat_and_Carcass_Association	109412489	109412493	QTL_ID=135175	Trait=Saturated fatty acid content		Chr6	Animal QTLdb	Meat_and_Carcass_Association	54079558	54079562	QTL_ID=172595	Trait=Loin muscle area
Chr14	Animal QTLdb	Meat_and_Carcass_Association	109414242	109414246	QTL_ID=135174	Trait=Saturated fatty acid content		Chr6	Animal QTLdb	Meat_and_Carcass_Association	54079558	54079562	QTL_ID=172613	Trait=Loin muscle depth
Chr14	Animal QTLdb	Meat_and_Carcass_Association	109414776	109414780	QTL_ID=135190	Trait=Saturated fatty acid content		Chr6	Animal QTLdb	Meat_and_Carcass_Association	54079558	54079562	QTL_ID=172659	Trait=Loin muscle area
Chr14	Animal QTLdb	Meat_and_Carcass_Association	109416551	109416555	QTL_ID=135191	Trait=Saturated fatty acid content		Chr6	Animal QTLdb	Meat_and_Carcass_Association	54079558	54079562	QTL_ID=172660	Trait=Loin muscle depth
Chr14	Animal QTLdb	Meat_and_Carcass_Association	109453604	109453608	QTL_ID=135271	Trait=Saturated fatty acid content		Chr6	Animal QTLdb	Meat_and_Carcass_Association	71201499	71201503	QTL_ID=16357	Trait=Loin muscle area
Chr14	Animal QTLdb	Meat_and_Carcass_Association	109462192	109462196	QTL_ID=135272	Trait=Saturated fatty acid content		Chr6	Animal QTLdb	Meat_and_Carcass_Association	74715783	74715787	QTL_ID=218395	Trait=Muscle myoglobin content
Chr14	Animal QTLdb	Meat_and_Carcass_Association	109588487	109588491	QTL_ID=135206	Trait=Saturated fatty acid content		Chr6	Animal QTLdb	Meat_and_Carcass_Association	74729885	74729889	QTL_ID=218396	Trait=Muscle myoglobin content
Chr14	Animal QTLdb	Meat_and_Carcass_Association	109606556	109606560	QTL_ID=135264	Trait=Saturated fatty acid content		Chr6	Animal QTLdb	Meat_and_Carcass_Association	81143247	81143251	QTL_ID=180423	Trait=Diameter of muscle fibers
Chr14	Animal QTLdb	Meat_and_Carcass_Association	109607851	109607855	QTL_ID=135265	Trait=Saturated fatty acid content		Chr6	Animal QTLdb	Meat_and_Carcass_Association	81143247	81143251	QTL_ID=180427	Trait=Number of muscle fibers per unit area
Chr14	Animal QTLdb	Meat_and_Carcass_Association	109613876	109613880	QTL_ID=135266	Trait=Saturated fatty acid content		Chr6	Animal QTLdb	Meat_and_Carcass_Association	85338339	85338343	QTL_ID=19380	Trait=Muscle fat content
Chr14	Animal QTLdb	Meat_and_Carcass_Association	109631952	109631956	QTL_ID=135285	Trait=Saturated fatty acid content		Chr6	Animal QTLdb	Meat_and_Carcass_Association	86804760	86804764	QTL_ID=168398	Trait=Muscle moisture percentage
Chr14	Animal QTLdb	Meat_and_Carcass_Association	109674626	109674630	QTL_ID=135267	Trait=Saturated fatty acid content		Chr6	Animal QTLdb	Meat_and_Carcass_Association	137996944	137996948	QTL_ID=180424	Trait=Diameter of muscle fibers
Chr14	Animal QTLdb	Meat_and_Carcass_Association	110570156	110570160	QTL_ID=101842	Trait=Saturated fatty acid content		Chr6	Animal QTLdb	Meat_and_Carcass_Association	139319390	139319394	QTL_ID=180425	Trait=Diameter of muscle fibers
Chr14	Animal QTLdb	Meat_and_Carcass_Association	110617900	110617904	QTL_ID=101850	Trait=Saturated fatty acid content		Chr6	Animal QTLdb	Meat_and_Carcass_Association	168268276	168268280	QTL_ID=216210	Trait=Lean meat percentage
Chr14	Animal QTLdb	Meat_and_Carcass_Association	110656832	110656836	QTL_ID=101851	Trait=Saturated fatty acid content		Chr6	Animal QTLdb	Meat_and_Carcass_Association	170340279	170340283	QTL_ID=170648	Trait=Lean meat percentage
Chr14	Animal QTLdb	Meat_and_Carcass_Association	110670753	110670757	QTL_ID=135139	Trait=Saturated fatty acid content		Chr7	Animal QTLdb	Meat_and_Carcass_Association	651729	651733	QTL_ID=216186	Trait=Lean meat percentage
Chr14	Animal QTLdb	Meat_and_Carcass_Association	110677466	110677470	QTL_ID=134816	Trait=Saturated fatty acid content		Chr7	Animal QTLdb	Meat_and_Carcass_Association	10907557	10907561	QTL_ID=214175	Trait=Lean meat percentage
Chr14	Animal QTLdb	Meat_and_Carcass_Association	110679466	110679470	QTL_ID=134817	Trait=Saturated fatty acid content		Chr7	Animal QTLdb	Meat_and_Carcass_Association	13827322	13827326	QTL_ID=16358	Trait=Loin muscle area
Chr14	Animal QTLdb	Meat_and_Carcass_Association	110683231	110683235	QTL_ID=134818	Trait=Saturated fatty acid content		Chr7	Animal QTLdb	Meat_and_Carcass_Association	17166309	17166313	QTL_ID=170650	Trait=Lean meat percentage
Chr14	Animal QTLdb	Meat_and_Carcass_Association	110685927	110685931	QTL_ID=134819	Trait=Saturated fatty acid content		Chr7	Animal QTLdb	Meat_and_Carcass_Association	20399613	20399617	QTL_ID=172707	Trait=Loin muscle depth
Chr14	Animal QTLdb	Meat_and_Carcass_Association	110688344	110688348	QTL_ID=134820	Trait=Saturated fatty acid content		Chr7	Animal QTLdb	Meat_and_Carcass_Association	21166371	21166375	QTL_ID=172708	Trait=Loin muscle depth
Chr14	Animal QTLdb	Meat_and_Carcass_Association	110694706	110694710	QTL_ID=134821	Trait=Saturated fatty acid content		Chr7	Animal QTLdb	Meat_and_Carcass_Association	21886878	21886882	QTL_ID=172601	Trait=Loin muscle area
Chr14	Animal QTLdb	Meat_and_Carcass_Association	110697061	110697065	QTL_ID=134822	Trait=Saturated fatty acid content		Chr7	Animal QTLdb	Meat_and_Carcass_Association	21886878	21886882	QTL_ID=172622	Trait=Loin muscle depth
Chr14	Animal QTLdb	Meat_and_Carcass_Association	110701332	110701336	QTL_ID=134823	Trait=Saturated fatty acid content		Chr7	Animal QTLdb	Meat_and_Carcass_Association	21886878	21886882	QTL_ID=172705	Trait=Loin muscle area
Chr14	Animal QTLdb	Meat_and_Carcass_Association	110707198	110707202	QTL_ID=134824	Trait=Saturated fatty acid content		Chr7	Animal QTLdb	Meat_and_Carcass_Association	21886878	21886882	QTL_ID=172706	Trait=Loin muscle depth
Chr14	Animal QTLdb	Meat_and_Carcass_Association	110712007	110712011	QTL_ID=134825	Trait=Saturated fatty acid content		Chr7	Animal QTLdb	Meat_and_Carcass_Association	22126762	22126766	QTL_ID=172661	Trait=Loin muscle area
Chr14	Animal QTLdb	Meat_and_Carcass_Association	110715143	110715147	QTL_ID=134826	Trait=Saturated fatty acid content		Chr7	Animal QTLdb	Meat_and_Carcass_Association	22126762	22126766	QTL_ID=172662	Trait=Loin muscle depth
Chr14	Animal QTLdb	Meat_and_Carcass_Association	110717663	110717667	QTL_ID=134827	Trait=Saturated fatty acid content		Chr7	Animal QTLdb	Meat_and_Carcass_Association	22152106	22152110	QTL_ID=172709	Trait=Loin muscle depth
Chr14	Animal QTLdb	Meat_and_Carcass_Association	110719377	110719381	QTL_ID=134828	Trait=Saturated fatty acid content		Chr7	Animal QTLdb	Meat_and_Carcass_Association	22172925	22172929	QTL_ID=172710	Trait=Loin muscle depth
Chr14	Animal QTLdb	Meat_and_Carcass_Association	110722246	110722250	QTL_ID=134829	Trait=Saturated fatty acid content		Chr7	Animal QTLdb	Meat_and_Carcass_Association	22184941	22184945	QTL_ID=172663	Trait=Loin muscle area
Chr14	Animal QTLdb	Meat_and_Carcass_Association	110729260	110729264	QTL_ID=134830	Trait=Saturated fatty acid content		Chr7	Animal QTLdb	Meat_and_Carcass_Association	22184941	22184945	QTL_ID=172664	Trait=Loin muscle depth
Chr14	Animal QTLdb	Meat_and_Carcass_Association	110731512	110731516	QTL_ID=134831	Trait=Saturated fatty acid content		Chr7	Animal QTLdb	Meat_and_Carcass_Association	22205852	22205856	QTL_ID=172665	Trait=Loin muscle area
Chr14	Animal QTLdb	Meat_and_Carcass_Association	110734117	110734121	QTL_ID=134832	Trait=Saturated fatty acid content		Chr7	Animal QTLdb	Meat_and_Carcass_Association	22205852	22205856	QTL_ID=172666	Trait=Loin muscle depth
Chr14	Animal QTLdb	Meat_and_Carcass_Association	110737330	110737334	QTL_ID=134833	Trait=Saturated fatty acid content		Chr7	Animal QTLdb	Meat_and_Carcass_Association	22279828	22279832	QTL_ID=172626	Trait=Loin muscle area
Chr14	Animal QTLdb	Meat_and_Carcass_Association	110739163	110739167	QTL_ID=134834	Trait=Saturated fatty acid content		Chr7	Animal QTLdb	Meat_and_Carcass_Association	22682742	22682746	QTL_ID=172667	Trait=Loin muscle area
Chr14	Animal QTLdb	Meat_and_Carcass_Association	110743358	110743362	QTL_ID=134836	Trait=Saturated fatty acid content		Chr7	Animal QTLdb	Meat_and_Carcass_Association	22682742	22682746	QTL_ID=172668	Trait=Loin muscle depth
Chr14	Animal QTLdb	Meat_and_Carcass_Association	110746780	110746784	QTL_ID=134837	Trait=Saturated fatty acid content		Chr7	Animal QTLdb	Meat_and_Carcass_Association	23985823	23985827	QTL_ID=172711	Trait=Loin muscle depth
Chr14	Animal QTLdb	Meat_and_Carcass_Association	110750127	110750131	QTL_ID=134838	Trait=Saturated fatty acid content		Chr7	Animal QTLdb	Meat_and_Carcass_Association	24165491	24165495	QTL_ID=172627	Trait=Loin muscle area
Chr14	Animal QTLdb	Meat_and_Carcass_Association	110753945	110753949	QTL_ID=134839	Trait=Saturated fatty acid content		Chr7	Animal QTLdb	Meat_and_Carcass_Association	26125113	26125117	QTL_ID=172625	Trait=Loin muscle depth
Chr14	Animal QTLdb	Meat_and_Carcass_Association	110760574	110760578	QTL_ID=134840	Trait=Saturated fatty acid content		Chr7	Animal QTLdb	Meat_and_Carcass_Association	26451148	26451152	QTL_ID=172623	Trait=Loin muscle depth
Chr14	Animal QTLdb	Meat_and_Carcass_Association	110767465	110767469	QTL_ID=134843	Trait=Saturated fatty acid content		Chr7	Animal QTLdb	Meat_and_Carcass_Association	26451148	26451152	QTL_ID=22301	Trait=Loin muscle area
Chr14	Animal QTLdb	Meat_and_Carcass_Association	110770174	110770178	QTL_ID=134844	Trait=Saturated fatty acid content		Chr7	Animal QTLdb	Meat_and_Carcass_Association	26827896	26827900	QTL_ID=22302	Trait=Loin muscle area
Chr14	Animal QTLdb	Meat_and_Carcass_Association	110773826	110773830	QTL_ID=134845	Trait=Saturated fatty acid content		Chr7	Animal QTLdb	Meat_and_Carcass_Association	27011170	27011174	QTL_ID=172628	Trait=Loin muscle area
Chr14	Animal QTLdb	Meat_and_Carcass_Association	110775696	110775700	QTL_ID=134846	Trait=Saturated fatty acid content		Chr7	Animal QTLdb	Meat_and_Carcass_Association	27057969	27057973	QTL_ID=172629	Trait=Loin muscle area
Chr14	Animal QTLdb	Meat_and_Carcass_Association	110779635	110779639	QTL_ID=134847	Trait=Saturated fatty acid content		Chr7	Animal QTLdb	Meat_and_Carcass_Association	27107089	27107093	QTL_ID=172630	Trait=Loin muscle area
Chr14	Animal QTLdb	Meat_and_Carcass_Association	110788022	110788026	QTL_ID=134848	Trait=Saturated fatty acid content		Chr7	Animal QTLdb	Meat_and_Carcass_Association	27107089	27107093	QTL_ID=22303	Trait=Loin muscle area
Chr14	Animal QTLdb	Meat_and_Carcass_Association	110791115	110791119	QTL_ID=134849	Trait=Saturated fatty acid content		Chr7	Animal QTLdb	Meat_and_Carcass_Association	27221783	27221787	QTL_ID=172631	Trait=Loin muscle area
Chr14	Animal QTLdb	Meat_and_Carcass_Association	110801001	110801005	QTL_ID=134850	Trait=Saturated fatty acid content		Chr7	Animal QTLdb	Meat_and_Carcass_Association	27221783	27221787	QTL_ID=22304	Trait=Loin muscle area
Chr14	Animal QTLdb	Meat_and_Carcass_Association	110802488	110802492	QTL_ID=134851	Trait=Saturated fatty acid content		Chr7	Animal QTLdb	Meat_and_Carcass_Association	27333263	27333267	QTL_ID=172632	Trait=Loin muscle area
Chr14	Animal QTLdb	Meat_and_Carcass_Association	110804194	110804198	QTL_ID=134852	Trait=Saturated fatty acid content		Chr7	Animal QTLdb	Meat_and_Carcass_Association	27333263	27333267	QTL_ID=22305	Trait=Loin muscle area
Chr14	Animal QTLdb	Meat_and_Carcass_Association	110807501	110807505	QTL_ID=134853	Trait=Saturated fatty acid content		Chr7	Animal QTLdb	Meat_and_Carcass_Association	27371493	27371497	QTL_ID=22307	Trait=Loin muscle area
Chr14	Animal QTLdb	Meat_and_Carcass_Association	110816330	110816334	QTL_ID=134854	Trait=Saturated fatty acid content		Chr7	Animal QTLdb	Meat_and_Carcass_Association	27386430	27386434	QTL_ID=172669	Trait=Loin muscle area
Chr14	Animal QTLdb	Meat_and_Carcass_Association	110817291	110817295	QTL_ID=134855	Trait=Saturated fatty acid content		Chr7	Animal QTLdb	Meat_and_Carcass_Association	27386430	27386434	QTL_ID=172670	Trait=Loin muscle depth
Chr14	Animal QTLdb	Meat_and_Carcass_Association	110822997	110823001	QTL_ID=135165	Trait=Saturated fatty acid content		Chr7	Animal QTLdb	Meat_and_Carcass_Association	27386430	27386434	QTL_ID=22306	Trait=Loin muscle area
Chr14	Animal QTLdb	Meat_and_Carcass_Association	110826786	110826790	QTL_ID=134856	Trait=Saturated fatty acid content		Chr7	Animal QTLdb	Meat_and_Carcass_Association	27394422	27394426	QTL_ID=172633	Trait=Loin muscle area
Chr14	Animal QTLdb	Meat_and_Carcass_Association	110829930	110829934	QTL_ID=134857	Trait=Saturated fatty acid content		Chr7	Animal QTLdb	Meat_and_Carcass_Association	27487942	27487946	QTL_ID=172634	Trait=Loin muscle area
Chr14	Animal QTLdb	Meat_and_Carcass_Association	110833988	110833992	QTL_ID=134858	Trait=Saturated fatty acid content		Chr7	Animal QTLdb	Meat_and_Carcass_Association	27504924	27504928	QTL_ID=172635	Trait=Loin muscle area
Chr14	Animal QTLdb	Meat_and_Carcass_Association	110837015	110837019	QTL_ID=101867	Trait=Saturated fatty acid content		Chr7	Animal QTLdb	Meat_and_Carcass_Association	27519264	27519268	QTL_ID=172636	Trait=Loin muscle area
Chr14	Animal QTLdb	Meat_and_Carcass_Association	110848629	110848633	QTL_ID=134815	Trait=Saturated fatty acid content		Chr7	Animal QTLdb	Meat_and_Carcass_Association	27519264	27519268	QTL_ID=22308	Trait=Loin muscle area
Chr14	Animal QTLdb	Meat_and_Carcass_Association	110851670	110851674	QTL_ID=134859	Trait=Saturated fatty acid content		Chr7	Animal QTLdb	Meat_and_Carcass_Association	27549575	27549579	QTL_ID=172671	Trait=Loin muscle area
Chr14	Animal QTLdb	Meat_and_Carcass_Association	110855532	110855536	QTL_ID=134860	Trait=Saturated fatty acid content		Chr7	Animal QTLdb	Meat_and_Carcass_Association	27549575	27549579	QTL_ID=172672	Trait=Loin muscle depth
Chr14	Animal QTLdb	Meat_and_Carcass_Association	110858344	110858348	QTL_ID=134861	Trait=Saturated fatty acid content		Chr7	Animal QTLdb	Meat_and_Carcass_Association	27562668	27562672	QTL_ID=172637	Trait=Loin muscle area
Chr14	Animal QTLdb	Meat_and_Carcass_Association	110860509	110860513	QTL_ID=134862	Trait=Saturated fatty acid content		Chr7	Animal QTLdb	Meat_and_Carcass_Association	27652361	27652365	QTL_ID=172673	Trait=Loin muscle area
Chr14	Animal QTLdb	Meat_and_Carcass_Association	110863376	110863380	QTL_ID=134863	Trait=Saturated fatty acid content		Chr7	Animal QTLdb	Meat_and_Carcass_Association	27652361	27652365	QTL_ID=172674	Trait=Loin muscle depth
Chr14	Animal QTLdb	Meat_and_Carcass_Association	110868510	110868514	QTL_ID=134864	Trait=Saturated fatty acid content		Chr7	Animal QTLdb	Meat_and_Carcass_Association	27707773	27707777	QTL_ID=172638	Trait=Loin muscle area
Chr14	Animal QTLdb	Meat_and_Carcass_Association	110871896	110871900	QTL_ID=134865	Trait=Saturated fatty acid content		Chr7	Animal QTLdb	Meat_and_Carcass_Association	27739779	27739783	QTL_ID=172639	Trait=Loin muscle area
Chr14	Animal QTLdb	Meat_and_Carcass_Association	110872857	110872861	QTL_ID=134866	Trait=Saturated fatty acid content		Chr7	Animal QTLdb	Meat_and_Carcass_Association	27765366	27765370	QTL_ID=172640	Trait=Loin muscle area
Chr14	Animal QTLdb	Meat_and_Carcass_Association	110874740	110874744	QTL_ID=134867	Trait=Saturated fatty acid content		Chr7	Animal QTLdb	Meat_and_Carcass_Association	27789029	27789033	QTL_ID=172641	Trait=Loin muscle area
Chr14	Animal QTLdb	Meat_and_Carcass_Association	110877659	110877663	QTL_ID=134868	Trait=Saturated fatty acid content		Chr7	Animal QTLdb	Meat_and_Carcass_Association	27809795	27809799	QTL_ID=172642	Trait=Loin muscle area
Chr14	Animal QTLdb	Meat_and_Carcass_Association	110886182	110886186	QTL_ID=134869	Trait=Saturated fatty acid content		Chr7	Animal QTLdb	Meat_and_Carcass_Association	27840935	27840939	QTL_ID=172643	Trait=Loin muscle area
Chr14	Animal QTLdb	Meat_and_Carcass_Association	110886570	110886574	QTL_ID=134870	Trait=Saturated fatty acid content		Chr7	Animal QTLdb	Meat_and_Carcass_Association	27886750	27886754	QTL_ID=172644	Trait=Loin muscle area
Chr14	Animal QTLdb	Meat_and_Carcass_Association	110897213	110897217	QTL_ID=134871	Trait=Saturated fatty acid content		Chr7	Animal QTLdb	Meat_and_Carcass_Association	27905933	27905937	QTL_ID=172645	Trait=Loin muscle area
Chr14	Animal QTLdb	Meat_and_Carcass_Association	110898569	110898573	QTL_ID=134872	Trait=Saturated fatty acid content		Chr7	Animal QTLdb	Meat_and_Carcass_Association	27963260	27963264	QTL_ID=172646	Trait=Loin muscle area
Chr14	Animal QTLdb	Meat_and_Carcass_Association	110906548	110906552	QTL_ID=134874	Trait=Saturated fatty acid content		Chr7	Animal QTLdb	Meat_and_Carcass_Association	27996417	27996421	QTL_ID=172647	Trait=Loin muscle area
Chr14	Animal QTLdb	Meat_and_Carcass_Association	110912291	110912295	QTL_ID=134875	Trait=Saturated fatty acid content		Chr7	Animal QTLdb	Meat_and_Carcass_Association	28072348	28072352	QTL_ID=172648	Trait=Loin muscle area
Chr14	Animal QTLdb	Meat_and_Carcass_Association	110917748	110917752	QTL_ID=134876	Trait=Saturated fatty acid content		Chr7	Animal QTLdb	Meat_and_Carcass_Association	29599646	29599650	QTL_ID=172712	Trait=Loin muscle depth
Chr14	Animal QTLdb	Meat_and_Carcass_Association	110922153	110922157	QTL_ID=134877	Trait=Saturated fatty acid content		Chr7	Animal QTLdb	Meat_and_Carcass_Association	29685245	29685249	QTL_ID=172713	Trait=Loin muscle depth
Chr14	Animal QTLdb	Meat_and_Carcass_Association	110924619	110924623	QTL_ID=134878	Trait=Saturated fatty acid content		Chr7	Animal QTLdb	Meat_and_Carcass_Association	29781370	29781374	QTL_ID=172714	Trait=Loin muscle depth
Chr14	Animal QTLdb	Meat_and_Carcass_Association	110927183	110927187	QTL_ID=134879	Trait=Saturated fatty acid content		Chr7	Animal QTLdb	Meat_and_Carcass_Association	30083245	30083249	QTL_ID=172715	Trait=Loin muscle depth
Chr14	Animal QTLdb	Meat_and_Carcass_Association	110932593	110932597	QTL_ID=134880	Trait=Saturated fatty acid content		Chr7	Animal QTLdb	Meat_and_Carcass_Association	30144079	30144083	QTL_ID=21955	Trait=muscle protein percentage
Chr14	Animal QTLdb	Meat_and_Carcass_Association	110941970	110941974	QTL_ID=134881	Trait=Saturated fatty acid content		Chr7	Animal QTLdb	Meat_and_Carcass_Association	30317217	30317221	QTL_ID=172600	Trait=Loin muscle area
Chr14	Animal QTLdb	Meat_and_Carcass_Association	110945731	110945735	QTL_ID=134882	Trait=Saturated fatty acid content		Chr7	Animal QTLdb	Meat_and_Carcass_Association	30317217	30317221	QTL_ID=172621	Trait=Loin muscle depth
Chr14	Animal QTLdb	Meat_and_Carcass_Association	110949637	110949641	QTL_ID=134999	Trait=Saturated fatty acid content		Chr7	Animal QTLdb	Meat_and_Carcass_Association	30317217	30317221	QTL_ID=172703	Trait=Loin muscle area
Chr14	Animal QTLdb	Meat_and_Carcass_Association	110952712	110952716	QTL_ID=135166	Trait=Saturated fatty acid content		Chr7	Animal QTLdb	Meat_and_Carcass_Association	30317217	30317221	QTL_ID=172704	Trait=Loin muscle depth
Chr14	Animal QTLdb	Meat_and_Carcass_Association	110955653	110955657	QTL_ID=134883	Trait=Saturated fatty acid content		Chr7	Animal QTLdb	Meat_and_Carcass_Association	30342159	30342163	QTL_ID=172596	Trait=Loin muscle area
Chr14	Animal QTLdb	Meat_and_Carcass_Association	110958957	110958961	QTL_ID=134884	Trait=Saturated fatty acid content		Chr7	Animal QTLdb	Meat_and_Carcass_Association	30342159	30342163	QTL_ID=172618	Trait=Loin muscle depth
Chr14	Animal QTLdb	Meat_and_Carcass_Association	110960158	110960162	QTL_ID=134885	Trait=Saturated fatty acid content		Chr7	Animal QTLdb	Meat_and_Carcass_Association	30342159	30342163	QTL_ID=172695	Trait=Loin muscle area
Chr14	Animal QTLdb	Meat_and_Carcass_Association	110969756	110969760	QTL_ID=135200	Trait=Saturated fatty acid content		Chr7	Animal QTLdb	Meat_and_Carcass_Association	30342159	30342163	QTL_ID=172696	Trait=Loin muscle depth
Chr14	Animal QTLdb	Meat_and_Carcass_Association	110973751	110973755	QTL_ID=135201	Trait=Saturated fatty acid content		Chr7	Animal QTLdb	Meat_and_Carcass_Association	30356983	30356987	QTL_ID=172597	Trait=Loin muscle area
Chr14	Animal QTLdb	Meat_and_Carcass_Association	110990807	110990811	QTL_ID=135202	Trait=Saturated fatty acid content		Chr7	Animal QTLdb	Meat_and_Carcass_Association	30356983	30356987	QTL_ID=172617	Trait=Loin muscle depth
Chr14	Animal QTLdb	Meat_and_Carcass_Association	110994064	110994068	QTL_ID=101864	Trait=Saturated fatty acid content		Chr7	Animal QTLdb	Meat_and_Carcass_Association	30356983	30356987	QTL_ID=172697	Trait=Loin muscle area
Chr14	Animal QTLdb	Meat_and_Carcass_Association	110994064	110994068	QTL_ID=135203	Trait=Saturated fatty acid content		Chr7	Animal QTLdb	Meat_and_Carcass_Association	30356983	30356987	QTL_ID=172698	Trait=Loin muscle depth
Chr14	Animal QTLdb	Meat_and_Carcass_Association	110996256	110996260	QTL_ID=134886	Trait=Saturated fatty acid content		Chr7	Animal QTLdb	Meat_and_Carcass_Association	30497303	30497307	QTL_ID=172599	Trait=Loin muscle area
Chr14	Animal QTLdb	Meat_and_Carcass_Association	111023313	111023317	QTL_ID=134909	Trait=Saturated fatty acid content		Chr7	Animal QTLdb	Meat_and_Carcass_Association	30497303	30497307	QTL_ID=172620	Trait=Loin muscle depth
Chr14	Animal QTLdb	Meat_and_Carcass_Association	111029175	111029179	QTL_ID=160451	Trait=Saturated fatty acid content		Chr7	Animal QTLdb	Meat_and_Carcass_Association	30497303	30497307	QTL_ID=172701	Trait=Loin muscle area
Chr14	Animal QTLdb	Meat_and_Carcass_Association	111029175	111029179	QTL_ID=134892	Trait=Saturated fatty acid content		Chr7	Animal QTLdb	Meat_and_Carcass_Association	30497303	30497307	QTL_ID=172702	Trait=Loin muscle depth
Chr14	Animal QTLdb	Meat_and_Carcass_Association	111031014	111031018	QTL_ID=134893	Trait=Saturated fatty acid content		Chr7	Animal QTLdb	Meat_and_Carcass_Association	30536001	30536005	QTL_ID=172675	Trait=Loin muscle area
Chr14	Animal QTLdb	Meat_and_Carcass_Association	111034775	111034779	QTL_ID=134805	Trait=Saturated fatty acid content		Chr7	Animal QTLdb	Meat_and_Carcass_Association	30536001	30536005	QTL_ID=172676	Trait=Loin muscle depth
Chr14	Animal QTLdb	Meat_and_Carcass_Association	111037202	111037206	QTL_ID=134755	Trait=Saturated fatty acid content		Chr7	Animal QTLdb	Meat_and_Carcass_Association	30572313	30572317	QTL_ID=55981	Trait=Muscle moisture percentage
Chr14	Animal QTLdb	Meat_and_Carcass_Association	111044355	111044359	QTL_ID=134756	Trait=Saturated fatty acid content		Chr7	Animal QTLdb	Meat_and_Carcass_Association	30572313	30572317	QTL_ID=21953	Trait=Muscle moisture percentage
Chr14	Animal QTLdb	Meat_and_Carcass_Association	111044386	111044390	QTL_ID=134905	Trait=Saturated fatty acid content		Chr7	Animal QTLdb	Meat_and_Carcass_Association	30716798	30716802	QTL_ID=172614	Trait=Loin muscle depth
Chr14	Animal QTLdb	Meat_and_Carcass_Association	111053143	111053147	QTL_ID=134806	Trait=Saturated fatty acid content		Chr7	Animal QTLdb	Meat_and_Carcass_Association	30716798	30716802	QTL_ID=172649	Trait=Loin muscle area
Chr14	Animal QTLdb	Meat_and_Carcass_Association	111055143	111055147	QTL_ID=134757	Trait=Saturated fatty acid content		Chr7	Animal QTLdb	Meat_and_Carcass_Association	30716798	30716802	QTL_ID=172717	Trait=Loin muscle depth
Chr14	Animal QTLdb	Meat_and_Carcass_Association	111061645	111061649	QTL_ID=134758	Trait=Saturated fatty acid content		Chr7	Animal QTLdb	Meat_and_Carcass_Association	30786796	30786800	QTL_ID=172677	Trait=Loin muscle area
Chr14	Animal QTLdb	Meat_and_Carcass_Association	111064401	111064405	QTL_ID=134759	Trait=Saturated fatty acid content		Chr7	Animal QTLdb	Meat_and_Carcass_Association	30786796	30786800	QTL_ID=172678	Trait=Loin muscle depth
Chr14	Animal QTLdb	Meat_and_Carcass_Association	111069290	111069294	QTL_ID=134760	Trait=Saturated fatty acid content		Chr7	Animal QTLdb	Meat_and_Carcass_Association	30821000	30821004	QTL_ID=172716	Trait=Loin muscle depth
Chr14	Animal QTLdb	Meat_and_Carcass_Association	111071291	111071295	QTL_ID=134761	Trait=Saturated fatty acid content		Chr7	Animal QTLdb	Meat_and_Carcass_Association	30885614	30885618	QTL_ID=172679	Trait=Loin muscle area
Chr14	Animal QTLdb	Meat_and_Carcass_Association	111074639	111074643	QTL_ID=134762	Trait=Saturated fatty acid content		Chr7	Animal QTLdb	Meat_and_Carcass_Association	30885614	30885618	QTL_ID=172680	Trait=Loin muscle depth
Chr14	Animal QTLdb	Meat_and_Carcass_Association	111083705	111083709	QTL_ID=134763	Trait=Saturated fatty acid content		Chr7	Animal QTLdb	Meat_and_Carcass_Association	30893733	30893737	QTL_ID=172681	Trait=Loin muscle area
Chr14	Animal QTLdb	Meat_and_Carcass_Association	111093923	111093927	QTL_ID=134764	Trait=Saturated fatty acid content		Chr7	Animal QTLdb	Meat_and_Carcass_Association	30893733	30893737	QTL_ID=172682	Trait=Loin muscle depth
Chr14	Animal QTLdb	Meat_and_Carcass_Association	111095377	111095381	QTL_ID=134765	Trait=Saturated fatty acid content		Chr7	Animal QTLdb	Meat_and_Carcass_Association	31450017	31450021	QTL_ID=127080	Trait=Loin muscle area
Chr14	Animal QTLdb	Meat_and_Carcass_Association	111100061	111100065	QTL_ID=134668	Trait=Saturated fatty acid content		Chr7	Animal QTLdb	Meat_and_Carcass_Association	96278615	96278619	QTL_ID=172683	Trait=Loin muscle area
Chr14	Animal QTLdb	Meat_and_Carcass_Association	111104491	111104495	QTL_ID=135226	Trait=Saturated fatty acid content		Chr7	Animal QTLdb	Meat_and_Carcass_Association	96278615	96278619	QTL_ID=172684	Trait=Loin muscle depth
Chr14	Animal QTLdb	Meat_and_Carcass_Association	111112336	111112340	QTL_ID=134803	Trait=Saturated fatty acid content		Chr7	Animal QTLdb	Meat_and_Carcass_Association	97568282	97568286	QTL_ID=172685	Trait=Loin muscle area
Chr14	Animal QTLdb	Meat_and_Carcass_Association	111114784	111114788	QTL_ID=134791	Trait=Saturated fatty acid content		Chr7	Animal QTLdb	Meat_and_Carcass_Association	97568282	97568286	QTL_ID=172686	Trait=Loin muscle depth
Chr14	Animal QTLdb	Meat_and_Carcass_Association	111119649	111119653	QTL_ID=134802	Trait=Saturated fatty acid content		Chr7	Animal QTLdb	Meat_and_Carcass_Association	97575066	97575070	QTL_ID=172687	Trait=Loin muscle area
Chr14	Animal QTLdb	Meat_and_Carcass_Association	111127524	111127528	QTL_ID=134792	Trait=Saturated fatty acid content		Chr7	Animal QTLdb	Meat_and_Carcass_Association	97575066	97575070	QTL_ID=172688	Trait=Loin muscle depth
Chr14	Animal QTLdb	Meat_and_Carcass_Association	111134159	111134163	QTL_ID=134766	Trait=Saturated fatty acid content		Chr7	Animal QTLdb	Meat_and_Carcass_Association	97584285	97584289	QTL_ID=172689	Trait=Loin muscle area
Chr14	Animal QTLdb	Meat_and_Carcass_Association	111135966	111135970	QTL_ID=134774	Trait=Saturated fatty acid content		Chr7	Animal QTLdb	Meat_and_Carcass_Association	97584285	97584289	QTL_ID=172690	Trait=Loin muscle depth
Chr14	Animal QTLdb	Meat_and_Carcass_Association	111139258	111139262	QTL_ID=134793	Trait=Saturated fatty acid content		Chr7	Animal QTLdb	Meat_and_Carcass_Association	97617905	97617909	QTL_ID=172691	Trait=Loin muscle area
Chr14	Animal QTLdb	Meat_and_Carcass_Association	111148288	111148292	QTL_ID=134907	Trait=Saturated fatty acid content		Chr7	Animal QTLdb	Meat_and_Carcass_Association	97617905	97617909	QTL_ID=172692	Trait=Loin muscle depth
Chr14	Animal QTLdb	Meat_and_Carcass_Association	111150106	111150110	QTL_ID=134780	Trait=Saturated fatty acid content		Chr7	Animal QTLdb	Meat_and_Carcass_Association	97652630	97652634	QTL_ID=172693	Trait=Loin muscle area
Chr14	Animal QTLdb	Meat_and_Carcass_Association	111156363	111156367	QTL_ID=134811	Trait=Saturated fatty acid content		Chr7	Animal QTLdb	Meat_and_Carcass_Association	97652630	97652634	QTL_ID=172694	Trait=Loin muscle depth
Chr14	Animal QTLdb	Meat_and_Carcass_Association	111163044	111163048	QTL_ID=134894	Trait=Saturated fatty acid content		Chr8	Animal QTLdb	Meat_and_Carcass_Association	11694234	11694238	QTL_ID=16359	Trait=Loin muscle area
Chr14	Animal QTLdb	Meat_and_Carcass_Association	111165976	111165980	QTL_ID=134674	Trait=Saturated fatty acid content		Chr8	Animal QTLdb	Meat_and_Carcass_Association	14002258	14002262	QTL_ID=55961	Trait=Muscle moisture percentage
Chr14	Animal QTLdb	Meat_and_Carcass_Association	111171426	111171430	QTL_ID=134797	Trait=Saturated fatty acid content		Chr8	Animal QTLdb	Meat_and_Carcass_Association	19564440	19564444	QTL_ID=22369	Trait=Loin muscle area
Chr14	Animal QTLdb	Meat_and_Carcass_Association	111174187	111174191	QTL_ID=134898	Trait=Saturated fatty acid content		Chr8	Animal QTLdb	Meat_and_Carcass_Association	70944755	70944759	QTL_ID=216307	Trait=Loin muscle depth
Chr14	Animal QTLdb	Meat_and_Carcass_Association	111179887	111179891	QTL_ID=134899	Trait=Saturated fatty acid content		Chr8	Animal QTLdb	Meat_and_Carcass_Association	94284299	94284303	QTL_ID=139211	Trait=Lean meat percentage
Chr14	Animal QTLdb	Meat_and_Carcass_Association	111183608	111183612	QTL_ID=134812	Trait=Saturated fatty acid content		Chr8	Animal QTLdb	Meat_and_Carcass_Association	94397015	94397019	QTL_ID=139212	Trait=Lean meat percentage
Chr14	Animal QTLdb	Meat_and_Carcass_Association	111187196	111187200	QTL_ID=134725	Trait=Saturated fatty acid content		Chr8	Animal QTLdb	Meat_and_Carcass_Association	94428404	94428408	QTL_ID=139213	Trait=Lean meat percentage
Chr14	Animal QTLdb	Meat_and_Carcass_Association	111187831	111187835	QTL_ID=134676	Trait=Saturated fatty acid content		Chr8	Animal QTLdb	Meat_and_Carcass_Association	95253516	95253520	QTL_ID=139214	Trait=Lean meat percentage
Chr14	Animal QTLdb	Meat_and_Carcass_Association	111194291	111194295	QTL_ID=134677	Trait=Saturated fatty acid content		Chr8	Animal QTLdb	Meat_and_Carcass_Association	95280602	95280606	QTL_ID=139215	Trait=Lean meat percentage
Chr14	Animal QTLdb	Meat_and_Carcass_Association	111198473	111198477	QTL_ID=134667	Trait=Saturated fatty acid content		Chr8	Animal QTLdb	Meat_and_Carcass_Association	95292513	95292517	QTL_ID=139216	Trait=Lean meat percentage
Chr14	Animal QTLdb	Meat_and_Carcass_Association	111202445	111202449	QTL_ID=134767	Trait=Saturated fatty acid content		Chr8	Animal QTLdb	Meat_and_Carcass_Association	95359276	95359280	QTL_ID=139217	Trait=Lean meat percentage
Chr14	Animal QTLdb	Meat_and_Carcass_Association	111215415	111215419	QTL_ID=134900	Trait=Saturated fatty acid content		Chr8	Animal QTLdb	Meat_and_Carcass_Association	102258695	102258699	QTL_ID=139267	Trait=Lean meat percentage
Chr14	Animal QTLdb	Meat_and_Carcass_Association	111217547	111217551	QTL_ID=134768	Trait=Saturated fatty acid content		Chr9	Animal QTLdb	Meat_and_Carcass_Association	67825465	67825469	QTL_ID=135461	Trait=muscle protein percentage
Chr14	Animal QTLdb	Meat_and_Carcass_Association	111219222	111219226	QTL_ID=134671	Trait=Saturated fatty acid content		Chr9	Animal QTLdb	Meat_and_Carcass_Association	67825465	67825469	QTL_ID=135462	Trait=Muscle fat content
Chr14	Animal QTLdb	Meat_and_Carcass_Association	111222543	111222547	QTL_ID=134890	Trait=Saturated fatty acid content		Chr9	Animal QTLdb	Meat_and_Carcass_Association	112775197	112775201	QTL_ID=95690	Trait=Loin muscle area
Chr14	Animal QTLdb	Meat_and_Carcass_Association	111223464	111223468	QTL_ID=134901	Trait=Saturated fatty acid content		Chr9	Animal QTLdb	Meat_and_Carcass_Association	137474936	137474940	QTL_ID=22317	Trait=Loin muscle area
Chr14	Animal QTLdb	Meat_and_Carcass_Association	111262729	111262733	QTL_ID=134807	Trait=Saturated fatty acid content		Chr9	Animal QTLdb	Meat_and_Carcass_Association	138429735	138429739	QTL_ID=22316	Trait=Loin muscle area
Chr14	Animal QTLdb	Meat_and_Carcass_Association	111266858	111266862	QTL_ID=135121	Trait=Saturated fatty acid content		Chr10	Animal QTLdb	Meat_and_Carcass_Association	6308303	6308307	QTL_ID=21954	Trait=Muscle moisture percentage
Chr14	Animal QTLdb	Meat_and_Carcass_Association	111317829	111317833	QTL_ID=134672	Trait=Saturated fatty acid content		Chr10	Animal QTLdb	Meat_and_Carcass_Association	9591948	9591952	QTL_ID=19398	Trait=Muscle fat content
Chr14	Animal QTLdb	Meat_and_Carcass_Association	111322069	111322073	QTL_ID=134902	Trait=Saturated fatty acid content		Chr10	Animal QTLdb	Meat_and_Carcass_Association	9591948	9591952	QTL_ID=19399	Trait=Muscle moisture percentage
Chr14	Animal QTLdb	Meat_and_Carcass_Association	111323987	111323991	QTL_ID=134895	Trait=Saturated fatty acid content		Chr10	Animal QTLdb	Meat_and_Carcass_Association	46210321	46210325	QTL_ID=216312	Trait=Loin muscle depth
Chr14	Animal QTLdb	Meat_and_Carcass_Association	111330778	111330782	QTL_ID=134670	Trait=Saturated fatty acid content		Chr10	Animal QTLdb	Meat_and_Carcass_Association	64411024	64411028	QTL_ID=22350	Trait=Loin muscle area
Chr14	Animal QTLdb	Meat_and_Carcass_Association	111359185	111359189	QTL_ID=134801	Trait=Saturated fatty acid content		Chr10	Animal QTLdb	Meat_and_Carcass_Association	64746993	64746997	QTL_ID=22348	Trait=Loin muscle area
Chr14	Animal QTLdb	Meat_and_Carcass_Association	111364554	111364558	QTL_ID=134810	Trait=Saturated fatty acid content		Chr11	Animal QTLdb	Meat_and_Carcass_Association	51835852	51835856	QTL_ID=220135	Trait=Muscle moisture percentage
Chr14	Animal QTLdb	Meat_and_Carcass_Association	111375746	111375750	QTL_ID=134798	Trait=Saturated fatty acid content		Chr11	Animal QTLdb	Meat_and_Carcass_Association	51886280	51886284	QTL_ID=220136	Trait=Muscle moisture percentage
Chr14	Animal QTLdb	Meat_and_Carcass_Association	111383701	111383705	QTL_ID=134891	Trait=Saturated fatty acid content		Chr11	Animal QTLdb	Meat_and_Carcass_Association	76296869	76296873	QTL_ID=216309	Trait=Loin muscle depth
Chr14	Animal QTLdb	Meat_and_Carcass_Association	111390793	111390797	QTL_ID=134781	Trait=Saturated fatty acid content		Chr12	Animal QTLdb	Meat_and_Carcass_Association	24612449	24612453	QTL_ID=55960	Trait=Muscle moisture percentage
Chr14	Animal QTLdb	Meat_and_Carcass_Association	111394413	111394417	QTL_ID=134770	Trait=Saturated fatty acid content		Chr12	Animal QTLdb	Meat_and_Carcass_Association	26376190	26376194	QTL_ID=172615	Trait=Loin muscle depth
Chr14	Animal QTLdb	Meat_and_Carcass_Association	111397703	111397707	QTL_ID=169964	Trait=Saturated fatty acid content		Chr12	Animal QTLdb	Meat_and_Carcass_Association	27109188	27109192	QTL_ID=216187	Trait=Lean meat percentage
Chr14	Animal QTLdb	Meat_and_Carcass_Association	111397703	111397707	QTL_ID=169965	Trait=Saturated fatty acid content		Chr12	Animal QTLdb	Meat_and_Carcass_Association	27109188	27109192	QTL_ID=216211	Trait=Lean meat percentage
Chr14	Animal QTLdb	Meat_and_Carcass_Association	111412648	111412652	QTL_ID=134896	Trait=Saturated fatty acid content		Chr12	Animal QTLdb	Meat_and_Carcass_Association	34710104	34710108	QTL_ID=216310	Trait=Loin muscle depth
Chr14	Animal QTLdb	Meat_and_Carcass_Association	111418630	111418634	QTL_ID=134795	Trait=Saturated fatty acid content		Chr12	Animal QTLdb	Meat_and_Carcass_Association	39523821	39523825	QTL_ID=22346	Trait=Loin muscle area
Chr14	Animal QTLdb	Meat_and_Carcass_Association	111422684	111422688	QTL_ID=134771	Trait=Saturated fatty acid content		Chr12	Animal QTLdb	Meat_and_Carcass_Association	44173103	44173107	QTL_ID=19419	Trait=Muscle fat content
Chr14	Animal QTLdb	Meat_and_Carcass_Association	111429419	111429423	QTL_ID=134799	Trait=Saturated fatty acid content		Chr12	Animal QTLdb	Meat_and_Carcass_Association	50926493	50926497	QTL_ID=106186	Trait=Loin muscle area
Chr14	Animal QTLdb	Meat_and_Carcass_Association	111434398	111434402	QTL_ID=134800	Trait=Saturated fatty acid content		Chr12	Animal QTLdb	Meat_and_Carcass_Association	52077754	52077758	QTL_ID=21532	Trait=Loin muscle area
Chr14	Animal QTLdb	Meat_and_Carcass_Association	111437782	111437786	QTL_ID=134796	Trait=Saturated fatty acid content		Chr12	Animal QTLdb	Meat_and_Carcass_Association	52111958	52111962	QTL_ID=106187	Trait=Loin muscle area
Chr14	Animal QTLdb	Meat_and_Carcass_Association	111449519	111449523	QTL_ID=134778	Trait=Saturated fatty acid content		Chr12	Animal QTLdb	Meat_and_Carcass_Association	52654239	52654243	QTL_ID=37733	Trait=Muscle moisture percentage
Chr14	Animal QTLdb	Meat_and_Carcass_Association	111456210	111456214	QTL_ID=134782	Trait=Saturated fatty acid content		Chr12	Animal QTLdb	Meat_and_Carcass_Association	53209425	53209429	QTL_ID=121870	Trait=Muscle moisture percentage
Chr14	Animal QTLdb	Meat_and_Carcass_Association	111460203	111460207	QTL_ID=134814	Trait=Saturated fatty acid content		Chr12	Animal QTLdb	Meat_and_Carcass_Association	54636108	54636112	QTL_ID=37734	Trait=Muscle moisture percentage
Chr14	Animal QTLdb	Meat_and_Carcass_Association	111461629	111461633	QTL_ID=169974	Trait=Saturated fatty acid content		Chr12	Animal QTLdb	Meat_and_Carcass_Association	54636108	54636112	QTL_ID=121877	Trait=Muscle moisture percentage
Chr14	Animal QTLdb	Meat_and_Carcass_Association	111461629	111461633	QTL_ID=169975	Trait=Saturated fatty acid content		Chr12	Animal QTLdb	Meat_and_Carcass_Association	55024723	55024727	QTL_ID=106185	Trait=Loin muscle area
Chr14	Animal QTLdb	Meat_and_Carcass_Association	111461749	111461753	QTL_ID=169980	Trait=Saturated fatty acid content		Chr12	Animal QTLdb	Meat_and_Carcass_Association	55093695	55093699	QTL_ID=106184	Trait=Loin muscle area
Chr14	Animal QTLdb	Meat_and_Carcass_Association	111461749	111461753	QTL_ID=169981	Trait=Saturated fatty acid content		Chr12	Animal QTLdb	Meat_and_Carcass_Association	55120477	55120481	QTL_ID=106183	Trait=Loin muscle area
Chr14	Animal QTLdb	Meat_and_Carcass_Association	111461749	111461753	QTL_ID=106310	Trait=Saturated fatty acid content		Chr12	Animal QTLdb	Meat_and_Carcass_Association	55120477	55120481	QTL_ID=56238	Trait=Muscle moisture percentage
Chr14	Animal QTLdb	Meat_and_Carcass_Association	111461802	111461806	QTL_ID=169986	Trait=Saturated fatty acid content		Chr12	Animal QTLdb	Meat_and_Carcass_Association	55120477	55120481	QTL_ID=56246	Trait=Muscle moisture percentage
Chr14	Animal QTLdb	Meat_and_Carcass_Association	111461802	111461806	QTL_ID=169987	Trait=Saturated fatty acid content		Chr12	Animal QTLdb	Meat_and_Carcass_Association	55351710	55351714	QTL_ID=19413	Trait=Loin muscle area
Chr14	Animal QTLdb	Meat_and_Carcass_Association	111468043	111468047	QTL_ID=134779	Trait=Saturated fatty acid content		Chr12	Animal QTLdb	Meat_and_Carcass_Association	55693139	55693143	QTL_ID=106189	Trait=Loin muscle area
Chr14	Animal QTLdb	Meat_and_Carcass_Association	111469705	111469709	QTL_ID=134776	Trait=Saturated fatty acid content		Chr12	Animal QTLdb	Meat_and_Carcass_Association	55706700	55706704	QTL_ID=106190	Trait=Loin muscle area
Chr14	Animal QTLdb	Meat_and_Carcass_Association	111471915	111471919	QTL_ID=134903	Trait=Saturated fatty acid content		Chr12	Animal QTLdb	Meat_and_Carcass_Association	56754221	56754225	QTL_ID=106188	Trait=Loin muscle area
Chr14	Animal QTLdb	Meat_and_Carcass_Association	111473971	111473975	QTL_ID=169992	Trait=Saturated fatty acid content		Chr12	Animal QTLdb	Meat_and_Carcass_Association	57593075	57593079	QTL_ID=37735	Trait=Muscle moisture percentage
Chr14	Animal QTLdb	Meat_and_Carcass_Association	111473971	111473975	QTL_ID=169993	Trait=Saturated fatty acid content		Chr12	Animal QTLdb	Meat_and_Carcass_Association	57686253	57686257	QTL_ID=37736	Trait=Muscle moisture percentage
Chr14	Animal QTLdb	Meat_and_Carcass_Association	111474478	111474482	QTL_ID=169998	Trait=Saturated fatty acid content		Chr12	Animal QTLdb	Meat_and_Carcass_Association	57806703	57806707	QTL_ID=37737	Trait=Muscle moisture percentage
Chr14	Animal QTLdb	Meat_and_Carcass_Association	111474478	111474482	QTL_ID=169999	Trait=Saturated fatty acid content		Chr13	Animal QTLdb	Meat_and_Carcass_Association	22954613	22954617	QTL_ID=139219	Trait=Lean meat percentage
Chr14	Animal QTLdb	Meat_and_Carcass_Association	111479083	111479087	QTL_ID=134906	Trait=Saturated fatty acid content		Chr13	Animal QTLdb	Meat_and_Carcass_Association	23039923	23039927	QTL_ID=139220	Trait=Lean meat percentage
Chr14	Animal QTLdb	Meat_and_Carcass_Association	111483983	111483987	QTL_ID=134772	Trait=Saturated fatty acid content		Chr13	Animal QTLdb	Meat_and_Carcass_Association	23065197	23065201	QTL_ID=139221	Trait=Lean meat percentage
Chr14	Animal QTLdb	Meat_and_Carcass_Association	111483983	111483987	QTL_ID=131481	Trait=Saturated fatty acid content		Chr13	Animal QTLdb	Meat_and_Carcass_Association	23111901	23111905	QTL_ID=139222	Trait=Lean meat percentage
Chr14	Animal QTLdb	Meat_and_Carcass_Association	111483983	111483987	QTL_ID=169942	Trait=Saturated fatty acid content		Chr13	Animal QTLdb	Meat_and_Carcass_Association	68948171	68948175	QTL_ID=19427	Trait=Muscle fat content
Chr14	Animal QTLdb	Meat_and_Carcass_Association	111483983	111483987	QTL_ID=169950	Trait=Saturated fatty acid content		Chr13	Animal QTLdb	Meat_and_Carcass_Association	68948171	68948175	QTL_ID=19428	Trait=Muscle moisture percentage
Chr14	Animal QTLdb	Meat_and_Carcass_Association	111483983	111483987	QTL_ID=160404	Trait=Saturated fatty acid content		Chr13	Animal QTLdb	Meat_and_Carcass_Association	133097569	133097573	QTL_ID=16360	Trait=Loin muscle area
Chr14	Animal QTLdb	Meat_and_Carcass_Association	111483983	111483987	QTL_ID=101845	Trait=Saturated fatty acid content		Chr13	Animal QTLdb	Meat_and_Carcass_Association	133109351	133109355	QTL_ID=16361	Trait=Loin muscle area
Chr14	Animal QTLdb	Meat_and_Carcass_Association	111494777	111494781	QTL_ID=134786	Trait=Saturated fatty acid content		Chr13	Animal QTLdb	Meat_and_Carcass_Association	199927490	199927494	QTL_ID=168399	Trait=Muscle moisture percentage
Chr14	Animal QTLdb	Meat_and_Carcass_Association	111508963	111508967	QTL_ID=134787	Trait=Saturated fatty acid content		Chr13	Animal QTLdb	Meat_and_Carcass_Association	200078327	200078331	QTL_ID=168400	Trait=Muscle moisture percentage
Chr14	Animal QTLdb	Meat_and_Carcass_Association	111509214	111509218	QTL_ID=134788	Trait=Saturated fatty acid content		Chr13	Animal QTLdb	Meat_and_Carcass_Association	202593818	202593822	QTL_ID=16362	Trait=Loin muscle area
Chr14	Animal QTLdb	Meat_and_Carcass_Association	111513821	111513825	QTL_ID=134789	Trait=Saturated fatty acid content		Chr13	Animal QTLdb	Meat_and_Carcass_Association	207884582	207884586	QTL_ID=216313	Trait=Loin muscle depth
Chr14	Animal QTLdb	Meat_and_Carcass_Association	111642836	111642840	QTL_ID=134706	Trait=Saturated fatty acid content		Chr14	Animal QTLdb	Meat_and_Carcass_Association	14821757	14821761	QTL_ID=168401	Trait=Muscle moisture percentage
Chr14	Animal QTLdb	Meat_and_Carcass_Association	111646450	111646454	QTL_ID=101858	Trait=Saturated fatty acid content		Chr14	Animal QTLdb	Meat_and_Carcass_Association	40877077	40877081	QTL_ID=23611	Trait=Lean meat percentage
Chr14	Animal QTLdb	Meat_and_Carcass_Association	111646450	111646454	QTL_ID=160422	Trait=Saturated fatty acid content		Chr14	Animal QTLdb	Meat_and_Carcass_Association	40877077	40877081	QTL_ID=23612	Trait=Loin muscle area
Chr14	Animal QTLdb	Meat_and_Carcass_Association	111671435	111671439	QTL_ID=160419	Trait=Saturated fatty acid content		Chr14	Animal QTLdb	Meat_and_Carcass_Association	54065257	54065261	QTL_ID=106191	Trait=Loin muscle area
Chr14	Animal QTLdb	Meat_and_Carcass_Association	111671435	111671439	QTL_ID=101846	Trait=Saturated fatty acid content		Chr14	Animal QTLdb	Meat_and_Carcass_Association	81316139	81316143	QTL_ID=22322	Trait=Loin muscle area
Chr14	Animal QTLdb	Meat_and_Carcass_Association	111679493	111679497	QTL_ID=134678	Trait=Saturated fatty acid content		Chr14	Animal QTLdb	Meat_and_Carcass_Association	83740857	83740861	QTL_ID=180428	Trait=Number of muscle fibers per unit area
Chr14	Animal QTLdb	Meat_and_Carcass_Association	111686109	111686113	QTL_ID=134679	Trait=Saturated fatty acid content		Chr14	Animal QTLdb	Meat_and_Carcass_Association	83820474	83820478	QTL_ID=180429	Trait=Number of muscle fibers per unit area
Chr14	Animal QTLdb	Meat_and_Carcass_Association	111699510	111699514	QTL_ID=134773	Trait=Saturated fatty acid content		Chr14	Animal QTLdb	Meat_and_Carcass_Association	85531861	85531865	QTL_ID=180430	Trait=Number of muscle fibers per unit area
Chr14	Animal QTLdb	Meat_and_Carcass_Association	111704714	111704718	QTL_ID=134680	Trait=Saturated fatty acid content		Chr14	Animal QTLdb	Meat_and_Carcass_Association	85531861	85531865	QTL_ID=180438	Trait=Diameter of muscle fibers
Chr14	Animal QTLdb	Meat_and_Carcass_Association	111706274	111706278	QTL_ID=134716	Trait=Saturated fatty acid content		Chr14	Animal QTLdb	Meat_and_Carcass_Association	85531861	85531865	QTL_ID=180439	Trait=Number of muscle fibers per unit area
Chr14	Animal QTLdb	Meat_and_Carcass_Association	111709310	111709314	QTL_ID=134717	Trait=Saturated fatty acid content		Chr14	Animal QTLdb	Meat_and_Carcass_Association	86063986	86063990	QTL_ID=180431	Trait=Number of muscle fibers per unit area
Chr14	Animal QTLdb	Meat_and_Carcass_Association	111714754	111714758	QTL_ID=134718	Trait=Saturated fatty acid content		Chr14	Animal QTLdb	Meat_and_Carcass_Association	89425685	89425689	QTL_ID=180432	Trait=Number of muscle fibers per unit area
Chr14	Animal QTLdb	Meat_and_Carcass_Association	111718855	111718859	QTL_ID=134719	Trait=Saturated fatty acid content		Chr14	Animal QTLdb	Meat_and_Carcass_Association	89448913	89448917	QTL_ID=180433	Trait=Number of muscle fibers per unit area
Chr14	Animal QTLdb	Meat_and_Carcass_Association	111732011	111732015	QTL_ID=134681	Trait=Saturated fatty acid content		Chr14	Animal QTLdb	Meat_and_Carcass_Association	91911923	91911927	QTL_ID=180434	Trait=Number of muscle fibers per unit area
Chr14	Animal QTLdb	Meat_and_Carcass_Association	111741027	111741031	QTL_ID=134702	Trait=Saturated fatty acid content		Chr14	Animal QTLdb	Meat_and_Carcass_Association	100243245	100243249	QTL_ID=180435	Trait=Number of muscle fibers per unit area
Chr14	Animal QTLdb	Meat_and_Carcass_Association	111742138	111742142	QTL_ID=134669	Trait=Saturated fatty acid content		Chr14	Animal QTLdb	Meat_and_Carcass_Association	135001421	135001425	QTL_ID=16363	Trait=Loin muscle area
Chr14	Animal QTLdb	Meat_and_Carcass_Association	111746126	111746130	QTL_ID=134728	Trait=Saturated fatty acid content		Chr14	Animal QTLdb	Meat_and_Carcass_Association	141175679	141175683	QTL_ID=194832	Trait=Total muscle fiber number
Chr14	Animal QTLdb	Meat_and_Carcass_Association	111749870	111749874	QTL_ID=134703	Trait=Saturated fatty acid content		Chr14	Animal QTLdb	Meat_and_Carcass_Association	141175679	141175683	QTL_ID=194833	Trait=Number of muscle fibers per unit area
Chr14	Animal QTLdb	Meat_and_Carcass_Association	111757055	111757059	QTL_ID=134704	Trait=Saturated fatty acid content		Chr15	Animal QTLdb	Meat_and_Carcass_Association	31211127	31211131	QTL_ID=168402	Trait=Muscle moisture percentage
Chr14	Animal QTLdb	Meat_and_Carcass_Association	111758837	111758841	QTL_ID=134705	Trait=Saturated fatty acid content		Chr15	Animal QTLdb	Meat_and_Carcass_Association	45673993	45673997	QTL_ID=16364	Trait=Loin muscle area
Chr14	Animal QTLdb	Meat_and_Carcass_Association	111758837	111758841	QTL_ID=101872	Trait=Saturated fatty acid content		Chr15	Animal QTLdb	Meat_and_Carcass_Association	57333032	57333036	QTL_ID=216188	Trait=Lean meat percentage
Chr14	Animal QTLdb	Meat_and_Carcass_Association	111771573	111771577	QTL_ID=135291	Trait=Saturated fatty acid content		Chr15	Animal QTLdb	Meat_and_Carcass_Association	57333032	57333036	QTL_ID=216212	Trait=Lean meat percentage
Chr14	Animal QTLdb	Meat_and_Carcass_Association	111773346	111773350	QTL_ID=135310	Trait=Saturated fatty acid content		Chr15	Animal QTLdb	Meat_and_Carcass_Association	101287944	101287948	QTL_ID=21531	Trait=Loin muscle area
Chr14	Animal QTLdb	Meat_and_Carcass_Association	111778521	111778525	QTL_ID=135292	Trait=Saturated fatty acid content		Chr15	Animal QTLdb	Meat_and_Carcass_Association	119568890	119568894	QTL_ID=170646	Trait=Lean meat percentage
Chr14	Animal QTLdb	Meat_and_Carcass_Association	111780106	111780110	QTL_ID=135293	Trait=Saturated fatty acid content		Chr15	Animal QTLdb	Meat_and_Carcass_Association	120867298	120867302	QTL_ID=193749	Trait=Muscle cathepsin B activity
Chr14	Animal QTLdb	Meat_and_Carcass_Association	111783878	111783882	QTL_ID=135268	Trait=Saturated fatty acid content		Chr15	Animal QTLdb	Meat_and_Carcass_Association	121258453	121258457	QTL_ID=19433	Trait=Muscle fat content
Chr14	Animal QTLdb	Meat_and_Carcass_Association	111785820	111785824	QTL_ID=213686	Trait=Saturated fatty acid content		Chr15	Animal QTLdb	Meat_and_Carcass_Association	121258453	121258457	QTL_ID=19434	Trait=muscle protein percentage
Chr14	Animal QTLdb	Meat_and_Carcass_Association	111785820	111785824	QTL_ID=168463	Trait=Saturated fatty acid content		Chr15	Animal QTLdb	Meat_and_Carcass_Association	121561501	121561505	QTL_ID=130213	Trait=muscle protein percentage
Chr14	Animal QTLdb	Meat_and_Carcass_Association	111787778	111787782	QTL_ID=135269	Trait=Saturated fatty acid content		Chr15	Animal QTLdb	Meat_and_Carcass_Association	122218532	122218536	QTL_ID=127089	Trait=muscle protein percentage
Chr14	Animal QTLdb	Meat_and_Carcass_Association	111799837	111799841	QTL_ID=213838	Trait=Saturated fatty acid content		Chr15	Animal QTLdb	Meat_and_Carcass_Association	137824187	137824191	QTL_ID=22362	Trait=Loin muscle area
Chr14	Animal QTLdb	Meat_and_Carcass_Association	111809831	111809835	QTL_ID=160461	Trait=Saturated fatty acid content		Chr16	Animal QTLdb	Meat_and_Carcass_Association	2160077	2160081	QTL_ID=194834	Trait=Number of muscle fibers per unit area
Chr14	Animal QTLdb	Meat_and_Carcass_Association	111809831	111809835	QTL_ID=134729	Trait=Saturated fatty acid content		Chr16	Animal QTLdb	Meat_and_Carcass_Association	10920703	10920707	QTL_ID=168403	Trait=Muscle moisture percentage
Chr14	Animal QTLdb	Meat_and_Carcass_Association	111817635	111817639	QTL_ID=134730	Trait=Saturated fatty acid content		Chr16	Animal QTLdb	Meat_and_Carcass_Association	11159832	11159836	QTL_ID=168404	Trait=Muscle moisture percentage
Chr14	Animal QTLdb	Meat_and_Carcass_Association	111826405	111826409	QTL_ID=134720	Trait=Saturated fatty acid content		Chr16	Animal QTLdb	Meat_and_Carcass_Association	24419908	24419912	QTL_ID=22312	Trait=Loin muscle area
Chr14	Animal QTLdb	Meat_and_Carcass_Association	111827701	111827705	QTL_ID=135132	Trait=Saturated fatty acid content		Chr16	Animal QTLdb	Meat_and_Carcass_Association	25207109	25207113	QTL_ID=22313	Trait=Loin muscle area
Chr14	Animal QTLdb	Meat_and_Carcass_Association	111840162	111840166	QTL_ID=134731	Trait=Saturated fatty acid content		Chr16	Animal QTLdb	Meat_and_Carcass_Association	25465199	25465203	QTL_ID=22314	Trait=Loin muscle area
Chr14	Animal QTLdb	Meat_and_Carcass_Association	111842296	111842300	QTL_ID=134721	Trait=Saturated fatty acid content		Chr16	Animal QTLdb	Meat_and_Carcass_Association	33206875	33206879	QTL_ID=16365	Trait=Loin muscle area
Chr14	Animal QTLdb	Meat_and_Carcass_Association	111847130	111847134	QTL_ID=134722	Trait=Saturated fatty acid content		Chr16	Animal QTLdb	Meat_and_Carcass_Association	33372036	33372040	QTL_ID=172650	Trait=Loin muscle area
Chr14	Animal QTLdb	Meat_and_Carcass_Association	111850478	111850482	QTL_ID=134723	Trait=Saturated fatty acid content		Chr16	Animal QTLdb	Meat_and_Carcass_Association	33467571	33467575	QTL_ID=172605	Trait=Loin muscle area
Chr14	Animal QTLdb	Meat_and_Carcass_Association	111856907	111856911	QTL_ID=134724	Trait=Saturated fatty acid content		Chr16	Animal QTLdb	Meat_and_Carcass_Association	33467571	33467575	QTL_ID=172653	Trait=Loin muscle area
Chr14	Animal QTLdb	Meat_and_Carcass_Association	111859809	111859813	QTL_ID=135133	Trait=Saturated fatty acid content		Chr16	Animal QTLdb	Meat_and_Carcass_Association	33493716	33493720	QTL_ID=172606	Trait=Loin muscle area
Chr14	Animal QTLdb	Meat_and_Carcass_Association	111863737	111863741	QTL_ID=135134	Trait=Saturated fatty acid content		Chr16	Animal QTLdb	Meat_and_Carcass_Association	33493716	33493720	QTL_ID=172654	Trait=Loin muscle area
Chr14	Animal QTLdb	Meat_and_Carcass_Association	111873623	111873627	QTL_ID=134726	Trait=Saturated fatty acid content		Chr16	Animal QTLdb	Meat_and_Carcass_Association	33559931	33559935	QTL_ID=172607	Trait=Loin muscle area
Chr14	Animal QTLdb	Meat_and_Carcass_Association	111876402	111876406	QTL_ID=135258	Trait=Saturated fatty acid content		Chr16	Animal QTLdb	Meat_and_Carcass_Association	33559931	33559935	QTL_ID=172655	Trait=Loin muscle area
Chr14	Animal QTLdb	Meat_and_Carcass_Association	111886985	111886989	QTL_ID=135230	Trait=Saturated fatty acid content		Chr16	Animal QTLdb	Meat_and_Carcass_Association	33589980	33589984	QTL_ID=172603	Trait=Loin muscle area
Chr14	Animal QTLdb	Meat_and_Carcass_Association	111891622	111891626	QTL_ID=134727	Trait=Saturated fatty acid content		Chr16	Animal QTLdb	Meat_and_Carcass_Association	33589980	33589984	QTL_ID=172651	Trait=Loin muscle area
Chr14	Animal QTLdb	Meat_and_Carcass_Association	111894182	111894186	QTL_ID=134683	Trait=Saturated fatty acid content		Chr16	Animal QTLdb	Meat_and_Carcass_Association	33636700	33636704	QTL_ID=172608	Trait=Loin muscle area
Chr14	Animal QTLdb	Meat_and_Carcass_Association	111900983	111900987	QTL_ID=134685	Trait=Saturated fatty acid content		Chr16	Animal QTLdb	Meat_and_Carcass_Association	33636700	33636704	QTL_ID=172656	Trait=Loin muscle area
Chr14	Animal QTLdb	Meat_and_Carcass_Association	111902764	111902768	QTL_ID=134686	Trait=Saturated fatty acid content		Chr16	Animal QTLdb	Meat_and_Carcass_Association	33757842	33757846	QTL_ID=172602	Trait=Loin muscle area
Chr14	Animal QTLdb	Meat_and_Carcass_Association	111905417	111905421	QTL_ID=134682	Trait=Saturated fatty acid content		Chr16	Animal QTLdb	Meat_and_Carcass_Association	33947923	33947927	QTL_ID=22365	Trait=Loin muscle area
Chr14	Animal QTLdb	Meat_and_Carcass_Association	111908701	111908705	QTL_ID=135262	Trait=Saturated fatty acid content		Chr16	Animal QTLdb	Meat_and_Carcass_Association	33972853	33972857	QTL_ID=22366	Trait=Loin muscle area
Chr14	Animal QTLdb	Meat_and_Carcass_Association	111923269	111923273	QTL_ID=213689	Trait=Saturated fatty acid content		Chr16	Animal QTLdb	Meat_and_Carcass_Association	34031870	34031874	QTL_ID=172611	Trait=Loin muscle area
Chr14	Animal QTLdb	Meat_and_Carcass_Association	111930086	111930090	QTL_ID=135007	Trait=Saturated fatty acid content		Chr16	Animal QTLdb	Meat_and_Carcass_Association	34031870	34031874	QTL_ID=22367	Trait=Loin muscle area
Chr14	Animal QTLdb	Meat_and_Carcass_Association	111933926	111933930	QTL_ID=134687	Trait=Saturated fatty acid content		Chr16	Animal QTLdb	Meat_and_Carcass_Association	34053896	34053900	QTL_ID=22368	Trait=Loin muscle area
Chr14	Animal QTLdb	Meat_and_Carcass_Association	111935730	111935734	QTL_ID=134688	Trait=Saturated fatty acid content		Chr16	Animal QTLdb	Meat_and_Carcass_Association	34334856	34334860	QTL_ID=172609	Trait=Loin muscle area
Chr14	Animal QTLdb	Meat_and_Carcass_Association	111937971	111937975	QTL_ID=134689	Trait=Saturated fatty acid content		Chr16	Animal QTLdb	Meat_and_Carcass_Association	34364517	34364521	QTL_ID=172610	Trait=Loin muscle area
Chr14	Animal QTLdb	Meat_and_Carcass_Association	111943488	111943492	QTL_ID=134732	Trait=Saturated fatty acid content		Chr16	Animal QTLdb	Meat_and_Carcass_Association	35739609	35739613	QTL_ID=22324	Trait=Loin muscle area
Chr14	Animal QTLdb	Meat_and_Carcass_Association	111965149	111965153	QTL_ID=134690	Trait=Saturated fatty acid content		Chr16	Animal QTLdb	Meat_and_Carcass_Association	35834225	35834229	QTL_ID=22325	Trait=Loin muscle area
Chr14	Animal QTLdb	Meat_and_Carcass_Association	111968430	111968434	QTL_ID=134691	Trait=Saturated fatty acid content		Chr16	Animal QTLdb	Meat_and_Carcass_Association	36353833	36353837	QTL_ID=22326	Trait=Loin muscle area
Chr14	Animal QTLdb	Meat_and_Carcass_Association	111972427	111972431	QTL_ID=134735	Trait=Saturated fatty acid content		Chr16	Animal QTLdb	Meat_and_Carcass_Association	38432906	38432910	QTL_ID=28014	Trait=Loin muscle area
Chr14	Animal QTLdb	Meat_and_Carcass_Association	111974566	111974570	QTL_ID=134736	Trait=Saturated fatty acid content		Chr16	Animal QTLdb	Meat_and_Carcass_Association	38432906	38432910	QTL_ID=28015	Trait=Loin muscle depth
Chr14	Animal QTLdb	Meat_and_Carcass_Association	111992164	111992168	QTL_ID=134696	Trait=Saturated fatty acid content		Chr16	Animal QTLdb	Meat_and_Carcass_Association	69064136	69064140	QTL_ID=55962	Trait=Muscle moisture percentage
Chr14	Animal QTLdb	Meat_and_Carcass_Association	111993874	111993878	QTL_ID=134697	Trait=Saturated fatty acid content		Chr17	Animal QTLdb	Meat_and_Carcass_Association	8087660	8087664	QTL_ID=168405	Trait=Muscle moisture percentage
Chr14	Animal QTLdb	Meat_and_Carcass_Association	112013795	112013799	QTL_ID=134889	Trait=Saturated fatty acid content		Chr17	Animal QTLdb	Meat_and_Carcass_Association	18117252	18117256	QTL_ID=119849	Trait=Muscle moisture percentage
Chr14	Animal QTLdb	Meat_and_Carcass_Association	112013961	112013965	QTL_ID=134910	Trait=Saturated fatty acid content		Chr17	Animal QTLdb	Meat_and_Carcass_Association	57890840	57890844	QTL_ID=28211	Trait=Estimated carcass lean content
Chr14	Animal QTLdb	Meat_and_Carcass_Association	112029174	112029178	QTL_ID=134746	Trait=Saturated fatty acid content		Chr17	Animal QTLdb	Meat_and_Carcass_Association	58015688	58015692	QTL_ID=22349	Trait=Loin muscle area
Chr14	Animal QTLdb	Meat_and_Carcass_Association	112035723	112035727	QTL_ID=134750	Trait=Saturated fatty acid content		Chr17	Animal QTLdb	Meat_and_Carcass_Association	61876734	61876738	QTL_ID=22310	Trait=Loin muscle area
Chr14	Animal QTLdb	Meat_and_Carcass_Association	112038603	112038607	QTL_ID=134751	Trait=Saturated fatty acid content		Chr18	Animal QTLdb	Meat_and_Carcass_Association	11881603	11881607	QTL_ID=211910	Trait=Loin muscle area
Chr14	Animal QTLdb	Meat_and_Carcass_Association	112046947	112046951	QTL_ID=135138	Trait=Saturated fatty acid content		Chr18	Animal QTLdb	Meat_and_Carcass_Association	11901051	11901055	QTL_ID=211909	Trait=Loin muscle area
Chr14	Animal QTLdb	Meat_and_Carcass_Association	112049853	112049857	QTL_ID=134698	Trait=Saturated fatty acid content		Chr18	Animal QTLdb	Meat_and_Carcass_Association	14995921	14995925	QTL_ID=106193	Trait=Loin muscle area
Chr14	Animal QTLdb	Meat_and_Carcass_Association	112055657	112055661	QTL_ID=134692	Trait=Saturated fatty acid content		Chr18	Animal QTLdb	Meat_and_Carcass_Association	15130519	15130523	QTL_ID=106194	Trait=Loin muscle area
Chr14	Animal QTLdb	Meat_and_Carcass_Association	112059881	112059885	QTL_ID=134693	Trait=Saturated fatty acid content		Chr18	Animal QTLdb	Meat_and_Carcass_Association	53382391	53382395	QTL_ID=172616	Trait=Loin muscle depth
Chr14	Animal QTLdb	Meat_and_Carcass_Association	112062372	112062376	QTL_ID=134737	Trait=Saturated fatty acid content		Chr18	Animal QTLdb	Meat_and_Carcass_Association	53382391	53382395	QTL_ID=172718	Trait=Loin muscle depth
Chr14	Animal QTLdb	Meat_and_Carcass_Association	112065637	112065641	QTL_ID=134694	Trait=Saturated fatty acid content		Chr18	Animal QTLdb	Meat_and_Carcass_Association	64023819	64023823	QTL_ID=19443	Trait=Loin muscle area
Chr14	Animal QTLdb	Meat_and_Carcass_Association	112067098	112067102	QTL_ID=134738	Trait=Saturated fatty acid content		ChrX	Animal QTLdb	Meat_and_Carcass_Association	80157642	80157646	QTL_ID=21970	Trait=Biceps brachii weight
Chr14	Animal QTLdb	Meat_and_Carcass_Association	112069471	112069475	QTL_ID=135008	Trait=Saturated fatty acid content		ChrX	Animal QTLdb	Meat_and_Carcass_Association	91859969	91859973	QTL_ID=21969	Trait=Biceps brachii weight
Chr14	Animal QTLdb	Meat_and_Carcass_Association	112075019	112075023	QTL_ID=134700	Trait=Saturated fatty acid content		Chr2	Animal QTLdb	Meat_and_Carcass_Association	10200648	10200652	QTL_ID=21968	Trait=Biceps brachii weight
Chr14	Animal QTLdb	Meat_and_Carcass_Association	112090138	112090142	QTL_ID=134739	Trait=Saturated fatty acid content
Chr14	Animal QTLdb	Meat_and_Carcass_Association	112092283	112092287	QTL_ID=134695	Trait=Saturated fatty acid content
Chr14	Animal QTLdb	Meat_and_Carcass_Association	112096936	112096940	QTL_ID=134701	Trait=Saturated fatty acid content
Chr14	Animal QTLdb	Meat_and_Carcass_Association	112098904	112098908	QTL_ID=134744	Trait=Saturated fatty acid content
Chr14	Animal QTLdb	Meat_and_Carcass_Association	112103344	112103348	QTL_ID=134752	Trait=Saturated fatty acid content
Chr14	Animal QTLdb	Meat_and_Carcass_Association	112107480	112107484	QTL_ID=134888	Trait=Saturated fatty acid content
Chr14	Animal QTLdb	Meat_and_Carcass_Association	112114151	112114155	QTL_ID=134745	Trait=Saturated fatty acid content
Chr14	Animal QTLdb	Meat_and_Carcass_Association	112129924	112129928	QTL_ID=134699	Trait=Saturated fatty acid content
Chr14	Animal QTLdb	Meat_and_Carcass_Association	112133046	112133050	QTL_ID=134743	Trait=Saturated fatty acid content
Chr14	Animal QTLdb	Meat_and_Carcass_Association	112135555	112135559	QTL_ID=135270	Trait=Saturated fatty acid content
Chr14	Animal QTLdb	Meat_and_Carcass_Association	112135555	112135559	QTL_ID=101852	Trait=Saturated fatty acid content
Chr14	Animal QTLdb	Meat_and_Carcass_Association	112142200	112142204	QTL_ID=134742	Trait=Saturated fatty acid content
Chr14	Animal QTLdb	Meat_and_Carcass_Association	112148108	112148112	QTL_ID=134741	Trait=Saturated fatty acid content
Chr14	Animal QTLdb	Meat_and_Carcass_Association	112149923	112149927	QTL_ID=134740	Trait=Saturated fatty acid content
Chr14	Animal QTLdb	Meat_and_Carcass_Association	112156352	112156356	QTL_ID=134804	Trait=Saturated fatty acid content
Chr14	Animal QTLdb	Meat_and_Carcass_Association	112172499	112172503	QTL_ID=134887	Trait=Saturated fatty acid content
Chr14	Animal QTLdb	Meat_and_Carcass_Association	112183245	112183249	QTL_ID=134748	Trait=Saturated fatty acid content
Chr14	Animal QTLdb	Meat_and_Carcass_Association	112184989	112184993	QTL_ID=134747	Trait=Saturated fatty acid content
Chr14	Animal QTLdb	Meat_and_Carcass_Association	112184989	112184993	QTL_ID=160462	Trait=Saturated fatty acid content
Chr14	Animal QTLdb	Meat_and_Carcass_Association	112193037	112193041	QTL_ID=134790	Trait=Saturated fatty acid content
Chr14	Animal QTLdb	Meat_and_Carcass_Association	112210993	112210997	QTL_ID=135286	Trait=Saturated fatty acid content
Chr14	Animal QTLdb	Meat_and_Carcass_Association	112225184	112225188	QTL_ID=134904	Trait=Saturated fatty acid content
Chr14	Animal QTLdb	Meat_and_Carcass_Association	112227217	112227221	QTL_ID=135295	Trait=Saturated fatty acid content
Chr14	Animal QTLdb	Meat_and_Carcass_Association	112233698	112233702	QTL_ID=135135	Trait=Saturated fatty acid content
Chr14	Animal QTLdb	Meat_and_Carcass_Association	112233847	112233851	QTL_ID=135136	Trait=Saturated fatty acid content
Chr14	Animal QTLdb	Meat_and_Carcass_Association	112237698	112237702	QTL_ID=135303	Trait=Saturated fatty acid content
Chr14	Animal QTLdb	Meat_and_Carcass_Association	112242459	112242463	QTL_ID=134912	Trait=Saturated fatty acid content
Chr14	Animal QTLdb	Meat_and_Carcass_Association	112253160	112253164	QTL_ID=134913	Trait=Saturated fatty acid content
Chr14	Animal QTLdb	Meat_and_Carcass_Association	112254305	112254309	QTL_ID=135009	Trait=Saturated fatty acid content
Chr14	Animal QTLdb	Meat_and_Carcass_Association	112258933	112258937	QTL_ID=134914	Trait=Saturated fatty acid content
Chr14	Animal QTLdb	Meat_and_Carcass_Association	112268327	112268331	QTL_ID=135010	Trait=Saturated fatty acid content
Chr14	Animal QTLdb	Meat_and_Carcass_Association	112268581	112268585	QTL_ID=135011	Trait=Saturated fatty acid content
Chr14	Animal QTLdb	Meat_and_Carcass_Association	112292954	112292958	QTL_ID=134915	Trait=Saturated fatty acid content
Chr14	Animal QTLdb	Meat_and_Carcass_Association	112294280	112294284	QTL_ID=134916	Trait=Saturated fatty acid content
Chr14	Animal QTLdb	Meat_and_Carcass_Association	112297227	112297231	QTL_ID=134917	Trait=Saturated fatty acid content
Chr14	Animal QTLdb	Meat_and_Carcass_Association	112299940	112299944	QTL_ID=101853	Trait=Saturated fatty acid content
Chr14	Animal QTLdb	Meat_and_Carcass_Association	112303638	112303642	QTL_ID=135012	Trait=Saturated fatty acid content
Chr14	Animal QTLdb	Meat_and_Carcass_Association	112304318	112304322	QTL_ID=135013	Trait=Saturated fatty acid content
Chr14	Animal QTLdb	Meat_and_Carcass_Association	112306003	112306007	QTL_ID=135014	Trait=Saturated fatty acid content
Chr14	Animal QTLdb	Meat_and_Carcass_Association	112309671	112309675	QTL_ID=134918	Trait=Saturated fatty acid content
Chr14	Animal QTLdb	Meat_and_Carcass_Association	112310512	112310516	QTL_ID=134919	Trait=Saturated fatty acid content
Chr14	Animal QTLdb	Meat_and_Carcass_Association	112313690	112313694	QTL_ID=134920	Trait=Saturated fatty acid content
Chr14	Animal QTLdb	Meat_and_Carcass_Association	112316399	112316403	QTL_ID=134921	Trait=Saturated fatty acid content
Chr14	Animal QTLdb	Meat_and_Carcass_Association	112320259	112320263	QTL_ID=134922	Trait=Saturated fatty acid content
Chr14	Animal QTLdb	Meat_and_Carcass_Association	112327448	112327452	QTL_ID=135015	Trait=Saturated fatty acid content
Chr14	Animal QTLdb	Meat_and_Carcass_Association	112329196	112329200	QTL_ID=160425	Trait=Saturated fatty acid content
Chr14	Animal QTLdb	Meat_and_Carcass_Association	112329196	112329200	QTL_ID=135016	Trait=Saturated fatty acid content
Chr14	Animal QTLdb	Meat_and_Carcass_Association	112333534	112333538	QTL_ID=134923	Trait=Saturated fatty acid content
Chr14	Animal QTLdb	Meat_and_Carcass_Association	112337690	112337694	QTL_ID=135131	Trait=Saturated fatty acid content
Chr14	Animal QTLdb	Meat_and_Carcass_Association	112340743	112340747	QTL_ID=135017	Trait=Saturated fatty acid content
Chr14	Animal QTLdb	Meat_and_Carcass_Association	112348069	112348073	QTL_ID=134924	Trait=Saturated fatty acid content
Chr14	Animal QTLdb	Meat_and_Carcass_Association	112353591	112353595	QTL_ID=134925	Trait=Saturated fatty acid content
Chr14	Animal QTLdb	Meat_and_Carcass_Association	112356246	112356250	QTL_ID=135018	Trait=Saturated fatty acid content
Chr14	Animal QTLdb	Meat_and_Carcass_Association	112361768	112361772	QTL_ID=134927	Trait=Saturated fatty acid content
Chr14	Animal QTLdb	Meat_and_Carcass_Association	112362894	112362898	QTL_ID=134928	Trait=Saturated fatty acid content
Chr14	Animal QTLdb	Meat_and_Carcass_Association	112365929	112365933	QTL_ID=134929	Trait=Saturated fatty acid content
Chr14	Animal QTLdb	Meat_and_Carcass_Association	112368209	112368213	QTL_ID=134930	Trait=Saturated fatty acid content
Chr14	Animal QTLdb	Meat_and_Carcass_Association	112376423	112376427	QTL_ID=134932	Trait=Saturated fatty acid content
Chr14	Animal QTLdb	Meat_and_Carcass_Association	112376712	112376716	QTL_ID=134933	Trait=Saturated fatty acid content
Chr14	Animal QTLdb	Meat_and_Carcass_Association	112380681	112380685	QTL_ID=135143	Trait=Saturated fatty acid content
Chr14	Animal QTLdb	Meat_and_Carcass_Association	112381188	112381192	QTL_ID=135144	Trait=Saturated fatty acid content
Chr14	Animal QTLdb	Meat_and_Carcass_Association	112381188	112381192	QTL_ID=160463	Trait=Saturated fatty acid content
Chr14	Animal QTLdb	Meat_and_Carcass_Association	112383947	112383951	QTL_ID=135019	Trait=Saturated fatty acid content
Chr14	Animal QTLdb	Meat_and_Carcass_Association	112388661	112388665	QTL_ID=134934	Trait=Saturated fatty acid content
Chr14	Animal QTLdb	Meat_and_Carcass_Association	112392065	112392069	QTL_ID=134935	Trait=Saturated fatty acid content
Chr14	Animal QTLdb	Meat_and_Carcass_Association	112403907	112403911	QTL_ID=134936	Trait=Saturated fatty acid content
Chr14	Animal QTLdb	Meat_and_Carcass_Association	112407306	112407310	QTL_ID=134937	Trait=Saturated fatty acid content
Chr14	Animal QTLdb	Meat_and_Carcass_Association	112423353	112423357	QTL_ID=135020	Trait=Saturated fatty acid content
Chr14	Animal QTLdb	Meat_and_Carcass_Association	112429004	112429008	QTL_ID=135021	Trait=Saturated fatty acid content
Chr14	Animal QTLdb	Meat_and_Carcass_Association	112443227	112443231	QTL_ID=134938	Trait=Saturated fatty acid content
Chr14	Animal QTLdb	Meat_and_Carcass_Association	112489902	112489906	QTL_ID=134940	Trait=Saturated fatty acid content
Chr14	Animal QTLdb	Meat_and_Carcass_Association	112495008	112495012	QTL_ID=135022	Trait=Saturated fatty acid content
Chr14	Animal QTLdb	Meat_and_Carcass_Association	112497247	112497251	QTL_ID=135023	Trait=Saturated fatty acid content
Chr14	Animal QTLdb	Meat_and_Carcass_Association	112499176	112499180	QTL_ID=135024	Trait=Saturated fatty acid content
Chr14	Animal QTLdb	Meat_and_Carcass_Association	112503076	112503080	QTL_ID=135025	Trait=Saturated fatty acid content
Chr14	Animal QTLdb	Meat_and_Carcass_Association	112506219	112506223	QTL_ID=135026	Trait=Saturated fatty acid content
Chr14	Animal QTLdb	Meat_and_Carcass_Association	112509462	112509466	QTL_ID=134941	Trait=Saturated fatty acid content
Chr14	Animal QTLdb	Meat_and_Carcass_Association	112512855	112512859	QTL_ID=135027	Trait=Saturated fatty acid content
Chr14	Animal QTLdb	Meat_and_Carcass_Association	112514167	112514171	QTL_ID=135028	Trait=Saturated fatty acid content
Chr14	Animal QTLdb	Meat_and_Carcass_Association	112517251	112517255	QTL_ID=135029	Trait=Saturated fatty acid content
Chr14	Animal QTLdb	Meat_and_Carcass_Association	112518174	112518178	QTL_ID=134942	Trait=Saturated fatty acid content
Chr14	Animal QTLdb	Meat_and_Carcass_Association	112527570	112527574	QTL_ID=135030	Trait=Saturated fatty acid content
Chr14	Animal QTLdb	Meat_and_Carcass_Association	112529904	112529908	QTL_ID=134943	Trait=Saturated fatty acid content
Chr14	Animal QTLdb	Meat_and_Carcass_Association	112536525	112536529	QTL_ID=135031	Trait=Saturated fatty acid content
Chr14	Animal QTLdb	Meat_and_Carcass_Association	112536525	112536529	QTL_ID=160433	Trait=Saturated fatty acid content
Chr14	Animal QTLdb	Meat_and_Carcass_Association	112538324	112538328	QTL_ID=135032	Trait=Saturated fatty acid content
Chr14	Animal QTLdb	Meat_and_Carcass_Association	112543524	112543528	QTL_ID=135033	Trait=Saturated fatty acid content
Chr14	Animal QTLdb	Meat_and_Carcass_Association	112555030	112555034	QTL_ID=135034	Trait=Saturated fatty acid content
Chr14	Animal QTLdb	Meat_and_Carcass_Association	112563088	112563092	QTL_ID=135035	Trait=Saturated fatty acid content
Chr14	Animal QTLdb	Meat_and_Carcass_Association	112566932	112566936	QTL_ID=135036	Trait=Saturated fatty acid content
Chr14	Animal QTLdb	Meat_and_Carcass_Association	112568305	112568309	QTL_ID=134945	Trait=Saturated fatty acid content
Chr14	Animal QTLdb	Meat_and_Carcass_Association	112570949	112570953	QTL_ID=135037	Trait=Saturated fatty acid content
Chr14	Animal QTLdb	Meat_and_Carcass_Association	112572968	112572972	QTL_ID=134946	Trait=Saturated fatty acid content
Chr14	Animal QTLdb	Meat_and_Carcass_Association	112574985	112574989	QTL_ID=134947	Trait=Saturated fatty acid content
Chr14	Animal QTLdb	Meat_and_Carcass_Association	112577151	112577155	QTL_ID=134948	Trait=Saturated fatty acid content
Chr14	Animal QTLdb	Meat_and_Carcass_Association	112579751	112579755	QTL_ID=135038	Trait=Saturated fatty acid content
Chr14	Animal QTLdb	Meat_and_Carcass_Association	112579751	112579755	QTL_ID=101870	Trait=Saturated fatty acid content
Chr14	Animal QTLdb	Meat_and_Carcass_Association	112589568	112589572	QTL_ID=134949	Trait=Saturated fatty acid content
Chr14	Animal QTLdb	Meat_and_Carcass_Association	112590002	112590006	QTL_ID=134950	Trait=Saturated fatty acid content
Chr14	Animal QTLdb	Meat_and_Carcass_Association	112594085	112594089	QTL_ID=134951	Trait=Saturated fatty acid content
Chr14	Animal QTLdb	Meat_and_Carcass_Association	112596795	112596799	QTL_ID=134952	Trait=Saturated fatty acid content
Chr14	Animal QTLdb	Meat_and_Carcass_Association	112606415	112606419	QTL_ID=134953	Trait=Saturated fatty acid content
Chr14	Animal QTLdb	Meat_and_Carcass_Association	112616294	112616298	QTL_ID=135040	Trait=Saturated fatty acid content
Chr14	Animal QTLdb	Meat_and_Carcass_Association	112620384	112620388	QTL_ID=135304	Trait=Saturated fatty acid content
Chr14	Animal QTLdb	Meat_and_Carcass_Association	112622630	112622634	QTL_ID=135350	Trait=Saturated fatty acid content
Chr14	Animal QTLdb	Meat_and_Carcass_Association	112634824	112634828	QTL_ID=135305	Trait=Saturated fatty acid content
Chr14	Animal QTLdb	Meat_and_Carcass_Association	112638311	112638315	QTL_ID=135306	Trait=Saturated fatty acid content
Chr14	Animal QTLdb	Meat_and_Carcass_Association	112646855	112646859	QTL_ID=134955	Trait=Saturated fatty acid content
Chr14	Animal QTLdb	Meat_and_Carcass_Association	112646855	112646859	QTL_ID=101847	Trait=Saturated fatty acid content
Chr14	Animal QTLdb	Meat_and_Carcass_Association	112646855	112646859	QTL_ID=160448	Trait=Saturated fatty acid content
Chr14	Animal QTLdb	Meat_and_Carcass_Association	112653793	112653797	QTL_ID=135307	Trait=Saturated fatty acid content
Chr14	Animal QTLdb	Meat_and_Carcass_Association	112657698	112657702	QTL_ID=135308	Trait=Saturated fatty acid content
Chr14	Animal QTLdb	Meat_and_Carcass_Association	112663685	112663689	QTL_ID=135041	Trait=Saturated fatty acid content
Chr14	Animal QTLdb	Meat_and_Carcass_Association	112671891	112671895	QTL_ID=135042	Trait=Saturated fatty acid content
Chr14	Animal QTLdb	Meat_and_Carcass_Association	112676014	112676018	QTL_ID=135309	Trait=Saturated fatty acid content
Chr14	Animal QTLdb	Meat_and_Carcass_Association	112680954	112680958	QTL_ID=135312	Trait=Saturated fatty acid content
Chr14	Animal QTLdb	Meat_and_Carcass_Association	112683766	112683770	QTL_ID=135043	Trait=Saturated fatty acid content
Chr14	Animal QTLdb	Meat_and_Carcass_Association	112683766	112683770	QTL_ID=101854	Trait=Saturated fatty acid content
Chr14	Animal QTLdb	Meat_and_Carcass_Association	112683766	112683770	QTL_ID=160430	Trait=Saturated fatty acid content
Chr14	Animal QTLdb	Meat_and_Carcass_Association	112714263	112714267	QTL_ID=135205	Trait=Saturated fatty acid content
Chr14	Animal QTLdb	Meat_and_Carcass_Association	112717747	112717751	QTL_ID=135117	Trait=Saturated fatty acid content
Chr14	Animal QTLdb	Meat_and_Carcass_Association	112731158	112731162	QTL_ID=135118	Trait=Saturated fatty acid content
Chr14	Animal QTLdb	Meat_and_Carcass_Association	112737324	112737328	QTL_ID=135044	Trait=Saturated fatty acid content
Chr14	Animal QTLdb	Meat_and_Carcass_Association	112737324	112737328	QTL_ID=160440	Trait=Saturated fatty acid content
Chr14	Animal QTLdb	Meat_and_Carcass_Association	112737324	112737328	QTL_ID=101862	Trait=Saturated fatty acid content
Chr14	Animal QTLdb	Meat_and_Carcass_Association	112746573	112746577	QTL_ID=135311	Trait=Saturated fatty acid content
Chr14	Animal QTLdb	Meat_and_Carcass_Association	112761107	112761111	QTL_ID=135045	Trait=Saturated fatty acid content
Chr14	Animal QTLdb	Meat_and_Carcass_Association	112767916	112767920	QTL_ID=135046	Trait=Saturated fatty acid content
Chr14	Animal QTLdb	Meat_and_Carcass_Association	112781038	112781042	QTL_ID=135047	Trait=Saturated fatty acid content
Chr14	Animal QTLdb	Meat_and_Carcass_Association	112784691	112784695	QTL_ID=135048	Trait=Saturated fatty acid content
Chr14	Animal QTLdb	Meat_and_Carcass_Association	112793795	112793799	QTL_ID=135049	Trait=Saturated fatty acid content
Chr14	Animal QTLdb	Meat_and_Carcass_Association	112798261	112798265	QTL_ID=135050	Trait=Saturated fatty acid content
Chr14	Animal QTLdb	Meat_and_Carcass_Association	112800524	112800528	QTL_ID=135051	Trait=Saturated fatty acid content
Chr14	Animal QTLdb	Meat_and_Carcass_Association	112815934	112815938	QTL_ID=135054	Trait=Saturated fatty acid content
Chr14	Animal QTLdb	Meat_and_Carcass_Association	112815934	112815938	QTL_ID=101861	Trait=Saturated fatty acid content
Chr14	Animal QTLdb	Meat_and_Carcass_Association	112823603	112823607	QTL_ID=135055	Trait=Saturated fatty acid content
Chr14	Animal QTLdb	Meat_and_Carcass_Association	112827007	112827011	QTL_ID=135204	Trait=Saturated fatty acid content
Chr14	Animal QTLdb	Meat_and_Carcass_Association	112830806	112830810	QTL_ID=135056	Trait=Saturated fatty acid content
Chr14	Animal QTLdb	Meat_and_Carcass_Association	112832765	112832769	QTL_ID=135057	Trait=Saturated fatty acid content
Chr14	Animal QTLdb	Meat_and_Carcass_Association	112857557	112857561	QTL_ID=135058	Trait=Saturated fatty acid content
Chr14	Animal QTLdb	Meat_and_Carcass_Association	112860720	112860724	QTL_ID=135059	Trait=Saturated fatty acid content
Chr14	Animal QTLdb	Meat_and_Carcass_Association	112867915	112867919	QTL_ID=101855	Trait=Saturated fatty acid content
Chr14	Animal QTLdb	Meat_and_Carcass_Association	112869641	112869645	QTL_ID=135060	Trait=Saturated fatty acid content
Chr14	Animal QTLdb	Meat_and_Carcass_Association	112876744	112876748	QTL_ID=135061	Trait=Saturated fatty acid content
Chr14	Animal QTLdb	Meat_and_Carcass_Association	112878983	112878987	QTL_ID=135062	Trait=Saturated fatty acid content
Chr14	Animal QTLdb	Meat_and_Carcass_Association	112880493	112880497	QTL_ID=135063	Trait=Saturated fatty acid content
Chr14	Animal QTLdb	Meat_and_Carcass_Association	112885488	112885492	QTL_ID=135064	Trait=Saturated fatty acid content
Chr14	Animal QTLdb	Meat_and_Carcass_Association	112897765	112897769	QTL_ID=135066	Trait=Saturated fatty acid content
Chr14	Animal QTLdb	Meat_and_Carcass_Association	112908320	112908324	QTL_ID=135067	Trait=Saturated fatty acid content
Chr14	Animal QTLdb	Meat_and_Carcass_Association	112916769	112916773	QTL_ID=135068	Trait=Saturated fatty acid content
Chr14	Animal QTLdb	Meat_and_Carcass_Association	112921629	112921633	QTL_ID=135069	Trait=Saturated fatty acid content
Chr14	Animal QTLdb	Meat_and_Carcass_Association	112931985	112931989	QTL_ID=135071	Trait=Saturated fatty acid content
Chr14	Animal QTLdb	Meat_and_Carcass_Association	112936884	112936888	QTL_ID=135072	Trait=Saturated fatty acid content
Chr14	Animal QTLdb	Meat_and_Carcass_Association	112944940	112944944	QTL_ID=135073	Trait=Saturated fatty acid content
Chr14	Animal QTLdb	Meat_and_Carcass_Association	112946694	112946698	QTL_ID=135074	Trait=Saturated fatty acid content
Chr14	Animal QTLdb	Meat_and_Carcass_Association	112950328	112950332	QTL_ID=135075	Trait=Saturated fatty acid content
Chr14	Animal QTLdb	Meat_and_Carcass_Association	112955358	112955362	QTL_ID=135076	Trait=Saturated fatty acid content
Chr14	Animal QTLdb	Meat_and_Carcass_Association	112957803	112957807	QTL_ID=135077	Trait=Saturated fatty acid content
Chr14	Animal QTLdb	Meat_and_Carcass_Association	112961336	112961340	QTL_ID=135078	Trait=Saturated fatty acid content
Chr14	Animal QTLdb	Meat_and_Carcass_Association	112963138	112963142	QTL_ID=135079	Trait=Saturated fatty acid content
Chr14	Animal QTLdb	Meat_and_Carcass_Association	112966814	112966818	QTL_ID=135080	Trait=Saturated fatty acid content
Chr14	Animal QTLdb	Meat_and_Carcass_Association	112968074	112968078	QTL_ID=135081	Trait=Saturated fatty acid content
Chr14	Animal QTLdb	Meat_and_Carcass_Association	112971407	112971411	QTL_ID=135082	Trait=Saturated fatty acid content
Chr14	Animal QTLdb	Meat_and_Carcass_Association	112973679	112973683	QTL_ID=135083	Trait=Saturated fatty acid content
Chr14	Animal QTLdb	Meat_and_Carcass_Association	112980729	112980733	QTL_ID=135084	Trait=Saturated fatty acid content
Chr14	Animal QTLdb	Meat_and_Carcass_Association	112983139	112983143	QTL_ID=135085	Trait=Saturated fatty acid content
Chr14	Animal QTLdb	Meat_and_Carcass_Association	112984508	112984512	QTL_ID=135086	Trait=Saturated fatty acid content
Chr14	Animal QTLdb	Meat_and_Carcass_Association	112988972	112988976	QTL_ID=135087	Trait=Saturated fatty acid content
Chr14	Animal QTLdb	Meat_and_Carcass_Association	112993366	112993370	QTL_ID=135088	Trait=Saturated fatty acid content
Chr14	Animal QTLdb	Meat_and_Carcass_Association	112994594	112994598	QTL_ID=135089	Trait=Saturated fatty acid content
Chr14	Animal QTLdb	Meat_and_Carcass_Association	112998920	112998924	QTL_ID=135090	Trait=Saturated fatty acid content
Chr14	Animal QTLdb	Meat_and_Carcass_Association	113001061	113001065	QTL_ID=135091	Trait=Saturated fatty acid content
Chr14	Animal QTLdb	Meat_and_Carcass_Association	113005866	113005870	QTL_ID=135092	Trait=Saturated fatty acid content
Chr14	Animal QTLdb	Meat_and_Carcass_Association	113009737	113009741	QTL_ID=135093	Trait=Saturated fatty acid content
Chr14	Animal QTLdb	Meat_and_Carcass_Association	113012825	113012829	QTL_ID=135094	Trait=Saturated fatty acid content
Chr14	Animal QTLdb	Meat_and_Carcass_Association	113015056	113015060	QTL_ID=135095	Trait=Saturated fatty acid content
Chr14	Animal QTLdb	Meat_and_Carcass_Association	113018834	113018838	QTL_ID=135096	Trait=Saturated fatty acid content
Chr14	Animal QTLdb	Meat_and_Carcass_Association	113025188	113025192	QTL_ID=135097	Trait=Saturated fatty acid content
Chr14	Animal QTLdb	Meat_and_Carcass_Association	113033515	113033519	QTL_ID=135098	Trait=Saturated fatty acid content
Chr14	Animal QTLdb	Meat_and_Carcass_Association	113036562	113036566	QTL_ID=135099	Trait=Saturated fatty acid content
Chr14	Animal QTLdb	Meat_and_Carcass_Association	113039639	113039643	QTL_ID=135100	Trait=Saturated fatty acid content
Chr14	Animal QTLdb	Meat_and_Carcass_Association	113041479	113041483	QTL_ID=135101	Trait=Saturated fatty acid content
Chr14	Animal QTLdb	Meat_and_Carcass_Association	113044854	113044858	QTL_ID=135102	Trait=Saturated fatty acid content
Chr14	Animal QTLdb	Meat_and_Carcass_Association	113059889	113059893	QTL_ID=135103	Trait=Saturated fatty acid content
Chr14	Animal QTLdb	Meat_and_Carcass_Association	113063431	113063435	QTL_ID=135104	Trait=Saturated fatty acid content
Chr14	Animal QTLdb	Meat_and_Carcass_Association	113067685	113067689	QTL_ID=135105	Trait=Saturated fatty acid content
Chr14	Animal QTLdb	Meat_and_Carcass_Association	113070850	113070854	QTL_ID=135106	Trait=Saturated fatty acid content
Chr14	Animal QTLdb	Meat_and_Carcass_Association	113073576	113073580	QTL_ID=135107	Trait=Saturated fatty acid content
Chr14	Animal QTLdb	Meat_and_Carcass_Association	113075185	113075189	QTL_ID=135108	Trait=Saturated fatty acid content
Chr14	Animal QTLdb	Meat_and_Carcass_Association	113079375	113079379	QTL_ID=135142	Trait=Saturated fatty acid content
Chr14	Animal QTLdb	Meat_and_Carcass_Association	113081787	113081791	QTL_ID=135109	Trait=Saturated fatty acid content
Chr14	Animal QTLdb	Meat_and_Carcass_Association	113083221	113083225	QTL_ID=135110	Trait=Saturated fatty acid content
Chr14	Animal QTLdb	Meat_and_Carcass_Association	113083221	113083225	QTL_ID=101848	Trait=Saturated fatty acid content
Chr14	Animal QTLdb	Meat_and_Carcass_Association	113085712	113085716	QTL_ID=135111	Trait=Saturated fatty acid content
Chr14	Animal QTLdb	Meat_and_Carcass_Association	113089224	113089228	QTL_ID=135112	Trait=Saturated fatty acid content
Chr14	Animal QTLdb	Meat_and_Carcass_Association	113090408	113090412	QTL_ID=135280	Trait=Saturated fatty acid content
Chr14	Animal QTLdb	Meat_and_Carcass_Association	113094239	113094243	QTL_ID=135113	Trait=Saturated fatty acid content
Chr14	Animal QTLdb	Meat_and_Carcass_Association	113094906	113094910	QTL_ID=135114	Trait=Saturated fatty acid content
Chr14	Animal QTLdb	Meat_and_Carcass_Association	113097672	113097676	QTL_ID=135115	Trait=Saturated fatty acid content
Chr14	Animal QTLdb	Meat_and_Carcass_Association	113104390	113104394	QTL_ID=135116	Trait=Saturated fatty acid content
Chr14	Animal QTLdb	Meat_and_Carcass_Association	113113811	113113815	QTL_ID=101868	Trait=Saturated fatty acid content
Chr14	Animal QTLdb	Meat_and_Carcass_Association	113117101	113117105	QTL_ID=135122	Trait=Saturated fatty acid content
Chr14	Animal QTLdb	Meat_and_Carcass_Association	113121075	113121079	QTL_ID=135287	Trait=Saturated fatty acid content
Chr14	Animal QTLdb	Meat_and_Carcass_Association	113122707	113122711	QTL_ID=135123	Trait=Saturated fatty acid content
Chr14	Animal QTLdb	Meat_and_Carcass_Association	113133794	113133798	QTL_ID=135124	Trait=Saturated fatty acid content
Chr14	Animal QTLdb	Meat_and_Carcass_Association	113136505	113136509	QTL_ID=135125	Trait=Saturated fatty acid content
Chr14	Animal QTLdb	Meat_and_Carcass_Association	113141292	113141296	QTL_ID=135126	Trait=Saturated fatty acid content
Chr14	Animal QTLdb	Meat_and_Carcass_Association	113151558	113151562	QTL_ID=135288	Trait=Saturated fatty acid content
Chr14	Animal QTLdb	Meat_and_Carcass_Association	113171302	113171306	QTL_ID=135120	Trait=Saturated fatty acid content
Chr14	Animal QTLdb	Meat_and_Carcass_Association	113175924	113175928	QTL_ID=135137	Trait=Saturated fatty acid content
Chr14	Animal QTLdb	Meat_and_Carcass_Association	113186826	113186830	QTL_ID=135289	Trait=Saturated fatty acid content
Chr14	Animal QTLdb	Meat_and_Carcass_Association	113194294	113194298	QTL_ID=135127	Trait=Saturated fatty acid content
Chr14	Animal QTLdb	Meat_and_Carcass_Association	113208032	113208036	QTL_ID=135128	Trait=Saturated fatty acid content
Chr14	Animal QTLdb	Meat_and_Carcass_Association	113217399	113217403	QTL_ID=135129	Trait=Saturated fatty acid content
Chr14	Animal QTLdb	Meat_and_Carcass_Association	113218294	113218298	QTL_ID=135290	Trait=Saturated fatty acid content
Chr14	Animal QTLdb	Meat_and_Carcass_Association	113221396	113221400	QTL_ID=135130	Trait=Saturated fatty acid content
Chr14	Animal QTLdb	Meat_and_Carcass_Association	113229748	113229752	QTL_ID=134961	Trait=Saturated fatty acid content
Chr14	Animal QTLdb	Meat_and_Carcass_Association	113236906	113236910	QTL_ID=135167	Trait=Saturated fatty acid content
Chr14	Animal QTLdb	Meat_and_Carcass_Association	113240710	113240714	QTL_ID=135168	Trait=Saturated fatty acid content
Chr14	Animal QTLdb	Meat_and_Carcass_Association	113243788	113243792	QTL_ID=135169	Trait=Saturated fatty acid content
Chr14	Animal QTLdb	Meat_and_Carcass_Association	113248944	113248948	QTL_ID=135145	Trait=Saturated fatty acid content
Chr14	Animal QTLdb	Meat_and_Carcass_Association	113250805	113250809	QTL_ID=135170	Trait=Saturated fatty acid content
Chr14	Animal QTLdb	Meat_and_Carcass_Association	113252622	113252626	QTL_ID=135171	Trait=Saturated fatty acid content
Chr14	Animal QTLdb	Meat_and_Carcass_Association	113254807	113254811	QTL_ID=135146	Trait=Saturated fatty acid content
Chr14	Animal QTLdb	Meat_and_Carcass_Association	113256871	113256875	QTL_ID=135172	Trait=Saturated fatty acid content
Chr14	Animal QTLdb	Meat_and_Carcass_Association	113261596	113261600	QTL_ID=135000	Trait=Saturated fatty acid content
Chr14	Animal QTLdb	Meat_and_Carcass_Association	113265521	113265525	QTL_ID=135140	Trait=Saturated fatty acid content
Chr14	Animal QTLdb	Meat_and_Carcass_Association	113267907	113267911	QTL_ID=135147	Trait=Saturated fatty acid content
Chr14	Animal QTLdb	Meat_and_Carcass_Association	113271852	113271856	QTL_ID=135173	Trait=Saturated fatty acid content
Chr14	Animal QTLdb	Meat_and_Carcass_Association	113276145	113276149	QTL_ID=135148	Trait=Saturated fatty acid content
Chr14	Animal QTLdb	Meat_and_Carcass_Association	113278685	113278689	QTL_ID=135001	Trait=Saturated fatty acid content
Chr14	Animal QTLdb	Meat_and_Carcass_Association	113280578	113280582	QTL_ID=135002	Trait=Saturated fatty acid content
Chr14	Animal QTLdb	Meat_and_Carcass_Association	113282831	113282835	QTL_ID=134962	Trait=Saturated fatty acid content
Chr14	Animal QTLdb	Meat_and_Carcass_Association	113288088	113288092	QTL_ID=134963	Trait=Saturated fatty acid content
Chr14	Animal QTLdb	Meat_and_Carcass_Association	113293408	113293412	QTL_ID=134965	Trait=Saturated fatty acid content
Chr14	Animal QTLdb	Meat_and_Carcass_Association	113299467	113299471	QTL_ID=134966	Trait=Saturated fatty acid content
Chr14	Animal QTLdb	Meat_and_Carcass_Association	113304391	113304395	QTL_ID=135004	Trait=Saturated fatty acid content
Chr14	Animal QTLdb	Meat_and_Carcass_Association	113308777	113308781	QTL_ID=134968	Trait=Saturated fatty acid content
Chr14	Animal QTLdb	Meat_and_Carcass_Association	113321231	113321235	QTL_ID=135005	Trait=Saturated fatty acid content
Chr14	Animal QTLdb	Meat_and_Carcass_Association	113327094	113327098	QTL_ID=135281	Trait=Saturated fatty acid content
Chr14	Animal QTLdb	Meat_and_Carcass_Association	113350202	113350206	QTL_ID=135006	Trait=Saturated fatty acid content
Chr14	Animal QTLdb	Meat_and_Carcass_Association	113354219	113354223	QTL_ID=134969	Trait=Saturated fatty acid content
Chr14	Animal QTLdb	Meat_and_Carcass_Association	113358616	113358620	QTL_ID=134970	Trait=Saturated fatty acid content
Chr14	Animal QTLdb	Meat_and_Carcass_Association	113360159	113360163	QTL_ID=134971	Trait=Saturated fatty acid content
Chr14	Animal QTLdb	Meat_and_Carcass_Association	113360159	113360163	QTL_ID=101856	Trait=Saturated fatty acid content
Chr14	Animal QTLdb	Meat_and_Carcass_Association	113377021	113377025	QTL_ID=134973	Trait=Saturated fatty acid content
Chr14	Animal QTLdb	Meat_and_Carcass_Association	113380422	113380426	QTL_ID=134974	Trait=Saturated fatty acid content
Chr14	Animal QTLdb	Meat_and_Carcass_Association	113387948	113387952	QTL_ID=134975	Trait=Saturated fatty acid content
Chr14	Animal QTLdb	Meat_and_Carcass_Association	113388707	113388711	QTL_ID=135283	Trait=Saturated fatty acid content
Chr14	Animal QTLdb	Meat_and_Carcass_Association	113393210	113393214	QTL_ID=134976	Trait=Saturated fatty acid content
Chr14	Animal QTLdb	Meat_and_Carcass_Association	113415180	113415184	QTL_ID=134979	Trait=Saturated fatty acid content
Chr14	Animal QTLdb	Meat_and_Carcass_Association	113422562	113422566	QTL_ID=134980	Trait=Saturated fatty acid content
Chr14	Animal QTLdb	Meat_and_Carcass_Association	113426093	113426097	QTL_ID=101866	Trait=Saturated fatty acid content
Chr14	Animal QTLdb	Meat_and_Carcass_Association	113426093	113426097	QTL_ID=134981	Trait=Saturated fatty acid content
Chr14	Animal QTLdb	Meat_and_Carcass_Association	113429484	113429488	QTL_ID=135284	Trait=Saturated fatty acid content
Chr14	Animal QTLdb	Meat_and_Carcass_Association	113434411	113434415	QTL_ID=134978	Trait=Saturated fatty acid content
Chr14	Animal QTLdb	Meat_and_Carcass_Association	113435460	113435464	QTL_ID=134977	Trait=Saturated fatty acid content
Chr14	Animal QTLdb	Meat_and_Carcass_Association	113435460	113435464	QTL_ID=101859	Trait=Saturated fatty acid content
Chr14	Animal QTLdb	Meat_and_Carcass_Association	113443103	113443107	QTL_ID=135149	Trait=Saturated fatty acid content
Chr14	Animal QTLdb	Meat_and_Carcass_Association	113448045	113448049	QTL_ID=134982	Trait=Saturated fatty acid content
Chr14	Animal QTLdb	Meat_and_Carcass_Association	113453979	113453983	QTL_ID=134983	Trait=Saturated fatty acid content
Chr14	Animal QTLdb	Meat_and_Carcass_Association	113462891	113462895	QTL_ID=134984	Trait=Saturated fatty acid content
Chr14	Animal QTLdb	Meat_and_Carcass_Association	113471713	113471717	QTL_ID=135150	Trait=Saturated fatty acid content
Chr14	Animal QTLdb	Meat_and_Carcass_Association	113489735	113489739	QTL_ID=135151	Trait=Saturated fatty acid content
Chr14	Animal QTLdb	Meat_and_Carcass_Association	113494676	113494680	QTL_ID=135152	Trait=Saturated fatty acid content
Chr14	Animal QTLdb	Meat_and_Carcass_Association	113502386	113502390	QTL_ID=135153	Trait=Saturated fatty acid content
Chr14	Animal QTLdb	Meat_and_Carcass_Association	113504595	113504599	QTL_ID=135154	Trait=Saturated fatty acid content
Chr14	Animal QTLdb	Meat_and_Carcass_Association	113519629	113519633	QTL_ID=135273	Trait=Saturated fatty acid content
Chr14	Animal QTLdb	Meat_and_Carcass_Association	113521667	113521671	QTL_ID=135274	Trait=Saturated fatty acid content
Chr14	Animal QTLdb	Meat_and_Carcass_Association	113525184	113525188	QTL_ID=135296	Trait=Saturated fatty acid content
Chr14	Animal QTLdb	Meat_and_Carcass_Association	113525184	113525188	QTL_ID=101849	Trait=Saturated fatty acid content
Chr14	Animal QTLdb	Meat_and_Carcass_Association	113527857	113527861	QTL_ID=135297	Trait=Saturated fatty acid content
Chr14	Animal QTLdb	Meat_and_Carcass_Association	113538022	113538026	QTL_ID=135298	Trait=Saturated fatty acid content
Chr14	Animal QTLdb	Meat_and_Carcass_Association	113541730	113541734	QTL_ID=135299	Trait=Saturated fatty acid content
Chr14	Animal QTLdb	Meat_and_Carcass_Association	113544860	113544864	QTL_ID=135275	Trait=Saturated fatty acid content
Chr14	Animal QTLdb	Meat_and_Carcass_Association	113547316	113547320	QTL_ID=134985	Trait=Saturated fatty acid content
Chr14	Animal QTLdb	Meat_and_Carcass_Association	113551313	113551317	QTL_ID=135276	Trait=Saturated fatty acid content
Chr14	Animal QTLdb	Meat_and_Carcass_Association	113554469	113554473	QTL_ID=135277	Trait=Saturated fatty acid content
Chr14	Animal QTLdb	Meat_and_Carcass_Association	113555531	113555535	QTL_ID=135278	Trait=Saturated fatty acid content
Chr14	Animal QTLdb	Meat_and_Carcass_Association	113557692	113557696	QTL_ID=135279	Trait=Saturated fatty acid content
Chr14	Animal QTLdb	Meat_and_Carcass_Association	113559866	113559870	QTL_ID=134986	Trait=Saturated fatty acid content
Chr14	Animal QTLdb	Meat_and_Carcass_Association	113568795	113568799	QTL_ID=134987	Trait=Saturated fatty acid content
Chr14	Animal QTLdb	Meat_and_Carcass_Association	113571051	113571055	QTL_ID=134988	Trait=Saturated fatty acid content
Chr14	Animal QTLdb	Meat_and_Carcass_Association	113572806	113572810	QTL_ID=134989	Trait=Saturated fatty acid content
Chr14	Animal QTLdb	Meat_and_Carcass_Association	113576608	113576612	QTL_ID=134990	Trait=Saturated fatty acid content
Chr14	Animal QTLdb	Meat_and_Carcass_Association	113579377	113579381	QTL_ID=134991	Trait=Saturated fatty acid content
Chr14	Animal QTLdb	Meat_and_Carcass_Association	113582777	113582781	QTL_ID=134992	Trait=Saturated fatty acid content
Chr14	Animal QTLdb	Meat_and_Carcass_Association	113587079	113587083	QTL_ID=135294	Trait=Saturated fatty acid content
Chr14	Animal QTLdb	Meat_and_Carcass_Association	113595190	113595194	QTL_ID=134993	Trait=Saturated fatty acid content
Chr14	Animal QTLdb	Meat_and_Carcass_Association	113602886	113602890	QTL_ID=134994	Trait=Saturated fatty acid content
Chr14	Animal QTLdb	Meat_and_Carcass_Association	113604913	113604917	QTL_ID=134995	Trait=Saturated fatty acid content
Chr14	Animal QTLdb	Meat_and_Carcass_Association	113608716	113608720	QTL_ID=134996	Trait=Saturated fatty acid content
Chr14	Animal QTLdb	Meat_and_Carcass_Association	113616978	113616982	QTL_ID=135155	Trait=Saturated fatty acid content
Chr14	Animal QTLdb	Meat_and_Carcass_Association	113621935	113621939	QTL_ID=134997	Trait=Saturated fatty acid content
Chr14	Animal QTLdb	Meat_and_Carcass_Association	113627121	113627125	QTL_ID=135156	Trait=Saturated fatty acid content
Chr14	Animal QTLdb	Meat_and_Carcass_Association	113632773	113632777	QTL_ID=135157	Trait=Saturated fatty acid content
Chr14	Animal QTLdb	Meat_and_Carcass_Association	113634588	113634592	QTL_ID=135158	Trait=Saturated fatty acid content
Chr14	Animal QTLdb	Meat_and_Carcass_Association	113642043	113642047	QTL_ID=135159	Trait=Saturated fatty acid content
Chr14	Animal QTLdb	Meat_and_Carcass_Association	113644461	113644465	QTL_ID=135160	Trait=Saturated fatty acid content
Chr14	Animal QTLdb	Meat_and_Carcass_Association	113646340	113646344	QTL_ID=135161	Trait=Saturated fatty acid content
Chr14	Animal QTLdb	Meat_and_Carcass_Association	113647955	113647959	QTL_ID=135162	Trait=Saturated fatty acid content
Chr14	Animal QTLdb	Meat_and_Carcass_Association	113657626	113657630	QTL_ID=135163	Trait=Saturated fatty acid content
Chr14	Animal QTLdb	Meat_and_Carcass_Association	113659766	113659770	QTL_ID=135164	Trait=Saturated fatty acid content
Chr14	Animal QTLdb	Meat_and_Carcass_Association	113663184	113663188	QTL_ID=134998	Trait=Saturated fatty acid content
Chr14	Animal QTLdb	Meat_and_Carcass_Association	113709243	113709247	QTL_ID=135351	Trait=Saturated fatty acid content
Chr14	Animal QTLdb	Meat_and_Carcass_Association	113784266	113784270	QTL_ID=135344	Trait=Saturated fatty acid content
Chr14	Animal QTLdb	Meat_and_Carcass_Association	113790233	113790237	QTL_ID=101857	Trait=Saturated fatty acid content
Chr14	Animal QTLdb	Meat_and_Carcass_Association	113808237	113808241	QTL_ID=135365	Trait=Saturated fatty acid content
Chr14	Animal QTLdb	Meat_and_Carcass_Association	113810900	113810904	QTL_ID=135323	Trait=Saturated fatty acid content
Chr14	Animal QTLdb	Meat_and_Carcass_Association	113814302	113814306	QTL_ID=135366	Trait=Saturated fatty acid content
Chr14	Animal QTLdb	Meat_and_Carcass_Association	113825525	113825529	QTL_ID=135367	Trait=Saturated fatty acid content
Chr14	Animal QTLdb	Meat_and_Carcass_Association	113836649	113836653	QTL_ID=135368	Trait=Saturated fatty acid content
Chr14	Animal QTLdb	Meat_and_Carcass_Association	113837194	113837198	QTL_ID=135369	Trait=Saturated fatty acid content
Chr14	Animal QTLdb	Meat_and_Carcass_Association	113852050	113852054	QTL_ID=135370	Trait=Saturated fatty acid content
Chr14	Animal QTLdb	Meat_and_Carcass_Association	113857902	113857906	QTL_ID=135324	Trait=Saturated fatty acid content
Chr14	Animal QTLdb	Meat_and_Carcass_Association	113859483	113859487	QTL_ID=135325	Trait=Saturated fatty acid content
Chr14	Animal QTLdb	Meat_and_Carcass_Association	113863690	113863694	QTL_ID=135326	Trait=Saturated fatty acid content
Chr14	Animal QTLdb	Meat_and_Carcass_Association	113865773	113865777	QTL_ID=135327	Trait=Saturated fatty acid content
Chr14	Animal QTLdb	Meat_and_Carcass_Association	113873148	113873152	QTL_ID=135328	Trait=Saturated fatty acid content
Chr14	Animal QTLdb	Meat_and_Carcass_Association	113874554	113874558	QTL_ID=135371	Trait=Saturated fatty acid content
Chr14	Animal QTLdb	Meat_and_Carcass_Association	113882138	113882142	QTL_ID=135329	Trait=Saturated fatty acid content
Chr14	Animal QTLdb	Meat_and_Carcass_Association	113882876	113882880	QTL_ID=135372	Trait=Saturated fatty acid content
Chr14	Animal QTLdb	Meat_and_Carcass_Association	113886758	113886762	QTL_ID=135343	Trait=Saturated fatty acid content
Chr14	Animal QTLdb	Meat_and_Carcass_Association	113887389	113887393	QTL_ID=135330	Trait=Saturated fatty acid content
Chr14	Animal QTLdb	Meat_and_Carcass_Association	113889617	113889621	QTL_ID=135331	Trait=Saturated fatty acid content
Chr14	Animal QTLdb	Meat_and_Carcass_Association	113892566	113892570	QTL_ID=135373	Trait=Saturated fatty acid content
Chr14	Animal QTLdb	Meat_and_Carcass_Association	113894975	113894979	QTL_ID=135332	Trait=Saturated fatty acid content
Chr14	Animal QTLdb	Meat_and_Carcass_Association	113898845	113898849	QTL_ID=135333	Trait=Saturated fatty acid content
Chr14	Animal QTLdb	Meat_and_Carcass_Association	113902434	113902438	QTL_ID=135334	Trait=Saturated fatty acid content
Chr14	Animal QTLdb	Meat_and_Carcass_Association	113905313	113905317	QTL_ID=135335	Trait=Saturated fatty acid content
Chr14	Animal QTLdb	Meat_and_Carcass_Association	113909549	113909553	QTL_ID=135374	Trait=Saturated fatty acid content
Chr14	Animal QTLdb	Meat_and_Carcass_Association	113912665	113912669	QTL_ID=135352	Trait=Saturated fatty acid content
Chr14	Animal QTLdb	Meat_and_Carcass_Association	113916165	113916169	QTL_ID=135353	Trait=Saturated fatty acid content
Chr14	Animal QTLdb	Meat_and_Carcass_Association	113917970	113917974	QTL_ID=135336	Trait=Saturated fatty acid content
Chr14	Animal QTLdb	Meat_and_Carcass_Association	113920117	113920121	QTL_ID=135354	Trait=Saturated fatty acid content
Chr14	Animal QTLdb	Meat_and_Carcass_Association	113935321	113935325	QTL_ID=135355	Trait=Saturated fatty acid content
Chr14	Animal QTLdb	Meat_and_Carcass_Association	113978283	113978287	QTL_ID=135356	Trait=Saturated fatty acid content
Chr14	Animal QTLdb	Meat_and_Carcass_Association	113992945	113992949	QTL_ID=135337	Trait=Saturated fatty acid content
Chr14	Animal QTLdb	Meat_and_Carcass_Association	114073586	114073590	QTL_ID=135349	Trait=Saturated fatty acid content
Chr14	Animal QTLdb	Meat_and_Carcass_Association	114148578	114148582	QTL_ID=135346	Trait=Saturated fatty acid content
Chr14	Animal QTLdb	Meat_and_Carcass_Association	114178861	114178865	QTL_ID=135345	Trait=Saturated fatty acid content
Chr14	Animal QTLdb	Meat_and_Carcass_Association	114449433	114449437	QTL_ID=135313	Trait=Saturated fatty acid content
Chr14	Animal QTLdb	Meat_and_Carcass_Association	114450927	114450931	QTL_ID=135314	Trait=Saturated fatty acid content
Chr14	Animal QTLdb	Meat_and_Carcass_Association	114455443	114455447	QTL_ID=135315	Trait=Saturated fatty acid content
Chr14	Animal QTLdb	Meat_and_Carcass_Association	114460170	114460174	QTL_ID=135347	Trait=Saturated fatty acid content
Chr14	Animal QTLdb	Meat_and_Carcass_Association	114461814	114461818	QTL_ID=135316	Trait=Saturated fatty acid content
Chr14	Animal QTLdb	Meat_and_Carcass_Association	114465704	114465708	QTL_ID=135348	Trait=Saturated fatty acid content
Chr14	Animal QTLdb	Meat_and_Carcass_Association	114468729	114468733	QTL_ID=135317	Trait=Saturated fatty acid content
Chr14	Animal QTLdb	Meat_and_Carcass_Association	114471569	114471573	QTL_ID=135318	Trait=Saturated fatty acid content
Chr14	Animal QTLdb	Meat_and_Carcass_Association	114473989	114473993	QTL_ID=135319	Trait=Saturated fatty acid content
Chr14	Animal QTLdb	Meat_and_Carcass_Association	114476985	114476989	QTL_ID=135320	Trait=Saturated fatty acid content
Chr14	Animal QTLdb	Meat_and_Carcass_Association	114479344	114479348	QTL_ID=135357	Trait=Saturated fatty acid content
Chr14	Animal QTLdb	Meat_and_Carcass_Association	114482502	114482506	QTL_ID=135358	Trait=Saturated fatty acid content
Chr14	Animal QTLdb	Meat_and_Carcass_Association	114485834	114485838	QTL_ID=135359	Trait=Saturated fatty acid content
Chr14	Animal QTLdb	Meat_and_Carcass_Association	114489301	114489305	QTL_ID=135360	Trait=Saturated fatty acid content
Chr14	Animal QTLdb	Meat_and_Carcass_Association	114491368	114491372	QTL_ID=135361	Trait=Saturated fatty acid content
Chr14	Animal QTLdb	Meat_and_Carcass_Association	114493288	114493292	QTL_ID=135362	Trait=Saturated fatty acid content
Chr14	Animal QTLdb	Meat_and_Carcass_Association	114495020	114495024	QTL_ID=135363	Trait=Saturated fatty acid content
Chr14	Animal QTLdb	Meat_and_Carcass_Association	114497341	114497345	QTL_ID=135364	Trait=Saturated fatty acid content
Chr14	Animal QTLdb	Meat_and_Carcass_Association	114503177	114503181	QTL_ID=135339	Trait=Saturated fatty acid content
Chr14	Animal QTLdb	Meat_and_Carcass_Association	114512646	114512650	QTL_ID=135340	Trait=Saturated fatty acid content
Chr14	Animal QTLdb	Meat_and_Carcass_Association	114517529	114517533	QTL_ID=135341	Trait=Saturated fatty acid content
Chr14	Animal QTLdb	Meat_and_Carcass_Association	114517588	114517592	QTL_ID=135342	Trait=Saturated fatty acid content
Chr14	Animal QTLdb	Meat_and_Carcass_Association	114676622	114676626	QTL_ID=135321	Trait=Saturated fatty acid content
Chr14	Animal QTLdb	Meat_and_Carcass_Association	114678772	114678776	QTL_ID=135338	Trait=Saturated fatty acid content
Chr14	Animal QTLdb	Meat_and_Carcass_Association	114695480	114695484	QTL_ID=135322	Trait=Saturated fatty acid content
Chr18	Animal QTLdb	Meat_and_Carcass_Association	1623920	1623924	QTL_ID=122512	Trait=Saturated fatty acid content
Chr1	Animal QTLdb	Meat_and_Carcass_Association	98466460	98466464	QTL_ID=168455	Trait=Polyunsaturated fatty acid content
Chr1	Animal QTLdb	Meat_and_Carcass_Association	132572507	132572511	QTL_ID=18559	Trait=Polyunsaturated fatty acid content
Chr1	Animal QTLdb	Meat_and_Carcass_Association	135974370	135974374	QTL_ID=101836	Trait=Polyunsaturated fatty acid content
Chr2	Animal QTLdb	Meat_and_Carcass_Association	145255	145259	QTL_ID=218121	Trait=Polyunsaturated fatty acid content
Chr2	Animal QTLdb	Meat_and_Carcass_Association	236155	236159	QTL_ID=218155	Trait=Polyunsaturated fatty acid content
Chr2	Animal QTLdb	Meat_and_Carcass_Association	310817	310821	QTL_ID=218122	Trait=Polyunsaturated fatty acid content
Chr2	Animal QTLdb	Meat_and_Carcass_Association	422632	422636	QTL_ID=218198	Trait=Polyunsaturated fatty acid content
Chr2	Animal QTLdb	Meat_and_Carcass_Association	677647	677651	QTL_ID=218142	Trait=Polyunsaturated fatty acid content
Chr2	Animal QTLdb	Meat_and_Carcass_Association	2636398	2636402	QTL_ID=218266	Trait=Polyunsaturated fatty acid content
Chr2	Animal QTLdb	Meat_and_Carcass_Association	3859971	3859975	QTL_ID=218158	Trait=Polyunsaturated fatty acid content
Chr2	Animal QTLdb	Meat_and_Carcass_Association	3985546	3985550	QTL_ID=218199	Trait=Polyunsaturated fatty acid content
Chr2	Animal QTLdb	Meat_and_Carcass_Association	4412668	4412672	QTL_ID=218166	Trait=Polyunsaturated fatty acid content
Chr2	Animal QTLdb	Meat_and_Carcass_Association	4444551	4444555	QTL_ID=218229	Trait=Polyunsaturated fatty acid content
Chr2	Animal QTLdb	Meat_and_Carcass_Association	4966519	4966523	QTL_ID=218143	Trait=Polyunsaturated fatty acid content
Chr2	Animal QTLdb	Meat_and_Carcass_Association	5827993	5827997	QTL_ID=218241	Trait=Polyunsaturated fatty acid content
Chr2	Animal QTLdb	Meat_and_Carcass_Association	5830740	5830744	QTL_ID=218228	Trait=Polyunsaturated fatty acid content
Chr2	Animal QTLdb	Meat_and_Carcass_Association	6962058	6962062	QTL_ID=218165	Trait=Polyunsaturated fatty acid content
Chr2	Animal QTLdb	Meat_and_Carcass_Association	8060703	8060707	QTL_ID=218265	Trait=Polyunsaturated fatty acid content
Chr2	Animal QTLdb	Meat_and_Carcass_Association	8647687	8647691	QTL_ID=218159	Trait=Polyunsaturated fatty acid content
Chr2	Animal QTLdb	Meat_and_Carcass_Association	8687037	8687041	QTL_ID=218264	Trait=Polyunsaturated fatty acid content
Chr2	Animal QTLdb	Meat_and_Carcass_Association	8936148	8936152	QTL_ID=218156	Trait=Polyunsaturated fatty acid content
Chr2	Animal QTLdb	Meat_and_Carcass_Association	11764771	11764775	QTL_ID=218270	Trait=Polyunsaturated fatty acid content
Chr2	Animal QTLdb	Meat_and_Carcass_Association	20383633	20383637	QTL_ID=176622	Trait=Polyunsaturated fatty acid content
Chr4	Animal QTLdb	Meat_and_Carcass_Association	39758960	39758964	QTL_ID=18565	Trait=Polyunsaturated fatty acid content
Chr4	Animal QTLdb	Meat_and_Carcass_Association	64738991	64738995	QTL_ID=213831	Trait=Polyunsaturated fatty acid content
Chr4	Animal QTLdb	Meat_and_Carcass_Association	89238153	89238157	QTL_ID=106328	Trait=Polyunsaturated fatty acid content
Chr4	Animal QTLdb	Meat_and_Carcass_Association	95018657	95018661	QTL_ID=106333	Trait=Polyunsaturated fatty acid content
Chr4	Animal QTLdb	Meat_and_Carcass_Association	124598788	124598792	QTL_ID=18581	Trait=Polyunsaturated fatty acid content
Chr7	Animal QTLdb	Meat_and_Carcass_Association	25243208	25243212	QTL_ID=176648	Trait=Polyunsaturated fatty acid content
Chr7	Animal QTLdb	Meat_and_Carcass_Association	25243208	25243212	QTL_ID=176656	Trait=Polyunsaturated fatty acid content
Chr7	Animal QTLdb	Meat_and_Carcass_Association	30253103	30253107	QTL_ID=213832	Trait=Polyunsaturated fatty acid content
Chr8	Animal QTLdb	Meat_and_Carcass_Association	17436479	17436483	QTL_ID=176639	Trait=Polyunsaturated fatty acid content
Chr9	Animal QTLdb	Meat_and_Carcass_Association	117665423	117665427	QTL_ID=101837	Trait=Polyunsaturated fatty acid content
Chr14	Animal QTLdb	Meat_and_Carcass_Association	5198354	5198358	QTL_ID=18601	Trait=Polyunsaturated fatty acid content
Chr2	Animal QTLdb	Meat_and_Carcass_Association	145255	145259	QTL_ID=218239	Trait=Monounsaturated fatty acid content
Chr2	Animal QTLdb	Meat_and_Carcass_Association	236155	236159	QTL_ID=218238	Trait=Monounsaturated fatty acid content
Chr2	Animal QTLdb	Meat_and_Carcass_Association	677647	677651	QTL_ID=218219	Trait=Monounsaturated fatty acid content
Chr2	Animal QTLdb	Meat_and_Carcass_Association	5830740	5830744	QTL_ID=218209	Trait=Monounsaturated fatty acid content
Chr2	Animal QTLdb	Meat_and_Carcass_Association	7852328	7852332	QTL_ID=218218	Trait=Monounsaturated fatty acid content
Chr2	Animal QTLdb	Meat_and_Carcass_Association	8060703	8060707	QTL_ID=218210	Trait=Monounsaturated fatty acid content
Chr2	Animal QTLdb	Meat_and_Carcass_Association	8647687	8647691	QTL_ID=218243	Trait=Monounsaturated fatty acid content
Chr2	Animal QTLdb	Meat_and_Carcass_Association	8894945	8894949	QTL_ID=218220	Trait=Monounsaturated fatty acid content
Chr2	Animal QTLdb	Meat_and_Carcass_Association	8936148	8936152	QTL_ID=218240	Trait=Monounsaturated fatty acid content
Chr2	Animal QTLdb	Meat_and_Carcass_Association	97835033	97835037	QTL_ID=176626	Trait=Monounsaturated fatty acid content
Chr2	Animal QTLdb	Meat_and_Carcass_Association	105645937	105645941	QTL_ID=176630	Trait=Monounsaturated fatty acid content
Chr4	Animal QTLdb	Meat_and_Carcass_Association	13449220	13449224	QTL_ID=18562	Trait=Monounsaturated fatty acid content
Chr4	Animal QTLdb	Meat_and_Carcass_Association	39758960	39758964	QTL_ID=18566	Trait=Monounsaturated fatty acid content
Chr4	Animal QTLdb	Meat_and_Carcass_Association	97995597	97995601	QTL_ID=18577	Trait=Monounsaturated fatty acid content
Chr4	Animal QTLdb	Meat_and_Carcass_Association	111550487	111550491	QTL_ID=134411	Trait=Monounsaturated fatty acid content
Chr4	Animal QTLdb	Meat_and_Carcass_Association	111554869	111554873	QTL_ID=134550	Trait=Monounsaturated fatty acid content
Chr4	Animal QTLdb	Meat_and_Carcass_Association	111560826	111560830	QTL_ID=134313	Trait=Monounsaturated fatty acid content
Chr4	Animal QTLdb	Meat_and_Carcass_Association	111560826	111560830	QTL_ID=131484	Trait=Monounsaturated fatty acid content
Chr4	Animal QTLdb	Meat_and_Carcass_Association	111562893	111562897	QTL_ID=134312	Trait=Monounsaturated fatty acid content
Chr4	Animal QTLdb	Meat_and_Carcass_Association	111567079	111567083	QTL_ID=134311	Trait=Monounsaturated fatty acid content
Chr4	Animal QTLdb	Meat_and_Carcass_Association	111574590	111574594	QTL_ID=134304	Trait=Monounsaturated fatty acid content
Chr4	Animal QTLdb	Meat_and_Carcass_Association	111578630	111578634	QTL_ID=134310	Trait=Monounsaturated fatty acid content
Chr4	Animal QTLdb	Meat_and_Carcass_Association	111584355	111584359	QTL_ID=134309	Trait=Monounsaturated fatty acid content
Chr4	Animal QTLdb	Meat_and_Carcass_Association	111585737	111585741	QTL_ID=134303	Trait=Monounsaturated fatty acid content
Chr4	Animal QTLdb	Meat_and_Carcass_Association	111590998	111591002	QTL_ID=134302	Trait=Monounsaturated fatty acid content
Chr4	Animal QTLdb	Meat_and_Carcass_Association	111598151	111598155	QTL_ID=134300	Trait=Monounsaturated fatty acid content
Chr4	Animal QTLdb	Meat_and_Carcass_Association	111600497	111600501	QTL_ID=134544	Trait=Monounsaturated fatty acid content
Chr4	Animal QTLdb	Meat_and_Carcass_Association	111604268	111604272	QTL_ID=134299	Trait=Monounsaturated fatty acid content
Chr4	Animal QTLdb	Meat_and_Carcass_Association	111607766	111607770	QTL_ID=134298	Trait=Monounsaturated fatty acid content
Chr4	Animal QTLdb	Meat_and_Carcass_Association	111614914	111614918	QTL_ID=134297	Trait=Monounsaturated fatty acid content
Chr4	Animal QTLdb	Meat_and_Carcass_Association	111616142	111616146	QTL_ID=134296	Trait=Monounsaturated fatty acid content
Chr4	Animal QTLdb	Meat_and_Carcass_Association	111619256	111619260	QTL_ID=134295	Trait=Monounsaturated fatty acid content
Chr4	Animal QTLdb	Meat_and_Carcass_Association	111619427	111619431	QTL_ID=213818	Trait=Monounsaturated fatty acid content
Chr4	Animal QTLdb	Meat_and_Carcass_Association	111622563	111622567	QTL_ID=134226	Trait=Monounsaturated fatty acid content
Chr6	Animal QTLdb	Meat_and_Carcass_Association	82159154	82159158	QTL_ID=18586	Trait=Monounsaturated fatty acid content
Chr7	Animal QTLdb	Meat_and_Carcass_Association	25243208	25243212	QTL_ID=176647	Trait=Monounsaturated fatty acid content
Chr7	Animal QTLdb	Meat_and_Carcass_Association	25243208	25243212	QTL_ID=176655	Trait=Monounsaturated fatty acid content
Chr7	Animal QTLdb	Meat_and_Carcass_Association	30179363	30179367	QTL_ID=213819	Trait=Monounsaturated fatty acid content
Chr7	Animal QTLdb	Meat_and_Carcass_Association	115273906	115273910	QTL_ID=176637	Trait=Monounsaturated fatty acid content
Chr8	Animal QTLdb	Meat_and_Carcass_Association	82441914	82441918	QTL_ID=101788	Trait=Monounsaturated fatty acid content
Chr8	Animal QTLdb	Meat_and_Carcass_Association	109399816	109399820	QTL_ID=31378	Trait=Monounsaturated fatty acid content
Chr11	Animal QTLdb	Meat_and_Carcass_Association	7803552	7803556	QTL_ID=18599	Trait=Monounsaturated fatty acid content
Chr12	Animal QTLdb	Meat_and_Carcass_Association	1576642	1576646	QTL_ID=213820	Trait=Monounsaturated fatty acid content
Chr14	Animal QTLdb	Meat_and_Carcass_Association	107940153	107940157	QTL_ID=136139	Trait=Monounsaturated fatty acid content
Chr14	Animal QTLdb	Meat_and_Carcass_Association	107974663	107974667	QTL_ID=136103	Trait=Monounsaturated fatty acid content
Chr14	Animal QTLdb	Meat_and_Carcass_Association	108003709	108003713	QTL_ID=136086	Trait=Monounsaturated fatty acid content
Chr14	Animal QTLdb	Meat_and_Carcass_Association	108013638	108013642	QTL_ID=136107	Trait=Monounsaturated fatty acid content
Chr14	Animal QTLdb	Meat_and_Carcass_Association	108041355	108041359	QTL_ID=136118	Trait=Monounsaturated fatty acid content
Chr14	Animal QTLdb	Meat_and_Carcass_Association	108214545	108214549	QTL_ID=136132	Trait=Monounsaturated fatty acid content
Chr14	Animal QTLdb	Meat_and_Carcass_Association	108299061	108299065	QTL_ID=136099	Trait=Monounsaturated fatty acid content
Chr14	Animal QTLdb	Meat_and_Carcass_Association	108302564	108302568	QTL_ID=136116	Trait=Monounsaturated fatty acid content
Chr14	Animal QTLdb	Meat_and_Carcass_Association	108306552	108306556	QTL_ID=136085	Trait=Monounsaturated fatty acid content
Chr14	Animal QTLdb	Meat_and_Carcass_Association	108308808	108308812	QTL_ID=136110	Trait=Monounsaturated fatty acid content
Chr14	Animal QTLdb	Meat_and_Carcass_Association	108310439	108310443	QTL_ID=136140	Trait=Monounsaturated fatty acid content
Chr14	Animal QTLdb	Meat_and_Carcass_Association	108314618	108314622	QTL_ID=136157	Trait=Monounsaturated fatty acid content
Chr14	Animal QTLdb	Meat_and_Carcass_Association	108314618	108314622	QTL_ID=136160	Trait=Monounsaturated fatty acid content
Chr14	Animal QTLdb	Meat_and_Carcass_Association	108321798	108321802	QTL_ID=136124	Trait=Monounsaturated fatty acid content
Chr14	Animal QTLdb	Meat_and_Carcass_Association	108324184	108324188	QTL_ID=136144	Trait=Monounsaturated fatty acid content
Chr14	Animal QTLdb	Meat_and_Carcass_Association	108326104	108326108	QTL_ID=136104	Trait=Monounsaturated fatty acid content
Chr14	Animal QTLdb	Meat_and_Carcass_Association	108328493	108328497	QTL_ID=136115	Trait=Monounsaturated fatty acid content
Chr14	Animal QTLdb	Meat_and_Carcass_Association	108336032	108336036	QTL_ID=136078	Trait=Monounsaturated fatty acid content
Chr14	Animal QTLdb	Meat_and_Carcass_Association	108371203	108371207	QTL_ID=136152	Trait=Monounsaturated fatty acid content
Chr14	Animal QTLdb	Meat_and_Carcass_Association	108386971	108386975	QTL_ID=136087	Trait=Monounsaturated fatty acid content
Chr14	Animal QTLdb	Meat_and_Carcass_Association	108405153	108405157	QTL_ID=136098	Trait=Monounsaturated fatty acid content
Chr14	Animal QTLdb	Meat_and_Carcass_Association	108414156	108414160	QTL_ID=136081	Trait=Monounsaturated fatty acid content
Chr14	Animal QTLdb	Meat_and_Carcass_Association	108421673	108421677	QTL_ID=136106	Trait=Monounsaturated fatty acid content
Chr14	Animal QTLdb	Meat_and_Carcass_Association	108423496	108423500	QTL_ID=136111	Trait=Monounsaturated fatty acid content
Chr14	Animal QTLdb	Meat_and_Carcass_Association	108434593	108434597	QTL_ID=136150	Trait=Monounsaturated fatty acid content
Chr14	Animal QTLdb	Meat_and_Carcass_Association	108437183	108437187	QTL_ID=136149	Trait=Monounsaturated fatty acid content
Chr14	Animal QTLdb	Meat_and_Carcass_Association	108441657	108441661	QTL_ID=136088	Trait=Monounsaturated fatty acid content
Chr14	Animal QTLdb	Meat_and_Carcass_Association	108444423	108444427	QTL_ID=136084	Trait=Monounsaturated fatty acid content
Chr14	Animal QTLdb	Meat_and_Carcass_Association	108448257	108448261	QTL_ID=136083	Trait=Monounsaturated fatty acid content
Chr14	Animal QTLdb	Meat_and_Carcass_Association	108458931	108458935	QTL_ID=134653	Trait=Monounsaturated fatty acid content
Chr14	Animal QTLdb	Meat_and_Carcass_Association	108461469	108461473	QTL_ID=134630	Trait=Monounsaturated fatty acid content
Chr14	Animal QTLdb	Meat_and_Carcass_Association	108468695	108468699	QTL_ID=134631	Trait=Monounsaturated fatty acid content
Chr14	Animal QTLdb	Meat_and_Carcass_Association	108471510	108471514	QTL_ID=134632	Trait=Monounsaturated fatty acid content
Chr14	Animal QTLdb	Meat_and_Carcass_Association	108473011	108473015	QTL_ID=134633	Trait=Monounsaturated fatty acid content
Chr14	Animal QTLdb	Meat_and_Carcass_Association	108477157	108477161	QTL_ID=134634	Trait=Monounsaturated fatty acid content
Chr14	Animal QTLdb	Meat_and_Carcass_Association	108480113	108480117	QTL_ID=134635	Trait=Monounsaturated fatty acid content
Chr14	Animal QTLdb	Meat_and_Carcass_Association	108482972	108482976	QTL_ID=134636	Trait=Monounsaturated fatty acid content
Chr14	Animal QTLdb	Meat_and_Carcass_Association	108486741	108486745	QTL_ID=134637	Trait=Monounsaturated fatty acid content
Chr14	Animal QTLdb	Meat_and_Carcass_Association	108489938	108489942	QTL_ID=134638	Trait=Monounsaturated fatty acid content
Chr14	Animal QTLdb	Meat_and_Carcass_Association	108493071	108493075	QTL_ID=134639	Trait=Monounsaturated fatty acid content
Chr14	Animal QTLdb	Meat_and_Carcass_Association	108495669	108495673	QTL_ID=134640	Trait=Monounsaturated fatty acid content
Chr14	Animal QTLdb	Meat_and_Carcass_Association	108497931	108497935	QTL_ID=134641	Trait=Monounsaturated fatty acid content
Chr14	Animal QTLdb	Meat_and_Carcass_Association	108500038	108500042	QTL_ID=134642	Trait=Monounsaturated fatty acid content
Chr14	Animal QTLdb	Meat_and_Carcass_Association	108502427	108502431	QTL_ID=134643	Trait=Monounsaturated fatty acid content
Chr14	Animal QTLdb	Meat_and_Carcass_Association	108504704	108504708	QTL_ID=134644	Trait=Monounsaturated fatty acid content
Chr14	Animal QTLdb	Meat_and_Carcass_Association	108507585	108507589	QTL_ID=134645	Trait=Monounsaturated fatty acid content
Chr14	Animal QTLdb	Meat_and_Carcass_Association	108509087	108509091	QTL_ID=136113	Trait=Monounsaturated fatty acid content
Chr14	Animal QTLdb	Meat_and_Carcass_Association	108515666	108515670	QTL_ID=134646	Trait=Monounsaturated fatty acid content
Chr14	Animal QTLdb	Meat_and_Carcass_Association	108517522	108517526	QTL_ID=134647	Trait=Monounsaturated fatty acid content
Chr14	Animal QTLdb	Meat_and_Carcass_Association	108521335	108521339	QTL_ID=134648	Trait=Monounsaturated fatty acid content
Chr14	Animal QTLdb	Meat_and_Carcass_Association	108531807	108531811	QTL_ID=134649	Trait=Monounsaturated fatty acid content
Chr14	Animal QTLdb	Meat_and_Carcass_Association	108538763	108538767	QTL_ID=134650	Trait=Monounsaturated fatty acid content
Chr14	Animal QTLdb	Meat_and_Carcass_Association	108843237	108843241	QTL_ID=134654	Trait=Monounsaturated fatty acid content
Chr14	Animal QTLdb	Meat_and_Carcass_Association	108968357	108968361	QTL_ID=134612	Trait=Monounsaturated fatty acid content
Chr14	Animal QTLdb	Meat_and_Carcass_Association	109113844	109113848	QTL_ID=134613	Trait=Monounsaturated fatty acid content
Chr14	Animal QTLdb	Meat_and_Carcass_Association	109116179	109116183	QTL_ID=134614	Trait=Monounsaturated fatty acid content
Chr14	Animal QTLdb	Meat_and_Carcass_Association	109119248	109119252	QTL_ID=134615	Trait=Monounsaturated fatty acid content
Chr14	Animal QTLdb	Meat_and_Carcass_Association	109121814	109121818	QTL_ID=134616	Trait=Monounsaturated fatty acid content
Chr14	Animal QTLdb	Meat_and_Carcass_Association	109124824	109124828	QTL_ID=134617	Trait=Monounsaturated fatty acid content
Chr14	Animal QTLdb	Meat_and_Carcass_Association	109131007	109131011	QTL_ID=134618	Trait=Monounsaturated fatty acid content
Chr14	Animal QTLdb	Meat_and_Carcass_Association	109133425	109133429	QTL_ID=134619	Trait=Monounsaturated fatty acid content
Chr14	Animal QTLdb	Meat_and_Carcass_Association	109318064	109318068	QTL_ID=134601	Trait=Monounsaturated fatty acid content
Chr14	Animal QTLdb	Meat_and_Carcass_Association	109330721	109330725	QTL_ID=134600	Trait=Monounsaturated fatty acid content
Chr14	Animal QTLdb	Meat_and_Carcass_Association	109338832	109338836	QTL_ID=134599	Trait=Monounsaturated fatty acid content
Chr14	Animal QTLdb	Meat_and_Carcass_Association	109360013	109360017	QTL_ID=134598	Trait=Monounsaturated fatty acid content
Chr14	Animal QTLdb	Meat_and_Carcass_Association	109371505	109371509	QTL_ID=134597	Trait=Monounsaturated fatty acid content
Chr14	Animal QTLdb	Meat_and_Carcass_Association	109375413	109375417	QTL_ID=136080	Trait=Monounsaturated fatty acid content
Chr14	Animal QTLdb	Meat_and_Carcass_Association	109377224	109377228	QTL_ID=134596	Trait=Monounsaturated fatty acid content
Chr14	Animal QTLdb	Meat_and_Carcass_Association	109381161	109381165	QTL_ID=134595	Trait=Monounsaturated fatty acid content
Chr14	Animal QTLdb	Meat_and_Carcass_Association	109393590	109393594	QTL_ID=134594	Trait=Monounsaturated fatty acid content
Chr14	Animal QTLdb	Meat_and_Carcass_Association	109398951	109398955	QTL_ID=134592	Trait=Monounsaturated fatty acid content
Chr14	Animal QTLdb	Meat_and_Carcass_Association	109404870	109404874	QTL_ID=134590	Trait=Monounsaturated fatty acid content
Chr14	Animal QTLdb	Meat_and_Carcass_Association	109408037	109408041	QTL_ID=134589	Trait=Monounsaturated fatty acid content
Chr14	Animal QTLdb	Meat_and_Carcass_Association	109409100	109409104	QTL_ID=134588	Trait=Monounsaturated fatty acid content
Chr14	Animal QTLdb	Meat_and_Carcass_Association	109412489	109412493	QTL_ID=134587	Trait=Monounsaturated fatty acid content
Chr14	Animal QTLdb	Meat_and_Carcass_Association	109414242	109414246	QTL_ID=134586	Trait=Monounsaturated fatty acid content
Chr14	Animal QTLdb	Meat_and_Carcass_Association	109414776	109414780	QTL_ID=134602	Trait=Monounsaturated fatty acid content
Chr14	Animal QTLdb	Meat_and_Carcass_Association	109416551	109416555	QTL_ID=134603	Trait=Monounsaturated fatty acid content
Chr14	Animal QTLdb	Meat_and_Carcass_Association	109453604	109453608	QTL_ID=134651	Trait=Monounsaturated fatty acid content
Chr14	Animal QTLdb	Meat_and_Carcass_Association	109462192	109462196	QTL_ID=134652	Trait=Monounsaturated fatty acid content
Chr14	Animal QTLdb	Meat_and_Carcass_Association	109588487	109588491	QTL_ID=134621	Trait=Monounsaturated fatty acid content
Chr14	Animal QTLdb	Meat_and_Carcass_Association	109606556	109606560	QTL_ID=134622	Trait=Monounsaturated fatty acid content
Chr14	Animal QTLdb	Meat_and_Carcass_Association	109607851	109607855	QTL_ID=134623	Trait=Monounsaturated fatty acid content
Chr14	Animal QTLdb	Meat_and_Carcass_Association	109613876	109613880	QTL_ID=134624	Trait=Monounsaturated fatty acid content
Chr14	Animal QTLdb	Meat_and_Carcass_Association	109631952	109631956	QTL_ID=134625	Trait=Monounsaturated fatty acid content
Chr14	Animal QTLdb	Meat_and_Carcass_Association	109674626	109674630	QTL_ID=134629	Trait=Monounsaturated fatty acid content
Chr14	Animal QTLdb	Meat_and_Carcass_Association	110670753	110670757	QTL_ID=134548	Trait=Monounsaturated fatty acid content
Chr14	Animal QTLdb	Meat_and_Carcass_Association	110677466	110677470	QTL_ID=134142	Trait=Monounsaturated fatty acid content
Chr14	Animal QTLdb	Meat_and_Carcass_Association	110679466	110679470	QTL_ID=134143	Trait=Monounsaturated fatty acid content
Chr14	Animal QTLdb	Meat_and_Carcass_Association	110683231	110683235	QTL_ID=134144	Trait=Monounsaturated fatty acid content
Chr14	Animal QTLdb	Meat_and_Carcass_Association	110685927	110685931	QTL_ID=134145	Trait=Monounsaturated fatty acid content
Chr14	Animal QTLdb	Meat_and_Carcass_Association	110688344	110688348	QTL_ID=134146	Trait=Monounsaturated fatty acid content
Chr14	Animal QTLdb	Meat_and_Carcass_Association	110694706	110694710	QTL_ID=134147	Trait=Monounsaturated fatty acid content
Chr14	Animal QTLdb	Meat_and_Carcass_Association	110697061	110697065	QTL_ID=134148	Trait=Monounsaturated fatty acid content
Chr14	Animal QTLdb	Meat_and_Carcass_Association	110701332	110701336	QTL_ID=134149	Trait=Monounsaturated fatty acid content
Chr14	Animal QTLdb	Meat_and_Carcass_Association	110707198	110707202	QTL_ID=134150	Trait=Monounsaturated fatty acid content
Chr14	Animal QTLdb	Meat_and_Carcass_Association	110712007	110712011	QTL_ID=134151	Trait=Monounsaturated fatty acid content
Chr14	Animal QTLdb	Meat_and_Carcass_Association	110715143	110715147	QTL_ID=134152	Trait=Monounsaturated fatty acid content
Chr14	Animal QTLdb	Meat_and_Carcass_Association	110717663	110717667	QTL_ID=134153	Trait=Monounsaturated fatty acid content
Chr14	Animal QTLdb	Meat_and_Carcass_Association	110719377	110719381	QTL_ID=134154	Trait=Monounsaturated fatty acid content
Chr14	Animal QTLdb	Meat_and_Carcass_Association	110722246	110722250	QTL_ID=134155	Trait=Monounsaturated fatty acid content
Chr14	Animal QTLdb	Meat_and_Carcass_Association	110729260	110729264	QTL_ID=134156	Trait=Monounsaturated fatty acid content
Chr14	Animal QTLdb	Meat_and_Carcass_Association	110731512	110731516	QTL_ID=134157	Trait=Monounsaturated fatty acid content
Chr14	Animal QTLdb	Meat_and_Carcass_Association	110734117	110734121	QTL_ID=134158	Trait=Monounsaturated fatty acid content
Chr14	Animal QTLdb	Meat_and_Carcass_Association	110737330	110737334	QTL_ID=134159	Trait=Monounsaturated fatty acid content
Chr14	Animal QTLdb	Meat_and_Carcass_Association	110739163	110739167	QTL_ID=134160	Trait=Monounsaturated fatty acid content
Chr14	Animal QTLdb	Meat_and_Carcass_Association	110743358	110743362	QTL_ID=134162	Trait=Monounsaturated fatty acid content
Chr14	Animal QTLdb	Meat_and_Carcass_Association	110746780	110746784	QTL_ID=134163	Trait=Monounsaturated fatty acid content
Chr14	Animal QTLdb	Meat_and_Carcass_Association	110750127	110750131	QTL_ID=134164	Trait=Monounsaturated fatty acid content
Chr14	Animal QTLdb	Meat_and_Carcass_Association	110753945	110753949	QTL_ID=134165	Trait=Monounsaturated fatty acid content
Chr14	Animal QTLdb	Meat_and_Carcass_Association	110760574	110760578	QTL_ID=134166	Trait=Monounsaturated fatty acid content
Chr14	Animal QTLdb	Meat_and_Carcass_Association	110767465	110767469	QTL_ID=134169	Trait=Monounsaturated fatty acid content
Chr14	Animal QTLdb	Meat_and_Carcass_Association	110770174	110770178	QTL_ID=134170	Trait=Monounsaturated fatty acid content
Chr14	Animal QTLdb	Meat_and_Carcass_Association	110773826	110773830	QTL_ID=134171	Trait=Monounsaturated fatty acid content
Chr14	Animal QTLdb	Meat_and_Carcass_Association	110775696	110775700	QTL_ID=134172	Trait=Monounsaturated fatty acid content
Chr14	Animal QTLdb	Meat_and_Carcass_Association	110779635	110779639	QTL_ID=134173	Trait=Monounsaturated fatty acid content
Chr14	Animal QTLdb	Meat_and_Carcass_Association	110788022	110788026	QTL_ID=134174	Trait=Monounsaturated fatty acid content
Chr14	Animal QTLdb	Meat_and_Carcass_Association	110791115	110791119	QTL_ID=134175	Trait=Monounsaturated fatty acid content
Chr14	Animal QTLdb	Meat_and_Carcass_Association	110801001	110801005	QTL_ID=134176	Trait=Monounsaturated fatty acid content
Chr14	Animal QTLdb	Meat_and_Carcass_Association	110802488	110802492	QTL_ID=134177	Trait=Monounsaturated fatty acid content
Chr14	Animal QTLdb	Meat_and_Carcass_Association	110804194	110804198	QTL_ID=134178	Trait=Monounsaturated fatty acid content
Chr14	Animal QTLdb	Meat_and_Carcass_Association	110807501	110807505	QTL_ID=134179	Trait=Monounsaturated fatty acid content
Chr14	Animal QTLdb	Meat_and_Carcass_Association	110816330	110816334	QTL_ID=134180	Trait=Monounsaturated fatty acid content
Chr14	Animal QTLdb	Meat_and_Carcass_Association	110817291	110817295	QTL_ID=134181	Trait=Monounsaturated fatty acid content
Chr14	Animal QTLdb	Meat_and_Carcass_Association	110822997	110823001	QTL_ID=134553	Trait=Monounsaturated fatty acid content
Chr14	Animal QTLdb	Meat_and_Carcass_Association	110826786	110826790	QTL_ID=134182	Trait=Monounsaturated fatty acid content
Chr14	Animal QTLdb	Meat_and_Carcass_Association	110829930	110829934	QTL_ID=134183	Trait=Monounsaturated fatty acid content
Chr14	Animal QTLdb	Meat_and_Carcass_Association	110833988	110833992	QTL_ID=134184	Trait=Monounsaturated fatty acid content
Chr14	Animal QTLdb	Meat_and_Carcass_Association	110837015	110837019	QTL_ID=101797	Trait=Monounsaturated fatty acid content
Chr14	Animal QTLdb	Meat_and_Carcass_Association	110848629	110848633	QTL_ID=134094	Trait=Monounsaturated fatty acid content
Chr14	Animal QTLdb	Meat_and_Carcass_Association	110851670	110851674	QTL_ID=134185	Trait=Monounsaturated fatty acid content
Chr14	Animal QTLdb	Meat_and_Carcass_Association	110855532	110855536	QTL_ID=134186	Trait=Monounsaturated fatty acid content
Chr14	Animal QTLdb	Meat_and_Carcass_Association	110858344	110858348	QTL_ID=134187	Trait=Monounsaturated fatty acid content
Chr14	Animal QTLdb	Meat_and_Carcass_Association	110860509	110860513	QTL_ID=134188	Trait=Monounsaturated fatty acid content
Chr14	Animal QTLdb	Meat_and_Carcass_Association	110863376	110863380	QTL_ID=134189	Trait=Monounsaturated fatty acid content
Chr14	Animal QTLdb	Meat_and_Carcass_Association	110868510	110868514	QTL_ID=134190	Trait=Monounsaturated fatty acid content
Chr14	Animal QTLdb	Meat_and_Carcass_Association	110871896	110871900	QTL_ID=134191	Trait=Monounsaturated fatty acid content
Chr14	Animal QTLdb	Meat_and_Carcass_Association	110872857	110872861	QTL_ID=134192	Trait=Monounsaturated fatty acid content
Chr14	Animal QTLdb	Meat_and_Carcass_Association	110874740	110874744	QTL_ID=134193	Trait=Monounsaturated fatty acid content
Chr14	Animal QTLdb	Meat_and_Carcass_Association	110877659	110877663	QTL_ID=134194	Trait=Monounsaturated fatty acid content
Chr14	Animal QTLdb	Meat_and_Carcass_Association	110886182	110886186	QTL_ID=134195	Trait=Monounsaturated fatty acid content
Chr14	Animal QTLdb	Meat_and_Carcass_Association	110886570	110886574	QTL_ID=134196	Trait=Monounsaturated fatty acid content
Chr14	Animal QTLdb	Meat_and_Carcass_Association	110897213	110897217	QTL_ID=134197	Trait=Monounsaturated fatty acid content
Chr14	Animal QTLdb	Meat_and_Carcass_Association	110898569	110898573	QTL_ID=134198	Trait=Monounsaturated fatty acid content
Chr14	Animal QTLdb	Meat_and_Carcass_Association	110906548	110906552	QTL_ID=134200	Trait=Monounsaturated fatty acid content
Chr14	Animal QTLdb	Meat_and_Carcass_Association	110912291	110912295	QTL_ID=134201	Trait=Monounsaturated fatty acid content
Chr14	Animal QTLdb	Meat_and_Carcass_Association	110917748	110917752	QTL_ID=134202	Trait=Monounsaturated fatty acid content
Chr14	Animal QTLdb	Meat_and_Carcass_Association	110922153	110922157	QTL_ID=134203	Trait=Monounsaturated fatty acid content
Chr14	Animal QTLdb	Meat_and_Carcass_Association	110924619	110924623	QTL_ID=134204	Trait=Monounsaturated fatty acid content
Chr14	Animal QTLdb	Meat_and_Carcass_Association	110927183	110927187	QTL_ID=134205	Trait=Monounsaturated fatty acid content
Chr14	Animal QTLdb	Meat_and_Carcass_Association	110932593	110932597	QTL_ID=134206	Trait=Monounsaturated fatty acid content
Chr14	Animal QTLdb	Meat_and_Carcass_Association	110941970	110941974	QTL_ID=134207	Trait=Monounsaturated fatty acid content
Chr14	Animal QTLdb	Meat_and_Carcass_Association	110945731	110945735	QTL_ID=134208	Trait=Monounsaturated fatty acid content
Chr14	Animal QTLdb	Meat_and_Carcass_Association	110949637	110949641	QTL_ID=134314	Trait=Monounsaturated fatty acid content
Chr14	Animal QTLdb	Meat_and_Carcass_Association	110952712	110952716	QTL_ID=134554	Trait=Monounsaturated fatty acid content
Chr14	Animal QTLdb	Meat_and_Carcass_Association	110955653	110955657	QTL_ID=134209	Trait=Monounsaturated fatty acid content
Chr14	Animal QTLdb	Meat_and_Carcass_Association	110958957	110958961	QTL_ID=134210	Trait=Monounsaturated fatty acid content
Chr14	Animal QTLdb	Meat_and_Carcass_Association	110960158	110960162	QTL_ID=134211	Trait=Monounsaturated fatty acid content
Chr14	Animal QTLdb	Meat_and_Carcass_Association	110969756	110969760	QTL_ID=134582	Trait=Monounsaturated fatty acid content
Chr14	Animal QTLdb	Meat_and_Carcass_Association	110973751	110973755	QTL_ID=134583	Trait=Monounsaturated fatty acid content
Chr14	Animal QTLdb	Meat_and_Carcass_Association	110990807	110990811	QTL_ID=134584	Trait=Monounsaturated fatty acid content
Chr14	Animal QTLdb	Meat_and_Carcass_Association	110994064	110994068	QTL_ID=134585	Trait=Monounsaturated fatty acid content
Chr14	Animal QTLdb	Meat_and_Carcass_Association	110996256	110996260	QTL_ID=134212	Trait=Monounsaturated fatty acid content
Chr14	Animal QTLdb	Meat_and_Carcass_Association	111023313	111023317	QTL_ID=134366	Trait=Monounsaturated fatty acid content
Chr14	Animal QTLdb	Meat_and_Carcass_Association	111029175	111029179	QTL_ID=134322	Trait=Monounsaturated fatty acid content
Chr14	Animal QTLdb	Meat_and_Carcass_Association	111031014	111031018	QTL_ID=134323	Trait=Monounsaturated fatty acid content
Chr14	Animal QTLdb	Meat_and_Carcass_Association	111034775	111034779	QTL_ID=134283	Trait=Monounsaturated fatty acid content
Chr14	Animal QTLdb	Meat_and_Carcass_Association	111037202	111037206	QTL_ID=134123	Trait=Monounsaturated fatty acid content
Chr14	Animal QTLdb	Meat_and_Carcass_Association	111044355	111044359	QTL_ID=134124	Trait=Monounsaturated fatty acid content
Chr14	Animal QTLdb	Meat_and_Carcass_Association	111044386	111044390	QTL_ID=134412	Trait=Monounsaturated fatty acid content
Chr14	Animal QTLdb	Meat_and_Carcass_Association	111053143	111053147	QTL_ID=134284	Trait=Monounsaturated fatty acid content
Chr14	Animal QTLdb	Meat_and_Carcass_Association	111055143	111055147	QTL_ID=134125	Trait=Monounsaturated fatty acid content
Chr14	Animal QTLdb	Meat_and_Carcass_Association	111061645	111061649	QTL_ID=134126	Trait=Monounsaturated fatty acid content
Chr14	Animal QTLdb	Meat_and_Carcass_Association	111064401	111064405	QTL_ID=134127	Trait=Monounsaturated fatty acid content
Chr14	Animal QTLdb	Meat_and_Carcass_Association	111069290	111069294	QTL_ID=134128	Trait=Monounsaturated fatty acid content
Chr14	Animal QTLdb	Meat_and_Carcass_Association	111071291	111071295	QTL_ID=134129	Trait=Monounsaturated fatty acid content
Chr14	Animal QTLdb	Meat_and_Carcass_Association	111074639	111074643	QTL_ID=134130	Trait=Monounsaturated fatty acid content
Chr14	Animal QTLdb	Meat_and_Carcass_Association	111081326	111081330	QTL_ID=213681	Trait=Monounsaturated fatty acid content
Chr14	Animal QTLdb	Meat_and_Carcass_Association	111083705	111083709	QTL_ID=134131	Trait=Monounsaturated fatty acid content
Chr14	Animal QTLdb	Meat_and_Carcass_Association	111093923	111093927	QTL_ID=134132	Trait=Monounsaturated fatty acid content
Chr14	Animal QTLdb	Meat_and_Carcass_Association	111095377	111095381	QTL_ID=134133	Trait=Monounsaturated fatty acid content
Chr14	Animal QTLdb	Meat_and_Carcass_Association	111100061	111100065	QTL_ID=134085	Trait=Monounsaturated fatty acid content
Chr14	Animal QTLdb	Meat_and_Carcass_Association	111104491	111104495	QTL_ID=134626	Trait=Monounsaturated fatty acid content
Chr14	Animal QTLdb	Meat_and_Carcass_Association	111112336	111112340	QTL_ID=134294	Trait=Monounsaturated fatty acid content
Chr14	Animal QTLdb	Meat_and_Carcass_Association	111114784	111114788	QTL_ID=134257	Trait=Monounsaturated fatty acid content
Chr14	Animal QTLdb	Meat_and_Carcass_Association	111119649	111119653	QTL_ID=134282	Trait=Monounsaturated fatty acid content
Chr14	Animal QTLdb	Meat_and_Carcass_Association	111127524	111127528	QTL_ID=134258	Trait=Monounsaturated fatty acid content
Chr14	Animal QTLdb	Meat_and_Carcass_Association	111134159	111134163	QTL_ID=134134	Trait=Monounsaturated fatty acid content
Chr14	Animal QTLdb	Meat_and_Carcass_Association	111135966	111135970	QTL_ID=134227	Trait=Monounsaturated fatty acid content
Chr14	Animal QTLdb	Meat_and_Carcass_Association	111139258	111139262	QTL_ID=134259	Trait=Monounsaturated fatty acid content
Chr14	Animal QTLdb	Meat_and_Carcass_Association	111148288	111148292	QTL_ID=134315	Trait=Monounsaturated fatty acid content
Chr14	Animal QTLdb	Meat_and_Carcass_Association	111150106	111150110	QTL_ID=134231	Trait=Monounsaturated fatty acid content
Chr14	Animal QTLdb	Meat_and_Carcass_Association	111156363	111156367	QTL_ID=134265	Trait=Monounsaturated fatty acid content
Chr14	Animal QTLdb	Meat_and_Carcass_Association	111163044	111163048	QTL_ID=134278	Trait=Monounsaturated fatty acid content
Chr14	Animal QTLdb	Meat_and_Carcass_Association	111165976	111165980	QTL_ID=134107	Trait=Monounsaturated fatty acid content
Chr14	Animal QTLdb	Meat_and_Carcass_Association	111171426	111171430	QTL_ID=134267	Trait=Monounsaturated fatty acid content
Chr14	Animal QTLdb	Meat_and_Carcass_Association	111174187	111174191	QTL_ID=134286	Trait=Monounsaturated fatty acid content
Chr14	Animal QTLdb	Meat_and_Carcass_Association	111179887	111179891	QTL_ID=134287	Trait=Monounsaturated fatty acid content
Chr14	Animal QTLdb	Meat_and_Carcass_Association	111183608	111183612	QTL_ID=134266	Trait=Monounsaturated fatty acid content
Chr14	Animal QTLdb	Meat_and_Carcass_Association	111187196	111187200	QTL_ID=134230	Trait=Monounsaturated fatty acid content
Chr14	Animal QTLdb	Meat_and_Carcass_Association	111187831	111187835	QTL_ID=134106	Trait=Monounsaturated fatty acid content
Chr14	Animal QTLdb	Meat_and_Carcass_Association	111194291	111194295	QTL_ID=134101	Trait=Monounsaturated fatty acid content
Chr14	Animal QTLdb	Meat_and_Carcass_Association	111198473	111198477	QTL_ID=134084	Trait=Monounsaturated fatty acid content
Chr14	Animal QTLdb	Meat_and_Carcass_Association	111202445	111202449	QTL_ID=134135	Trait=Monounsaturated fatty acid content
Chr14	Animal QTLdb	Meat_and_Carcass_Association	111215415	111215419	QTL_ID=134288	Trait=Monounsaturated fatty acid content
Chr14	Animal QTLdb	Meat_and_Carcass_Association	111217547	111217551	QTL_ID=134136	Trait=Monounsaturated fatty acid content
Chr14	Animal QTLdb	Meat_and_Carcass_Association	111219222	111219226	QTL_ID=134083	Trait=Monounsaturated fatty acid content
Chr14	Animal QTLdb	Meat_and_Carcass_Association	111222543	111222547	QTL_ID=134316	Trait=Monounsaturated fatty acid content
Chr14	Animal QTLdb	Meat_and_Carcass_Association	111223464	111223468	QTL_ID=134289	Trait=Monounsaturated fatty acid content
Chr14	Animal QTLdb	Meat_and_Carcass_Association	111262729	111262733	QTL_ID=134292	Trait=Monounsaturated fatty acid content
Chr14	Animal QTLdb	Meat_and_Carcass_Association	111266858	111266862	QTL_ID=134549	Trait=Monounsaturated fatty acid content
Chr14	Animal QTLdb	Meat_and_Carcass_Association	111317829	111317833	QTL_ID=134086	Trait=Monounsaturated fatty acid content
Chr14	Animal QTLdb	Meat_and_Carcass_Association	111322069	111322073	QTL_ID=134290	Trait=Monounsaturated fatty acid content
Chr14	Animal QTLdb	Meat_and_Carcass_Association	111323987	111323991	QTL_ID=134279	Trait=Monounsaturated fatty acid content
Chr14	Animal QTLdb	Meat_and_Carcass_Association	111330778	111330782	QTL_ID=134087	Trait=Monounsaturated fatty acid content
Chr14	Animal QTLdb	Meat_and_Carcass_Association	111359185	111359189	QTL_ID=134263	Trait=Monounsaturated fatty acid content
Chr14	Animal QTLdb	Meat_and_Carcass_Association	111364554	111364558	QTL_ID=134275	Trait=Monounsaturated fatty acid content
Chr14	Animal QTLdb	Meat_and_Carcass_Association	111375746	111375750	QTL_ID=134268	Trait=Monounsaturated fatty acid content
Chr14	Animal QTLdb	Meat_and_Carcass_Association	111383701	111383705	QTL_ID=134272	Trait=Monounsaturated fatty acid content
Chr14	Animal QTLdb	Meat_and_Carcass_Association	111390793	111390797	QTL_ID=134232	Trait=Monounsaturated fatty acid content
Chr14	Animal QTLdb	Meat_and_Carcass_Association	111394413	111394417	QTL_ID=134138	Trait=Monounsaturated fatty acid content
Chr14	Animal QTLdb	Meat_and_Carcass_Association	111412648	111412652	QTL_ID=134280	Trait=Monounsaturated fatty acid content
Chr14	Animal QTLdb	Meat_and_Carcass_Association	111418630	111418634	QTL_ID=134261	Trait=Monounsaturated fatty acid content
Chr14	Animal QTLdb	Meat_and_Carcass_Association	111422684	111422688	QTL_ID=134139	Trait=Monounsaturated fatty acid content
Chr14	Animal QTLdb	Meat_and_Carcass_Association	111429419	111429423	QTL_ID=134269	Trait=Monounsaturated fatty acid content
Chr14	Animal QTLdb	Meat_and_Carcass_Association	111434398	111434402	QTL_ID=134270	Trait=Monounsaturated fatty acid content
Chr14	Animal QTLdb	Meat_and_Carcass_Association	111437782	111437786	QTL_ID=134262	Trait=Monounsaturated fatty acid content
Chr14	Animal QTLdb	Meat_and_Carcass_Association	111449519	111449523	QTL_ID=134256	Trait=Monounsaturated fatty acid content
Chr14	Animal QTLdb	Meat_and_Carcass_Association	111456210	111456214	QTL_ID=134233	Trait=Monounsaturated fatty acid content
Chr14	Animal QTLdb	Meat_and_Carcass_Association	111460203	111460207	QTL_ID=134277	Trait=Monounsaturated fatty acid content
Chr14	Animal QTLdb	Meat_and_Carcass_Association	111461749	111461753	QTL_ID=106311	Trait=Monounsaturated fatty acid content
Chr14	Animal QTLdb	Meat_and_Carcass_Association	111468043	111468047	QTL_ID=134271	Trait=Monounsaturated fatty acid content
Chr14	Animal QTLdb	Meat_and_Carcass_Association	111469705	111469709	QTL_ID=134229	Trait=Monounsaturated fatty acid content
Chr14	Animal QTLdb	Meat_and_Carcass_Association	111471915	111471919	QTL_ID=134291	Trait=Monounsaturated fatty acid content
Chr14	Animal QTLdb	Meat_and_Carcass_Association	111479083	111479087	QTL_ID=134293	Trait=Monounsaturated fatty acid content
Chr14	Animal QTLdb	Meat_and_Carcass_Association	111483983	111483987	QTL_ID=134140	Trait=Monounsaturated fatty acid content
Chr14	Animal QTLdb	Meat_and_Carcass_Association	111494777	111494781	QTL_ID=134305	Trait=Monounsaturated fatty acid content
Chr14	Animal QTLdb	Meat_and_Carcass_Association	111508963	111508967	QTL_ID=134306	Trait=Monounsaturated fatty acid content
Chr14	Animal QTLdb	Meat_and_Carcass_Association	111509214	111509218	QTL_ID=134307	Trait=Monounsaturated fatty acid content
Chr14	Animal QTLdb	Meat_and_Carcass_Association	111513821	111513825	QTL_ID=134308	Trait=Monounsaturated fatty acid content
Chr14	Animal QTLdb	Meat_and_Carcass_Association	111642836	111642840	QTL_ID=134115	Trait=Monounsaturated fatty acid content
Chr14	Animal QTLdb	Meat_and_Carcass_Association	111646450	111646454	QTL_ID=101790	Trait=Monounsaturated fatty acid content
Chr14	Animal QTLdb	Meat_and_Carcass_Association	111671435	111671439	QTL_ID=101786	Trait=Monounsaturated fatty acid content
Chr14	Animal QTLdb	Meat_and_Carcass_Association	111679493	111679497	QTL_ID=134118	Trait=Monounsaturated fatty acid content
Chr14	Animal QTLdb	Meat_and_Carcass_Association	111686109	111686113	QTL_ID=134119	Trait=Monounsaturated fatty acid content
Chr14	Animal QTLdb	Meat_and_Carcass_Association	111699510	111699514	QTL_ID=134141	Trait=Monounsaturated fatty acid content
Chr14	Animal QTLdb	Meat_and_Carcass_Association	111704714	111704718	QTL_ID=134120	Trait=Monounsaturated fatty acid content
Chr14	Animal QTLdb	Meat_and_Carcass_Association	111706274	111706278	QTL_ID=134251	Trait=Monounsaturated fatty acid content
Chr14	Animal QTLdb	Meat_and_Carcass_Association	111709310	111709314	QTL_ID=134252	Trait=Monounsaturated fatty acid content
Chr14	Animal QTLdb	Meat_and_Carcass_Association	111714754	111714758	QTL_ID=134253	Trait=Monounsaturated fatty acid content
Chr14	Animal QTLdb	Meat_and_Carcass_Association	111718855	111718859	QTL_ID=134254	Trait=Monounsaturated fatty acid content
Chr14	Animal QTLdb	Meat_and_Carcass_Association	111732011	111732015	QTL_ID=134121	Trait=Monounsaturated fatty acid content
Chr14	Animal QTLdb	Meat_and_Carcass_Association	111741027	111741031	QTL_ID=134096	Trait=Monounsaturated fatty acid content
Chr14	Animal QTLdb	Meat_and_Carcass_Association	111742138	111742142	QTL_ID=134082	Trait=Monounsaturated fatty acid content
Chr14	Animal QTLdb	Meat_and_Carcass_Association	111746126	111746130	QTL_ID=134102	Trait=Monounsaturated fatty acid content
Chr14	Animal QTLdb	Meat_and_Carcass_Association	111749870	111749874	QTL_ID=134097	Trait=Monounsaturated fatty acid content
Chr14	Animal QTLdb	Meat_and_Carcass_Association	111757055	111757059	QTL_ID=134098	Trait=Monounsaturated fatty acid content
Chr14	Animal QTLdb	Meat_and_Carcass_Association	111758837	111758841	QTL_ID=134099	Trait=Monounsaturated fatty acid content
Chr14	Animal QTLdb	Meat_and_Carcass_Association	111758837	111758841	QTL_ID=101800	Trait=Monounsaturated fatty acid content
Chr14	Animal QTLdb	Meat_and_Carcass_Association	111771573	111771577	QTL_ID=136129	Trait=Monounsaturated fatty acid content
Chr14	Animal QTLdb	Meat_and_Carcass_Association	111773346	111773350	QTL_ID=136096	Trait=Monounsaturated fatty acid content
Chr14	Animal QTLdb	Meat_and_Carcass_Association	111778521	111778525	QTL_ID=136092	Trait=Monounsaturated fatty acid content
Chr14	Animal QTLdb	Meat_and_Carcass_Association	111780106	111780110	QTL_ID=136101	Trait=Monounsaturated fatty acid content
Chr14	Animal QTLdb	Meat_and_Carcass_Association	111787778	111787782	QTL_ID=136121	Trait=Monounsaturated fatty acid content
Chr14	Animal QTLdb	Meat_and_Carcass_Association	111809831	111809835	QTL_ID=134103	Trait=Monounsaturated fatty acid content
Chr14	Animal QTLdb	Meat_and_Carcass_Association	111817635	111817639	QTL_ID=134104	Trait=Monounsaturated fatty acid content
Chr14	Animal QTLdb	Meat_and_Carcass_Association	111826405	111826409	QTL_ID=134089	Trait=Monounsaturated fatty acid content
Chr14	Animal QTLdb	Meat_and_Carcass_Association	111827701	111827705	QTL_ID=134545	Trait=Monounsaturated fatty acid content
Chr14	Animal QTLdb	Meat_and_Carcass_Association	111840162	111840166	QTL_ID=134105	Trait=Monounsaturated fatty acid content
Chr14	Animal QTLdb	Meat_and_Carcass_Association	111842296	111842300	QTL_ID=134090	Trait=Monounsaturated fatty acid content
Chr14	Animal QTLdb	Meat_and_Carcass_Association	111847130	111847134	QTL_ID=134091	Trait=Monounsaturated fatty acid content
Chr14	Animal QTLdb	Meat_and_Carcass_Association	111850478	111850482	QTL_ID=134092	Trait=Monounsaturated fatty acid content
Chr14	Animal QTLdb	Meat_and_Carcass_Association	111856907	111856911	QTL_ID=134093	Trait=Monounsaturated fatty acid content
Chr14	Animal QTLdb	Meat_and_Carcass_Association	111859809	111859813	QTL_ID=134546	Trait=Monounsaturated fatty acid content
Chr14	Animal QTLdb	Meat_and_Carcass_Association	111863737	111863741	QTL_ID=134547	Trait=Monounsaturated fatty acid content
Chr14	Animal QTLdb	Meat_and_Carcass_Association	111873623	111873627	QTL_ID=134116	Trait=Monounsaturated fatty acid content
Chr14	Animal QTLdb	Meat_and_Carcass_Association	111876402	111876406	QTL_ID=134655	Trait=Monounsaturated fatty acid content
Chr14	Animal QTLdb	Meat_and_Carcass_Association	111886985	111886989	QTL_ID=134627	Trait=Monounsaturated fatty acid content
Chr14	Animal QTLdb	Meat_and_Carcass_Association	111887372	111887376	QTL_ID=213821	Trait=Monounsaturated fatty acid content
Chr14	Animal QTLdb	Meat_and_Carcass_Association	111891622	111891626	QTL_ID=134117	Trait=Monounsaturated fatty acid content
Chr14	Animal QTLdb	Meat_and_Carcass_Association	111894182	111894186	QTL_ID=134108	Trait=Monounsaturated fatty acid content
Chr14	Animal QTLdb	Meat_and_Carcass_Association	111900983	111900987	QTL_ID=134110	Trait=Monounsaturated fatty acid content
Chr14	Animal QTLdb	Meat_and_Carcass_Association	111902764	111902768	QTL_ID=134111	Trait=Monounsaturated fatty acid content
Chr14	Animal QTLdb	Meat_and_Carcass_Association	111905417	111905421	QTL_ID=134100	Trait=Monounsaturated fatty acid content
Chr14	Animal QTLdb	Meat_and_Carcass_Association	111908701	111908705	QTL_ID=134628	Trait=Monounsaturated fatty acid content
Chr14	Animal QTLdb	Meat_and_Carcass_Association	111930086	111930090	QTL_ID=134540	Trait=Monounsaturated fatty acid content
Chr14	Animal QTLdb	Meat_and_Carcass_Association	111933926	111933930	QTL_ID=134112	Trait=Monounsaturated fatty acid content
Chr14	Animal QTLdb	Meat_and_Carcass_Association	111935730	111935734	QTL_ID=134113	Trait=Monounsaturated fatty acid content
Chr14	Animal QTLdb	Meat_and_Carcass_Association	111937971	111937975	QTL_ID=134114	Trait=Monounsaturated fatty acid content
Chr14	Animal QTLdb	Meat_and_Carcass_Association	111943488	111943492	QTL_ID=134234	Trait=Monounsaturated fatty acid content
Chr14	Animal QTLdb	Meat_and_Carcass_Association	111965149	111965153	QTL_ID=134213	Trait=Monounsaturated fatty acid content
Chr14	Animal QTLdb	Meat_and_Carcass_Association	111968430	111968434	QTL_ID=134214	Trait=Monounsaturated fatty acid content
Chr14	Animal QTLdb	Meat_and_Carcass_Association	111972427	111972431	QTL_ID=134237	Trait=Monounsaturated fatty acid content
Chr14	Animal QTLdb	Meat_and_Carcass_Association	111974566	111974570	QTL_ID=134238	Trait=Monounsaturated fatty acid content
Chr14	Animal QTLdb	Meat_and_Carcass_Association	111992164	111992168	QTL_ID=134219	Trait=Monounsaturated fatty acid content
Chr14	Animal QTLdb	Meat_and_Carcass_Association	111993874	111993878	QTL_ID=134220	Trait=Monounsaturated fatty acid content
Chr14	Animal QTLdb	Meat_and_Carcass_Association	112013795	112013799	QTL_ID=134364	Trait=Monounsaturated fatty acid content
Chr14	Animal QTLdb	Meat_and_Carcass_Association	112013961	112013965	QTL_ID=134367	Trait=Monounsaturated fatty acid content
Chr14	Animal QTLdb	Meat_and_Carcass_Association	112029174	112029178	QTL_ID=134248	Trait=Monounsaturated fatty acid content
Chr14	Animal QTLdb	Meat_and_Carcass_Association	112035723	112035727	QTL_ID=134318	Trait=Monounsaturated fatty acid content
Chr14	Animal QTLdb	Meat_and_Carcass_Association	112038603	112038607	QTL_ID=134319	Trait=Monounsaturated fatty acid content
Chr14	Animal QTLdb	Meat_and_Carcass_Association	112046947	112046951	QTL_ID=134559	Trait=Monounsaturated fatty acid content
Chr14	Animal QTLdb	Meat_and_Carcass_Association	112049853	112049857	QTL_ID=134221	Trait=Monounsaturated fatty acid content
Chr14	Animal QTLdb	Meat_and_Carcass_Association	112055657	112055661	QTL_ID=134215	Trait=Monounsaturated fatty acid content
Chr14	Animal QTLdb	Meat_and_Carcass_Association	112059881	112059885	QTL_ID=134216	Trait=Monounsaturated fatty acid content
Chr14	Animal QTLdb	Meat_and_Carcass_Association	112062372	112062376	QTL_ID=134239	Trait=Monounsaturated fatty acid content
Chr14	Animal QTLdb	Meat_and_Carcass_Association	112065637	112065641	QTL_ID=134217	Trait=Monounsaturated fatty acid content
Chr14	Animal QTLdb	Meat_and_Carcass_Association	112067098	112067102	QTL_ID=134240	Trait=Monounsaturated fatty acid content
Chr14	Animal QTLdb	Meat_and_Carcass_Association	112069471	112069475	QTL_ID=134505	Trait=Monounsaturated fatty acid content
Chr14	Animal QTLdb	Meat_and_Carcass_Association	112075019	112075023	QTL_ID=134223	Trait=Monounsaturated fatty acid content
Chr14	Animal QTLdb	Meat_and_Carcass_Association	112090138	112090142	QTL_ID=134241	Trait=Monounsaturated fatty acid content
Chr14	Animal QTLdb	Meat_and_Carcass_Association	112092283	112092287	QTL_ID=134218	Trait=Monounsaturated fatty acid content
Chr14	Animal QTLdb	Meat_and_Carcass_Association	112096936	112096940	QTL_ID=134224	Trait=Monounsaturated fatty acid content
Chr14	Animal QTLdb	Meat_and_Carcass_Association	112098904	112098908	QTL_ID=134246	Trait=Monounsaturated fatty acid content
Chr14	Animal QTLdb	Meat_and_Carcass_Association	112103344	112103348	QTL_ID=134320	Trait=Monounsaturated fatty acid content
Chr14	Animal QTLdb	Meat_and_Carcass_Association	112107480	112107484	QTL_ID=134363	Trait=Monounsaturated fatty acid content
Chr14	Animal QTLdb	Meat_and_Carcass_Association	112114151	112114155	QTL_ID=134247	Trait=Monounsaturated fatty acid content
Chr14	Animal QTLdb	Meat_and_Carcass_Association	112129924	112129928	QTL_ID=134222	Trait=Monounsaturated fatty acid content
Chr14	Animal QTLdb	Meat_and_Carcass_Association	112133046	112133050	QTL_ID=134245	Trait=Monounsaturated fatty acid content
Chr14	Animal QTLdb	Meat_and_Carcass_Association	112135555	112135559	QTL_ID=136155	Trait=Monounsaturated fatty acid content
Chr14	Animal QTLdb	Meat_and_Carcass_Association	112135555	112135559	QTL_ID=136158	Trait=Monounsaturated fatty acid content
Chr14	Animal QTLdb	Meat_and_Carcass_Association	112142200	112142204	QTL_ID=134244	Trait=Monounsaturated fatty acid content
Chr14	Animal QTLdb	Meat_and_Carcass_Association	112148108	112148112	QTL_ID=134243	Trait=Monounsaturated fatty acid content
Chr14	Animal QTLdb	Meat_and_Carcass_Association	112149923	112149927	QTL_ID=134242	Trait=Monounsaturated fatty acid content
Chr14	Animal QTLdb	Meat_and_Carcass_Association	112156352	112156356	QTL_ID=134539	Trait=Monounsaturated fatty acid content
Chr14	Animal QTLdb	Meat_and_Carcass_Association	112172499	112172503	QTL_ID=134301	Trait=Monounsaturated fatty acid content
Chr14	Animal QTLdb	Meat_and_Carcass_Association	112183245	112183249	QTL_ID=134250	Trait=Monounsaturated fatty acid content
Chr14	Animal QTLdb	Meat_and_Carcass_Association	112184989	112184993	QTL_ID=134249	Trait=Monounsaturated fatty acid content
Chr14	Animal QTLdb	Meat_and_Carcass_Association	112193037	112193041	QTL_ID=134264	Trait=Monounsaturated fatty acid content
Chr14	Animal QTLdb	Meat_and_Carcass_Association	112201171	112201175	QTL_ID=213680	Trait=Monounsaturated fatty acid content
Chr14	Animal QTLdb	Meat_and_Carcass_Association	112210993	112210997	QTL_ID=136148	Trait=Monounsaturated fatty acid content
Chr14	Animal QTLdb	Meat_and_Carcass_Association	112225184	112225188	QTL_ID=134324	Trait=Monounsaturated fatty acid content
Chr14	Animal QTLdb	Meat_and_Carcass_Association	112227217	112227221	QTL_ID=136153	Trait=Monounsaturated fatty acid content
Chr14	Animal QTLdb	Meat_and_Carcass_Association	112233698	112233702	QTL_ID=134555	Trait=Monounsaturated fatty acid content
Chr14	Animal QTLdb	Meat_and_Carcass_Association	112233847	112233851	QTL_ID=134556	Trait=Monounsaturated fatty acid content
Chr14	Animal QTLdb	Meat_and_Carcass_Association	112237698	112237702	QTL_ID=136130	Trait=Monounsaturated fatty acid content
Chr14	Animal QTLdb	Meat_and_Carcass_Association	112242459	112242463	QTL_ID=134369	Trait=Monounsaturated fatty acid content
Chr14	Animal QTLdb	Meat_and_Carcass_Association	112253160	112253164	QTL_ID=134370	Trait=Monounsaturated fatty acid content
Chr14	Animal QTLdb	Meat_and_Carcass_Association	112254305	112254309	QTL_ID=134506	Trait=Monounsaturated fatty acid content
Chr14	Animal QTLdb	Meat_and_Carcass_Association	112258933	112258937	QTL_ID=134371	Trait=Monounsaturated fatty acid content
Chr14	Animal QTLdb	Meat_and_Carcass_Association	112268327	112268331	QTL_ID=134507	Trait=Monounsaturated fatty acid content
Chr14	Animal QTLdb	Meat_and_Carcass_Association	112268581	112268585	QTL_ID=134508	Trait=Monounsaturated fatty acid content
Chr14	Animal QTLdb	Meat_and_Carcass_Association	112292954	112292958	QTL_ID=134372	Trait=Monounsaturated fatty acid content
Chr14	Animal QTLdb	Meat_and_Carcass_Association	112294280	112294284	QTL_ID=134373	Trait=Monounsaturated fatty acid content
Chr14	Animal QTLdb	Meat_and_Carcass_Association	112297227	112297231	QTL_ID=134374	Trait=Monounsaturated fatty acid content
Chr14	Animal QTLdb	Meat_and_Carcass_Association	112303638	112303642	QTL_ID=134509	Trait=Monounsaturated fatty acid content
Chr14	Animal QTLdb	Meat_and_Carcass_Association	112304318	112304322	QTL_ID=134510	Trait=Monounsaturated fatty acid content
Chr14	Animal QTLdb	Meat_and_Carcass_Association	112306003	112306007	QTL_ID=134511	Trait=Monounsaturated fatty acid content
Chr14	Animal QTLdb	Meat_and_Carcass_Association	112309671	112309675	QTL_ID=134375	Trait=Monounsaturated fatty acid content
Chr14	Animal QTLdb	Meat_and_Carcass_Association	112310512	112310516	QTL_ID=134376	Trait=Monounsaturated fatty acid content
Chr14	Animal QTLdb	Meat_and_Carcass_Association	112313690	112313694	QTL_ID=134377	Trait=Monounsaturated fatty acid content
Chr14	Animal QTLdb	Meat_and_Carcass_Association	112316399	112316403	QTL_ID=134378	Trait=Monounsaturated fatty acid content
Chr14	Animal QTLdb	Meat_and_Carcass_Association	112320259	112320263	QTL_ID=134379	Trait=Monounsaturated fatty acid content
Chr14	Animal QTLdb	Meat_and_Carcass_Association	112327448	112327452	QTL_ID=134512	Trait=Monounsaturated fatty acid content
Chr14	Animal QTLdb	Meat_and_Carcass_Association	112329196	112329200	QTL_ID=134513	Trait=Monounsaturated fatty acid content
Chr14	Animal QTLdb	Meat_and_Carcass_Association	112333534	112333538	QTL_ID=134380	Trait=Monounsaturated fatty acid content
Chr14	Animal QTLdb	Meat_and_Carcass_Association	112337690	112337694	QTL_ID=134551	Trait=Monounsaturated fatty acid content
Chr14	Animal QTLdb	Meat_and_Carcass_Association	112340743	112340747	QTL_ID=134514	Trait=Monounsaturated fatty acid content
Chr14	Animal QTLdb	Meat_and_Carcass_Association	112348069	112348073	QTL_ID=134381	Trait=Monounsaturated fatty acid content
Chr14	Animal QTLdb	Meat_and_Carcass_Association	112353591	112353595	QTL_ID=134382	Trait=Monounsaturated fatty acid content
Chr14	Animal QTLdb	Meat_and_Carcass_Association	112356246	112356250	QTL_ID=134515	Trait=Monounsaturated fatty acid content
Chr14	Animal QTLdb	Meat_and_Carcass_Association	112361768	112361772	QTL_ID=134384	Trait=Monounsaturated fatty acid content
Chr14	Animal QTLdb	Meat_and_Carcass_Association	112362894	112362898	QTL_ID=134385	Trait=Monounsaturated fatty acid content
Chr14	Animal QTLdb	Meat_and_Carcass_Association	112365929	112365933	QTL_ID=134386	Trait=Monounsaturated fatty acid content
Chr14	Animal QTLdb	Meat_and_Carcass_Association	112368209	112368213	QTL_ID=134387	Trait=Monounsaturated fatty acid content
Chr14	Animal QTLdb	Meat_and_Carcass_Association	112376423	112376427	QTL_ID=134389	Trait=Monounsaturated fatty acid content
Chr14	Animal QTLdb	Meat_and_Carcass_Association	112376712	112376716	QTL_ID=134390	Trait=Monounsaturated fatty acid content
Chr14	Animal QTLdb	Meat_and_Carcass_Association	112380681	112380685	QTL_ID=134580	Trait=Monounsaturated fatty acid content
Chr14	Animal QTLdb	Meat_and_Carcass_Association	112381188	112381192	QTL_ID=134581	Trait=Monounsaturated fatty acid content
Chr14	Animal QTLdb	Meat_and_Carcass_Association	112383947	112383951	QTL_ID=134516	Trait=Monounsaturated fatty acid content
Chr14	Animal QTLdb	Meat_and_Carcass_Association	112388661	112388665	QTL_ID=134391	Trait=Monounsaturated fatty acid content
Chr14	Animal QTLdb	Meat_and_Carcass_Association	112392065	112392069	QTL_ID=134392	Trait=Monounsaturated fatty acid content
Chr14	Animal QTLdb	Meat_and_Carcass_Association	112403907	112403911	QTL_ID=134393	Trait=Monounsaturated fatty acid content
Chr14	Animal QTLdb	Meat_and_Carcass_Association	112407306	112407310	QTL_ID=134394	Trait=Monounsaturated fatty acid content
Chr14	Animal QTLdb	Meat_and_Carcass_Association	112423353	112423357	QTL_ID=134517	Trait=Monounsaturated fatty acid content
Chr14	Animal QTLdb	Meat_and_Carcass_Association	112429004	112429008	QTL_ID=134518	Trait=Monounsaturated fatty acid content
Chr14	Animal QTLdb	Meat_and_Carcass_Association	112443227	112443231	QTL_ID=134395	Trait=Monounsaturated fatty acid content
Chr14	Animal QTLdb	Meat_and_Carcass_Association	112489902	112489906	QTL_ID=134397	Trait=Monounsaturated fatty acid content
Chr14	Animal QTLdb	Meat_and_Carcass_Association	112495008	112495012	QTL_ID=134519	Trait=Monounsaturated fatty acid content
Chr14	Animal QTLdb	Meat_and_Carcass_Association	112497247	112497251	QTL_ID=134520	Trait=Monounsaturated fatty acid content
Chr14	Animal QTLdb	Meat_and_Carcass_Association	112499176	112499180	QTL_ID=134521	Trait=Monounsaturated fatty acid content
Chr14	Animal QTLdb	Meat_and_Carcass_Association	112503076	112503080	QTL_ID=134522	Trait=Monounsaturated fatty acid content
Chr14	Animal QTLdb	Meat_and_Carcass_Association	112506219	112506223	QTL_ID=134523	Trait=Monounsaturated fatty acid content
Chr14	Animal QTLdb	Meat_and_Carcass_Association	112509462	112509466	QTL_ID=134398	Trait=Monounsaturated fatty acid content
Chr14	Animal QTLdb	Meat_and_Carcass_Association	112512855	112512859	QTL_ID=134524	Trait=Monounsaturated fatty acid content
Chr14	Animal QTLdb	Meat_and_Carcass_Association	112514167	112514171	QTL_ID=134525	Trait=Monounsaturated fatty acid content
Chr14	Animal QTLdb	Meat_and_Carcass_Association	112517251	112517255	QTL_ID=134526	Trait=Monounsaturated fatty acid content
Chr14	Animal QTLdb	Meat_and_Carcass_Association	112518174	112518178	QTL_ID=134399	Trait=Monounsaturated fatty acid content
Chr14	Animal QTLdb	Meat_and_Carcass_Association	112527570	112527574	QTL_ID=134527	Trait=Monounsaturated fatty acid content
Chr14	Animal QTLdb	Meat_and_Carcass_Association	112529904	112529908	QTL_ID=134400	Trait=Monounsaturated fatty acid content
Chr14	Animal QTLdb	Meat_and_Carcass_Association	112536525	112536529	QTL_ID=134528	Trait=Monounsaturated fatty acid content
Chr14	Animal QTLdb	Meat_and_Carcass_Association	112538324	112538328	QTL_ID=134529	Trait=Monounsaturated fatty acid content
Chr14	Animal QTLdb	Meat_and_Carcass_Association	112543524	112543528	QTL_ID=134530	Trait=Monounsaturated fatty acid content
Chr14	Animal QTLdb	Meat_and_Carcass_Association	112555030	112555034	QTL_ID=134531	Trait=Monounsaturated fatty acid content
Chr14	Animal QTLdb	Meat_and_Carcass_Association	112563088	112563092	QTL_ID=134532	Trait=Monounsaturated fatty acid content
Chr14	Animal QTLdb	Meat_and_Carcass_Association	112566932	112566936	QTL_ID=134533	Trait=Monounsaturated fatty acid content
Chr14	Animal QTLdb	Meat_and_Carcass_Association	112568305	112568309	QTL_ID=134402	Trait=Monounsaturated fatty acid content
Chr14	Animal QTLdb	Meat_and_Carcass_Association	112570949	112570953	QTL_ID=134534	Trait=Monounsaturated fatty acid content
Chr14	Animal QTLdb	Meat_and_Carcass_Association	112572968	112572972	QTL_ID=134403	Trait=Monounsaturated fatty acid content
Chr14	Animal QTLdb	Meat_and_Carcass_Association	112574985	112574989	QTL_ID=134404	Trait=Monounsaturated fatty acid content
Chr14	Animal QTLdb	Meat_and_Carcass_Association	112577151	112577155	QTL_ID=134405	Trait=Monounsaturated fatty acid content
Chr14	Animal QTLdb	Meat_and_Carcass_Association	112579751	112579755	QTL_ID=134535	Trait=Monounsaturated fatty acid content
Chr14	Animal QTLdb	Meat_and_Carcass_Association	112579751	112579755	QTL_ID=101799	Trait=Monounsaturated fatty acid content
Chr14	Animal QTLdb	Meat_and_Carcass_Association	112589568	112589572	QTL_ID=134406	Trait=Monounsaturated fatty acid content
Chr14	Animal QTLdb	Meat_and_Carcass_Association	112590002	112590006	QTL_ID=134407	Trait=Monounsaturated fatty acid content
Chr14	Animal QTLdb	Meat_and_Carcass_Association	112594085	112594089	QTL_ID=134408	Trait=Monounsaturated fatty acid content
Chr14	Animal QTLdb	Meat_and_Carcass_Association	112596795	112596799	QTL_ID=134409	Trait=Monounsaturated fatty acid content
Chr14	Animal QTLdb	Meat_and_Carcass_Association	112606415	112606419	QTL_ID=134410	Trait=Monounsaturated fatty acid content
Chr14	Animal QTLdb	Meat_and_Carcass_Association	112616294	112616298	QTL_ID=134537	Trait=Monounsaturated fatty acid content
Chr14	Animal QTLdb	Meat_and_Carcass_Association	112620384	112620388	QTL_ID=136151	Trait=Monounsaturated fatty acid content
Chr14	Animal QTLdb	Meat_and_Carcass_Association	112622630	112622634	QTL_ID=136125	Trait=Monounsaturated fatty acid content
Chr14	Animal QTLdb	Meat_and_Carcass_Association	112634824	112634828	QTL_ID=136108	Trait=Monounsaturated fatty acid content
Chr14	Animal QTLdb	Meat_and_Carcass_Association	112638311	112638315	QTL_ID=136089	Trait=Monounsaturated fatty acid content
Chr14	Animal QTLdb	Meat_and_Carcass_Association	112646855	112646859	QTL_ID=134365	Trait=Monounsaturated fatty acid content
Chr14	Animal QTLdb	Meat_and_Carcass_Association	112646855	112646859	QTL_ID=101787	Trait=Monounsaturated fatty acid content
Chr14	Animal QTLdb	Meat_and_Carcass_Association	112653793	112653797	QTL_ID=136145	Trait=Monounsaturated fatty acid content
Chr14	Animal QTLdb	Meat_and_Carcass_Association	112657698	112657702	QTL_ID=136134	Trait=Monounsaturated fatty acid content
Chr14	Animal QTLdb	Meat_and_Carcass_Association	112663685	112663689	QTL_ID=134493	Trait=Monounsaturated fatty acid content
Chr14	Animal QTLdb	Meat_and_Carcass_Association	112671891	112671895	QTL_ID=134494	Trait=Monounsaturated fatty acid content
Chr14	Animal QTLdb	Meat_and_Carcass_Association	112676014	112676018	QTL_ID=136142	Trait=Monounsaturated fatty acid content
Chr14	Animal QTLdb	Meat_and_Carcass_Association	112680954	112680958	QTL_ID=136131	Trait=Monounsaturated fatty acid content
Chr14	Animal QTLdb	Meat_and_Carcass_Association	112683766	112683770	QTL_ID=134495	Trait=Monounsaturated fatty acid content
Chr14	Animal QTLdb	Meat_and_Carcass_Association	112714263	112714267	QTL_ID=134620	Trait=Monounsaturated fatty acid content
Chr14	Animal QTLdb	Meat_and_Carcass_Association	112717747	112717751	QTL_ID=134542	Trait=Monounsaturated fatty acid content
Chr14	Animal QTLdb	Meat_and_Carcass_Association	112731158	112731162	QTL_ID=134543	Trait=Monounsaturated fatty acid content
Chr14	Animal QTLdb	Meat_and_Carcass_Association	112737324	112737328	QTL_ID=134496	Trait=Monounsaturated fatty acid content
Chr14	Animal QTLdb	Meat_and_Carcass_Association	112737324	112737328	QTL_ID=101794	Trait=Monounsaturated fatty acid content
Chr14	Animal QTLdb	Meat_and_Carcass_Association	112746573	112746577	QTL_ID=136120	Trait=Monounsaturated fatty acid content
Chr14	Animal QTLdb	Meat_and_Carcass_Association	112761107	112761111	QTL_ID=134497	Trait=Monounsaturated fatty acid content
Chr14	Animal QTLdb	Meat_and_Carcass_Association	112767916	112767920	QTL_ID=134498	Trait=Monounsaturated fatty acid content
Chr14	Animal QTLdb	Meat_and_Carcass_Association	112781038	112781042	QTL_ID=134499	Trait=Monounsaturated fatty acid content
Chr14	Animal QTLdb	Meat_and_Carcass_Association	112784691	112784695	QTL_ID=134500	Trait=Monounsaturated fatty acid content
Chr14	Animal QTLdb	Meat_and_Carcass_Association	112793795	112793799	QTL_ID=134501	Trait=Monounsaturated fatty acid content
Chr14	Animal QTLdb	Meat_and_Carcass_Association	112798261	112798265	QTL_ID=134502	Trait=Monounsaturated fatty acid content
Chr14	Animal QTLdb	Meat_and_Carcass_Association	112800524	112800528	QTL_ID=134503	Trait=Monounsaturated fatty acid content
Chr14	Animal QTLdb	Meat_and_Carcass_Association	112815934	112815938	QTL_ID=134420	Trait=Monounsaturated fatty acid content
Chr14	Animal QTLdb	Meat_and_Carcass_Association	112815934	112815938	QTL_ID=101793	Trait=Monounsaturated fatty acid content
Chr14	Animal QTLdb	Meat_and_Carcass_Association	112823603	112823607	QTL_ID=134421	Trait=Monounsaturated fatty acid content
Chr14	Animal QTLdb	Meat_and_Carcass_Association	112827007	112827011	QTL_ID=134611	Trait=Monounsaturated fatty acid content
Chr14	Animal QTLdb	Meat_and_Carcass_Association	112830806	112830810	QTL_ID=134422	Trait=Monounsaturated fatty acid content
Chr14	Animal QTLdb	Meat_and_Carcass_Association	112832765	112832769	QTL_ID=134423	Trait=Monounsaturated fatty acid content
Chr14	Animal QTLdb	Meat_and_Carcass_Association	112857557	112857561	QTL_ID=134424	Trait=Monounsaturated fatty acid content
Chr14	Animal QTLdb	Meat_and_Carcass_Association	112860720	112860724	QTL_ID=134425	Trait=Monounsaturated fatty acid content
Chr14	Animal QTLdb	Meat_and_Carcass_Association	112867915	112867919	QTL_ID=101789	Trait=Monounsaturated fatty acid content
Chr14	Animal QTLdb	Meat_and_Carcass_Association	112869641	112869645	QTL_ID=134426	Trait=Monounsaturated fatty acid content
Chr14	Animal QTLdb	Meat_and_Carcass_Association	112876744	112876748	QTL_ID=134427	Trait=Monounsaturated fatty acid content
Chr14	Animal QTLdb	Meat_and_Carcass_Association	112878983	112878987	QTL_ID=134428	Trait=Monounsaturated fatty acid content
Chr14	Animal QTLdb	Meat_and_Carcass_Association	112880493	112880497	QTL_ID=134429	Trait=Monounsaturated fatty acid content
Chr14	Animal QTLdb	Meat_and_Carcass_Association	112885488	112885492	QTL_ID=134430	Trait=Monounsaturated fatty acid content
Chr14	Animal QTLdb	Meat_and_Carcass_Association	112897765	112897769	QTL_ID=134432	Trait=Monounsaturated fatty acid content
Chr14	Animal QTLdb	Meat_and_Carcass_Association	112908320	112908324	QTL_ID=134433	Trait=Monounsaturated fatty acid content
Chr14	Animal QTLdb	Meat_and_Carcass_Association	112916769	112916773	QTL_ID=134434	Trait=Monounsaturated fatty acid content
Chr14	Animal QTLdb	Meat_and_Carcass_Association	112921629	112921633	QTL_ID=134435	Trait=Monounsaturated fatty acid content
Chr14	Animal QTLdb	Meat_and_Carcass_Association	112931985	112931989	QTL_ID=134437	Trait=Monounsaturated fatty acid content
Chr14	Animal QTLdb	Meat_and_Carcass_Association	112936884	112936888	QTL_ID=134438	Trait=Monounsaturated fatty acid content
Chr14	Animal QTLdb	Meat_and_Carcass_Association	112944940	112944944	QTL_ID=134439	Trait=Monounsaturated fatty acid content
Chr14	Animal QTLdb	Meat_and_Carcass_Association	112946694	112946698	QTL_ID=134440	Trait=Monounsaturated fatty acid content
Chr14	Animal QTLdb	Meat_and_Carcass_Association	112950328	112950332	QTL_ID=134441	Trait=Monounsaturated fatty acid content
Chr14	Animal QTLdb	Meat_and_Carcass_Association	112955358	112955362	QTL_ID=134442	Trait=Monounsaturated fatty acid content
Chr14	Animal QTLdb	Meat_and_Carcass_Association	112957803	112957807	QTL_ID=134443	Trait=Monounsaturated fatty acid content
Chr14	Animal QTLdb	Meat_and_Carcass_Association	112961336	112961340	QTL_ID=134444	Trait=Monounsaturated fatty acid content
Chr14	Animal QTLdb	Meat_and_Carcass_Association	112963138	112963142	QTL_ID=134445	Trait=Monounsaturated fatty acid content
Chr14	Animal QTLdb	Meat_and_Carcass_Association	112966814	112966818	QTL_ID=134446	Trait=Monounsaturated fatty acid content
Chr14	Animal QTLdb	Meat_and_Carcass_Association	112968074	112968078	QTL_ID=134447	Trait=Monounsaturated fatty acid content
Chr14	Animal QTLdb	Meat_and_Carcass_Association	112971407	112971411	QTL_ID=134448	Trait=Monounsaturated fatty acid content
Chr14	Animal QTLdb	Meat_and_Carcass_Association	112973679	112973683	QTL_ID=134449	Trait=Monounsaturated fatty acid content
Chr14	Animal QTLdb	Meat_and_Carcass_Association	112980729	112980733	QTL_ID=134450	Trait=Monounsaturated fatty acid content
Chr14	Animal QTLdb	Meat_and_Carcass_Association	112983139	112983143	QTL_ID=134451	Trait=Monounsaturated fatty acid content
Chr14	Animal QTLdb	Meat_and_Carcass_Association	112984508	112984512	QTL_ID=134452	Trait=Monounsaturated fatty acid content
Chr14	Animal QTLdb	Meat_and_Carcass_Association	112988972	112988976	QTL_ID=134453	Trait=Monounsaturated fatty acid content
Chr14	Animal QTLdb	Meat_and_Carcass_Association	112993366	112993370	QTL_ID=134454	Trait=Monounsaturated fatty acid content
Chr14	Animal QTLdb	Meat_and_Carcass_Association	112994594	112994598	QTL_ID=134455	Trait=Monounsaturated fatty acid content
Chr14	Animal QTLdb	Meat_and_Carcass_Association	112998920	112998924	QTL_ID=134456	Trait=Monounsaturated fatty acid content
Chr14	Animal QTLdb	Meat_and_Carcass_Association	113001061	113001065	QTL_ID=134457	Trait=Monounsaturated fatty acid content
Chr14	Animal QTLdb	Meat_and_Carcass_Association	113005866	113005870	QTL_ID=134458	Trait=Monounsaturated fatty acid content
Chr14	Animal QTLdb	Meat_and_Carcass_Association	113009737	113009741	QTL_ID=134459	Trait=Monounsaturated fatty acid content
Chr14	Animal QTLdb	Meat_and_Carcass_Association	113012825	113012829	QTL_ID=134460	Trait=Monounsaturated fatty acid content
Chr14	Animal QTLdb	Meat_and_Carcass_Association	113015056	113015060	QTL_ID=134461	Trait=Monounsaturated fatty acid content
Chr14	Animal QTLdb	Meat_and_Carcass_Association	113018834	113018838	QTL_ID=134462	Trait=Monounsaturated fatty acid content
Chr14	Animal QTLdb	Meat_and_Carcass_Association	113025188	113025192	QTL_ID=134463	Trait=Monounsaturated fatty acid content
Chr14	Animal QTLdb	Meat_and_Carcass_Association	113033515	113033519	QTL_ID=134464	Trait=Monounsaturated fatty acid content
Chr14	Animal QTLdb	Meat_and_Carcass_Association	113036562	113036566	QTL_ID=134465	Trait=Monounsaturated fatty acid content
Chr14	Animal QTLdb	Meat_and_Carcass_Association	113039639	113039643	QTL_ID=134466	Trait=Monounsaturated fatty acid content
Chr14	Animal QTLdb	Meat_and_Carcass_Association	113041479	113041483	QTL_ID=134467	Trait=Monounsaturated fatty acid content
Chr14	Animal QTLdb	Meat_and_Carcass_Association	113044854	113044858	QTL_ID=134468	Trait=Monounsaturated fatty acid content
Chr14	Animal QTLdb	Meat_and_Carcass_Association	113059889	113059893	QTL_ID=134469	Trait=Monounsaturated fatty acid content
Chr14	Animal QTLdb	Meat_and_Carcass_Association	113063431	113063435	QTL_ID=134470	Trait=Monounsaturated fatty acid content
Chr14	Animal QTLdb	Meat_and_Carcass_Association	113067685	113067689	QTL_ID=134471	Trait=Monounsaturated fatty acid content
Chr14	Animal QTLdb	Meat_and_Carcass_Association	113070850	113070854	QTL_ID=134472	Trait=Monounsaturated fatty acid content
Chr14	Animal QTLdb	Meat_and_Carcass_Association	113073576	113073580	QTL_ID=134473	Trait=Monounsaturated fatty acid content
Chr14	Animal QTLdb	Meat_and_Carcass_Association	113075185	113075189	QTL_ID=134474	Trait=Monounsaturated fatty acid content
Chr14	Animal QTLdb	Meat_and_Carcass_Association	113079375	113079379	QTL_ID=134552	Trait=Monounsaturated fatty acid content
Chr14	Animal QTLdb	Meat_and_Carcass_Association	113081787	113081791	QTL_ID=134475	Trait=Monounsaturated fatty acid content
Chr14	Animal QTLdb	Meat_and_Carcass_Association	113083221	113083225	QTL_ID=131485	Trait=Monounsaturated fatty acid content
Chr14	Animal QTLdb	Meat_and_Carcass_Association	113083221	113083225	QTL_ID=134476	Trait=Monounsaturated fatty acid content
Chr14	Animal QTLdb	Meat_and_Carcass_Association	113085712	113085716	QTL_ID=134477	Trait=Monounsaturated fatty acid content
Chr14	Animal QTLdb	Meat_and_Carcass_Association	113089224	113089228	QTL_ID=134478	Trait=Monounsaturated fatty acid content
Chr14	Animal QTLdb	Meat_and_Carcass_Association	113090408	113090412	QTL_ID=136077	Trait=Monounsaturated fatty acid content
Chr14	Animal QTLdb	Meat_and_Carcass_Association	113094239	113094243	QTL_ID=134479	Trait=Monounsaturated fatty acid content
Chr14	Animal QTLdb	Meat_and_Carcass_Association	113094906	113094910	QTL_ID=134480	Trait=Monounsaturated fatty acid content
Chr14	Animal QTLdb	Meat_and_Carcass_Association	113097672	113097676	QTL_ID=134481	Trait=Monounsaturated fatty acid content
Chr14	Animal QTLdb	Meat_and_Carcass_Association	113104390	113104394	QTL_ID=134482	Trait=Monounsaturated fatty acid content
Chr14	Animal QTLdb	Meat_and_Carcass_Association	113113811	113113815	QTL_ID=101798	Trait=Monounsaturated fatty acid content
Chr14	Animal QTLdb	Meat_and_Carcass_Association	113117101	113117105	QTL_ID=134484	Trait=Monounsaturated fatty acid content
Chr14	Animal QTLdb	Meat_and_Carcass_Association	113121075	113121079	QTL_ID=134656	Trait=Monounsaturated fatty acid content
Chr14	Animal QTLdb	Meat_and_Carcass_Association	113122707	113122711	QTL_ID=134485	Trait=Monounsaturated fatty acid content
Chr14	Animal QTLdb	Meat_and_Carcass_Association	113133794	113133798	QTL_ID=134486	Trait=Monounsaturated fatty acid content
Chr14	Animal QTLdb	Meat_and_Carcass_Association	113136505	113136509	QTL_ID=134487	Trait=Monounsaturated fatty acid content
Chr14	Animal QTLdb	Meat_and_Carcass_Association	113141292	113141296	QTL_ID=134488	Trait=Monounsaturated fatty acid content
Chr14	Animal QTLdb	Meat_and_Carcass_Association	113151558	113151562	QTL_ID=134657	Trait=Monounsaturated fatty acid content
Chr14	Animal QTLdb	Meat_and_Carcass_Association	113171302	113171306	QTL_ID=134483	Trait=Monounsaturated fatty acid content
Chr14	Animal QTLdb	Meat_and_Carcass_Association	113175924	113175928	QTL_ID=134538	Trait=Monounsaturated fatty acid content
Chr14	Animal QTLdb	Meat_and_Carcass_Association	113186826	113186830	QTL_ID=134658	Trait=Monounsaturated fatty acid content
Chr14	Animal QTLdb	Meat_and_Carcass_Association	113194294	113194298	QTL_ID=134489	Trait=Monounsaturated fatty acid content
Chr14	Animal QTLdb	Meat_and_Carcass_Association	113208032	113208036	QTL_ID=134490	Trait=Monounsaturated fatty acid content
Chr14	Animal QTLdb	Meat_and_Carcass_Association	113217399	113217403	QTL_ID=134491	Trait=Monounsaturated fatty acid content
Chr14	Animal QTLdb	Meat_and_Carcass_Association	113218294	113218298	QTL_ID=134659	Trait=Monounsaturated fatty acid content
Chr14	Animal QTLdb	Meat_and_Carcass_Association	113221396	113221400	QTL_ID=134492	Trait=Monounsaturated fatty acid content
Chr14	Animal QTLdb	Meat_and_Carcass_Association	113229748	113229752	QTL_ID=134325	Trait=Monounsaturated fatty acid content
Chr14	Animal QTLdb	Meat_and_Carcass_Association	113236906	113236910	QTL_ID=134604	Trait=Monounsaturated fatty acid content
Chr14	Animal QTLdb	Meat_and_Carcass_Association	113240710	113240714	QTL_ID=134605	Trait=Monounsaturated fatty acid content
Chr14	Animal QTLdb	Meat_and_Carcass_Association	113243788	113243792	QTL_ID=134606	Trait=Monounsaturated fatty acid content
Chr14	Animal QTLdb	Meat_and_Carcass_Association	113248944	113248948	QTL_ID=134560	Trait=Monounsaturated fatty acid content
Chr14	Animal QTLdb	Meat_and_Carcass_Association	113250805	113250809	QTL_ID=134607	Trait=Monounsaturated fatty acid content
Chr14	Animal QTLdb	Meat_and_Carcass_Association	113252622	113252626	QTL_ID=134608	Trait=Monounsaturated fatty acid content
Chr14	Animal QTLdb	Meat_and_Carcass_Association	113254807	113254811	QTL_ID=134561	Trait=Monounsaturated fatty acid content
Chr14	Animal QTLdb	Meat_and_Carcass_Association	113256871	113256875	QTL_ID=134609	Trait=Monounsaturated fatty acid content
Chr14	Animal QTLdb	Meat_and_Carcass_Association	113261596	113261600	QTL_ID=134413	Trait=Monounsaturated fatty acid content
Chr14	Animal QTLdb	Meat_and_Carcass_Association	113265521	113265525	QTL_ID=134557	Trait=Monounsaturated fatty acid content
Chr14	Animal QTLdb	Meat_and_Carcass_Association	113267907	113267911	QTL_ID=134562	Trait=Monounsaturated fatty acid content
Chr14	Animal QTLdb	Meat_and_Carcass_Association	113271852	113271856	QTL_ID=134610	Trait=Monounsaturated fatty acid content
Chr14	Animal QTLdb	Meat_and_Carcass_Association	113276145	113276149	QTL_ID=134563	Trait=Monounsaturated fatty acid content
Chr14	Animal QTLdb	Meat_and_Carcass_Association	113278685	113278689	QTL_ID=134414	Trait=Monounsaturated fatty acid content
Chr14	Animal QTLdb	Meat_and_Carcass_Association	113280578	113280582	QTL_ID=134415	Trait=Monounsaturated fatty acid content
Chr14	Animal QTLdb	Meat_and_Carcass_Association	113282831	113282835	QTL_ID=134326	Trait=Monounsaturated fatty acid content
Chr14	Animal QTLdb	Meat_and_Carcass_Association	113288088	113288092	QTL_ID=134327	Trait=Monounsaturated fatty acid content
Chr14	Animal QTLdb	Meat_and_Carcass_Association	113293408	113293412	QTL_ID=134329	Trait=Monounsaturated fatty acid content
Chr14	Animal QTLdb	Meat_and_Carcass_Association	113299467	113299471	QTL_ID=134330	Trait=Monounsaturated fatty acid content
Chr14	Animal QTLdb	Meat_and_Carcass_Association	113304391	113304395	QTL_ID=134417	Trait=Monounsaturated fatty acid content
Chr14	Animal QTLdb	Meat_and_Carcass_Association	113308777	113308781	QTL_ID=134332	Trait=Monounsaturated fatty acid content
Chr14	Animal QTLdb	Meat_and_Carcass_Association	113321231	113321235	QTL_ID=134418	Trait=Monounsaturated fatty acid content
Chr14	Animal QTLdb	Meat_and_Carcass_Association	113327094	113327098	QTL_ID=136090	Trait=Monounsaturated fatty acid content
Chr14	Animal QTLdb	Meat_and_Carcass_Association	113350202	113350206	QTL_ID=134419	Trait=Monounsaturated fatty acid content
Chr14	Animal QTLdb	Meat_and_Carcass_Association	113354219	113354223	QTL_ID=134333	Trait=Monounsaturated fatty acid content
Chr14	Animal QTLdb	Meat_and_Carcass_Association	113358616	113358620	QTL_ID=134334	Trait=Monounsaturated fatty acid content
Chr14	Animal QTLdb	Meat_and_Carcass_Association	113360159	113360163	QTL_ID=134335	Trait=Monounsaturated fatty acid content
Chr14	Animal QTLdb	Meat_and_Carcass_Association	113377021	113377025	QTL_ID=134337	Trait=Monounsaturated fatty acid content
Chr14	Animal QTLdb	Meat_and_Carcass_Association	113380422	113380426	QTL_ID=134338	Trait=Monounsaturated fatty acid content
Chr14	Animal QTLdb	Meat_and_Carcass_Association	113387948	113387952	QTL_ID=134339	Trait=Monounsaturated fatty acid content
Chr14	Animal QTLdb	Meat_and_Carcass_Association	113388707	113388711	QTL_ID=136094	Trait=Monounsaturated fatty acid content
Chr14	Animal QTLdb	Meat_and_Carcass_Association	113393210	113393214	QTL_ID=134340	Trait=Monounsaturated fatty acid content
Chr14	Animal QTLdb	Meat_and_Carcass_Association	113415180	113415184	QTL_ID=134343	Trait=Monounsaturated fatty acid content
Chr14	Animal QTLdb	Meat_and_Carcass_Association	113422562	113422566	QTL_ID=134344	Trait=Monounsaturated fatty acid content
Chr14	Animal QTLdb	Meat_and_Carcass_Association	113426093	113426097	QTL_ID=101796	Trait=Monounsaturated fatty acid content
Chr14	Animal QTLdb	Meat_and_Carcass_Association	113426093	113426097	QTL_ID=134345	Trait=Monounsaturated fatty acid content
Chr14	Animal QTLdb	Meat_and_Carcass_Association	113429484	113429488	QTL_ID=136079	Trait=Monounsaturated fatty acid content
Chr14	Animal QTLdb	Meat_and_Carcass_Association	113434411	113434415	QTL_ID=134342	Trait=Monounsaturated fatty acid content
Chr14	Animal QTLdb	Meat_and_Carcass_Association	113435460	113435464	QTL_ID=134341	Trait=Monounsaturated fatty acid content
Chr14	Animal QTLdb	Meat_and_Carcass_Association	113435460	113435464	QTL_ID=101791	Trait=Monounsaturated fatty acid content
Chr14	Animal QTLdb	Meat_and_Carcass_Association	113443103	113443107	QTL_ID=134564	Trait=Monounsaturated fatty acid content
Chr14	Animal QTLdb	Meat_and_Carcass_Association	113448045	113448049	QTL_ID=134346	Trait=Monounsaturated fatty acid content
Chr14	Animal QTLdb	Meat_and_Carcass_Association	113453979	113453983	QTL_ID=134347	Trait=Monounsaturated fatty acid content
Chr14	Animal QTLdb	Meat_and_Carcass_Association	113462891	113462895	QTL_ID=134348	Trait=Monounsaturated fatty acid content
Chr14	Animal QTLdb	Meat_and_Carcass_Association	113471713	113471717	QTL_ID=134565	Trait=Monounsaturated fatty acid content
Chr14	Animal QTLdb	Meat_and_Carcass_Association	113489735	113489739	QTL_ID=134566	Trait=Monounsaturated fatty acid content
Chr14	Animal QTLdb	Meat_and_Carcass_Association	113494676	113494680	QTL_ID=134567	Trait=Monounsaturated fatty acid content
Chr14	Animal QTLdb	Meat_and_Carcass_Association	113502386	113502390	QTL_ID=134568	Trait=Monounsaturated fatty acid content
Chr14	Animal QTLdb	Meat_and_Carcass_Association	113504595	113504599	QTL_ID=134569	Trait=Monounsaturated fatty acid content
Chr14	Animal QTLdb	Meat_and_Carcass_Association	113519629	113519633	QTL_ID=134660	Trait=Monounsaturated fatty acid content
Chr14	Animal QTLdb	Meat_and_Carcass_Association	113521667	113521671	QTL_ID=134661	Trait=Monounsaturated fatty acid content
Chr14	Animal QTLdb	Meat_and_Carcass_Association	113525184	113525188	QTL_ID=136156	Trait=Monounsaturated fatty acid content
Chr14	Animal QTLdb	Meat_and_Carcass_Association	113525184	113525188	QTL_ID=136159	Trait=Monounsaturated fatty acid content
Chr14	Animal QTLdb	Meat_and_Carcass_Association	113527857	113527861	QTL_ID=136133	Trait=Monounsaturated fatty acid content
Chr14	Animal QTLdb	Meat_and_Carcass_Association	113538022	113538026	QTL_ID=136091	Trait=Monounsaturated fatty acid content
Chr14	Animal QTLdb	Meat_and_Carcass_Association	113541730	113541734	QTL_ID=136095	Trait=Monounsaturated fatty acid content
Chr14	Animal QTLdb	Meat_and_Carcass_Association	113544860	113544864	QTL_ID=134662	Trait=Monounsaturated fatty acid content
Chr14	Animal QTLdb	Meat_and_Carcass_Association	113547316	113547320	QTL_ID=134349	Trait=Monounsaturated fatty acid content
Chr14	Animal QTLdb	Meat_and_Carcass_Association	113551313	113551317	QTL_ID=134663	Trait=Monounsaturated fatty acid content
Chr14	Animal QTLdb	Meat_and_Carcass_Association	113554469	113554473	QTL_ID=134664	Trait=Monounsaturated fatty acid content
Chr14	Animal QTLdb	Meat_and_Carcass_Association	113555531	113555535	QTL_ID=134665	Trait=Monounsaturated fatty acid content
Chr14	Animal QTLdb	Meat_and_Carcass_Association	113557692	113557696	QTL_ID=134666	Trait=Monounsaturated fatty acid content
Chr14	Animal QTLdb	Meat_and_Carcass_Association	113559866	113559870	QTL_ID=134350	Trait=Monounsaturated fatty acid content
Chr14	Animal QTLdb	Meat_and_Carcass_Association	113568795	113568799	QTL_ID=134351	Trait=Monounsaturated fatty acid content
Chr14	Animal QTLdb	Meat_and_Carcass_Association	113571051	113571055	QTL_ID=134352	Trait=Monounsaturated fatty acid content
Chr14	Animal QTLdb	Meat_and_Carcass_Association	113572806	113572810	QTL_ID=134353	Trait=Monounsaturated fatty acid content
Chr14	Animal QTLdb	Meat_and_Carcass_Association	113576608	113576612	QTL_ID=134354	Trait=Monounsaturated fatty acid content
Chr14	Animal QTLdb	Meat_and_Carcass_Association	113579377	113579381	QTL_ID=134355	Trait=Monounsaturated fatty acid content
Chr14	Animal QTLdb	Meat_and_Carcass_Association	113582777	113582781	QTL_ID=134356	Trait=Monounsaturated fatty acid content
Chr14	Animal QTLdb	Meat_and_Carcass_Association	113587079	113587083	QTL_ID=136147	Trait=Monounsaturated fatty acid content
Chr14	Animal QTLdb	Meat_and_Carcass_Association	113595190	113595194	QTL_ID=134357	Trait=Monounsaturated fatty acid content
Chr14	Animal QTLdb	Meat_and_Carcass_Association	113602886	113602890	QTL_ID=134358	Trait=Monounsaturated fatty acid content
Chr14	Animal QTLdb	Meat_and_Carcass_Association	113604913	113604917	QTL_ID=134359	Trait=Monounsaturated fatty acid content
Chr14	Animal QTLdb	Meat_and_Carcass_Association	113608716	113608720	QTL_ID=134360	Trait=Monounsaturated fatty acid content
Chr14	Animal QTLdb	Meat_and_Carcass_Association	113616978	113616982	QTL_ID=134570	Trait=Monounsaturated fatty acid content
Chr14	Animal QTLdb	Meat_and_Carcass_Association	113621935	113621939	QTL_ID=134361	Trait=Monounsaturated fatty acid content
Chr14	Animal QTLdb	Meat_and_Carcass_Association	113627121	113627125	QTL_ID=134571	Trait=Monounsaturated fatty acid content
Chr14	Animal QTLdb	Meat_and_Carcass_Association	113632773	113632777	QTL_ID=134572	Trait=Monounsaturated fatty acid content
Chr14	Animal QTLdb	Meat_and_Carcass_Association	113634588	113634592	QTL_ID=134573	Trait=Monounsaturated fatty acid content
Chr14	Animal QTLdb	Meat_and_Carcass_Association	113642043	113642047	QTL_ID=134574	Trait=Monounsaturated fatty acid content
Chr14	Animal QTLdb	Meat_and_Carcass_Association	113644461	113644465	QTL_ID=134575	Trait=Monounsaturated fatty acid content
Chr14	Animal QTLdb	Meat_and_Carcass_Association	113646340	113646344	QTL_ID=134576	Trait=Monounsaturated fatty acid content
Chr14	Animal QTLdb	Meat_and_Carcass_Association	113647955	113647959	QTL_ID=134577	Trait=Monounsaturated fatty acid content
Chr14	Animal QTLdb	Meat_and_Carcass_Association	113657626	113657630	QTL_ID=134578	Trait=Monounsaturated fatty acid content
Chr14	Animal QTLdb	Meat_and_Carcass_Association	113659766	113659770	QTL_ID=134579	Trait=Monounsaturated fatty acid content
Chr14	Animal QTLdb	Meat_and_Carcass_Association	113663184	113663188	QTL_ID=134362	Trait=Monounsaturated fatty acid content
Chr14	Animal QTLdb	Meat_and_Carcass_Association	113709243	113709247	QTL_ID=136122	Trait=Monounsaturated fatty acid content
Chr14	Animal QTLdb	Meat_and_Carcass_Association	113784266	113784270	QTL_ID=136138	Trait=Monounsaturated fatty acid content
Chr14	Animal QTLdb	Meat_and_Carcass_Association	114148578	114148582	QTL_ID=136127	Trait=Monounsaturated fatty acid content
Chr14	Animal QTLdb	Meat_and_Carcass_Association	114178861	114178865	QTL_ID=136097	Trait=Monounsaturated fatty acid content
Chr14	Animal QTLdb	Meat_and_Carcass_Association	114449433	114449437	QTL_ID=136141	Trait=Monounsaturated fatty acid content
Chr14	Animal QTLdb	Meat_and_Carcass_Association	114450927	114450931	QTL_ID=136093	Trait=Monounsaturated fatty acid content
Chr14	Animal QTLdb	Meat_and_Carcass_Association	114455443	114455447	QTL_ID=136143	Trait=Monounsaturated fatty acid content
Chr14	Animal QTLdb	Meat_and_Carcass_Association	114460170	114460174	QTL_ID=136119	Trait=Monounsaturated fatty acid content
Chr14	Animal QTLdb	Meat_and_Carcass_Association	114461814	114461818	QTL_ID=136146	Trait=Monounsaturated fatty acid content
Chr14	Animal QTLdb	Meat_and_Carcass_Association	114465704	114465708	QTL_ID=136137	Trait=Monounsaturated fatty acid content
Chr14	Animal QTLdb	Meat_and_Carcass_Association	114468729	114468733	QTL_ID=136102	Trait=Monounsaturated fatty acid content
Chr14	Animal QTLdb	Meat_and_Carcass_Association	114471569	114471573	QTL_ID=136154	Trait=Monounsaturated fatty acid content
Chr14	Animal QTLdb	Meat_and_Carcass_Association	114473989	114473993	QTL_ID=136136	Trait=Monounsaturated fatty acid content
Chr14	Animal QTLdb	Meat_and_Carcass_Association	114476985	114476989	QTL_ID=136109	Trait=Monounsaturated fatty acid content
Chr14	Animal QTLdb	Meat_and_Carcass_Association	114503177	114503181	QTL_ID=136123	Trait=Monounsaturated fatty acid content
Chr14	Animal QTLdb	Meat_and_Carcass_Association	114512646	114512650	QTL_ID=136114	Trait=Monounsaturated fatty acid content
Chr14	Animal QTLdb	Meat_and_Carcass_Association	114517529	114517533	QTL_ID=136076	Trait=Monounsaturated fatty acid content
Chr14	Animal QTLdb	Meat_and_Carcass_Association	114517588	114517592	QTL_ID=136105	Trait=Monounsaturated fatty acid content
Chr14	Animal QTLdb	Meat_and_Carcass_Association	114676622	114676626	QTL_ID=136112	Trait=Monounsaturated fatty acid content
Chr14	Animal QTLdb	Meat_and_Carcass_Association	114678772	114678776	QTL_ID=136117	Trait=Monounsaturated fatty acid content
Chr14	Animal QTLdb	Meat_and_Carcass_Association	114695480	114695484	QTL_ID=136126	Trait=Monounsaturated fatty acid content
Chr14	Animal QTLdb	Meat_and_Carcass_Association	151354001	151354005	QTL_ID=168436	Trait=Monounsaturated fatty acid content
Chr2	Animal QTLdb	Meat_and_Carcass_Association	1083324	1083328	QTL_ID=165005	Trait=Meat to fat ratio
Chr2	Animal QTLdb	Meat_and_Carcass_Association	1083324	1083328	QTL_ID=165006	Trait=Meat to fat ratio
Chr2	Animal QTLdb	Meat_and_Carcass_Association	3237208	3237212	QTL_ID=165003	Trait=Meat to fat ratio
Chr2	Animal QTLdb	Meat_and_Carcass_Association	7557048	7557052	QTL_ID=165004	Trait=Meat to fat ratio
Chr1	Animal QTLdb	Meat_and_Carcass_Association	10283156	10283160	QTL_ID=38026	Trait=Leaf fat weight
Chr2	Animal QTLdb	Meat_and_Carcass_Association	2697632	2697636	QTL_ID=38025	Trait=Leaf fat weight
Chr4	Animal QTLdb	Meat_and_Carcass_Association	75910921	75910925	QTL_ID=37972	Trait=Leaf fat weight
Chr7	Animal QTLdb	Meat_and_Carcass_Association	30144079	30144083	QTL_ID=37979	Trait=Leaf fat weight
Chr2	Animal QTLdb	Meat_and_Carcass_Association	144826627	144826631	QTL_ID=24236	Trait=leaf fat percentage
Chr7	Animal QTLdb	Meat_and_Carcass_Association	31221885	31221889	QTL_ID=71083	Trait=leaf fat percentage
ChrX	Animal QTLdb	Meat_and_Carcass_Association	38929663	38929667	QTL_ID=24216	Trait=Intramuscular fat content
ChrX	Animal QTLdb	Meat_and_Carcass_Association	38929663	38929667	QTL_ID=24217	Trait=Intramuscular fat content
ChrX	Animal QTLdb	Meat_and_Carcass_Association	41282100	41282104	QTL_ID=21958	Trait=Intramuscular fat content
ChrX	Animal QTLdb	Meat_and_Carcass_Association	89171430	89171434	QTL_ID=21959	Trait=Intramuscular fat content
ChrX	Animal QTLdb	Meat_and_Carcass_Association	98783527	98783531	QTL_ID=169105	Trait=Intramuscular fat content
Chr1	Animal QTLdb	Meat_and_Carcass_Association	8430663	8430667	QTL_ID=170937	Trait=Intramuscular fat content
Chr1	Animal QTLdb	Meat_and_Carcass_Association	8575534	8575538	QTL_ID=170938	Trait=Intramuscular fat content
Chr1	Animal QTLdb	Meat_and_Carcass_Association	8575554	8575558	QTL_ID=170939	Trait=Intramuscular fat content
Chr1	Animal QTLdb	Meat_and_Carcass_Association	8845021	8845025	QTL_ID=170940	Trait=Intramuscular fat content
Chr1	Animal QTLdb	Meat_and_Carcass_Association	11396504	11396508	QTL_ID=147220	Trait=Intramuscular fat content
Chr1	Animal QTLdb	Meat_and_Carcass_Association	11703830	11703834	QTL_ID=147221	Trait=Intramuscular fat content
Chr1	Animal QTLdb	Meat_and_Carcass_Association	14256639	14256643	QTL_ID=147222	Trait=Intramuscular fat content
Chr1	Animal QTLdb	Meat_and_Carcass_Association	14715718	14715722	QTL_ID=147223	Trait=Intramuscular fat content
Chr1	Animal QTLdb	Meat_and_Carcass_Association	14833063	14833067	QTL_ID=147224	Trait=Intramuscular fat content
Chr1	Animal QTLdb	Meat_and_Carcass_Association	14869532	14869536	QTL_ID=147225	Trait=Intramuscular fat content
Chr1	Animal QTLdb	Meat_and_Carcass_Association	21060441	21060445	QTL_ID=176594	Trait=Intramuscular fat content
Chr1	Animal QTLdb	Meat_and_Carcass_Association	44450708	44450712	QTL_ID=176595	Trait=Intramuscular fat content
Chr1	Animal QTLdb	Meat_and_Carcass_Association	70356192	70356196	QTL_ID=147226	Trait=Intramuscular fat content
Chr1	Animal QTLdb	Meat_and_Carcass_Association	74037823	74037827	QTL_ID=147227	Trait=Intramuscular fat content
Chr1	Animal QTLdb	Meat_and_Carcass_Association	87176948	87176952	QTL_ID=23048	Trait=Intramuscular fat content
Chr1	Animal QTLdb	Meat_and_Carcass_Association	113323356	113323360	QTL_ID=147228	Trait=Intramuscular fat content
Chr1	Animal QTLdb	Meat_and_Carcass_Association	152832357	152832361	QTL_ID=223668	Trait=Intramuscular fat content
Chr1	Animal QTLdb	Meat_and_Carcass_Association	155986284	155986288	QTL_ID=216354	Trait=Intramuscular fat content
Chr1	Animal QTLdb	Meat_and_Carcass_Association	157713755	157713759	QTL_ID=216363	Trait=Intramuscular fat content
Chr1	Animal QTLdb	Meat_and_Carcass_Association	158355903	158355907	QTL_ID=216355	Trait=Intramuscular fat content
Chr1	Animal QTLdb	Meat_and_Carcass_Association	159538852	159538856	QTL_ID=216360	Trait=Intramuscular fat content
Chr1	Animal QTLdb	Meat_and_Carcass_Association	159619889	159619893	QTL_ID=216361	Trait=Intramuscular fat content
Chr1	Animal QTLdb	Meat_and_Carcass_Association	159881632	159881636	QTL_ID=216358	Trait=Intramuscular fat content
Chr1	Animal QTLdb	Meat_and_Carcass_Association	160347186	160347190	QTL_ID=216356	Trait=Intramuscular fat content
Chr1	Animal QTLdb	Meat_and_Carcass_Association	160447732	160447736	QTL_ID=216357	Trait=Intramuscular fat content
Chr1	Animal QTLdb	Meat_and_Carcass_Association	160773435	160773439	QTL_ID=216362	Trait=Intramuscular fat content
Chr1	Animal QTLdb	Meat_and_Carcass_Association	161824862	161824866	QTL_ID=216353	Trait=Intramuscular fat content
Chr1	Animal QTLdb	Meat_and_Carcass_Association	161853403	161853407	QTL_ID=216365	Trait=Intramuscular fat content
Chr1	Animal QTLdb	Meat_and_Carcass_Association	162372948	162372952	QTL_ID=169088	Trait=Intramuscular fat content
Chr1	Animal QTLdb	Meat_and_Carcass_Association	164829872	164829876	QTL_ID=216364	Trait=Intramuscular fat content
Chr1	Animal QTLdb	Meat_and_Carcass_Association	166110290	166110294	QTL_ID=216350	Trait=Intramuscular fat content
Chr1	Animal QTLdb	Meat_and_Carcass_Association	166363824	166363828	QTL_ID=216351	Trait=Intramuscular fat content
Chr1	Animal QTLdb	Meat_and_Carcass_Association	166497538	166497542	QTL_ID=216359	Trait=Intramuscular fat content
Chr1	Animal QTLdb	Meat_and_Carcass_Association	166608529	166608533	QTL_ID=216368	Trait=Intramuscular fat content
Chr1	Animal QTLdb	Meat_and_Carcass_Association	166653129	166653133	QTL_ID=216367	Trait=Intramuscular fat content
Chr1	Animal QTLdb	Meat_and_Carcass_Association	167171585	167171589	QTL_ID=216366	Trait=Intramuscular fat content
Chr1	Animal QTLdb	Meat_and_Carcass_Association	167938650	167938654	QTL_ID=216349	Trait=Intramuscular fat content
Chr1	Animal QTLdb	Meat_and_Carcass_Association	168214612	168214616	QTL_ID=147229	Trait=Intramuscular fat content
Chr1	Animal QTLdb	Meat_and_Carcass_Association	169163414	169163418	QTL_ID=220116	Trait=Intramuscular fat content
Chr1	Animal QTLdb	Meat_and_Carcass_Association	171874748	171874752	QTL_ID=147230	Trait=Intramuscular fat content
Chr1	Animal QTLdb	Meat_and_Carcass_Association	172108019	172108023	QTL_ID=147231	Trait=Intramuscular fat content
Chr1	Animal QTLdb	Meat_and_Carcass_Association	172136165	172136169	QTL_ID=147232	Trait=Intramuscular fat content
Chr1	Animal QTLdb	Meat_and_Carcass_Association	172156507	172156511	QTL_ID=147233	Trait=Intramuscular fat content
Chr1	Animal QTLdb	Meat_and_Carcass_Association	172184740	172184744	QTL_ID=147234	Trait=Intramuscular fat content
Chr1	Animal QTLdb	Meat_and_Carcass_Association	172202292	172202296	QTL_ID=147235	Trait=Intramuscular fat content
Chr1	Animal QTLdb	Meat_and_Carcass_Association	172219299	172219303	QTL_ID=147236	Trait=Intramuscular fat content
Chr1	Animal QTLdb	Meat_and_Carcass_Association	172234245	172234249	QTL_ID=147237	Trait=Intramuscular fat content
Chr1	Animal QTLdb	Meat_and_Carcass_Association	172426140	172426144	QTL_ID=147238	Trait=Intramuscular fat content
Chr1	Animal QTLdb	Meat_and_Carcass_Association	178835531	178835535	QTL_ID=65368	Trait=Intramuscular fat content
Chr1	Animal QTLdb	Meat_and_Carcass_Association	178874685	178874689	QTL_ID=65369	Trait=Intramuscular fat content
Chr1	Animal QTLdb	Meat_and_Carcass_Association	184018091	184018095	QTL_ID=169087	Trait=Intramuscular fat content
Chr1	Animal QTLdb	Meat_and_Carcass_Association	184603791	184603795	QTL_ID=21960	Trait=Intramuscular fat content
Chr1	Animal QTLdb	Meat_and_Carcass_Association	191753507	191753511	QTL_ID=147239	Trait=Intramuscular fat content
Chr1	Animal QTLdb	Meat_and_Carcass_Association	192169260	192169264	QTL_ID=147240	Trait=Intramuscular fat content
Chr1	Animal QTLdb	Meat_and_Carcass_Association	216632908	216632912	QTL_ID=153582	Trait=Intramuscular fat content
Chr1	Animal QTLdb	Meat_and_Carcass_Association	263752533	263752537	QTL_ID=147241	Trait=Intramuscular fat content
Chr2	Animal QTLdb	Meat_and_Carcass_Association	9787052	9787056	QTL_ID=147243	Trait=Intramuscular fat content
Chr2	Animal QTLdb	Meat_and_Carcass_Association	10135129	10135133	QTL_ID=176596	Trait=Intramuscular fat content
Chr2	Animal QTLdb	Meat_and_Carcass_Association	19138046	19138050	QTL_ID=147245	Trait=Intramuscular fat content
Chr2	Animal QTLdb	Meat_and_Carcass_Association	20383633	20383637	QTL_ID=147246	Trait=Intramuscular fat content
Chr2	Animal QTLdb	Meat_and_Carcass_Association	20717074	20717078	QTL_ID=147247	Trait=Intramuscular fat content
Chr2	Animal QTLdb	Meat_and_Carcass_Association	21286523	21286527	QTL_ID=147248	Trait=Intramuscular fat content
Chr2	Animal QTLdb	Meat_and_Carcass_Association	21327575	21327579	QTL_ID=147249	Trait=Intramuscular fat content
Chr2	Animal QTLdb	Meat_and_Carcass_Association	21353489	21353493	QTL_ID=147250	Trait=Intramuscular fat content
Chr2	Animal QTLdb	Meat_and_Carcass_Association	22147007	22147011	QTL_ID=176597	Trait=Intramuscular fat content
Chr2	Animal QTLdb	Meat_and_Carcass_Association	24096037	24096041	QTL_ID=176589	Trait=Intramuscular fat content
Chr2	Animal QTLdb	Meat_and_Carcass_Association	29833496	29833500	QTL_ID=147251	Trait=Intramuscular fat content
Chr2	Animal QTLdb	Meat_and_Carcass_Association	30120583	30120587	QTL_ID=147252	Trait=Intramuscular fat content
Chr2	Animal QTLdb	Meat_and_Carcass_Association	30148901	30148905	QTL_ID=147253	Trait=Intramuscular fat content
Chr2	Animal QTLdb	Meat_and_Carcass_Association	30421808	30421812	QTL_ID=147254	Trait=Intramuscular fat content
Chr2	Animal QTLdb	Meat_and_Carcass_Association	30637814	30637818	QTL_ID=147255	Trait=Intramuscular fat content
Chr2	Animal QTLdb	Meat_and_Carcass_Association	31286553	31286557	QTL_ID=147256	Trait=Intramuscular fat content
Chr2	Animal QTLdb	Meat_and_Carcass_Association	32471091	32471095	QTL_ID=147257	Trait=Intramuscular fat content
Chr2	Animal QTLdb	Meat_and_Carcass_Association	32484906	32484910	QTL_ID=147258	Trait=Intramuscular fat content
Chr2	Animal QTLdb	Meat_and_Carcass_Association	32486226	32486230	QTL_ID=147259	Trait=Intramuscular fat content
Chr2	Animal QTLdb	Meat_and_Carcass_Association	32505995	32505999	QTL_ID=147260	Trait=Intramuscular fat content
Chr2	Animal QTLdb	Meat_and_Carcass_Association	65239163	65239167	QTL_ID=147261	Trait=Intramuscular fat content
Chr2	Animal QTLdb	Meat_and_Carcass_Association	65434122	65434126	QTL_ID=147263	Trait=Intramuscular fat content
Chr2	Animal QTLdb	Meat_and_Carcass_Association	71485262	71485266	QTL_ID=65995	Trait=Intramuscular fat content
Chr2	Animal QTLdb	Meat_and_Carcass_Association	86926960	86926964	QTL_ID=147265	Trait=Intramuscular fat content
Chr2	Animal QTLdb	Meat_and_Carcass_Association	88083520	88083524	QTL_ID=147266	Trait=Intramuscular fat content
Chr2	Animal QTLdb	Meat_and_Carcass_Association	88396521	88396525	QTL_ID=147267	Trait=Intramuscular fat content
Chr2	Animal QTLdb	Meat_and_Carcass_Association	103298896	103298900	QTL_ID=17526	Trait=Intramuscular fat content
Chr2	Animal QTLdb	Meat_and_Carcass_Association	103299013	103299017	QTL_ID=17529	Trait=Intramuscular fat content
Chr2	Animal QTLdb	Meat_and_Carcass_Association	103299403	103299407	QTL_ID=17532	Trait=Intramuscular fat content
Chr2	Animal QTLdb	Meat_and_Carcass_Association	103299462	103299466	QTL_ID=17535	Trait=Intramuscular fat content
Chr2	Animal QTLdb	Meat_and_Carcass_Association	103299932	103299936	QTL_ID=17537	Trait=Intramuscular fat content
Chr2	Animal QTLdb	Meat_and_Carcass_Association	105614355	105614359	QTL_ID=22437	Trait=Intramuscular fat content
Chr2	Animal QTLdb	Meat_and_Carcass_Association	130537999	130538003	QTL_ID=147268	Trait=Intramuscular fat content
Chr2	Animal QTLdb	Meat_and_Carcass_Association	131488731	131488735	QTL_ID=147269	Trait=Intramuscular fat content
Chr2	Animal QTLdb	Meat_and_Carcass_Association	132436302	132436306	QTL_ID=147270	Trait=Intramuscular fat content
Chr2	Animal QTLdb	Meat_and_Carcass_Association	132541270	132541274	QTL_ID=147271	Trait=Intramuscular fat content
Chr2	Animal QTLdb	Meat_and_Carcass_Association	134043041	134043045	QTL_ID=147272	Trait=Intramuscular fat content
Chr3	Animal QTLdb	Meat_and_Carcass_Association	537966	537970	QTL_ID=176598	Trait=Intramuscular fat content
Chr3	Animal QTLdb	Meat_and_Carcass_Association	2726863	2726867	QTL_ID=65370	Trait=Intramuscular fat content
Chr3	Animal QTLdb	Meat_and_Carcass_Association	11528691	11528695	QTL_ID=176590	Trait=Intramuscular fat content
Chr3	Animal QTLdb	Meat_and_Carcass_Association	11528691	11528695	QTL_ID=176599	Trait=Intramuscular fat content
Chr3	Animal QTLdb	Meat_and_Carcass_Association	12566869	12566873	QTL_ID=147273	Trait=Intramuscular fat content
Chr3	Animal QTLdb	Meat_and_Carcass_Association	18505446	18505450	QTL_ID=147274	Trait=Intramuscular fat content
Chr3	Animal QTLdb	Meat_and_Carcass_Association	18687295	18687299	QTL_ID=147275	Trait=Intramuscular fat content
Chr3	Animal QTLdb	Meat_and_Carcass_Association	18689730	18689734	QTL_ID=147276	Trait=Intramuscular fat content
Chr3	Animal QTLdb	Meat_and_Carcass_Association	18723622	18723626	QTL_ID=147277	Trait=Intramuscular fat content
Chr3	Animal QTLdb	Meat_and_Carcass_Association	28592113	28592117	QTL_ID=224708	Trait=Intramuscular fat content
Chr3	Animal QTLdb	Meat_and_Carcass_Association	29232671	29232675	QTL_ID=224707	Trait=Intramuscular fat content
Chr3	Animal QTLdb	Meat_and_Carcass_Association	31637279	31637283	QTL_ID=147278	Trait=Intramuscular fat content
Chr3	Animal QTLdb	Meat_and_Carcass_Association	34824839	34824843	QTL_ID=147279	Trait=Intramuscular fat content
Chr3	Animal QTLdb	Meat_and_Carcass_Association	47285825	47285829	QTL_ID=147280	Trait=Intramuscular fat content
Chr3	Animal QTLdb	Meat_and_Carcass_Association	47393271	47393275	QTL_ID=147281	Trait=Intramuscular fat content
Chr3	Animal QTLdb	Meat_and_Carcass_Association	47457713	47457717	QTL_ID=147282	Trait=Intramuscular fat content
Chr3	Animal QTLdb	Meat_and_Carcass_Association	47473516	47473520	QTL_ID=147283	Trait=Intramuscular fat content
Chr3	Animal QTLdb	Meat_and_Carcass_Association	47489074	47489078	QTL_ID=147284	Trait=Intramuscular fat content
Chr3	Animal QTLdb	Meat_and_Carcass_Association	47535460	47535464	QTL_ID=147285	Trait=Intramuscular fat content
Chr3	Animal QTLdb	Meat_and_Carcass_Association	47557565	47557569	QTL_ID=147286	Trait=Intramuscular fat content
Chr3	Animal QTLdb	Meat_and_Carcass_Association	47697996	47698000	QTL_ID=147287	Trait=Intramuscular fat content
Chr3	Animal QTLdb	Meat_and_Carcass_Association	47700684	47700688	QTL_ID=147288	Trait=Intramuscular fat content
Chr3	Animal QTLdb	Meat_and_Carcass_Association	52654239	52654243	QTL_ID=121860	Trait=Intramuscular fat content
Chr3	Animal QTLdb	Meat_and_Carcass_Association	52657941	52657945	QTL_ID=147289	Trait=Intramuscular fat content
Chr3	Animal QTLdb	Meat_and_Carcass_Association	52951118	52951122	QTL_ID=147290	Trait=Intramuscular fat content
Chr3	Animal QTLdb	Meat_and_Carcass_Association	53016088	53016092	QTL_ID=147291	Trait=Intramuscular fat content
Chr3	Animal QTLdb	Meat_and_Carcass_Association	53175976	53175980	QTL_ID=147292	Trait=Intramuscular fat content
Chr3	Animal QTLdb	Meat_and_Carcass_Association	53371378	53371382	QTL_ID=224719	Trait=Intramuscular fat content
Chr3	Animal QTLdb	Meat_and_Carcass_Association	56416919	56416923	QTL_ID=147293	Trait=Intramuscular fat content
Chr3	Animal QTLdb	Meat_and_Carcass_Association	96959895	96959899	QTL_ID=193518	Trait=Intramuscular fat content
Chr3	Animal QTLdb	Meat_and_Carcass_Association	109100899	109100903	QTL_ID=22438	Trait=Intramuscular fat content
Chr3	Animal QTLdb	Meat_and_Carcass_Association	109847117	109847121	QTL_ID=22439	Trait=Intramuscular fat content
Chr3	Animal QTLdb	Meat_and_Carcass_Association	111693900	111693904	QTL_ID=22440	Trait=Intramuscular fat content
Chr3	Animal QTLdb	Meat_and_Carcass_Association	112344912	112344916	QTL_ID=193519	Trait=Intramuscular fat content
Chr3	Animal QTLdb	Meat_and_Carcass_Association	112956212	112956216	QTL_ID=22441	Trait=Intramuscular fat content
Chr3	Animal QTLdb	Meat_and_Carcass_Association	116832064	116832068	QTL_ID=223658	Trait=Intramuscular fat content
Chr3	Animal QTLdb	Meat_and_Carcass_Association	116932240	116932244	QTL_ID=193520	Trait=Intramuscular fat content
Chr3	Animal QTLdb	Meat_and_Carcass_Association	117608129	117608133	QTL_ID=147294	Trait=Intramuscular fat content
Chr3	Animal QTLdb	Meat_and_Carcass_Association	119518191	119518195	QTL_ID=193521	Trait=Intramuscular fat content
Chr3	Animal QTLdb	Meat_and_Carcass_Association	126778491	126778495	QTL_ID=147295	Trait=Intramuscular fat content
Chr4	Animal QTLdb	Meat_and_Carcass_Association	8807817	8807821	QTL_ID=147296	Trait=Intramuscular fat content
Chr4	Animal QTLdb	Meat_and_Carcass_Association	11663371	11663375	QTL_ID=147297	Trait=Intramuscular fat content
Chr4	Animal QTLdb	Meat_and_Carcass_Association	11675350	11675354	QTL_ID=147298	Trait=Intramuscular fat content
Chr4	Animal QTLdb	Meat_and_Carcass_Association	11808019	11808023	QTL_ID=147299	Trait=Intramuscular fat content
Chr4	Animal QTLdb	Meat_and_Carcass_Association	11976169	11976173	QTL_ID=147300	Trait=Intramuscular fat content
Chr4	Animal QTLdb	Meat_and_Carcass_Association	12498029	12498033	QTL_ID=147301	Trait=Intramuscular fat content
Chr4	Animal QTLdb	Meat_and_Carcass_Association	12618606	12618610	QTL_ID=147302	Trait=Intramuscular fat content
Chr4	Animal QTLdb	Meat_and_Carcass_Association	12849143	12849147	QTL_ID=147303	Trait=Intramuscular fat content
Chr4	Animal QTLdb	Meat_and_Carcass_Association	12912921	12912925	QTL_ID=147304	Trait=Intramuscular fat content
Chr4	Animal QTLdb	Meat_and_Carcass_Association	13046401	13046405	QTL_ID=147305	Trait=Intramuscular fat content
Chr4	Animal QTLdb	Meat_and_Carcass_Association	13106626	13106630	QTL_ID=147306	Trait=Intramuscular fat content
Chr4	Animal QTLdb	Meat_and_Carcass_Association	30777413	30777417	QTL_ID=147307	Trait=Intramuscular fat content
Chr4	Animal QTLdb	Meat_and_Carcass_Association	30805066	30805070	QTL_ID=147308	Trait=Intramuscular fat content
Chr4	Animal QTLdb	Meat_and_Carcass_Association	31252491	31252495	QTL_ID=147309	Trait=Intramuscular fat content
Chr4	Animal QTLdb	Meat_and_Carcass_Association	61676576	61676580	QTL_ID=169089	Trait=Intramuscular fat content
Chr4	Animal QTLdb	Meat_and_Carcass_Association	65858057	65858061	QTL_ID=22442	Trait=Intramuscular fat content
Chr4	Animal QTLdb	Meat_and_Carcass_Association	72164331	72164335	QTL_ID=169090	Trait=Intramuscular fat content
Chr4	Animal QTLdb	Meat_and_Carcass_Association	79331937	79331941	QTL_ID=22444	Trait=Intramuscular fat content
Chr4	Animal QTLdb	Meat_and_Carcass_Association	82301412	82301416	QTL_ID=169091	Trait=Intramuscular fat content
Chr4	Animal QTLdb	Meat_and_Carcass_Association	83947545	83947549	QTL_ID=22445	Trait=Intramuscular fat content
Chr4	Animal QTLdb	Meat_and_Carcass_Association	90598140	90598144	QTL_ID=153598	Trait=Intramuscular fat content
Chr4	Animal QTLdb	Meat_and_Carcass_Association	90915902	90915906	QTL_ID=176600	Trait=Intramuscular fat content
Chr4	Animal QTLdb	Meat_and_Carcass_Association	92283440	92283444	QTL_ID=169092	Trait=Intramuscular fat content
Chr4	Animal QTLdb	Meat_and_Carcass_Association	95077739	95077743	QTL_ID=147310	Trait=Intramuscular fat content
Chr4	Animal QTLdb	Meat_and_Carcass_Association	95095903	95095907	QTL_ID=147311	Trait=Intramuscular fat content
Chr4	Animal QTLdb	Meat_and_Carcass_Association	96804322	96804326	QTL_ID=22446	Trait=Intramuscular fat content
Chr4	Animal QTLdb	Meat_and_Carcass_Association	97376689	97376693	QTL_ID=22447	Trait=Intramuscular fat content
Chr4	Animal QTLdb	Meat_and_Carcass_Association	97497136	97497140	QTL_ID=22449	Trait=Intramuscular fat content
Chr4	Animal QTLdb	Meat_and_Carcass_Association	97656957	97656961	QTL_ID=22448	Trait=Intramuscular fat content
Chr4	Animal QTLdb	Meat_and_Carcass_Association	97709675	97709679	QTL_ID=22450	Trait=Intramuscular fat content
Chr4	Animal QTLdb	Meat_and_Carcass_Association	99522057	99522061	QTL_ID=176601	Trait=Intramuscular fat content
Chr4	Animal QTLdb	Meat_and_Carcass_Association	100917118	100917122	QTL_ID=22451	Trait=Intramuscular fat content
Chr4	Animal QTLdb	Meat_and_Carcass_Association	104947407	104947411	QTL_ID=176602	Trait=Intramuscular fat content
Chr4	Animal QTLdb	Meat_and_Carcass_Association	105815595	105815599	QTL_ID=193522	Trait=Intramuscular fat content
Chr4	Animal QTLdb	Meat_and_Carcass_Association	111985087	111985091	QTL_ID=147313	Trait=Intramuscular fat content
Chr4	Animal QTLdb	Meat_and_Carcass_Association	113489133	113489137	QTL_ID=147314	Trait=Intramuscular fat content
Chr4	Animal QTLdb	Meat_and_Carcass_Association	113806030	113806034	QTL_ID=147315	Trait=Intramuscular fat content
Chr4	Animal QTLdb	Meat_and_Carcass_Association	116645062	116645066	QTL_ID=147316	Trait=Intramuscular fat content
Chr4	Animal QTLdb	Meat_and_Carcass_Association	116685505	116685509	QTL_ID=147317	Trait=Intramuscular fat content
Chr4	Animal QTLdb	Meat_and_Carcass_Association	116905319	116905323	QTL_ID=176603	Trait=Intramuscular fat content
Chr4	Animal QTLdb	Meat_and_Carcass_Association	119151586	119151590	QTL_ID=147318	Trait=Intramuscular fat content
Chr4	Animal QTLdb	Meat_and_Carcass_Association	119633514	119633518	QTL_ID=176604	Trait=Intramuscular fat content
Chr4	Animal QTLdb	Meat_and_Carcass_Association	122286809	122286813	QTL_ID=193523	Trait=Intramuscular fat content
Chr4	Animal QTLdb	Meat_and_Carcass_Association	124048183	124048187	QTL_ID=193524	Trait=Intramuscular fat content
Chr5	Animal QTLdb	Meat_and_Carcass_Association	4713574	4713578	QTL_ID=176605	Trait=Intramuscular fat content
Chr5	Animal QTLdb	Meat_and_Carcass_Association	9491166	9491170	QTL_ID=147319	Trait=Intramuscular fat content
Chr5	Animal QTLdb	Meat_and_Carcass_Association	9503104	9503108	QTL_ID=147320	Trait=Intramuscular fat content
Chr5	Animal QTLdb	Meat_and_Carcass_Association	9511920	9511924	QTL_ID=147321	Trait=Intramuscular fat content
Chr5	Animal QTLdb	Meat_and_Carcass_Association	9518869	9518873	QTL_ID=147322	Trait=Intramuscular fat content
Chr5	Animal QTLdb	Meat_and_Carcass_Association	27831750	27831754	QTL_ID=24228	Trait=Intramuscular fat content
Chr5	Animal QTLdb	Meat_and_Carcass_Association	47014707	47014711	QTL_ID=220117	Trait=Intramuscular fat content
Chr5	Animal QTLdb	Meat_and_Carcass_Association	64106263	64106267	QTL_ID=238772	Trait=Intramuscular fat content
Chr5	Animal QTLdb	Meat_and_Carcass_Association	64231849	64231853	QTL_ID=238771	Trait=Intramuscular fat content
Chr5	Animal QTLdb	Meat_and_Carcass_Association	64245995	64245999	QTL_ID=238773	Trait=Intramuscular fat content
Chr5	Animal QTLdb	Meat_and_Carcass_Association	67433892	67433896	QTL_ID=147323	Trait=Intramuscular fat content
Chr5	Animal QTLdb	Meat_and_Carcass_Association	70857354	70857358	QTL_ID=238777	Trait=Intramuscular fat content
Chr5	Animal QTLdb	Meat_and_Carcass_Association	71294196	71294200	QTL_ID=238776	Trait=Intramuscular fat content
Chr5	Animal QTLdb	Meat_and_Carcass_Association	71368581	71368585	QTL_ID=224704	Trait=Intramuscular fat content
Chr5	Animal QTLdb	Meat_and_Carcass_Association	71368581	71368585	QTL_ID=224721	Trait=Intramuscular fat content
Chr5	Animal QTLdb	Meat_and_Carcass_Association	71424519	71424523	QTL_ID=238774	Trait=Intramuscular fat content
Chr5	Animal QTLdb	Meat_and_Carcass_Association	71448543	71448547	QTL_ID=238775	Trait=Intramuscular fat content
Chr5	Animal QTLdb	Meat_and_Carcass_Association	71470059	71470063	QTL_ID=224718	Trait=Intramuscular fat content
Chr5	Animal QTLdb	Meat_and_Carcass_Association	71470059	71470063	QTL_ID=224722	Trait=Intramuscular fat content
Chr5	Animal QTLdb	Meat_and_Carcass_Association	71494264	71494268	QTL_ID=224714	Trait=Intramuscular fat content
Chr5	Animal QTLdb	Meat_and_Carcass_Association	71494264	71494268	QTL_ID=224724	Trait=Intramuscular fat content
Chr5	Animal QTLdb	Meat_and_Carcass_Association	71527089	71527093	QTL_ID=224706	Trait=Intramuscular fat content
Chr5	Animal QTLdb	Meat_and_Carcass_Association	71527089	71527093	QTL_ID=224725	Trait=Intramuscular fat content
Chr5	Animal QTLdb	Meat_and_Carcass_Association	71599620	71599624	QTL_ID=224710	Trait=Intramuscular fat content
Chr5	Animal QTLdb	Meat_and_Carcass_Association	71599620	71599624	QTL_ID=224726	Trait=Intramuscular fat content
Chr5	Animal QTLdb	Meat_and_Carcass_Association	71672066	71672070	QTL_ID=224715	Trait=Intramuscular fat content
Chr5	Animal QTLdb	Meat_and_Carcass_Association	71799168	71799172	QTL_ID=224711	Trait=Intramuscular fat content
Chr5	Animal QTLdb	Meat_and_Carcass_Association	71984958	71984962	QTL_ID=224705	Trait=Intramuscular fat content
Chr5	Animal QTLdb	Meat_and_Carcass_Association	71984958	71984962	QTL_ID=224727	Trait=Intramuscular fat content
Chr5	Animal QTLdb	Meat_and_Carcass_Association	72277627	72277631	QTL_ID=224703	Trait=Intramuscular fat content
Chr5	Animal QTLdb	Meat_and_Carcass_Association	72277627	72277631	QTL_ID=224728	Trait=Intramuscular fat content
Chr5	Animal QTLdb	Meat_and_Carcass_Association	72277627	72277631	QTL_ID=224731	Trait=Intramuscular fat content
Chr5	Animal QTLdb	Meat_and_Carcass_Association	72660785	72660789	QTL_ID=224712	Trait=Intramuscular fat content
Chr5	Animal QTLdb	Meat_and_Carcass_Association	72710912	72710916	QTL_ID=224713	Trait=Intramuscular fat content
Chr5	Animal QTLdb	Meat_and_Carcass_Association	73211364	73211368	QTL_ID=224709	Trait=Intramuscular fat content
Chr5	Animal QTLdb	Meat_and_Carcass_Association	73211364	73211368	QTL_ID=224729	Trait=Intramuscular fat content
Chr5	Animal QTLdb	Meat_and_Carcass_Association	73637730	73637734	QTL_ID=224716	Trait=Intramuscular fat content
Chr5	Animal QTLdb	Meat_and_Carcass_Association	73637730	73637734	QTL_ID=224730	Trait=Intramuscular fat content
Chr6	Animal QTLdb	Meat_and_Carcass_Association	10725	10729	QTL_ID=66245	Trait=Intramuscular fat content
Chr6	Animal QTLdb	Meat_and_Carcass_Association	156733	156737	QTL_ID=147343	Trait=Intramuscular fat content
Chr6	Animal QTLdb	Meat_and_Carcass_Association	1740545	1740549	QTL_ID=147324	Trait=Intramuscular fat content
Chr6	Animal QTLdb	Meat_and_Carcass_Association	1749535	1749539	QTL_ID=147325	Trait=Intramuscular fat content
Chr6	Animal QTLdb	Meat_and_Carcass_Association	11632198	11632202	QTL_ID=147326	Trait=Intramuscular fat content
Chr6	Animal QTLdb	Meat_and_Carcass_Association	44535222	44535226	QTL_ID=22452	Trait=Intramuscular fat content
Chr6	Animal QTLdb	Meat_and_Carcass_Association	45535046	45535050	QTL_ID=147327	Trait=Intramuscular fat content
Chr6	Animal QTLdb	Meat_and_Carcass_Association	45923401	45923405	QTL_ID=147328	Trait=Intramuscular fat content
Chr6	Animal QTLdb	Meat_and_Carcass_Association	46126440	46126444	QTL_ID=147329	Trait=Intramuscular fat content
Chr6	Animal QTLdb	Meat_and_Carcass_Association	47357964	47357968	QTL_ID=213564	Trait=Intramuscular fat content
Chr6	Animal QTLdb	Meat_and_Carcass_Association	49899108	49899112	QTL_ID=223650	Trait=Intramuscular fat content
Chr6	Animal QTLdb	Meat_and_Carcass_Association	52916234	52916238	QTL_ID=223654	Trait=Intramuscular fat content
Chr6	Animal QTLdb	Meat_and_Carcass_Association	53660894	53660898	QTL_ID=223656	Trait=Intramuscular fat content
Chr6	Animal QTLdb	Meat_and_Carcass_Association	53670959	53670963	QTL_ID=223655	Trait=Intramuscular fat content
Chr6	Animal QTLdb	Meat_and_Carcass_Association	63470627	63470631	QTL_ID=22453	Trait=Intramuscular fat content
Chr6	Animal QTLdb	Meat_and_Carcass_Association	71771828	71771832	QTL_ID=23072	Trait=Intramuscular fat content
Chr6	Animal QTLdb	Meat_and_Carcass_Association	82626382	82626386	QTL_ID=147330	Trait=Intramuscular fat content
Chr6	Animal QTLdb	Meat_and_Carcass_Association	83142161	83142165	QTL_ID=147331	Trait=Intramuscular fat content
Chr6	Animal QTLdb	Meat_and_Carcass_Association	83545018	83545022	QTL_ID=147332	Trait=Intramuscular fat content
Chr6	Animal QTLdb	Meat_and_Carcass_Association	84046291	84046295	QTL_ID=147333	Trait=Intramuscular fat content
Chr6	Animal QTLdb	Meat_and_Carcass_Association	84069077	84069081	QTL_ID=147334	Trait=Intramuscular fat content
Chr6	Animal QTLdb	Meat_and_Carcass_Association	84602513	84602517	QTL_ID=147335	Trait=Intramuscular fat content
Chr6	Animal QTLdb	Meat_and_Carcass_Association	84961779	84961783	QTL_ID=147336	Trait=Intramuscular fat content
Chr6	Animal QTLdb	Meat_and_Carcass_Association	85997277	85997281	QTL_ID=147337	Trait=Intramuscular fat content
Chr6	Animal QTLdb	Meat_and_Carcass_Association	86036913	86036917	QTL_ID=147338	Trait=Intramuscular fat content
Chr6	Animal QTLdb	Meat_and_Carcass_Association	87945641	87945645	QTL_ID=213563	Trait=Intramuscular fat content
Chr6	Animal QTLdb	Meat_and_Carcass_Association	87950995	87950999	QTL_ID=65391	Trait=Intramuscular fat content
Chr6	Animal QTLdb	Meat_and_Carcass_Association	87951298	87951302	QTL_ID=65392	Trait=Intramuscular fat content
Chr6	Animal QTLdb	Meat_and_Carcass_Association	98816108	98816112	QTL_ID=223657	Trait=Intramuscular fat content
Chr6	Animal QTLdb	Meat_and_Carcass_Association	98840712	98840716	QTL_ID=223652	Trait=Intramuscular fat content
Chr6	Animal QTLdb	Meat_and_Carcass_Association	136495210	136495214	QTL_ID=147339	Trait=Intramuscular fat content
Chr6	Animal QTLdb	Meat_and_Carcass_Association	136949152	136949156	QTL_ID=147340	Trait=Intramuscular fat content
Chr6	Animal QTLdb	Meat_and_Carcass_Association	151234928	151234932	QTL_ID=193525	Trait=Intramuscular fat content
Chr6	Animal QTLdb	Meat_and_Carcass_Association	151265518	151265522	QTL_ID=147341	Trait=Intramuscular fat content
Chr6	Animal QTLdb	Meat_and_Carcass_Association	157678297	157678301	QTL_ID=147342	Trait=Intramuscular fat content
Chr6	Animal QTLdb	Meat_and_Carcass_Association	157718587	157718591	QTL_ID=176606	Trait=Intramuscular fat content
Chr6	Animal QTLdb	Meat_and_Carcass_Association	161336272	161336276	QTL_ID=176607	Trait=Intramuscular fat content
Chr7	Animal QTLdb	Meat_and_Carcass_Association	5101535	5101539	QTL_ID=224720	Trait=Intramuscular fat content
Chr7	Animal QTLdb	Meat_and_Carcass_Association	6253807	6253811	QTL_ID=224717	Trait=Intramuscular fat content
Chr7	Animal QTLdb	Meat_and_Carcass_Association	9409310	9409314	QTL_ID=223667	Trait=Intramuscular fat content
Chr7	Animal QTLdb	Meat_and_Carcass_Association	10956708	10956712	QTL_ID=22454	Trait=Intramuscular fat content
Chr7	Animal QTLdb	Meat_and_Carcass_Association	16266394	16266398	QTL_ID=147345	Trait=Intramuscular fat content
Chr7	Animal QTLdb	Meat_and_Carcass_Association	17112440	17112444	QTL_ID=147346	Trait=Intramuscular fat content
Chr7	Animal QTLdb	Meat_and_Carcass_Association	19581989	19581993	QTL_ID=176608	Trait=Intramuscular fat content
Chr7	Animal QTLdb	Meat_and_Carcass_Association	35945534	35945538	QTL_ID=169102	Trait=Intramuscular fat content
Chr7	Animal QTLdb	Meat_and_Carcass_Association	42770530	42770534	QTL_ID=147347	Trait=Intramuscular fat content
Chr7	Animal QTLdb	Meat_and_Carcass_Association	42830704	42830708	QTL_ID=147348	Trait=Intramuscular fat content
Chr7	Animal QTLdb	Meat_and_Carcass_Association	42852036	42852040	QTL_ID=147349	Trait=Intramuscular fat content
Chr7	Animal QTLdb	Meat_and_Carcass_Association	43397480	43397484	QTL_ID=147350	Trait=Intramuscular fat content
Chr7	Animal QTLdb	Meat_and_Carcass_Association	43867939	43867943	QTL_ID=147351	Trait=Intramuscular fat content
Chr7	Animal QTLdb	Meat_and_Carcass_Association	44127592	44127596	QTL_ID=147352	Trait=Intramuscular fat content
Chr7	Animal QTLdb	Meat_and_Carcass_Association	45120039	45120043	QTL_ID=22455	Trait=Intramuscular fat content
Chr7	Animal QTLdb	Meat_and_Carcass_Association	45140739	45140743	QTL_ID=22456	Trait=Intramuscular fat content
Chr7	Animal QTLdb	Meat_and_Carcass_Association	45870700	45870704	QTL_ID=147353	Trait=Intramuscular fat content
Chr7	Animal QTLdb	Meat_and_Carcass_Association	46717339	46717343	QTL_ID=169101	Trait=Intramuscular fat content
Chr7	Animal QTLdb	Meat_and_Carcass_Association	50556510	50556514	QTL_ID=147354	Trait=Intramuscular fat content
Chr7	Animal QTLdb	Meat_and_Carcass_Association	50603518	50603522	QTL_ID=147355	Trait=Intramuscular fat content
Chr7	Animal QTLdb	Meat_and_Carcass_Association	51828794	51828798	QTL_ID=147356	Trait=Intramuscular fat content
Chr7	Animal QTLdb	Meat_and_Carcass_Association	53103002	53103006	QTL_ID=147357	Trait=Intramuscular fat content
Chr7	Animal QTLdb	Meat_and_Carcass_Association	54336236	54336240	QTL_ID=147358	Trait=Intramuscular fat content
Chr7	Animal QTLdb	Meat_and_Carcass_Association	57592313	57592317	QTL_ID=147359	Trait=Intramuscular fat content
Chr7	Animal QTLdb	Meat_and_Carcass_Association	57618062	57618066	QTL_ID=147360	Trait=Intramuscular fat content
Chr7	Animal QTLdb	Meat_and_Carcass_Association	59322405	59322409	QTL_ID=147361	Trait=Intramuscular fat content
Chr7	Animal QTLdb	Meat_and_Carcass_Association	66016900	66016904	QTL_ID=147362	Trait=Intramuscular fat content
Chr7	Animal QTLdb	Meat_and_Carcass_Association	66235834	66235838	QTL_ID=147363	Trait=Intramuscular fat content
Chr7	Animal QTLdb	Meat_and_Carcass_Association	66875133	66875137	QTL_ID=147364	Trait=Intramuscular fat content
Chr7	Animal QTLdb	Meat_and_Carcass_Association	82693732	82693736	QTL_ID=147365	Trait=Intramuscular fat content
Chr7	Animal QTLdb	Meat_and_Carcass_Association	85848301	85848305	QTL_ID=147366	Trait=Intramuscular fat content
Chr7	Animal QTLdb	Meat_and_Carcass_Association	85873794	85873798	QTL_ID=147367	Trait=Intramuscular fat content
Chr7	Animal QTLdb	Meat_and_Carcass_Association	85886893	85886897	QTL_ID=147368	Trait=Intramuscular fat content
Chr7	Animal QTLdb	Meat_and_Carcass_Association	85931613	85931617	QTL_ID=147369	Trait=Intramuscular fat content
Chr7	Animal QTLdb	Meat_and_Carcass_Association	85996847	85996851	QTL_ID=147370	Trait=Intramuscular fat content
Chr7	Animal QTLdb	Meat_and_Carcass_Association	86028853	86028857	QTL_ID=147371	Trait=Intramuscular fat content
Chr7	Animal QTLdb	Meat_and_Carcass_Association	86114099	86114103	QTL_ID=147372	Trait=Intramuscular fat content
Chr7	Animal QTLdb	Meat_and_Carcass_Association	86126690	86126694	QTL_ID=147373	Trait=Intramuscular fat content
Chr7	Animal QTLdb	Meat_and_Carcass_Association	86126690	86126694	QTL_ID=169093	Trait=Intramuscular fat content
Chr7	Animal QTLdb	Meat_and_Carcass_Association	86157561	86157565	QTL_ID=147374	Trait=Intramuscular fat content
Chr7	Animal QTLdb	Meat_and_Carcass_Association	86197501	86197505	QTL_ID=147375	Trait=Intramuscular fat content
Chr7	Animal QTLdb	Meat_and_Carcass_Association	86219714	86219718	QTL_ID=147376	Trait=Intramuscular fat content
Chr7	Animal QTLdb	Meat_and_Carcass_Association	86269855	86269859	QTL_ID=147377	Trait=Intramuscular fat content
Chr7	Animal QTLdb	Meat_and_Carcass_Association	86288970	86288974	QTL_ID=147378	Trait=Intramuscular fat content
Chr7	Animal QTLdb	Meat_and_Carcass_Association	94642771	94642775	QTL_ID=176609	Trait=Intramuscular fat content
Chr7	Animal QTLdb	Meat_and_Carcass_Association	97973858	97973862	QTL_ID=169094	Trait=Intramuscular fat content
Chr7	Animal QTLdb	Meat_and_Carcass_Association	98508332	98508336	QTL_ID=21956	Trait=Intramuscular fat content
Chr7	Animal QTLdb	Meat_and_Carcass_Association	112784718	112784722	QTL_ID=220118	Trait=Intramuscular fat content
Chr7	Animal QTLdb	Meat_and_Carcass_Association	113615901	113615905	QTL_ID=169095	Trait=Intramuscular fat content
Chr7	Animal QTLdb	Meat_and_Carcass_Association	113629096	113629100	QTL_ID=169096	Trait=Intramuscular fat content
Chr7	Animal QTLdb	Meat_and_Carcass_Association	113834636	113834640	QTL_ID=147380	Trait=Intramuscular fat content
Chr7	Animal QTLdb	Meat_and_Carcass_Association	113889956	113889960	QTL_ID=169097	Trait=Intramuscular fat content
Chr7	Animal QTLdb	Meat_and_Carcass_Association	114460287	114460291	QTL_ID=147381	Trait=Intramuscular fat content
Chr7	Animal QTLdb	Meat_and_Carcass_Association	114887299	114887303	QTL_ID=147382	Trait=Intramuscular fat content
Chr7	Animal QTLdb	Meat_and_Carcass_Association	116073273	116073277	QTL_ID=147383	Trait=Intramuscular fat content
Chr7	Animal QTLdb	Meat_and_Carcass_Association	117427084	117427088	QTL_ID=176591	Trait=Intramuscular fat content
Chr7	Animal QTLdb	Meat_and_Carcass_Association	117427084	117427088	QTL_ID=176610	Trait=Intramuscular fat content
Chr7	Animal QTLdb	Meat_and_Carcass_Association	117450276	117450280	QTL_ID=176593	Trait=Intramuscular fat content
Chr7	Animal QTLdb	Meat_and_Carcass_Association	117450276	117450280	QTL_ID=176611	Trait=Intramuscular fat content
Chr7	Animal QTLdb	Meat_and_Carcass_Association	117463407	117463411	QTL_ID=176612	Trait=Intramuscular fat content
Chr7	Animal QTLdb	Meat_and_Carcass_Association	117569480	117569484	QTL_ID=169098	Trait=Intramuscular fat content
Chr7	Animal QTLdb	Meat_and_Carcass_Association	118053614	118053618	QTL_ID=153629	Trait=Intramuscular fat content
Chr8	Animal QTLdb	Meat_and_Carcass_Association	6548219	6548223	QTL_ID=176613	Trait=Intramuscular fat content
Chr8	Animal QTLdb	Meat_and_Carcass_Association	6777845	6777849	QTL_ID=176614	Trait=Intramuscular fat content
Chr8	Animal QTLdb	Meat_and_Carcass_Association	43027471	43027475	QTL_ID=169103	Trait=Intramuscular fat content
Chr8	Animal QTLdb	Meat_and_Carcass_Association	72470583	72470587	QTL_ID=22457	Trait=Intramuscular fat content
Chr8	Animal QTLdb	Meat_and_Carcass_Association	111952542	111952546	QTL_ID=28182	Trait=Intramuscular fat content
Chr8	Animal QTLdb	Meat_and_Carcass_Association	119466195	119466199	QTL_ID=65371	Trait=Intramuscular fat content
Chr8	Animal QTLdb	Meat_and_Carcass_Association	125238065	125238069	QTL_ID=21961	Trait=Intramuscular fat content
Chr9	Animal QTLdb	Meat_and_Carcass_Association	10576785	10576789	QTL_ID=153565	Trait=Intramuscular fat content
Chr9	Animal QTLdb	Meat_and_Carcass_Association	10695746	10695750	QTL_ID=193526	Trait=Intramuscular fat content
Chr9	Animal QTLdb	Meat_and_Carcass_Association	13715320	13715324	QTL_ID=147385	Trait=Intramuscular fat content
Chr9	Animal QTLdb	Meat_and_Carcass_Association	16607665	16607669	QTL_ID=193527	Trait=Intramuscular fat content
Chr9	Animal QTLdb	Meat_and_Carcass_Association	16878169	16878173	QTL_ID=193528	Trait=Intramuscular fat content
Chr9	Animal QTLdb	Meat_and_Carcass_Association	17150781	17150785	QTL_ID=193529	Trait=Intramuscular fat content
Chr9	Animal QTLdb	Meat_and_Carcass_Association	17586235	17586239	QTL_ID=193530	Trait=Intramuscular fat content
Chr9	Animal QTLdb	Meat_and_Carcass_Association	17931459	17931463	QTL_ID=193531	Trait=Intramuscular fat content
Chr9	Animal QTLdb	Meat_and_Carcass_Association	20295005	20295009	QTL_ID=147386	Trait=Intramuscular fat content
Chr9	Animal QTLdb	Meat_and_Carcass_Association	20455600	20455604	QTL_ID=147387	Trait=Intramuscular fat content
Chr9	Animal QTLdb	Meat_and_Carcass_Association	20501769	20501773	QTL_ID=147388	Trait=Intramuscular fat content
Chr9	Animal QTLdb	Meat_and_Carcass_Association	22463578	22463582	QTL_ID=147389	Trait=Intramuscular fat content
Chr9	Animal QTLdb	Meat_and_Carcass_Association	24444783	24444787	QTL_ID=193532	Trait=Intramuscular fat content
Chr9	Animal QTLdb	Meat_and_Carcass_Association	24984133	24984137	QTL_ID=193533	Trait=Intramuscular fat content
Chr9	Animal QTLdb	Meat_and_Carcass_Association	25192791	25192795	QTL_ID=193534	Trait=Intramuscular fat content
Chr9	Animal QTLdb	Meat_and_Carcass_Association	25210402	25210406	QTL_ID=193535	Trait=Intramuscular fat content
Chr9	Animal QTLdb	Meat_and_Carcass_Association	25392590	25392594	QTL_ID=193536	Trait=Intramuscular fat content
Chr9	Animal QTLdb	Meat_and_Carcass_Association	25406289	25406293	QTL_ID=193537	Trait=Intramuscular fat content
Chr9	Animal QTLdb	Meat_and_Carcass_Association	25417108	25417112	QTL_ID=193538	Trait=Intramuscular fat content
Chr9	Animal QTLdb	Meat_and_Carcass_Association	25487306	25487310	QTL_ID=193539	Trait=Intramuscular fat content
Chr9	Animal QTLdb	Meat_and_Carcass_Association	25495490	25495494	QTL_ID=193540	Trait=Intramuscular fat content
Chr9	Animal QTLdb	Meat_and_Carcass_Association	25564725	25564729	QTL_ID=193541	Trait=Intramuscular fat content
Chr9	Animal QTLdb	Meat_and_Carcass_Association	25569420	25569424	QTL_ID=193543	Trait=Intramuscular fat content
Chr9	Animal QTLdb	Meat_and_Carcass_Association	25596357	25596361	QTL_ID=193542	Trait=Intramuscular fat content
Chr9	Animal QTLdb	Meat_and_Carcass_Association	26563022	26563026	QTL_ID=193544	Trait=Intramuscular fat content
Chr9	Animal QTLdb	Meat_and_Carcass_Association	26768134	26768138	QTL_ID=147390	Trait=Intramuscular fat content
Chr9	Animal QTLdb	Meat_and_Carcass_Association	28143983	28143987	QTL_ID=147391	Trait=Intramuscular fat content
Chr9	Animal QTLdb	Meat_and_Carcass_Association	32439439	32439443	QTL_ID=147392	Trait=Intramuscular fat content
Chr9	Animal QTLdb	Meat_and_Carcass_Association	32527311	32527315	QTL_ID=147393	Trait=Intramuscular fat content
Chr9	Animal QTLdb	Meat_and_Carcass_Association	33358921	33358925	QTL_ID=147394	Trait=Intramuscular fat content
Chr9	Animal QTLdb	Meat_and_Carcass_Association	33376644	33376648	QTL_ID=147395	Trait=Intramuscular fat content
Chr9	Animal QTLdb	Meat_and_Carcass_Association	33391173	33391177	QTL_ID=147396	Trait=Intramuscular fat content
Chr9	Animal QTLdb	Meat_and_Carcass_Association	33671229	33671233	QTL_ID=147397	Trait=Intramuscular fat content
Chr9	Animal QTLdb	Meat_and_Carcass_Association	33679105	33679109	QTL_ID=147398	Trait=Intramuscular fat content
Chr9	Animal QTLdb	Meat_and_Carcass_Association	44054338	44054342	QTL_ID=147399	Trait=Intramuscular fat content
Chr9	Animal QTLdb	Meat_and_Carcass_Association	46791993	46791997	QTL_ID=147400	Trait=Intramuscular fat content
Chr9	Animal QTLdb	Meat_and_Carcass_Association	47214374	47214378	QTL_ID=147401	Trait=Intramuscular fat content
Chr9	Animal QTLdb	Meat_and_Carcass_Association	66776263	66776267	QTL_ID=24230	Trait=Intramuscular fat content
Chr9	Animal QTLdb	Meat_and_Carcass_Association	68338112	68338116	QTL_ID=21962	Trait=Intramuscular fat content
Chr9	Animal QTLdb	Meat_and_Carcass_Association	91508171	91508175	QTL_ID=237646	Trait=Intramuscular fat content
Chr9	Animal QTLdb	Meat_and_Carcass_Association	98136432	98136436	QTL_ID=125483	Trait=Intramuscular fat content
Chr9	Animal QTLdb	Meat_and_Carcass_Association	120504270	120504274	QTL_ID=147402	Trait=Intramuscular fat content
Chr9	Animal QTLdb	Meat_and_Carcass_Association	129366937	129366941	QTL_ID=147403	Trait=Intramuscular fat content
Chr9	Animal QTLdb	Meat_and_Carcass_Association	129385278	129385282	QTL_ID=147404	Trait=Intramuscular fat content
Chr9	Animal QTLdb	Meat_and_Carcass_Association	138030287	138030291	QTL_ID=21963	Trait=Intramuscular fat content
Chr10	Animal QTLdb	Meat_and_Carcass_Association	8979715	8979719	QTL_ID=147405	Trait=Intramuscular fat content
Chr10	Animal QTLdb	Meat_and_Carcass_Association	16533876	16533880	QTL_ID=147407	Trait=Intramuscular fat content
Chr10	Animal QTLdb	Meat_and_Carcass_Association	16759617	16759621	QTL_ID=147406	Trait=Intramuscular fat content
Chr10	Animal QTLdb	Meat_and_Carcass_Association	16947323	16947327	QTL_ID=147408	Trait=Intramuscular fat content
Chr10	Animal QTLdb	Meat_and_Carcass_Association	43105101	43105105	QTL_ID=220120	Trait=Intramuscular fat content
Chr10	Animal QTLdb	Meat_and_Carcass_Association	43496532	43496536	QTL_ID=220122	Trait=Intramuscular fat content
Chr10	Animal QTLdb	Meat_and_Carcass_Association	43603089	43603093	QTL_ID=220119	Trait=Intramuscular fat content
Chr10	Animal QTLdb	Meat_and_Carcass_Association	45373771	45373775	QTL_ID=147409	Trait=Intramuscular fat content
Chr11	Animal QTLdb	Meat_and_Carcass_Association	3616390	3616394	QTL_ID=147410	Trait=Intramuscular fat content
Chr11	Animal QTLdb	Meat_and_Carcass_Association	4700043	4700047	QTL_ID=147411	Trait=Intramuscular fat content
Chr11	Animal QTLdb	Meat_and_Carcass_Association	12429442	12429446	QTL_ID=147412	Trait=Intramuscular fat content
Chr11	Animal QTLdb	Meat_and_Carcass_Association	15309307	15309311	QTL_ID=147413	Trait=Intramuscular fat content
Chr11	Animal QTLdb	Meat_and_Carcass_Association	15829197	15829201	QTL_ID=147414	Trait=Intramuscular fat content
Chr11	Animal QTLdb	Meat_and_Carcass_Association	18298256	18298260	QTL_ID=147416	Trait=Intramuscular fat content
Chr11	Animal QTLdb	Meat_and_Carcass_Association	18353950	18353954	QTL_ID=193545	Trait=Intramuscular fat content
Chr11	Animal QTLdb	Meat_and_Carcass_Association	18975157	18975161	QTL_ID=193546	Trait=Intramuscular fat content
Chr11	Animal QTLdb	Meat_and_Carcass_Association	19018313	19018317	QTL_ID=147418	Trait=Intramuscular fat content
Chr11	Animal QTLdb	Meat_and_Carcass_Association	19043906	19043910	QTL_ID=147417	Trait=Intramuscular fat content
Chr11	Animal QTLdb	Meat_and_Carcass_Association	20464757	20464761	QTL_ID=193547	Trait=Intramuscular fat content
Chr11	Animal QTLdb	Meat_and_Carcass_Association	20954527	20954531	QTL_ID=125485	Trait=Intramuscular fat content
Chr11	Animal QTLdb	Meat_and_Carcass_Association	27524013	27524017	QTL_ID=147419	Trait=Intramuscular fat content
Chr11	Animal QTLdb	Meat_and_Carcass_Association	29520723	29520727	QTL_ID=147420	Trait=Intramuscular fat content
Chr11	Animal QTLdb	Meat_and_Carcass_Association	32038020	32038024	QTL_ID=147421	Trait=Intramuscular fat content
Chr11	Animal QTLdb	Meat_and_Carcass_Association	37534834	37534838	QTL_ID=147422	Trait=Intramuscular fat content
Chr11	Animal QTLdb	Meat_and_Carcass_Association	38774090	38774094	QTL_ID=147423	Trait=Intramuscular fat content
Chr11	Animal QTLdb	Meat_and_Carcass_Association	39175028	39175032	QTL_ID=147424	Trait=Intramuscular fat content
Chr11	Animal QTLdb	Meat_and_Carcass_Association	43822542	43822546	QTL_ID=147426	Trait=Intramuscular fat content
Chr11	Animal QTLdb	Meat_and_Carcass_Association	44959809	44959813	QTL_ID=147427	Trait=Intramuscular fat content
Chr11	Animal QTLdb	Meat_and_Carcass_Association	47004419	47004423	QTL_ID=147428	Trait=Intramuscular fat content
Chr11	Animal QTLdb	Meat_and_Carcass_Association	47893515	47893519	QTL_ID=147429	Trait=Intramuscular fat content
Chr11	Animal QTLdb	Meat_and_Carcass_Association	48383304	48383308	QTL_ID=147431	Trait=Intramuscular fat content
Chr11	Animal QTLdb	Meat_and_Carcass_Association	48443179	48443183	QTL_ID=147432	Trait=Intramuscular fat content
Chr11	Animal QTLdb	Meat_and_Carcass_Association	48566289	48566293	QTL_ID=147433	Trait=Intramuscular fat content
Chr11	Animal QTLdb	Meat_and_Carcass_Association	48704730	48704734	QTL_ID=147434	Trait=Intramuscular fat content
Chr11	Animal QTLdb	Meat_and_Carcass_Association	48726270	48726274	QTL_ID=147435	Trait=Intramuscular fat content
Chr11	Animal QTLdb	Meat_and_Carcass_Association	49465655	49465659	QTL_ID=147436	Trait=Intramuscular fat content
Chr11	Animal QTLdb	Meat_and_Carcass_Association	62934210	62934214	QTL_ID=176615	Trait=Intramuscular fat content
Chr11	Animal QTLdb	Meat_and_Carcass_Association	63113770	63113774	QTL_ID=223659	Trait=Intramuscular fat content
Chr11	Animal QTLdb	Meat_and_Carcass_Association	68038847	68038851	QTL_ID=147439	Trait=Intramuscular fat content
Chr11	Animal QTLdb	Meat_and_Carcass_Association	68825362	68825366	QTL_ID=147440	Trait=Intramuscular fat content
Chr11	Animal QTLdb	Meat_and_Carcass_Association	68928232	68928236	QTL_ID=147441	Trait=Intramuscular fat content
Chr11	Animal QTLdb	Meat_and_Carcass_Association	69242302	69242306	QTL_ID=147442	Trait=Intramuscular fat content
Chr11	Animal QTLdb	Meat_and_Carcass_Association	69426596	69426600	QTL_ID=147443	Trait=Intramuscular fat content
Chr11	Animal QTLdb	Meat_and_Carcass_Association	70319626	70319630	QTL_ID=147444	Trait=Intramuscular fat content
Chr11	Animal QTLdb	Meat_and_Carcass_Association	75806085	75806089	QTL_ID=193548	Trait=Intramuscular fat content
Chr12	Animal QTLdb	Meat_and_Carcass_Association	924490	924494	QTL_ID=172584	Trait=Intramuscular fat content
Chr12	Animal QTLdb	Meat_and_Carcass_Association	8442876	8442880	QTL_ID=147445	Trait=Intramuscular fat content
Chr12	Animal QTLdb	Meat_and_Carcass_Association	8567289	8567293	QTL_ID=147446	Trait=Intramuscular fat content
Chr12	Animal QTLdb	Meat_and_Carcass_Association	24894041	24894045	QTL_ID=147447	Trait=Intramuscular fat content
Chr12	Animal QTLdb	Meat_and_Carcass_Association	24945879	24945883	QTL_ID=147448	Trait=Intramuscular fat content
Chr12	Animal QTLdb	Meat_and_Carcass_Association	32543162	32543166	QTL_ID=238778	Trait=Intramuscular fat content
Chr12	Animal QTLdb	Meat_and_Carcass_Association	33290334	33290338	QTL_ID=65372	Trait=Intramuscular fat content
Chr12	Animal QTLdb	Meat_and_Carcass_Association	38875043	38875047	QTL_ID=193135	Trait=Intramuscular fat content
Chr12	Animal QTLdb	Meat_and_Carcass_Association	42703009	42703013	QTL_ID=147450	Trait=Intramuscular fat content
Chr12	Animal QTLdb	Meat_and_Carcass_Association	44360789	44360793	QTL_ID=106199	Trait=Intramuscular fat content
Chr12	Animal QTLdb	Meat_and_Carcass_Association	45575318	45575322	QTL_ID=121863	Trait=Intramuscular fat content
Chr12	Animal QTLdb	Meat_and_Carcass_Association	45575318	45575322	QTL_ID=37669	Trait=Intramuscular fat content
Chr12	Animal QTLdb	Meat_and_Carcass_Association	46604382	46604386	QTL_ID=147451	Trait=Intramuscular fat content
Chr12	Animal QTLdb	Meat_and_Carcass_Association	46941611	46941615	QTL_ID=37701	Trait=Intramuscular fat content
Chr12	Animal QTLdb	Meat_and_Carcass_Association	50693288	50693292	QTL_ID=37670	Trait=Intramuscular fat content
Chr12	Animal QTLdb	Meat_and_Carcass_Association	50693288	50693292	QTL_ID=121865	Trait=Intramuscular fat content
Chr12	Animal QTLdb	Meat_and_Carcass_Association	51050057	51050061	QTL_ID=37671	Trait=Intramuscular fat content
Chr12	Animal QTLdb	Meat_and_Carcass_Association	52346982	52346986	QTL_ID=147452	Trait=Intramuscular fat content
Chr12	Animal QTLdb	Meat_and_Carcass_Association	52654239	52654243	QTL_ID=37672	Trait=Intramuscular fat content
Chr12	Animal QTLdb	Meat_and_Carcass_Association	53209425	53209429	QTL_ID=37673	Trait=Intramuscular fat content
Chr12	Animal QTLdb	Meat_and_Carcass_Association	53209425	53209429	QTL_ID=121868	Trait=Intramuscular fat content
Chr12	Animal QTLdb	Meat_and_Carcass_Association	53618160	53618164	QTL_ID=37674	Trait=Intramuscular fat content
Chr12	Animal QTLdb	Meat_and_Carcass_Association	53945416	53945420	QTL_ID=37675	Trait=Intramuscular fat content
Chr12	Animal QTLdb	Meat_and_Carcass_Association	54016483	54016487	QTL_ID=37676	Trait=Intramuscular fat content
Chr12	Animal QTLdb	Meat_and_Carcass_Association	54215583	54215587	QTL_ID=37677	Trait=Intramuscular fat content
Chr12	Animal QTLdb	Meat_and_Carcass_Association	54360841	54360845	QTL_ID=37700	Trait=Intramuscular fat content
Chr12	Animal QTLdb	Meat_and_Carcass_Association	54394386	54394390	QTL_ID=37697	Trait=Intramuscular fat content
Chr12	Animal QTLdb	Meat_and_Carcass_Association	54394386	54394390	QTL_ID=121871	Trait=Intramuscular fat content
Chr12	Animal QTLdb	Meat_and_Carcass_Association	54636108	54636112	QTL_ID=37678	Trait=Intramuscular fat content
Chr12	Animal QTLdb	Meat_and_Carcass_Association	54636108	54636112	QTL_ID=121875	Trait=Intramuscular fat content
Chr12	Animal QTLdb	Meat_and_Carcass_Association	54846351	54846355	QTL_ID=37680	Trait=Intramuscular fat content
Chr12	Animal QTLdb	Meat_and_Carcass_Association	55093695	55093699	QTL_ID=37681	Trait=Intramuscular fat content
Chr12	Animal QTLdb	Meat_and_Carcass_Association	55120477	55120481	QTL_ID=37683	Trait=Intramuscular fat content
Chr12	Animal QTLdb	Meat_and_Carcass_Association	55351877	55351881	QTL_ID=37684	Trait=Intramuscular fat content
Chr12	Animal QTLdb	Meat_and_Carcass_Association	55447602	55447606	QTL_ID=121882	Trait=Intramuscular fat content
Chr12	Animal QTLdb	Meat_and_Carcass_Association	55447602	55447606	QTL_ID=21957	Trait=Intramuscular fat content
Chr12	Animal QTLdb	Meat_and_Carcass_Association	55475540	55475544	QTL_ID=37685	Trait=Intramuscular fat content
Chr12	Animal QTLdb	Meat_and_Carcass_Association	56060290	56060294	QTL_ID=37686	Trait=Intramuscular fat content
Chr12	Animal QTLdb	Meat_and_Carcass_Association	56068845	56068849	QTL_ID=37687	Trait=Intramuscular fat content
Chr12	Animal QTLdb	Meat_and_Carcass_Association	56556312	56556316	QTL_ID=37688	Trait=Intramuscular fat content
Chr12	Animal QTLdb	Meat_and_Carcass_Association	56560853	56560857	QTL_ID=37689	Trait=Intramuscular fat content
Chr12	Animal QTLdb	Meat_and_Carcass_Association	56928203	56928207	QTL_ID=147453	Trait=Intramuscular fat content
Chr12	Animal QTLdb	Meat_and_Carcass_Association	57413475	57413479	QTL_ID=147454	Trait=Intramuscular fat content
Chr12	Animal QTLdb	Meat_and_Carcass_Association	57419420	57419424	QTL_ID=147455	Trait=Intramuscular fat content
Chr12	Animal QTLdb	Meat_and_Carcass_Association	57528058	57528062	QTL_ID=147456	Trait=Intramuscular fat content
Chr12	Animal QTLdb	Meat_and_Carcass_Association	57534188	57534192	QTL_ID=147457	Trait=Intramuscular fat content
Chr12	Animal QTLdb	Meat_and_Carcass_Association	57593075	57593079	QTL_ID=37690	Trait=Intramuscular fat content
Chr12	Animal QTLdb	Meat_and_Carcass_Association	57606320	57606324	QTL_ID=147459	Trait=Intramuscular fat content
Chr12	Animal QTLdb	Meat_and_Carcass_Association	57630690	57630694	QTL_ID=147460	Trait=Intramuscular fat content
Chr12	Animal QTLdb	Meat_and_Carcass_Association	57653382	57653386	QTL_ID=147461	Trait=Intramuscular fat content
Chr12	Animal QTLdb	Meat_and_Carcass_Association	57653382	57653386	QTL_ID=37691	Trait=Intramuscular fat content
Chr12	Animal QTLdb	Meat_and_Carcass_Association	57686253	57686257	QTL_ID=37692	Trait=Intramuscular fat content
Chr12	Animal QTLdb	Meat_and_Carcass_Association	57806703	57806707	QTL_ID=37693	Trait=Intramuscular fat content
Chr12	Animal QTLdb	Meat_and_Carcass_Association	57885887	57885891	QTL_ID=37699	Trait=Intramuscular fat content
Chr12	Animal QTLdb	Meat_and_Carcass_Association	57886841	57886845	QTL_ID=37698	Trait=Intramuscular fat content
Chr12	Animal QTLdb	Meat_and_Carcass_Association	57923631	57923635	QTL_ID=37696	Trait=Intramuscular fat content
Chr12	Animal QTLdb	Meat_and_Carcass_Association	58094876	58094880	QTL_ID=37694	Trait=Intramuscular fat content
Chr12	Animal QTLdb	Meat_and_Carcass_Association	58162725	58162729	QTL_ID=37695	Trait=Intramuscular fat content
Chr12	Animal QTLdb	Meat_and_Carcass_Association	58378526	58378530	QTL_ID=147463	Trait=Intramuscular fat content
Chr12	Animal QTLdb	Meat_and_Carcass_Association	58432369	58432373	QTL_ID=147462	Trait=Intramuscular fat content
Chr13	Animal QTLdb	Meat_and_Carcass_Association	2175043	2175047	QTL_ID=147464	Trait=Intramuscular fat content
Chr13	Animal QTLdb	Meat_and_Carcass_Association	3243459	3243463	QTL_ID=147465	Trait=Intramuscular fat content
Chr13	Animal QTLdb	Meat_and_Carcass_Association	4263275	4263279	QTL_ID=147466	Trait=Intramuscular fat content
Chr13	Animal QTLdb	Meat_and_Carcass_Association	4764177	4764181	QTL_ID=147467	Trait=Intramuscular fat content
Chr13	Animal QTLdb	Meat_and_Carcass_Association	5297427	5297431	QTL_ID=147468	Trait=Intramuscular fat content
[truncated: 898 more rows]
