# Supplementary material for: Constructing eRNA-mediated gene regulatory networks to explore the genetic basis of muscle and fat-relevant traits in pigs
Source: Genet Sel Evol. 2024 Apr 9;56:28. doi: 10.1186/s12711-024-00897-4 (PMC11003151; doi:10.1186/s12711-024-00897-4)
Supplement: Supplementary file 3 — Additional file 3: Table S2. The list of primers for enhancer elements used in the self-transcribing active regulatory region sequencing (STARR-seq) system. [file 12711_2024_897_MOESM3_ESM.xlsx]

## Sheet: Sheet1
Coordinates of the target sequence	Primer name	5' to 3'
chr11:19057527-19059927	1-F	actgggtgagcttgatctgc
chr11:19057527-19059927	1-R	GGAATAAGCCAGTGCCTGAG
chr14:111444643-111447043	2-F	ACATGGGAGTCATCATGCAA
chr14:111444643-111447043	2-R	TTCCTGGGACATCTCCAAAC
chr14:111447650-111450050	3-F	AAAATTCCATCCCCACCTTC
chr14:111447650-111450050	3-R	cacctgtgccattatggaagt
chr14:111449737-111452137	4-F	cggccctaaaaagacaaaaa
chr14:111449737-111452137	4-R	gagaagggcagttgacaagc
chr14:111481209-111483609	5-F	cctggaacagccaaatcact
chr14:111481209-111483609	5-R	caccctcagcatatggaggt
chr14:138318719-138321119	6-F	AACTGAAACCAGGGAGCAGA
chr14:138318719-138321119	6-R	CAAAAGGGCATGTTTGGTCT
chr15:4533493-4535893	7-F	ttggaactcccctcaacaac
chr15:4533493-4535893	7-R	TCTCCTGCAGTCCTGAGGTT
chr15:82377018-82379418	8-F	gccaaagggtttgactggta
chr15:82377018-82379418	8-R	TTGACAGGCAGCATCAAAAG
chr16:52623455-52625855	9-F	GGCAGTGATATTTGCGGTCT
chr16:52623455-52625855	9-R	gggtgtgattgcagaggttt
chr18:49928394-49930794	10-F	gcagccctaaaaagcaagaa
chr18:49928394-49930794	10-R	tccggagctgcagtcttaat
chr18:49954789-49957189	11-F	TTCTCACCTCTGCCCAGACT
chr18:49954789-49957189	11-R	AGAGGTGGCATCCAAAACAC
chr2:132434539-132436939	12-F	GCATTTGCCCAGACACTTTT
chr2:132434539-132436939	12-R	AGTGGGTGCCTTGAGAAATG
chr3:74493309-74495709	13-F	CCCTTTCTGCAGTCTGGTGT
chr3:74493309-74495709	13-R	TGGCTCTTTGGCTGAGTTTT
chr4:75352425-75354825	14-F	CTCTCCCCAAGCAGTTTCTG
chr4:75352425-75354825	14-R	GTGTGCTGGGGAGGAAGTAA
chr7:50572378-50574778	15-F	ACCCACAGGTGAACAAAAGC
chr7:50572378-50574778	15-R	CTGAGCTAgcagcctgacct
chr7:54344005-54346405	16-F	gatggaactcgcaacctcat
chr7:54344005-54346405	16-R	tggggaagagagaagagcaa
chr7:57614445-57616845	17-F	acctccaggatccctgtctt
chr7:57614445-57616845	17-R	TCTGAGGCCTGAACTTGCTT
chr7:85894802-85897202	18-F	ATGGTGACTCTGCCTTGACC
chr7:85894802-85897202	18-R	attggccatttcacatggtt
chr7:85896389-85898789	19-F	agcggccacaatgagtaaac
chr7:85896389-85898789	19-R	CCGTCACTCTGCAAGTCAAA
chr9:3344814-3347214	20-F	attccagaaagcccagacct
chr9:3344814-3347214	20-R	GGGAAATACCAAGACGCAGA
chr9:3349212-3351612	21-F	ACTTTCCTTTGCCCGTTTTC
chr9:3349212-3351612	21-R	ATCACCGTCCTGTCACACAA
chr9:3350985-3353385	22-F	catgtggaggttcccagact
chr9:3350985-3353385	22-R	CCCCACTCTGTGGCATATCT
