# Supplementary material for: Constructing eRNA-mediated gene regulatory networks to explore the genetic basis of muscle and fat-relevant traits in pigs
Source: Genet Sel Evol. 2024 Apr 9;56:28. doi: 10.1186/s12711-024-00897-4 (PMC11003151; doi:10.1186/s12711-024-00897-4)
Supplement: Supplementary file 5 — Additional file 5: Table S3. The siRNA target sequence and RT-qPCR primers. [file 12711_2024_897_MOESM5_ESM.xlsx]

## Sheet: Sheet1
Product name	Target sequence	Forward primer	Reverse primer
si-m-RB1_001	CGTGGATTCTGAACGTACT	CAAATTAGAACGGACGTGTGAAC	ACCAGGTCATCTTCCATCTGT
si-m-SLC27A6_002	GCTTGGAAGCATAGAAGAA	CTGGTCACGGTGCTGGATAAGTTC	AGCGAGGAGTGGTTCAGGAGAG
si-m-RGMA_003	GCCAACAGCCTGAAGATCA	AGAGGACCTTATGAGCCAGCA	GCAGTGAGTGTAGTTGGGGG
si-m-APLF_001	GCAGGAACCTGTGAAGATA	GTGTCCCTATGGAGCGTCTTGTTAC	TAGTCTTCCTCGTCCTCATCGTCAC
si-m-UBTD2_001	CATCTGTGATGGAGACCAA	GCCTCTCACGGATAAGATGAAGCTG	GCACAGGCTGGCTCACTATAACC
