# Supplementary material for: Constructing eRNA-mediated gene regulatory networks to explore the genetic basis of muscle and fat-relevant traits in pigs
Source: Genet Sel Evol. 2024 Apr 9;56:28. doi: 10.1186/s12711-024-00897-4 (PMC11003151; doi:10.1186/s12711-024-00897-4)
Supplement: Supplementary file 6 — Additional file 6: Table S4. Identified locations of enhancers in each tissue. [file 12711_2024_897_MOESM6_ESM.xlsx]

## Sheet: Sheet1
Duroc muscle			Duroc fat			ES muscle			ES fat
chr	start	end	chr	start	end	chr	start	end	chr	start	end
chr1	48833	52861	chr1	89838	90490	chr1	48827	52139	chr1	383873	384673
chr1	68974	70027	chr1	194049	194971	chr1	52338	52822	chr1	426588	428073
chr1	86023	88012	chr1	426335	427864	chr1	68492	70703	chr1	431305	431722
chr1	89304	90573	chr1	487690	488175	chr1	84837	91774	chr1	431907	432544
chr1	96460	99500	chr1	557068	557747	chr1	96256	99520	chr1	487626	488249
chr1	193552	195065	chr1	630012	631717	chr1	99735	100487	chr1	508537	509141
chr1	201728	203175	chr1	647165	654054	chr1	100673	102201	chr1	557047	557817
chr1	203480	204224	chr1	669206	670937	chr1	182636	183255	chr1	630094	631815
chr1	217978	219116	chr1	671316	673279	chr1	193832	195086	chr1	648587	651323
chr1	222190	223914	chr1	710389	712734	chr1	201581	203126	chr1	651340	652401
chr1	225500	228783	chr1	731957	733017	chr1	203513	204323	chr1	670371	670926
chr1	229033	232708	chr1	758779	763179	chr1	216585	219127	chr1	671520	673332
chr1	249243	250086	chr1	765178	769465	chr1	219356	219825	chr1	673486	675036
chr1	289246	290906	chr1	776022	780594	chr1	222503	223914	chr1	687034	688902
chr1	304572	306402	chr1	794597	797833	chr1	225528	232676	chr1	710179	712673
chr1	327216	327757	chr1	800972	802869	chr1	235177	237405	chr1	726869	728451
chr1	393665	394655	chr1	803161	804508	chr1	249716	250197	chr1	732122	732973
chr1	406779	408878	chr1	825014	828870	chr1	256632	257656	chr1	741785	742529
chr1	426161	428088	chr1	829444	832337	chr1	261878	262306	chr1	759223	761593
chr1	430364	430994	chr1	832598	834242	chr1	288227	291813	chr1	764959	769775
chr1	431931	432756	chr1	834464	835867	chr1	303526	306187	chr1	773844	774703
chr1	487855	488132	chr1	862939	865028	chr1	306600	308137	chr1	776342	779351
chr1	508607	509181	chr1	865197	867789	chr1	317904	318618	chr1	794691	797891
chr1	556864	558164	chr1	870296	871158	chr1	326751	327454	chr1	801961	802925
chr1	648581	649264	chr1	873153	874685	chr1	337454	340325	chr1	803248	803842
chr1	778285	779167	chr1	890487	893571	chr1	393479	394854	chr1	825305	828189
chr1	857382	858234	chr1	897490	901603	chr1	406025	408890	chr1	830375	831259
chr1	892190	892807	chr1	909570	915208	chr1	425990	428902	chr1	832762	834302
chr1	899351	900276	chr1	921906	924772	chr1	430159	433403	chr1	834460	834943
chr1	900433	900785	chr1	925514	927435	chr1	451424	452570	chr1	848032	848593
chr1	925817	926081	chr1	935897	936774	chr1	475038	476537	chr1	849902	851029
chr1	966705	967240	chr1	966586	967672	chr1	487882	488184	chr1	858454	859604
chr1	1166231	1167446	chr1	978383	979287	chr1	500856	501228	chr1	863842	864784
chr1	1169846	1170354	chr1	990895	991727	chr1	508606	509222	chr1	865225	866628
chr1	1172587	1173326	chr1	999668	1001894	chr1	530469	532597	chr1	890320	893565
chr1	1173501	1174569	chr1	1152077	1153273	chr1	556888	557884	chr1	898519	901440
chr1	1359423	1359743	chr1	1358298	1360684	chr1	574344	575561	chr1	909924	913222
chr1	1521925	1523314	chr1	1399537	1400052	chr1	630978	631282	chr1	916139	916768
chr1	1543117	1543630	chr1	1459547	1460501	chr1	671504	672316	chr1	916948	918410
chr1	1545279	1546920	chr1	1495572	1496422	chr1	711190	711619	chr1	919703	920720
chr1	1548662	1550170	chr1	1521410	1523540	chr1	760777	761043	chr1	922109	923277
chr1	1554844	1556122	chr1	1543259	1543985	chr1	765912	767303	chr1	923455	924720
chr1	1556682	1559030	chr1	1544668	1547227	chr1	777115	779310	chr1	925286	927200
chr1	1582001	1582486	chr1	1555438	1556082	chr1	826366	827272	chr1	959067	960339
chr1	1582658	1583391	chr1	1556274	1557250	chr1	865323	866108	chr1	965320	967277
chr1	1591600	1592840	chr1	1697075	1697749	chr1	890703	891430	chr1	977834	979925
chr1	1592985	1593505	chr1	1742720	1744113	chr1	899212	901021	chr1	990502	991758
chr1	1593790	1594439	chr1	1756941	1758097	chr1	911355	912175	chr1	999926	1001930
chr1	1725625	1726292	chr1	1767674	1769314	chr1	925779	926049	chr1	1024344	1026147
chr1	1767577	1769243	chr1	1769375	1770995	chr1	1165927	1166922	chr1	1152638	1153568
chr1	1769504	1770784	chr1	1773996	1777170	chr1	1169831	1170319	chr1	1357958	1360478
chr1	1774424	1777119	chr1	1833795	1837421	chr1	1171983	1173364	chr1	1379841	1380377
chr1	2146396	2147421	chr1	1839668	1842121	chr1	1173487	1175070	chr1	1380607	1381269
chr1	2289358	2290652	chr1	1849266	1851277	chr1	1521903	1522405	chr1	1382074	1383122
chr1	2319299	2322594	chr1	1903961	1905935	chr1	1524983	1526284	chr1	1460822	1461425
chr1	2337837	2339528	chr1	1906092	1906811	chr1	1535975	1536381	chr1	1521817	1523190
chr1	2371916	2374594	chr1	1909778	1911377	chr1	1543055	1544471	chr1	1543200	1543966
chr1	2375058	2375772	chr1	1922128	1923461	chr1	1544901	1547014	chr1	1544365	1547149
chr1	2382866	2385150	chr1	1931343	1932765	chr1	1548649	1550369	chr1	1554941	1556082
chr1	2386335	2386902	chr1	1933312	1934320	chr1	1554839	1556114	chr1	1566564	1567051
chr1	2425668	2426551	chr1	2145940	2147486	chr1	1556357	1560047	chr1	1576821	1577419
chr1	2432354	2436613	chr1	2327646	2328496	chr1	1579216	1581115	chr1	1581848	1582451
chr1	2507227	2508580	chr1	2373093	2374557	chr1	1581384	1581665	chr1	1591225	1592080
chr1	2526113	2526937	chr1	2375081	2375752	chr1	1582007	1582479	chr1	1592282	1594603
chr1	2545385	2545853	chr1	2432849	2434776	chr1	1582636	1583307	chr1	1676121	1676948
chr1	2546023	2548017	chr1	2435196	2436753	chr1	1590465	1591466	chr1	1724924	1726266
chr1	2737256	2737770	chr1	2525956	2527885	chr1	1593735	1595720	chr1	1729109	1729977
chr1	2738115	2738653	chr1	2535302	2536357	chr1	1725262	1726568	chr1	1742674	1743847
chr1	2811330	2813093	chr1	2546936	2547992	chr1	1729085	1729896	chr1	1752418	1753620
chr1	2826301	2828588	chr1	2555906	2556708	chr1	1742705	1743871	chr1	1753942	1756129
chr1	2855293	2855883	chr1	2564586	2565128	chr1	1753937	1755697	chr1	1756259	1758766
chr1	2856326	2857030	chr1	2566049	2566662	chr1	1766810	1769279	chr1	1766935	1767267
chr1	3194719	3195575	chr1	2566817	2567492	chr1	1769509	1770890	chr1	1767511	1771060
chr1	3454507	3455064	chr1	2809619	2810056	chr1	1771198	1772255	chr1	1773828	1778064
chr1	3455217	3456264	chr1	2810815	2813050	chr1	1773778	1775280	chr1	1807765	1810012
chr1	3855604	3856203	chr1	2825937	2828889	chr1	1775443	1777485	chr1	1815660	1818047
chr1	3990346	3991009	chr1	2855175	2857412	chr1	1808069	1809636	chr1	1818981	1820526
chr1	4243750	4252881	chr1	2857802	2858432	chr1	1813632	1814025	chr1	1833919	1834870
chr1	4253035	4253528	chr1	2861597	2864029	chr1	1849309	1851316	chr1	1835199	1836125
chr1	4254001	4255559	chr1	2927582	2930963	chr1	1851476	1854092	chr1	1846032	1847757
chr1	4315177	4320103	chr1	2985045	2987098	chr1	1905391	1905730	chr1	1849214	1851607
chr1	4331082	4331845	chr1	3194702	3195646	chr1	2145838	2147516	chr1	1853573	1854108
chr1	4371246	4377597	chr1	3401511	3401855	chr1	2289395	2289990	chr1	1886499	1888035
chr1	4380324	4381378	chr1	3988503	3989146	chr1	2290210	2290647	chr1	1903972	1907144
chr1	4382300	4385284	chr1	4243807	4251554	chr1	2301056	2301710	chr1	1909683	1911435
chr1	4391281	4393036	chr1	4372734	4375231	chr1	2315175	2316256	chr1	1911619	1912781
chr1	4393301	4393834	chr1	4380657	4381422	chr1	2319350	2322475	chr1	1933282	1935037
chr1	4394225	4395601	chr1	4382139	4384677	chr1	2326857	2329237	chr1	1937217	1938010
chr1	4396158	4399747	chr1	4571914	4575128	chr1	2337934	2339119	chr1	1938072	1938885
chr1	4428217	4433648	chr1	4597452	4602164	chr1	2340570	2341781	chr1	2146047	2147494
chr1	4480007	4481827	chr1	4636839	4637941	chr1	2361058	2363259	chr1	2328530	2328890
chr1	4481959	4483386	chr1	4891585	4895920	chr1	2365830	2367191	chr1	2367386	2367995
chr1	4488644	4492485	chr1	4916187	4917468	chr1	2367396	2368488	chr1	2373053	2374606
chr1	4496684	4499198	chr1	4939101	4939812	chr1	2371127	2374593	chr1	2375093	2375947
chr1	4499392	4500116	chr1	4946659	4947293	chr1	2375072	2375902	chr1	2432087	2433411
chr1	4520879	4521480	chr1	4947500	4950062	chr1	2376753	2377459	chr1	2433582	2434822
chr1	4523291	4523581	chr1	4953048	4954184	chr1	2382326	2385852	chr1	2524689	2527937
chr1	4524180	4525470	chr1	4961002	4961818	chr1	2386384	2387603	chr1	2532607	2534204
chr1	4538743	4540308	chr1	5088456	5089426	chr1	2424356	2426102	chr1	2545010	2548100
chr1	4572239	4575282	chr1	5941279	5942168	chr1	2432179	2436723	chr1	2555691	2556845
chr1	4584141	4585955	chr1	6089716	6091793	chr1	2506747	2507623	chr1	2557667	2559582
chr1	4595401	4597206	chr1	6105617	6106237	chr1	2526464	2526876	chr1	2811186	2812760
chr1	4597380	4602974	chr1	6126968	6128755	chr1	2545460	2547956	chr1	2826323	2828875
chr1	4613118	4613605	chr1	6360087	6360556	chr1	2548343	2549430	chr1	2855343	2857102
chr1	4636612	4637407	chr1	6725451	6726197	chr1	2549599	2550330	chr1	2985163	2986334
chr1	4888788	4890348	chr1	6961652	6962950	chr1	2553618	2554804	chr1	3194752	3196158
chr1	4890656	4894166	chr1	6964395	6965139	chr1	2555235	2556064	chr1	3401478	3401857
chr1	4894420	4896199	chr1	6965403	6966774	chr1	2558161	2559435	chr1	3987660	3989232
chr1	4898616	4899328	chr1	6993268	6994590	chr1	2560813	2561320	chr1	4232256	4232813
chr1	4900799	4901260	chr1	6995832	6997696	chr1	2736947	2737713	chr1	4242854	4243685
chr1	4901515	4902621	chr1	7106269	7106644	chr1	2781618	2782427	chr1	4243892	4245894
chr1	4902724	4903419	chr1	7137330	7140141	chr1	2810995	2813060	chr1	4246179	4250864
chr1	4903966	4904346	chr1	7140604	7142469	chr1	2826212	2827614	chr1	4371502	4373482
chr1	4905615	4907353	chr1	7142636	7143838	chr1	2827854	2828745	chr1	4373694	4375795
chr1	4923250	4925083	chr1	7180477	7182203	chr1	2920600	2922156	chr1	4380341	4381401
chr1	4925236	4931693	chr1	7334953	7335657	chr1	2931198	2931942	chr1	4382036	4384338
chr1	4935985	4945504	chr1	7336172	7337355	chr1	2942958	2943624	chr1	4572087	4575676
chr1	4945910	4951047	chr1	7412616	7413339	chr1	3161082	3161437	chr1	4595661	4596071
chr1	4951961	4954634	chr1	7419828	7422909	chr1	3194656	3195728	chr1	4597557	4601088
chr1	4983495	4983987	chr1	7431745	7433872	chr1	3401292	3401853	chr1	4601282	4602555
chr1	5087527	5088349	chr1	7439107	7443377	chr1	3455213	3456238	chr1	4636836	4637243
chr1	5088830	5089500	chr1	7446378	7447219	chr1	3854845	3855384	chr1	4798567	4798844
chr1	5098964	5100956	chr1	7447534	7448292	chr1	3855616	3856187	chr1	4877912	4878215
chr1	5101821	5103428	chr1	7459445	7460400	chr1	3987639	3989170	chr1	4878331	4878955
chr1	5103665	5104260	chr1	7461682	7462529	chr1	3992565	3992896	chr1	4879702	4880092
chr1	5364085	5364892	chr1	7465175	7465750	chr1	4181570	4182347	chr1	4880268	4880818
chr1	5470306	5471665	chr1	7494333	7495487	chr1	4243838	4245856	chr1	4890762	4891407
chr1	5563314	5563743	chr1	7658352	7661061	chr1	4246085	4253465	chr1	4891665	4894176
chr1	5865958	5867478	chr1	7665848	7666885	chr1	4253972	4255510	chr1	4898464	4899404
chr1	5926979	5928051	chr1	7668021	7670671	chr1	4257450	4259570	chr1	4925459	4926294
chr1	6068946	6071272	chr1	7678767	7680688	chr1	4263224	4264707	chr1	4946437	4947277
chr1	6089654	6090486	chr1	7680903	7681495	chr1	4265505	4266642	chr1	4948292	4950021
chr1	6117124	6117707	chr1	7742400	7744054	chr1	4312315	4312786	chr1	4953344	4954667
chr1	6129113	6129652	chr1	7745293	7747002	chr1	4315189	4320329	chr1	5034166	5034772
chr1	6133745	6136845	chr1	7749179	7751510	chr1	4371588	4373401	chr1	5088858	5089468
chr1	6387350	6387793	chr1	7767630	7769564	chr1	4373642	4377583	chr1	5726794	5727516
chr1	6387959	6389084	chr1	7769711	7770287	chr1	4379697	4381362	chr1	5760604	5760843
chr1	6389955	6390909	chr1	7773537	7775818	chr1	4382257	4385235	chr1	6105137	6107187
chr1	6391163	6392530	chr1	7776032	7777016	chr1	4391287	4392933	chr1	6126911	6127844
chr1	6394490	6398191	chr1	7779553	7780357	chr1	4393339	4393812	chr1	6195654	6195994
chr1	6725683	6726188	chr1	7780548	7781943	chr1	4394105	4395590	chr1	6240618	6241326
chr1	6947118	6947728	chr1	7821756	7822637	chr1	4396089	4399775	chr1	6249293	6251401
chr1	6955381	6956390	chr1	7830152	7831047	chr1	4400748	4401507	chr1	6725299	6726209
chr1	6968094	6968446	chr1	7831491	7832959	chr1	4428381	4430743	chr1	6735885	6736801
chr1	6968684	6968955	chr1	7844551	7846313	chr1	4430979	4434025	chr1	6877584	6879859
chr1	6995890	6997637	chr1	7846498	7847609	chr1	4436002	4436539	chr1	6961745	6962425
chr1	7184327	7185257	chr1	7851918	7853952	chr1	4473759	4476566	chr1	6964181	6964800
chr1	7217412	7217869	chr1	7856675	7859420	chr1	4478829	4481771	chr1	6965241	6966639
chr1	7278105	7278803	chr1	7859846	7866500	chr1	4481963	4483902	chr1	6995961	6997676
chr1	7279143	7280258	chr1	7873670	7877642	chr1	4484516	4486379	chr1	7137235	7138250
chr1	7375768	7376694	chr1	7878683	7883438	chr1	4488645	4492401	chr1	7138547	7139232
chr1	7412631	7413800	chr1	7904826	7906411	chr1	4496730	4499789	chr1	7142772	7143317
chr1	7418844	7421271	chr1	7914813	7916564	chr1	4519814	4520142	chr1	7180394	7180824
chr1	7428219	7429186	chr1	7934094	7936144	chr1	4520942	4522553	chr1	7419905	7421500
chr1	7430817	7433687	chr1	7961163	7961891	chr1	4524219	4524781	chr1	7421654	7422941
chr1	7437487	7439797	chr1	7962135	7962676	chr1	4524933	4525481	chr1	7439029	7439918
chr1	7439948	7444254	chr1	8026747	8029612	chr1	4525667	4527816	chr1	7441375	7443303
chr1	7446569	7446930	chr1	8088849	8092690	chr1	4532177	4532895	chr1	7453332	7453859
chr1	7454443	7455437	chr1	8093582	8095116	chr1	4537513	4541241	chr1	7459299	7460595
chr1	7458697	7460408	chr1	8100197	8101072	chr1	4542031	4542467	chr1	7461763	7462291
chr1	7463274	7466648	chr1	8104971	8107621	chr1	4542731	4543269	chr1	7658271	7663210
chr1	7468156	7470411	chr1	8118993	8121035	chr1	4572321	4575122	chr1	7678735	7680692
chr1	7546515	7547456	chr1	8160564	8161778	chr1	4594872	4604684	chr1	7680882	7681536
chr1	7662447	7663161	chr1	8188470	8190198	chr1	4613833	4614352	chr1	7704703	7705040
chr1	7678301	7680707	chr1	8200683	8201571	chr1	4624628	4625417	chr1	7721557	7722017
chr1	7680873	7681436	chr1	8210575	8212526	chr1	4636391	4637379	chr1	7742614	7743516
chr1	7980598	7982605	chr1	8328643	8329656	chr1	4641853	4643011	chr1	7744939	7745723
chr1	8105866	8107296	chr1	8329873	8333717	chr1	4743813	4744191	chr1	7767956	7769945
chr1	8332286	8332594	chr1	8335225	8335744	chr1	4792021	4792551	chr1	7775308	7775701
chr1	8347762	8349319	chr1	8347314	8350462	chr1	4795630	4796245	chr1	7776112	7777135
chr1	8364912	8366084	chr1	8361815	8363864	chr1	4800913	4801844	chr1	7799145	7800000
chr1	8543585	8544469	chr1	8364818	8366876	chr1	4889731	4890365	chr1	7830402	7831260
chr1	8550908	8552639	chr1	8405734	8406623	chr1	4890644	4894134	chr1	7831557	7833345
chr1	8557373	8561355	chr1	8422112	8424824	chr1	4894249	4896075	chr1	7844822	7845752
chr1	8609517	8610450	chr1	8543631	8544363	chr1	4898722	4899339	chr1	7857250	7859052
chr1	8669278	8670446	chr1	8609148	8610203	chr1	4901523	4903367	chr1	7859846	7861673
chr1	8677897	8678929	chr1	8789411	8790001	chr1	4905613	4907959	chr1	7861954	7863010
chr1	8736095	8739897	chr1	9035919	9038917	chr1	4911416	4912923	chr1	7863805	7866090
chr1	8782410	8783210	chr1	9047490	9049286	chr1	4916076	4918271	chr1	7874377	7876465
chr1	8785692	8787477	chr1	9049491	9051002	chr1	4920206	4921289	chr1	7878520	7883476
chr1	9049593	9050085	chr1	9090230	9095183	chr1	4923367	4925043	chr1	7892702	7893859
chr1	9058347	9061783	chr1	9095609	9096561	chr1	4925272	4929720	chr1	7905560	7907124
chr1	9090641	9091692	chr1	9127243	9128063	chr1	4929931	4930370	chr1	7914721	7916580
chr1	9091849	9092753	chr1	9130631	9131402	chr1	4931384	4933513	chr1	7934515	7936827
chr1	9206943	9208043	chr1	9148353	9152811	chr1	4936179	4941100	chr1	7941611	7942146
chr1	9208329	9209199	chr1	9156745	9158145	chr1	4941292	4942158	chr1	7961094	7961794
chr1	9295385	9297999	chr1	9159611	9161733	chr1	4942807	4944377	chr1	7962158	7962754
chr1	9307552	9312228	chr1	9161920	9162999	chr1	4944904	4945517	chr1	7981350	7982376
chr1	9356983	9358150	chr1	9185732	9188392	chr1	4945918	4951011	chr1	7983506	7984592
chr1	9359557	9360093	chr1	9188657	9190294	chr1	4952032	4954689	chr1	8027109	8028113
chr1	9439803	9441010	chr1	9190618	9192026	chr1	4959807	4962528	chr1	8028476	8029617
chr1	9455037	9456556	chr1	9193353	9193835	chr1	4984185	4986149	chr1	8049924	8050915
chr1	9730467	9731013	chr1	9194721	9196168	chr1	4988366	4988649	chr1	8088696	8091319
chr1	9765372	9766240	chr1	9205638	9208120	chr1	5008034	5009085	chr1	8092956	8095047
chr1	9880344	9882736	chr1	9208277	9209851	chr1	5074423	5074815	chr1	8100363	8101093
chr1	9992513	9992831	chr1	9221515	9223333	chr1	5080047	5081218	chr1	8103652	8107529
chr1	9992966	9994481	chr1	9226282	9229956	chr1	5087389	5088333	chr1	8119243	8119822
chr1	9995214	9996590	chr1	9245476	9246096	chr1	5088492	5089579	chr1	8141799	8143000
chr1	9997016	9997360	chr1	9254671	9259504	chr1	5098991	5100943	chr1	8160346	8161739
chr1	10050395	10052885	chr1	9259667	9260694	chr1	5101899	5104230	chr1	8161953	8162331
chr1	10054219	10054700	chr1	9294919	9298124	chr1	5470373	5471600	chr1	8185128	8186073
chr1	10054884	10055427	chr1	9306633	9312197	chr1	5473952	5474758	chr1	8194451	8195344
chr1	10056707	10057009	chr1	9313261	9314438	chr1	5545937	5547076	chr1	8202876	8203819
chr1	10061637	10062114	chr1	9328750	9329846	chr1	5557009	5558191	chr1	8328063	8335332
chr1	10086583	10088737	chr1	9449239	9449724	chr1	5559127	5559403	chr1	8337941	8339566
chr1	10106100	10107869	chr1	9491698	9492310	chr1	5562716	5563832	chr1	8347406	8350568
chr1	10109429	10110232	chr1	9506723	9507660	chr1	5564714	5564945	chr1	8361718	8363884
chr1	10130104	10131394	chr1	9623003	9624078	chr1	5604943	5605551	chr1	8364138	8366650
chr1	10141617	10144238	chr1	9730049	9731015	chr1	5865276	5867510	chr1	8385633	8386390
chr1	10147068	10147983	chr1	9761799	9762896	chr1	5876326	5876884	chr1	8407425	8408125
chr1	10149102	10149929	chr1	9765068	9766585	chr1	5919855	5920703	chr1	8417158	8417662
chr1	10152358	10154506	chr1	9871211	9873144	chr1	5927023	5927526	chr1	8422156	8422567
chr1	10154703	10155255	chr1	9873626	9874946	chr1	5929170	5929940	chr1	8422725	8425000
chr1	10175242	10175868	chr1	9880825	9882702	chr1	5944620	5945184	chr1	8428700	8429139
chr1	10176057	10178255	chr1	9903849	9905105	chr1	5947065	5948091	chr1	8543605	8544289
chr1	10207248	10209746	chr1	9907322	9908666	chr1	5952101	5952717	chr1	8609397	8610193
chr1	10215390	10215846	chr1	9992366	9994475	chr1	6068956	6071247	chr1	8761292	8762040
chr1	10216814	10217414	chr1	10025699	10027163	chr1	6072262	6072916	chr1	8767675	8768032
chr1	10219743	10220403	chr1	10221927	10223671	chr1	6089671	6091456	chr1	8768265	8768709
chr1	10232442	10233203	chr1	10310108	10313370	chr1	6092328	6093147	chr1	9035708	9038020
chr1	10310197	10312548	chr1	10352968	10355744	chr1	6093585	6094305	chr1	9045516	9046419
chr1	10312733	10313218	chr1	10556379	10557295	chr1	6105799	6106268	chr1	9047577	9049267
chr1	10353874	10354952	chr1	10557455	10558060	chr1	6127177	6128819	chr1	9049514	9051031
chr1	10371346	10372838	chr1	10674718	10675899	chr1	6129054	6129389	chr1	9075198	9075664
chr1	10673227	10674941	chr1	11357318	11358380	chr1	6132123	6132952	chr1	9078785	9079685
chr1	10675035	10675862	chr1	11398384	11402584	chr1	6133268	6136637	chr1	9085321	9087250
chr1	11531703	11532937	chr1	11449531	11452081	chr1	6147207	6147952	chr1	9089287	9089800
chr1	11851816	11852434	chr1	11463221	11464280	chr1	6282553	6283667	chr1	9090322	9095303
chr1	11885388	11887159	chr1	11515433	11516040	chr1	6387374	6389428	chr1	9095431	9096721
chr1	11914769	11915411	chr1	11517311	11519825	chr1	6393906	6395479	chr1	9121266	9123462
chr1	11915734	11916583	chr1	11529689	11533038	chr1	6395787	6397718	chr1	9123648	9124688
chr1	12148447	12148750	chr1	11666633	11668366	chr1	6406502	6407186	chr1	9127283	9128068
chr1	12174520	12175138	chr1	11668550	11669148	chr1	6478873	6479280	chr1	9130550	9131430
chr1	12302492	12303778	chr1	11740726	11741896	chr1	6494145	6494824	chr1	9147046	9152494
chr1	12354969	12357360	chr1	11784675	11785809	chr1	6513149	6515349	chr1	9156118	9156628
chr1	12368909	12370184	chr1	11881201	11882604	chr1	6519244	6520080	chr1	9157019	9158164
chr1	12378273	12380101	chr1	11885279	11888195	chr1	6638941	6640319	chr1	9160327	9161694
chr1	12391832	12393008	chr1	11914863	11916404	chr1	6640552	6641436	chr1	9161979	9162830
chr1	12649216	12650304	chr1	11939979	11940610	chr1	6747189	6747506	chr1	9166201	9166687
chr1	12650563	12651186	chr1	11982898	11984270	chr1	6793396	6793766	chr1	9167324	9169720
chr1	13665994	13666492	chr1	12029383	12030441	chr1	6812058	6812810	chr1	9185085	9186564
chr1	13669273	13670518	chr1	12095137	12096372	chr1	6854665	6855047	chr1	9186731	9187948
chr1	13935369	13936463	chr1	12101525	12102091	chr1	6878280	6878609	chr1	9188147	9188445
chr1	13954727	13957445	chr1	12199278	12201008	chr1	6946826	6947702	chr1	9188593	9192075
chr1	13974061	13974864	chr1	12308524	12308935	chr1	6948099	6948974	chr1	9192245	9193885
chr1	13997026	13998276	chr1	12318754	12324471	chr1	6950145	6950519	chr1	9194095	9197462
chr1	14017469	14019006	chr1	12324590	12327685	chr1	6951064	6952307	chr1	9198658	9201200
chr1	14020235	14020628	chr1	13935398	13936497	chr1	6955322	6956814	chr1	9204834	9205251
chr1	14027020	14027795	chr1	13954549	13957624	chr1	6960837	6961558	chr1	9205617	9209549
chr1	14029862	14031342	chr1	14016606	14021146	chr1	6961633	6962495	chr1	9210680	9211554
chr1	14031515	14032020	chr1	14037447	14039682	chr1	6965783	6966611	chr1	9217495	9219021
chr1	14032226	14033639	chr1	14057102	14061130	chr1	6966990	6968457	chr1	9219775	9220372
chr1	14038093	14039772	chr1	14923656	14926035	chr1	6968665	6968970	chr1	9221317	9223309
chr1	14057813	14058311	chr1	14926230	14932996	chr1	6969157	6969440	chr1	9225433	9228770
chr1	14107712	14109509	chr1	14960280	14961540	chr1	6993279	6993695	chr1	9228938	9229938
chr1	14126469	14127749	chr1	14987096	14987702	chr1	6995872	6997707	chr1	9230456	9231973
chr1	14128030	14128611	chr1	14998225	15000895	chr1	7279055	7279947	chr1	9240673	9242386
chr1	14148401	14149901	chr1	15002174	15004813	chr1	7375487	7377691	chr1	9255285	9256332
chr1	14150836	14153498	chr1	15007900	15009728	chr1	7411148	7412368	chr1	9256695	9259338
chr1	14159679	14161395	chr1	15012611	15014797	chr1	7412682	7414289	chr1	9282480	9282773
chr1	14209656	14211231	chr1	15034382	15036593	chr1	7419885	7421559	chr1	9282945	9284367
chr1	14211513	14216337	chr1	15115306	15116136	chr1	7421933	7422663	chr1	9286930	9292397
chr1	14248588	14251809	chr1	15117924	15118470	chr1	7429684	7431029	chr1	9294184	9297233
chr1	14489177	14491955	chr1	15132256	15134568	chr1	7431245	7432669	chr1	9297426	9298199
chr1	14929732	14930536	chr1	15139243	15143392	chr1	7432910	7433792	chr1	9298431	9299235
chr1	15140018	15141137	chr1	15175933	15178706	chr1	7437790	7439737	chr1	9306656	9315715
chr1	15141402	15142833	chr1	15185958	15188434	chr1	7440002	7442946	chr1	9316019	9317635
chr1	15177009	15178248	chr1	15272775	15274222	chr1	7454584	7455058	chr1	9325000	9326251
chr1	15186122	15188242	chr1	15274646	15275130	chr1	7459233	7460643	chr1	9327047	9331489
chr1	15247029	15247431	chr1	15278509	15280018	chr1	7461679	7462799	chr1	9332468	9333040
chr1	15398996	15400120	chr1	15281336	15282480	chr1	7464001	7465262	chr1	9439849	9440674
chr1	15439114	15440284	chr1	15282636	15284354	chr1	7465938	7466467	chr1	9448922	9449721
chr1	15490031	15491140	chr1	15294529	15297695	chr1	7468517	7469778	chr1	9449988	9451007
chr1	15491325	15492206	chr1	15393058	15394682	chr1	7494922	7495505	chr1	9488502	9489302
chr1	15639792	15640295	chr1	15397821	15401177	chr1	7546634	7548730	chr1	9489457	9490426
chr1	15640558	15641976	chr1	15409259	15411934	chr1	7660342	7661251	chr1	9490717	9492874
chr1	15645008	15645473	chr1	15419181	15420837	chr1	7662221	7663113	chr1	9495247	9496019
chr1	15649716	15651087	chr1	15437583	15438768	chr1	7678013	7680741	chr1	9504745	9508218
chr1	15675572	15677563	chr1	15438942	15441756	chr1	7681123	7681476	chr1	9565229	9566465
chr1	15678484	15679276	chr1	15450422	15451274	chr1	7860801	7861361	chr1	9604299	9605228
chr1	15679740	15680992	chr1	15457196	15457943	chr1	7905579	7906007	chr1	9765434	9766620
chr1	15703338	15703924	chr1	15468720	15469674	chr1	7962081	7963150	chr1	9870965	9871877
chr1	15704201	15705235	chr1	15476554	15480754	chr1	7980286	7982590	chr1	9871974	9872422
chr1	15781002	15781851	chr1	15486834	15488760	chr1	8027215	8028373	chr1	9880518	9882642
chr1	16192956	16195769	chr1	15488916	15492347	chr1	8032706	8033948	chr1	9895264	9896318
chr1	16195913	16197245	chr1	15505757	15507738	chr1	8034136	8035191	chr1	9907234	9908022
chr1	16197417	16198167	chr1	15516872	15517898	chr1	8035350	8037254	chr1	9930138	9930843
chr1	16199652	16200108	chr1	15578910	15580394	chr1	8106338	8106841	chr1	9992316	9994453
chr1	16233788	16234199	chr1	15632564	15633544	chr1	8250829	8251203	chr1	10054968	10055467
chr1	16251411	16252282	chr1	15638960	15642031	chr1	8332287	8332832	chr1	10080598	10081448
chr1	16260628	16261072	chr1	15648595	15649539	chr1	8347448	8349915	chr1	10081844	10082992
chr1	16261365	16262556	chr1	15649766	15651175	chr1	8362321	8363746	chr1	10083591	10085768
chr1	16299958	16301098	chr1	15659629	15660406	chr1	8364889	8365992	chr1	10222070	10223363
chr1	16330291	16331886	chr1	15668353	15668979	chr1	8407245	8408502	chr1	10232479	10233169
chr1	16494053	16495596	chr1	15669284	15670485	chr1	8453365	8454894	chr1	10309854	10313481
chr1	16503806	16504626	chr1	15675346	15676215	chr1	8456471	8457664	chr1	10352186	10352727
chr1	16533943	16536045	chr1	15676365	15682013	chr1	8499731	8500455	chr1	10352923	10354879
chr1	16680880	16682564	chr1	15683282	15684751	chr1	8543615	8544809	chr1	10556326	10557305
chr1	16698142	16702045	chr1	15690767	15692078	chr1	8551048	8551783	chr1	10557463	10558061
chr1	16703692	16704731	chr1	15704119	15705369	chr1	8551944	8552799	chr1	10610361	10611424
chr1	16837262	16839055	chr1	15719931	15720517	chr1	8558399	8561420	chr1	10611711	10612404
chr1	17026874	17027370	chr1	15732241	15732890	chr1	8561567	8562070	chr1	10650164	10650504
chr1	17253884	17255632	chr1	15733041	15733706	chr1	8608983	8610209	chr1	10674101	10675952
chr1	17255915	17256910	chr1	15736111	15737321	chr1	8660230	8660826	chr1	10676780	10677923
chr1	17259917	17260591	chr1	15750980	15751979	chr1	8669740	8670527	chr1	10794435	10794979
chr1	17270349	17272310	chr1	16251787	16252544	chr1	8678006	8679602	chr1	10799972	10800624
chr1	17272722	17274693	chr1	16330239	16332763	chr1	8735848	8739852	chr1	11357641	11358370
chr1	17275265	17276006	chr1	16384882	16385589	chr1	8761029	8762549	chr1	11398602	11402619
chr1	17276236	17277682	chr1	16485853	16487551	chr1	8774717	8775676	chr1	11447213	11449301
chr1	17278071	17278802	chr1	16494388	16495248	chr1	8782352	8783472	chr1	11449562	11450589
chr1	17347124	17349554	chr1	16837885	16839215	chr1	8784826	8785354	chr1	11450981	11451856
chr1	17350690	17353237	chr1	16983814	16985242	chr1	8785730	8787026	chr1	11451926	11453030
chr1	17400803	17403199	chr1	16997662	16998869	chr1	8797202	8797830	chr1	11513724	11514185
chr1	17414911	17417216	chr1	17100114	17100798	chr1	8851111	8851542	chr1	11514409	11515216
chr1	17437764	17438796	chr1	17180820	17182103	chr1	9047585	9049265	chr1	11515459	11516041
chr1	17456948	17457272	chr1	17253163	17257418	chr1	9049562	9050663	chr1	11517557	11519803
chr1	17482359	17484306	chr1	17259851	17260657	chr1	9058283	9062181	chr1	11530279	11532949
chr1	17510347	17513160	chr1	17336738	17338629	chr1	9090285	9093837	chr1	11537308	11538070
chr1	17572398	17575678	chr1	17338860	17340309	chr1	9130714	9131362	chr1	11727323	11728599
chr1	17603482	17604550	chr1	17340510	17345148	chr1	9147945	9148338	chr1	11739082	11741922
chr1	17608167	17609962	chr1	17346291	17350031	chr1	9194164	9195229	chr1	11781360	11782608
chr1	17633446	17635068	chr1	17350233	17353719	chr1	9206849	9207969	chr1	11784072	11785944
chr1	17724299	17725254	chr1	17355102	17355615	chr1	9208392	9208956	chr1	11787015	11788019
chr1	17924576	17924889	chr1	17356475	17360100	chr1	9223907	9224217	chr1	11851335	11852448
chr1	17945222	17947133	chr1	17361576	17362740	chr1	9231411	9232015	chr1	11862464	11863868
chr1	18846021	18846502	chr1	17364299	17365024	chr1	9286792	9287334	chr1	11881260	11883172
chr1	19673402	19673879	chr1	17412040	17413166	chr1	9295267	9298168	chr1	11885151	11887443
chr1	19674055	19674694	chr1	17414628	17418003	chr1	9306725	9307513	chr1	11914699	11915753
chr1	19674864	19675269	chr1	17451755	17452687	chr1	9307740	9312645	chr1	11939136	11939806
chr1	19675533	19676647	chr1	17477822	17480709	chr1	9313384	9314129	chr1	11962329	11963386
chr1	19676878	19677483	chr1	17482561	17483854	chr1	9328474	9329812	chr1	11982875	11983701
chr1	19677852	19678096	chr1	17493337	17494149	chr1	9330145	9330625	chr1	12028496	12029925
chr1	19714546	19715213	chr1	17509204	17513475	chr1	9403799	9404233	chr1	12095164	12096309
chr1	19717238	19717606	chr1	17515622	17516921	chr1	9439376	9440979	chr1	12101534	12101818
chr1	19744168	19744884	chr1	17525006	17526548	chr1	9491383	9492280	chr1	12176319	12176935
chr1	19745477	19745833	chr1	17558687	17559978	chr1	9536943	9537784	chr1	12177149	12178186
chr1	19804690	19808856	chr1	17560477	17561934	chr1	9538026	9538505	chr1	12189901	12191645
chr1	19877898	19878452	chr1	17571439	17576161	chr1	9730011	9730880	chr1	12195961	12197092
chr1	20278068	20279110	chr1	17599984	17600754	chr1	9765136	9766337	chr1	12198785	12201585
chr1	20537134	20537912	chr1	17602742	17605860	chr1	9814308	9814597	chr1	12220234	12221633
chr1	20582740	20584341	chr1	17606190	17610245	chr1	9814854	9815259	chr1	12321753	12325122
chr1	20589068	20589400	chr1	17723347	17723661	chr1	9847676	9848874	chr1	12325331	12327052
chr1	20589708	20590867	chr1	18845492	18846994	chr1	9880037	9882672	chr1	12341651	12342718
chr1	20980231	20980846	chr1	18860654	18861316	chr1	9911460	9913054	chr1	12350067	12350736
chr1	20981516	20983750	chr1	19038641	19040222	chr1	9913802	9914950	chr1	12354898	12356519
chr1	20985116	20987980	chr1	19062649	19063356	chr1	9945858	9946506	chr1	12369399	12370114
chr1	20988868	20989206	chr1	19063830	19064841	chr1	9955249	9956581	chr1	12462873	12464476
chr1	20989774	20990637	chr1	19086624	19087822	chr1	9992489	9992819	chr1	12493620	12494126
chr1	20995216	20997077	chr1	19089301	19090987	chr1	9993021	9994480	chr1	13665911	13666562
chr1	21035383	21036692	chr1	19804744	19808236	chr1	9995217	9996630	chr1	13666703	13667139
chr1	21112728	21114735	chr1	20926841	20927785	chr1	10026100	10027152	chr1	13667690	13668426
chr1	21230445	21231117	chr1	20928259	20930004	chr1	10038643	10039071	chr1	13935357	13936481
chr1	21231278	21231969	chr1	20968694	20969985	chr1	10042828	10043451	chr1	13954667	13957419
chr1	21265329	21266731	chr1	20978574	20983934	chr1	10045044	10046367	chr1	13970123	13970693
chr1	21511630	21512527	chr1	20984484	20989252	chr1	10046831	10047531	chr1	14003421	14004162
chr1	21512796	21513409	chr1	20989648	20991413	chr1	10049359	10049905	chr1	14017430	14019591
chr1	21517500	21518973	chr1	20991777	20992431	chr1	10050136	10051593	chr1	14020318	14021115
chr1	21519229	21519672	chr1	20992619	20993679	chr1	10051763	10052449	chr1	14031504	14031980
chr1	21523240	21523541	chr1	20994396	20997569	chr1	10053241	10053818	chr1	14038128	14039746
chr1	21528596	21530756	chr1	21015867	21018966	chr1	10054244	10055450	chr1	14057318	14058315
chr1	21559736	21560325	chr1	21035786	21036655	chr1	10056734	10057078	chr1	14059057	14060003
chr1	21560551	21561500	chr1	21066859	21067407	chr1	10086567	10088677	chr1	14607840	14608160
chr1	21576017	21577407	chr1	21111542	21112377	chr1	10106058	10106859	chr1	14923753	14925998
chr1	21849113	21849786	chr1	21112686	21115359	chr1	10108144	10108786	chr1	14926267	14931739
chr1	21853911	21856533	chr1	21230155	21231114	chr1	10115014	10116805	chr1	14987199	14987710
chr1	21861712	21862960	chr1	21231311	21232043	chr1	10117045	10117247	chr1	14997733	15000956
chr1	21863068	21863572	chr1	21265145	21266629	chr1	10118597	10119063	chr1	15002052	15004319
chr1	21959019	21959452	chr1	21344316	21347532	chr1	10130171	10131336	chr1	15008356	15008889
chr1	22012117	22013624	chr1	21379292	21382780	chr1	10138184	10139826	chr1	15009000	15009722
chr1	22070565	22071505	chr1	21382986	21383516	chr1	10141517	10143599	chr1	15034811	15036440
chr1	22172620	22173955	chr1	21461245	21462994	chr1	10146212	10146773	chr1	15047233	15048283
chr1	22237937	22238747	chr1	21506596	21507504	chr1	10146985	10148032	chr1	15048295	15048730
chr1	22250069	22250392	chr1	21511502	21513547	chr1	10149106	10149987	chr1	15132266	15133415
chr1	22251133	22252804	chr1	21514388	21519734	chr1	10152340	10153401	chr1	15139716	15143427
chr1	22259904	22261109	chr1	21521153	21522601	chr1	10153599	10154432	chr1	15171907	15172833
chr1	22278457	22280624	chr1	21522761	21523774	chr1	10163407	10164862	chr1	15173934	15174744
chr1	22291649	22291882	chr1	21523910	21525568	chr1	10174321	10174807	chr1	15176046	15178667
chr1	22292227	22294870	chr1	21528333	21530607	chr1	10175303	10178475	chr1	15184236	15185865
chr1	22298355	22299603	chr1	21543643	21544768	chr1	10181110	10182124	chr1	15186061	15188223
chr1	22299892	22301995	chr1	21545050	21546463	chr1	10206797	10211004	chr1	15190101	15191288
chr1	22318734	22319065	chr1	21546686	21549538	chr1	10215290	10216192	chr1	15205518	15206506
chr1	22321301	22321629	chr1	21550432	21551731	chr1	10218164	10218964	chr1	15213341	15214980
chr1	22328510	22329442	chr1	21552185	21552977	chr1	10220064	10220374	chr1	15240366	15241215
chr1	22332609	22334582	chr1	21553140	21569419	chr1	10232452	10233236	chr1	15273733	15274127
chr1	22340873	22344007	chr1	21572325	21577438	chr1	10275517	10275879	chr1	15278350	15280240
chr1	22345134	22345768	chr1	21579662	21580365	chr1	10276266	10276856	chr1	15281324	15282514
chr1	22368774	22369894	chr1	21738050	21739270	chr1	10310183	10313419	chr1	15282732	15283289
chr1	22370476	22371066	chr1	21825094	21826365	chr1	10353934	10354780	chr1	15294738	15295154
chr1	22412892	22415020	chr1	21827277	21828522	chr1	10354946	10355599	chr1	15305669	15306484
chr1	22428593	22429201	chr1	21833919	21835190	chr1	10371346	10372874	chr1	15367892	15368621
chr1	22479713	22480908	chr1	21913788	21916729	chr1	10391968	10393737	chr1	15379745	15380121
chr1	22481066	22481389	chr1	21932981	21933904	chr1	10673424	10674772	chr1	15398423	15400363
chr1	22481785	22485374	chr1	21942197	21942602	chr1	10674992	10675891	chr1	15400920	15401204
chr1	22830542	22831621	chr1	21957353	21959850	chr1	10677913	10678238	chr1	15409080	15412011
chr1	23771638	23771961	chr1	21960060	21961359	chr1	11041313	11041786	chr1	15414548	15417165
chr1	23772700	23773007	chr1	21962036	21962830	chr1	11399459	11400726	chr1	15437650	15440504
chr1	23997068	23997367	chr1	22012135	22013715	chr1	11400882	11401812	chr1	15440657	15441765
chr1	23997961	23999192	chr1	22013927	22014415	chr1	11448614	11449345	chr1	15456689	15457386
chr1	24159444	24160413	chr1	22014599	22015849	chr1	11449684	11450501	chr1	15457505	15458194
chr1	24245910	24246265	chr1	22033687	22037912	chr1	11530229	11531374	chr1	15458361	15459765
chr1	24315310	24315712	chr1	22041639	22042612	chr1	11531620	11532980	chr1	15468937	15469885
chr1	24319388	24319868	chr1	22045274	22046207	chr1	11533424	11533856	chr1	15474056	15474791
chr1	24320504	24321198	chr1	22050431	22051571	chr1	11739172	11740041	chr1	15475172	15481485
chr1	24322389	24322880	chr1	22053772	22055409	chr1	11740188	11740519	chr1	15487675	15488418
chr1	24358444	24359404	chr1	22055549	22057083	chr1	11740772	11742342	chr1	15488500	15489777
chr1	24359984	24360876	chr1	22057115	22058576	chr1	11781656	11782013	chr1	15490019	15492779
chr1	24361039	24361506	chr1	22161225	22161802	chr1	11782239	11782556	chr1	15507033	15507779
chr1	24362430	24363732	chr1	22251915	22253680	chr1	11845372	11846867	chr1	15511534	15512354
chr1	24529824	24530089	chr1	22259927	22261172	chr1	11850474	11850739	chr1	15538663	15539226
chr1	24530351	24531468	chr1	22300339	22301495	chr1	11851003	11853720	chr1	15579386	15581342
chr1	24566659	24567096	chr1	22342118	22343013	chr1	11883851	11884751	chr1	15614304	15616402
chr1	24576086	24576471	chr1	22367344	22371098	chr1	11885339	11887780	chr1	15632609	15633840
chr1	24595070	24595739	chr1	22492737	22493892	chr1	11915560	11916086	chr1	15640677	15642528
chr1	24661097	24661711	chr1	22498761	22501807	chr1	11939149	11939709	chr1	15643726	15645724
chr1	24718720	24719339	chr1	22502066	22503052	chr1	11960396	11963919	chr1	15648593	15652686
chr1	24795056	24796300	chr1	22507501	22508063	chr1	11999716	12000589	chr1	15658882	15660382
chr1	24806975	24807704	chr1	22523683	22524687	chr1	12007188	12007478	chr1	15668380	15669895
chr1	24813417	24814899	chr1	22535467	22537046	chr1	12042066	12042530	chr1	15675308	15676187
chr1	24968989	24970182	chr1	22546316	22550906	chr1	12148468	12148727	chr1	15676344	15677543
chr1	24970738	24971243	chr1	22554840	22556790	chr1	12173138	12173693	chr1	15678465	15681900
chr1	25058354	25058796	chr1	22557547	22561786	chr1	12174391	12175884	chr1	15703039	15703897
chr1	25066347	25068032	chr1	22567919	22569122	chr1	12176221	12177723	chr1	15718805	15719218
chr1	25157572	25157923	chr1	22586844	22587911	chr1	12302450	12303162	chr1	15732755	15733807
chr1	25158575	25158855	chr1	22588293	22589748	chr1	12303257	12303789	chr1	15736223	15737956
chr1	25159686	25160619	chr1	22721755	22724492	chr1	12308551	12308866	chr1	15740932	15742296
chr1	25231693	25232727	chr1	22724690	22725672	chr1	12316748	12317395	chr1	15744746	15745388
chr1	25296510	25297042	chr1	22727662	22729360	chr1	12320291	12320618	chr1	15751470	15752249
chr1	25347944	25350079	chr1	22742937	22743390	chr1	12321967	12322279	chr1	16161586	16162254
chr1	25350930	25351496	chr1	22765699	22767852	chr1	12322503	12323204	chr1	16330241	16331787
chr1	25351906	25352658	chr1	22787692	22789610	chr1	12323330	12326728	chr1	16384404	16385805
chr1	25353342	25354694	chr1	23771564	23772024	chr1	12341974	12342677	chr1	16386333	16387016
chr1	25354929	25355343	chr1	23772175	23773080	chr1	12344017	12345735	chr1	16463290	16463998
chr1	25358721	25359697	chr1	24093155	24093701	chr1	12345919	12347086	chr1	16485142	16485594
chr1	25360340	25361138	chr1	24245231	24246810	chr1	12350146	12350762	chr1	16485888	16487560
chr1	25836853	25837448	chr1	24437247	24437549	chr1	12354460	12356505	chr1	16493893	16496054
chr1	26201806	26202045	chr1	24528499	24532397	chr1	12368110	12368658	chr1	16503513	16504597
chr1	26209141	26211124	chr1	24659953	24661948	chr1	12368895	12370188	chr1	16809092	16809755
chr1	26212626	26213106	chr1	24676253	24677067	chr1	12370643	12371213	chr1	16836690	16838947
chr1	26213389	26213783	chr1	24794806	24795696	chr1	12378270	12378700	chr1	16839416	16840300
chr1	26214357	26215211	chr1	24806879	24807914	chr1	12379106	12380024	chr1	16840808	16842265
chr1	26440021	26441277	chr1	24810490	24811246	chr1	12391555	12392959	chr1	16875932	16877684
chr1	26679567	26681856	chr1	24813298	24815289	chr1	12649325	12650058	chr1	16958216	16958889
chr1	26985502	26985861	chr1	24836870	24837290	chr1	12650545	12651150	chr1	16959617	16960663
chr1	26986074	26986881	chr1	24958799	24962297	chr1	12651458	12651918	chr1	16982524	16985630
chr1	27009252	27010243	chr1	24962466	24963148	chr1	13662341	13662871	chr1	16995643	16996812
chr1	27010412	27012141	chr1	24963549	24964536	chr1	13664460	13665069	chr1	16997012	16997535
chr1	27081507	27081842	chr1	24965450	24966333	chr1	13665909	13666557	chr1	16997665	16998560
chr1	27106063	27107202	chr1	24977632	24979718	chr1	13668871	13670708	chr1	17016277	17018346
chr1	27107468	27108023	chr1	24998541	25001962	chr1	13679646	13680832	chr1	17039351	17040057
chr1	27573797	27575166	chr1	25058265	25059277	chr1	13682347	13682685	chr1	17048945	17052859
chr1	27576347	27576984	chr1	25092759	25094361	chr1	13683564	13683889	chr1	17069855	17070312
chr1	27940277	27943898	chr1	25159331	25160604	chr1	13684610	13685173	chr1	17100123	17100802
chr1	27952297	27953314	chr1	25295150	25297553	chr1	13937428	13938147	chr1	17108588	17109671
chr1	27979850	27981650	chr1	25639071	25641322	chr1	13954742	13957433	chr1	17124543	17125149
chr1	28005790	28007569	chr1	25812185	25813138	chr1	13969018	13971404	chr1	17179860	17182519
chr1	28007944	28009133	chr1	25835501	25837947	chr1	13975781	13976460	chr1	17253103	17256783
chr1	28009328	28009730	chr1	25849090	25849642	chr1	13977226	13977496	chr1	17259869	17260679
chr1	28009869	28011532	chr1	25851248	25851778	chr1	13996780	13997881	chr1	17264757	17265125
chr1	28022859	28023375	chr1	25853575	25854638	chr1	14017503	14018979	chr1	17265523	17266613
chr1	28047356	28047731	chr1	25862522	25863123	chr1	14019721	14020002	chr1	17302217	17303640
chr1	28052244	28053142	chr1	25870829	25872305	chr1	14020267	14020667	chr1	17334839	17335710
chr1	28057117	28057773	chr1	25877261	25887240	chr1	14025977	14026251	chr1	17335933	17336487
chr1	28058286	28059009	chr1	25887391	25889445	chr1	14026466	14026711	chr1	17336699	17337954
chr1	28069489	28071577	chr1	25894716	25897093	chr1	14027001	14027828	chr1	17338865	17354643
chr1	28081381	28084056	chr1	26395742	26396567	chr1	14031508	14033326	chr1	17356647	17359900
chr1	28099139	28099588	chr1	26428501	26431408	chr1	14035702	14036111	chr1	17360568	17361231
chr1	28100981	28101516	chr1	26431881	26435423	chr1	14036323	14037025	chr1	17364793	17367350
chr1	28113384	28116681	chr1	26438764	26443507	chr1	14037718	14039724	chr1	17391894	17393161
chr1	28206541	28207990	chr1	26451098	26452311	chr1	14059337	14060162	chr1	17395128	17396930
chr1	28228749	28229378	chr1	26462501	26464222	chr1	14083779	14084076	chr1	17399613	17400004
chr1	28229562	28230251	chr1	26492661	26494089	chr1	14107720	14109449	chr1	17400835	17403078
chr1	28230709	28231999	chr1	26498029	26500593	chr1	14125637	14126123	chr1	17403281	17404138
chr1	28232340	28233006	chr1	26501356	26502323	chr1	14126581	14127784	chr1	17405371	17406094
chr1	28246369	28247271	chr1	26504426	26507308	chr1	14128072	14128587	chr1	17410771	17413230
chr1	28247709	28248519	chr1	26507523	26507861	chr1	14130470	14131060	chr1	17414672	17418008
chr1	28248884	28249354	chr1	26508441	26511540	chr1	14148469	14149933	chr1	17450722	17451467
chr1	28270924	28272312	chr1	26527157	26530301	chr1	14150833	14153539	chr1	17451763	17452286
chr1	28275656	28276235	chr1	26530641	26531524	chr1	14153714	14154438	chr1	17460305	17461394
chr1	28295363	28296075	chr1	26555777	26559511	chr1	14154709	14155251	chr1	17478008	17481097
chr1	28296525	28296987	chr1	26618041	26618930	chr1	14159670	14161640	chr1	17482369	17483432
chr1	28299970	28300913	chr1	26619889	26622090	chr1	14165099	14165983	chr1	17492008	17492985
chr1	28301091	28301407	chr1	26642928	26644636	chr1	14166364	14168064	chr1	17493336	17494049
chr1	28334709	28336126	chr1	26644819	26646770	chr1	14177817	14179023	chr1	17495796	17496807
chr1	28340392	28340937	chr1	26647617	26650977	chr1	14192525	14193020	chr1	17508999	17513439
chr1	28341304	28341649	chr1	26651081	26654520	chr1	14195013	14196707	chr1	17515609	17516189
chr1	28351350	28353020	chr1	26655834	26657802	chr1	14207152	14207483	chr1	17524295	17526232
chr1	28427765	28428488	chr1	26691945	26692939	chr1	14209660	14211269	chr1	17528701	17528931
chr1	28445608	28446352	chr1	26981870	26982795	chr1	14211444	14215076	chr1	17551907	17552209
chr1	28533638	28534126	chr1	26984931	26987396	chr1	14219664	14220293	chr1	17558961	17559928
chr1	28534338	28535273	chr1	26988409	26990383	chr1	14228238	14229279	chr1	17560687	17561861
chr1	29083939	29084572	chr1	27018301	27019389	chr1	14248447	14251817	chr1	17571811	17576181
chr1	29153849	29154141	chr1	27028306	27030359	chr1	14308293	14310605	chr1	17599843	17600441
chr1	29229739	29230226	chr1	27030618	27031474	chr1	14390185	14392220	chr1	17603360	17605961
chr1	29275445	29276915	chr1	27065079	27067327	chr1	14483301	14483596	chr1	17606238	17608002
chr1	29303839	29304238	chr1	27068496	27068917	chr1	14489168	14492053	chr1	17608224	17609282
chr1	29324271	29325358	chr1	27099451	27100170	chr1	14929441	14930654	chr1	17635619	17636320
chr1	29376442	29377668	chr1	27105990	27108207	chr1	14930794	14931384	chr1	17667385	17668142
chr1	29416079	29416384	chr1	27273868	27274328	chr1	14982730	14983188	chr1	17724365	17724860
chr1	29436336	29437867	chr1	27412820	27416958	chr1	15034953	15035852	chr1	17725882	17726547
chr1	29671313	29673083	chr1	27428582	27430598	chr1	15047185	15048672	chr1	17853056	17853958
chr1	29697017	29697873	chr1	27430819	27431678	chr1	15133127	15134464	chr1	18845480	18846518
chr1	29744037	29745649	chr1	27431921	27434721	chr1	15141157	15142936	chr1	18860576	18861348
chr1	29745875	29747768	chr1	27467615	27470342	chr1	15155658	15156471	chr1	18861642	18862200
chr1	29747938	29748899	chr1	27479672	27480493	chr1	15167205	15168316	chr1	18966392	18966804
chr1	29749081	29751157	chr1	27482960	27486790	chr1	15175715	15176423	chr1	19038739	19040443
chr1	29765597	29765885	chr1	27516700	27519158	chr1	15176586	15178813	chr1	19040563	19040890
chr1	30241365	30247658	chr1	27519351	27519919	chr1	15186062	15188538	chr1	19063904	19064731
chr1	30344777	30347741	chr1	27520115	27521924	chr1	15188836	15191007	chr1	19086931	19087829
chr1	30348032	30350538	chr1	27524058	27525427	chr1	15221884	15222326	chr1	19089267	19091401
chr1	30528049	30529243	chr1	27574069	27575103	chr1	15246553	15247359	chr1	19805072	19808373
chr1	30530508	30534912	chr1	27575748	27577077	chr1	15398950	15400066	chr1	20373644	20374008
chr1	30539246	30542079	chr1	27940783	27942581	chr1	15409077	15410261	chr1	20584001	20584450
chr1	30542277	30542661	chr1	27979659	27981578	chr1	15410743	15411439	chr1	20589706	20590473
chr1	30576735	30577026	chr1	28022655	28023547	chr1	15416189	15417192	chr1	20642328	20642938
chr1	30578663	30580851	chr1	28113353	28116752	chr1	15419412	15420910	chr1	20681712	20682298
chr1	30587019	30588015	chr1	28246214	28248719	chr1	15421313	15422075	chr1	20706408	20707029
chr1	30631144	30634941	chr1	28270992	28272835	chr1	15439020	15440388	chr1	20708308	20709080
chr1	30635128	30635506	chr1	28384304	28385354	chr1	15451167	15451495	chr1	20920476	20921003
chr1	30636800	30637790	chr1	28427912	28428561	chr1	15452839	15453529	chr1	20924232	20924815
chr1	30647484	30647833	chr1	29083201	29087666	chr1	15489411	15491159	chr1	20927045	20930232
chr1	30699421	30701773	chr1	29101430	29102826	chr1	15491358	15492717	chr1	20931068	20932232
chr1	30761462	30762828	chr1	29126548	29131768	chr1	15537831	15538153	chr1	20932741	20933279
chr1	30763102	30763562	chr1	29148754	29149286	chr1	15560694	15561243	chr1	20941517	20943909
chr1	30764259	30765063	chr1	29151665	29155468	chr1	15579454	15580841	chr1	20956870	20957466
chr1	30772568	30774463	chr1	29225985	29226763	chr1	15638216	15638608	chr1	20957612	20958377
chr1	30776017	30779649	chr1	29228427	29230994	chr1	15638853	15639555	chr1	20958863	20959398
chr1	30780687	30784994	chr1	29259954	29260558	chr1	15639748	15642072	chr1	20978796	20983468
chr1	30785743	30788108	chr1	29274610	29277721	chr1	15643145	15644860	chr1	20984466	20987919
chr1	30933927	30935208	chr1	29288831	29291076	chr1	15645039	15645687	chr1	20988177	20989269
chr1	31194031	31194954	chr1	29658959	29659620	chr1	15649016	15649443	chr1	20989744	20990700
chr1	31210834	31211126	chr1	29664419	29667279	chr1	15649755	15651061	chr1	20990836	20991138
chr1	31211367	31212364	chr1	29669367	29671077	chr1	15669252	15669690	chr1	20991995	20992379
chr1	31512977	31513413	chr1	29671233	29674047	chr1	15675516	15676185	chr1	20994506	20997000
chr1	31516666	31518443	chr1	29691318	29693926	chr1	15676469	15677147	chr1	21015862	21018879
chr1	31518522	31519014	chr1	29695076	29697915	chr1	15677765	15679258	chr1	21035462	21036112
chr1	31560428	31562104	chr1	29700722	29702430	chr1	15679673	15681863	chr1	21036206	21036813
chr1	31571298	31571919	chr1	29705516	29706753	chr1	15682144	15683130	chr1	21037003	21038011
chr1	31584306	31584869	chr1	29707044	29707906	chr1	15683311	15683599	chr1	21066160	21066743
chr1	31698054	31699386	chr1	29743940	29752916	chr1	15683856	15684798	chr1	21083695	21084635
chr1	31781852	31782323	chr1	30188469	30189081	chr1	15691355	15692027	chr1	21111842	21112413
chr1	31819785	31820417	chr1	30933871	30935432	chr1	15693395	15695027	chr1	21112688	21114798
chr1	31821381	31821732	chr1	31388860	31391258	chr1	15702906	15703980	chr1	21115119	21115413
chr1	31821903	31822199	chr1	31420398	31421624	chr1	15704221	15705749	chr1	21124990	21125518
chr1	31824469	31828848	chr1	31428644	31430242	chr1	15711466	15712168	chr1	21230400	21231071
chr1	31828943	31830329	chr1	31455420	31455870	chr1	15736222	15737177	chr1	21231270	21231997
chr1	32351455	32352917	chr1	31474535	31475486	chr1	15764926	15766361	chr1	21265165	21266501
chr1	32434133	32434606	chr1	31511474	31521485	chr1	15770374	15770773	chr1	21345467	21346539
chr1	32462480	32462964	chr1	31560071	31562565	chr1	15771681	15771948	chr1	21379785	21382748
chr1	32464813	32466186	chr1	31581158	31584010	chr1	15780992	15782166	chr1	21401803	21403730
chr1	32466373	32467998	chr1	31584173	31587105	chr1	15782354	15783390	chr1	21461135	21462458
chr1	32468420	32469519	chr1	31632934	31633966	chr1	15920674	15921537	chr1	21462633	21463057
chr1	32481887	32482627	chr1	31665905	31671812	chr1	15929879	15930517	chr1	21473493	21474747
chr1	32485470	32486094	chr1	31672032	31672694	chr1	16161639	16162392	chr1	21477059	21477880
chr1	32506056	32507651	chr1	31696574	31697226	chr1	16173809	16174246	chr1	21510740	21513389
chr1	32561292	32561549	chr1	31697397	31698500	chr1	16192383	16197227	chr1	21513736	21514221
chr1	32572295	32573196	chr1	31698673	31700065	chr1	16197473	16198115	chr1	21514513	21517627
chr1	32574976	32575960	chr1	31781193	31782389	chr1	16233796	16234222	chr1	21517880	21519687
chr1	32577485	32578494	chr1	31815660	31818757	chr1	16251442	16252576	chr1	21521099	21522562
chr1	33572888	33573384	chr1	31819094	31830893	chr1	16260319	16261097	chr1	21522750	21525012
chr1	33583151	33584321	chr1	31839568	31842690	chr1	16299850	16301140	chr1	21528188	21529767
chr1	33594478	33595097	chr1	31842889	31844190	chr1	16330344	16331800	chr1	21545081	21546521
chr1	33598717	33601344	chr1	31847471	31848145	chr1	16356566	16357065	chr1	21546722	21548368
chr1	33606794	33607977	chr1	31848313	31849976	chr1	16485760	16486758	chr1	21549906	21551708
chr1	33608133	33609120	chr1	31869883	31871288	chr1	16494034	16495464	chr1	21553080	21556739
chr1	33612994	33613342	chr1	31871727	31872774	chr1	16533997	16536037	chr1	21556958	21557788
chr1	33660590	33661214	chr1	31890995	31891572	chr1	16681748	16682484	chr1	21557919	21558580
chr1	33915303	33916007	chr1	31924369	31926135	chr1	16696460	16697664	chr1	21558949	21560326
chr1	34050596	34051049	chr1	32191134	32191726	chr1	16698003	16702931	chr1	21560478	21562498
chr1	34052798	34053006	chr1	32253851	32255078	chr1	16703688	16704380	chr1	21564940	21566343
chr1	34055975	34057356	chr1	32433070	32433873	chr1	16836656	16838975	chr1	21566506	21568260
chr1	34057510	34058879	chr1	32434044	32435719	chr1	16875704	16876945	chr1	21573758	21577502
chr1	34059152	34059898	chr1	32461326	32463133	chr1	16929532	16930374	chr1	21578651	21580119
chr1	34060827	34061180	chr1	32464828	32465395	chr1	16933481	16934186	chr1	21680170	21680520
chr1	34090057	34090403	chr1	32465805	32467326	chr1	16934336	16935478	chr1	21825190	21826326
chr1	34090659	34091079	chr1	32476435	32479492	chr1	16935621	16936792	chr1	21855274	21856332
chr1	34095693	34096051	chr1	32481515	32487597	chr1	16941904	16943140	chr1	21914453	21916784
chr1	34096318	34096777	chr1	32500111	32500860	chr1	16983138	16984242	chr1	21931407	21933858
chr1	34126725	34127640	chr1	32504397	32505129	chr1	16984542	16984777	chr1	21941418	21941859
chr1	34128158	34129072	chr1	32505322	32507754	chr1	17016095	17018342	chr1	21942153	21942758
chr1	34132350	34132741	chr1	32548745	32550211	chr1	17021499	17026259	chr1	21956480	21960552
chr1	34133134	34133515	chr1	32564153	32565081	chr1	17026840	17027575	chr1	21962029	21962752
chr1	34134316	34135005	chr1	32577517	32578479	chr1	17031357	17031588	chr1	22012215	22013705
chr1	34135548	34136115	chr1	32671196	32672728	chr1	17039338	17039777	chr1	22013950	22016207
chr1	34136402	34137400	chr1	33152627	33153657	chr1	17254295	17255363	chr1	22018087	22019005
chr1	34138631	34139085	chr1	33153813	33154783	chr1	17259768	17260655	chr1	22025089	22026853
chr1	34139625	34139986	chr1	33502622	33505841	chr1	17271463	17272418	chr1	22033627	22037714
chr1	34140242	34140518	chr1	33514623	33516619	chr1	17272734	17274667	chr1	22041201	22042571
chr1	34141273	34142932	chr1	33517024	33518175	chr1	17275275	17277814	chr1	22044173	22045100
chr1	34143147	34143653	chr1	33582619	33586557	chr1	17286323	17287063	chr1	22048715	22050142
chr1	34149640	34151712	chr1	33586891	33590768	chr1	17346693	17349620	chr1	22050370	22051708
chr1	34151855	34152735	chr1	33590936	33592009	chr1	17351034	17353274	chr1	22051934	22052341
chr1	34153055	34153401	chr1	33592627	33596837	chr1	17394348	17396975	chr1	22053876	22056803
chr1	34153797	34154110	chr1	33598629	33601292	chr1	17398425	17400550	chr1	22056938	22059760
chr1	34223246	34223594	chr1	33603615	33605360	chr1	17400787	17403201	chr1	22102356	22103106
chr1	34223984	34224255	chr1	33606637	33609189	chr1	17403627	17406371	chr1	22157471	22158623
chr1	34253230	34253780	chr1	33609709	33612645	chr1	17412524	17413137	chr1	22158957	22159944
chr1	34254080	34254834	chr1	33612893	33615881	chr1	17415071	17415814	chr1	22160796	22161944
chr1	34357242	34358228	chr1	33616079	33618042	chr1	17416033	17417043	chr1	22173009	22173532
chr1	34371795	34372571	chr1	33630994	33632740	chr1	17437743	17438924	chr1	22175990	22176294
chr1	35186261	35187204	chr1	33641237	33642163	chr1	17479205	17479486	chr1	22181174	22181494
chr1	35190632	35191391	chr1	33645629	33646415	chr1	17479652	17480704	chr1	22196572	22197100
chr1	35585358	35586143	chr1	33654304	33656302	chr1	17481693	17482148	chr1	22198189	22200515
chr1	35752049	35752400	chr1	34023583	34024149	chr1	17482300	17484825	chr1	22215620	22216410
chr1	35755979	35758910	chr1	34054399	34055207	chr1	17510252	17513097	chr1	22259862	22261110
chr1	35759842	35761137	chr1	34055466	34060001	chr1	17517666	17518344	chr1	22300458	22301182
chr1	35762242	35762524	chr1	34125259	34129101	chr1	17573108	17574973	chr1	22367375	22371293
chr1	35781236	35782202	chr1	34129199	34130145	chr1	17575129	17575681	chr1	22386173	22387952
chr1	35782612	35782895	chr1	34131343	34131916	chr1	17599889	17600436	chr1	22388022	22388413
chr1	35783234	35783868	chr1	34132251	34133684	chr1	17603024	17605532	chr1	22398456	22398945
chr1	35859924	35860838	chr1	34133841	34135153	chr1	17606828	17610130	chr1	22400974	22401979
chr1	35860992	35862176	chr1	34135514	34136140	chr1	17633428	17635298	chr1	22484205	22485627
chr1	35862444	35862856	chr1	34136303	34139287	chr1	17667249	17667913	chr1	22486996	22488091
chr1	36032929	36033755	chr1	34139607	34140552	chr1	17723225	17723624	chr1	22488421	22488727
chr1	36439462	36439999	chr1	34141242	34143688	chr1	17724312	17724934	chr1	22492719	22493259
chr1	36627555	36627823	chr1	34144320	34145378	chr1	17924481	17925326	chr1	22497783	22503550
chr1	36627983	36629500	chr1	34149835	34151763	chr1	17945296	17946950	chr1	22503964	22504865
chr1	37054654	37055682	chr1	34152217	34153443	chr1	18845898	18846493	chr1	22505853	22507077
chr1	37129386	37130380	chr1	34225840	34226385	chr1	19673485	19673885	chr1	22507446	22508737
chr1	37130628	37131420	chr1	34234148	34234776	chr1	19674032	19674640	chr1	22511119	22511771
chr1	37131937	37132386	chr1	34256742	34257419	chr1	19674881	19675263	chr1	22523073	22525211
chr1	37157781	37158262	chr1	34257576	34258475	chr1	19675503	19676622	chr1	22534720	22536659
chr1	37202515	37203610	chr1	34354065	34354594	chr1	19714540	19715177	chr1	22537615	22539508
chr1	37520396	37521452	chr1	34355576	34356749	chr1	19745578	19745858	chr1	22546297	22547600
chr1	37653664	37654083	chr1	35750622	35752816	chr1	19746091	19746372	chr1	22547795	22550989
chr1	37725655	37726056	chr1	35754863	35756622	chr1	19803674	19803936	chr1	22554464	22556753
chr1	37735478	37735887	chr1	35756775	35761172	chr1	19805151	19808374	chr1	22557570	22561245
chr1	37876392	37878303	chr1	35781336	35782329	chr1	19877918	19878382	chr1	22561408	22561957
chr1	37878754	37879085	chr1	35947462	35948169	chr1	20276375	20277336	chr1	22562209	22563286
chr1	37879847	37882400	chr1	35952917	35953462	chr1	20278162	20280158	chr1	22564747	22566084
chr1	37884909	37885709	chr1	35957479	35958161	chr1	20535897	20536196	chr1	22567957	22569179
chr1	37889966	37890295	chr1	36006840	36007144	chr1	20536795	20538160	chr1	22569407	22570137
chr1	37892303	37893139	chr1	37042340	37044552	chr1	20582671	20584437	chr1	22570391	22571003
chr1	37900179	37900440	chr1	37054728	37055178	chr1	20589065	20589446	chr1	22586701	22590094
chr1	37900793	37901365	chr1	37067683	37070580	chr1	20589722	20590811	chr1	22597431	22600351
chr1	37906267	37907945	chr1	37135246	37136909	chr1	20594489	20594792	chr1	22605066	22606179
chr1	39176704	39177212	chr1	37168613	37172944	chr1	20969315	20970038	chr1	22606866	22608526
chr1	39182007	39182359	chr1	37201831	37203653	chr1	20979194	20980740	chr1	22620958	22622458
chr1	39182651	39183987	chr1	37780926	37781660	chr1	20981099	20983524	chr1	22622718	22623087
chr1	39184309	39184737	chr1	37889970	37890387	chr1	20985116	20987733	chr1	22674884	22675443
chr1	39185279	39185760	chr1	39837062	39837819	chr1	20988238	20989197	chr1	22721775	22723924
chr1	39186177	39186542	chr1	40392711	40395607	chr1	20989793	20990681	chr1	22724952	22725532
chr1	39187224	39187575	chr1	40470116	40471408	chr1	20996444	20997636	chr1	22726589	22727057
chr1	39192583	39193450	chr1	40472095	40473551	chr1	21016522	21016946	chr1	22727397	22729322
chr1	39194220	39194781	chr1	40626740	40627317	chr1	21035412	21036650	chr1	22753216	22753803
chr1	39195822	39196320	chr1	40627709	40628856	chr1	21037046	21037988	chr1	22765707	22767746
chr1	39196693	39197532	chr1	40662148	40664016	chr1	21112743	21114716	chr1	22771372	22771757
chr1	39198167	39198990	chr1	40752737	40754205	chr1	21114961	21115310	chr1	23770571	23771973
chr1	39199588	39200687	chr1	40754699	40755097	chr1	21124474	21124762	chr1	23772239	23773065
chr1	39233859	39234458	chr1	40819343	40821948	chr1	21124950	21125473	chr1	23914072	23915448
chr1	39235057	39235635	chr1	40854196	40854776	chr1	21125729	21126792	chr1	23915895	23916156
chr1	39237665	39238398	chr1	40884139	40886662	chr1	21222002	21222700	chr1	23974434	23974789
chr1	39248977	39249684	chr1	40985218	40987037	chr1	21230435	21231072	chr1	24181554	24182720
chr1	39283380	39284692	chr1	40993096	40994001	chr1	21231314	21232230	chr1	24245247	24246834
chr1	39285291	39287309	chr1	40994222	40997950	chr1	21264985	21266578	chr1	24247175	24247852
chr1	39287808	39289320	chr1	41430374	41431647	chr1	21380453	21382010	chr1	24300156	24300685
chr1	39289714	39290037	chr1	41432389	41433126	chr1	21510852	21513547	chr1	24469570	24470172
chr1	39376356	39376701	chr1	42681764	42682870	chr1	21518099	21518639	chr1	24529839	24531555
chr1	39380107	39381972	chr1	42683051	42683444	chr1	21519038	21519641	chr1	24531732	24532264
chr1	39865113	39865617	chr1	42723874	42724404	chr1	21521139	21521716	chr1	24660024	24660423
chr1	39865792	39866584	chr1	42724800	42726007	chr1	21521883	21522546	chr1	24737590	24737988
chr1	39925329	39925646	chr1	42922722	42923955	chr1	21523048	21523694	chr1	24806862	24807741
chr1	40162928	40163565	chr1	43255140	43255813	chr1	21528657	21530850	chr1	24837788	24838172
chr1	40194662	40195005	chr1	43280443	43284170	chr1	21547046	21547307	chr1	24884312	24886267
chr1	40393429	40393807	chr1	43284322	43285845	chr1	21554453	21555953	chr1	24958862	24962366
chr1	40731604	40732206	chr1	43290421	43291212	chr1	21555963	21556789	chr1	24962545	24963858
chr1	40999148	40999716	chr1	43308933	43309833	chr1	21556987	21557797	chr1	24963928	24964333
chr1	43281058	43283165	chr1	43311028	43313167	chr1	21559719	21560366	chr1	24965036	24965871
chr1	43285053	43286516	chr1	43313325	43314378	chr1	21563399	21563889	chr1	24966093	24966883
chr1	43295270	43295820	chr1	43323011	43324393	chr1	21573773	21574782	chr1	24998700	25001995
chr1	43304116	43305603	chr1	43333686	43335271	chr1	21575029	21575552	chr1	25058266	25059240
chr1	43305791	43307043	chr1	43338374	43341504	chr1	21575965	21577382	chr1	25067062	25068544
chr1	43308892	43310056	chr1	43359576	43361076	chr1	21849056	21849784	chr1	25092767	25094287
chr1	43311089	43313062	chr1	43449602	43450457	chr1	21854257	21856481	chr1	25159460	25160561
chr1	43314564	43315355	chr1	43451906	43452727	chr1	21859109	21863854	chr1	25165906	25166605
chr1	43330886	43331864	chr1	43452919	43454825	chr1	21914866	21916094	chr1	25295928	25296958
chr1	43332259	43332613	chr1	43454987	43455926	chr1	21957417	21957952	chr1	25638421	25641297
chr1	43339947	43341448	chr1	43456269	43456740	chr1	21958827	21959535	chr1	25795075	25796533
chr1	43342190	43342887	chr1	43457339	43458081	chr1	21995539	21996689	chr1	25835570	25837541
chr1	43350863	43354832	chr1	43458333	43459103	chr1	22001353	22001780	chr1	25847434	25848576
chr1	43373764	43375542	chr1	43600124	43602775	chr1	22011365	22011852	chr1	25851300	25852413
chr1	43375755	43378144	chr1	43639909	43642160	chr1	22012109	22013523	chr1	25862645	25864029
chr1	43378299	43378727	chr1	43651711	43653330	chr1	22013987	22015541	chr1	25868116	25869705
chr1	43378881	43380169	chr1	43653487	43654509	chr1	22016216	22016893	chr1	25869908	25870684
chr1	43381041	43382041	chr1	43664515	43664891	chr1	22018093	22019122	chr1	25871106	25872199
chr1	43382424	43384110	chr1	43665082	43668964	chr1	22019525	22020086	chr1	25877226	25881756
chr1	43384499	43385092	chr1	43669244	43670811	chr1	22021002	22021527	chr1	25882334	25883032
chr1	43397451	43398485	chr1	43674847	43678695	chr1	22025960	22026913	chr1	25883216	25884917
chr1	43401081	43401403	chr1	44302398	44303537	chr1	22035384	22035649	chr1	25885099	25889703
chr1	43406170	43406639	chr1	44937477	44938902	chr1	22053890	22054272	chr1	25895291	25897059
chr1	43407264	43407508	chr1	45117941	45118903	chr1	22070579	22072136	chr1	25919190	25919592
chr1	43422111	43423062	chr1	48885895	48886915	chr1	22157663	22158617	chr1	25919936	25920578
chr1	43425872	43426986	chr1	48890435	48890746	chr1	22159544	22159849	chr1	26428995	26430800
chr1	43427165	43427470	chr1	50781041	50782490	chr1	22160299	22161863	chr1	26430931	26431387
chr1	43427795	43428348	chr1	50924921	50925525	chr1	22168279	22170601	chr1	26431923	26434193
chr1	43428724	43429810	chr1	51293511	51293989	chr1	22172279	22173980	chr1	26435607	26436380
chr1	43430178	43430759	chr1	51374863	51375975	chr1	22180759	22181511	chr1	26438778	26442339
chr1	43430919	43431326	chr1	51394111	51400045	chr1	22236770	22238728	chr1	26462520	26464168
chr1	43435324	43436008	chr1	51427156	51429587	chr1	22251169	22252092	chr1	26481416	26483819
chr1	43439258	43439977	chr1	51449442	51450372	chr1	22252243	22253194	chr1	26498636	26500572
chr1	43440778	43441653	chr1	51450626	51452614	chr1	22253561	22254217	chr1	26505768	26506662
chr1	43449598	43450436	chr1	52040981	52041955	chr1	22259207	22259530	chr1	26508452	26510533
chr1	43451225	43452158	chr1	52608556	52609041	chr1	22259884	22261086	chr1	26556013	26558512
chr1	43452946	43453415	chr1	52750102	52750502	chr1	22267120	22267494	chr1	26620459	26621580
chr1	43453941	43454732	chr1	52809748	52810517	chr1	22268015	22268738	chr1	26643305	26643704
chr1	43456441	43456778	chr1	52897604	52898236	chr1	22277118	22277600	chr1	26645142	26645843
chr1	43460799	43461254	chr1	52902726	52903583	chr1	22278819	22280553	chr1	26648362	26649743
chr1	43461467	43461858	chr1	52903804	52908257	chr1	22287855	22289279	chr1	26649900	26650466
chr1	43578241	43579911	chr1	52908418	52911657	chr1	22292238	22294801	chr1	26651205	26652282
chr1	43586724	43588220	chr1	52911837	52912751	chr1	22298293	22298674	chr1	26981698	26982421
chr1	43589779	43591174	chr1	52912980	52914067	chr1	22298909	22299708	chr1	26985428	26986593
chr1	43596004	43597264	chr1	52914303	52915092	chr1	22299905	22301957	chr1	26988897	26990660
chr1	43599270	43602825	chr1	52916806	52918882	chr1	22321290	22323238	chr1	26995961	26996183
chr1	43603226	43603760	chr1	52919694	52921561	chr1	22324402	22325093	chr1	26996616	26997794
chr1	43604890	43609929	chr1	53097478	53098460	chr1	22328266	22329441	chr1	27006942	27007951
chr1	43610124	43611267	chr1	54067139	54069606	chr1	22332657	22334554	chr1	27009201	27010133
chr1	43640605	43641659	chr1	54242653	54245792	chr1	22340730	22343249	chr1	27027802	27029898
chr1	43653597	43654393	chr1	54322453	54325512	chr1	22345128	22345699	chr1	27030181	27030678
chr1	43667864	43668809	chr1	54343648	54344311	chr1	22367415	22369023	chr1	27033720	27035439
chr1	43669057	43670277	chr1	54632600	54633627	chr1	22369437	22369859	chr1	27043232	27044224
chr1	43677011	43677960	chr1	54633887	54634490	chr1	22372674	22372952	chr1	27064300	27064895
chr1	44057028	44057858	chr1	55614237	55615651	chr1	22413350	22414656	chr1	27106103	27108247
chr1	44302409	44303574	chr1	55859176	55860852	chr1	22428528	22430946	chr1	27413668	27416014
chr1	44436426	44436750	chr1	55993749	55994384	chr1	22442348	22443228	chr1	27428586	27430164
chr1	44437104	44438099	chr1	55994766	55995217	chr1	22481070	22481448	chr1	27431819	27432607
chr1	44493052	44494613	chr1	56063922	56064266	chr1	22481746	22485684	chr1	27432830	27433979
chr1	44494824	44495215	chr1	56112819	56114799	chr1	22621138	22621950	chr1	27467807	27468405
chr1	44495509	44497309	chr1	56140597	56141741	chr1	22674749	22675314	chr1	27485574	27486194
chr1	44529274	44529951	chr1	56184224	56185497	chr1	22742483	22743368	chr1	27516645	27519128
chr1	44530348	44530966	chr1	56218637	56221069	chr1	22765821	22767574	chr1	27519394	27519838
chr1	44531321	44532271	chr1	56294909	56297138	chr1	22789261	22789638	chr1	27520217	27521694
chr1	44532485	44533701	chr1	56674957	56675784	chr1	22829771	22831739	chr1	27573927	27575137
chr1	44539115	44541238	chr1	56837543	56838027	chr1	23997642	23999190	chr1	27575253	27576882
chr1	44549350	44550807	chr1	57080045	57081095	chr1	24159440	24160424	chr1	27726835	27727954
chr1	44551108	44555795	chr1	57097528	57099975	chr1	24181532	24182653	chr1	27875513	27876440
chr1	44563887	44564251	chr1	57100145	57101239	chr1	24203764	24204115	chr1	27941394	27943014
chr1	44564406	44565163	chr1	57653933	57655265	chr1	24315274	24315681	chr1	27980448	27981519
chr1	44577116	44579682	chr1	57910471	57911132	chr1	24319381	24319866	chr1	28058171	28059001
chr1	44590250	44591071	chr1	57937132	57938098	chr1	24320502	24321495	chr1	28069585	28071567
chr1	44601052	44601569	chr1	57950706	57955430	chr1	24322405	24322911	chr1	28085332	28085713
chr1	44602745	44603365	chr1	57976674	57979031	chr1	24323517	24324723	chr1	28098947	28100630
chr1	44609374	44609668	chr1	58007000	58007836	chr1	24357383	24358237	chr1	28112323	28113207
chr1	44615409	44615975	chr1	58082173	58085499	chr1	24358424	24359700	chr1	28113403	28116889
chr1	44616631	44617019	chr1	58112386	58113514	chr1	24359929	24361474	chr1	28206461	28207563
chr1	44617399	44618142	chr1	58113695	58114431	chr1	24362298	24363437	chr1	28228949	28229364
chr1	44618304	44621335	chr1	58116649	58118010	chr1	24363933	24364252	chr1	28246286	28247570
chr1	44639603	44640605	chr1	58170544	58173115	chr1	24426615	24427089	chr1	28247813	28248559
chr1	44644392	44648672	chr1	58177897	58179000	chr1	24437876	24438464	chr1	28248875	28249328
chr1	44663393	44664203	chr1	58193026	58194214	chr1	24529859	24531465	chr1	28270861	28272721
chr1	44669041	44669588	chr1	58274982	58276941	chr1	24565568	24566152	chr1	28300730	28301400
chr1	44672859	44674341	chr1	58279115	58282499	chr1	24566267	24566530	chr1	28534663	28535132
chr1	44674526	44675477	chr1	58343607	58344169	chr1	24566693	24567087	chr1	28595518	28595974
chr1	44683872	44684888	chr1	58344334	58345679	chr1	24576117	24576488	chr1	29083816	29085792
chr1	44721062	44721526	chr1	59376615	59377114	chr1	24576759	24577227	chr1	29101438	29102822
chr1	44721839	44723193	chr1	59690213	59691034	chr1	24718471	24719439	chr1	29127853	29129252
chr1	44938075	44938907	chr1	60940904	60941924	chr1	24719696	24720686	chr1	29152481	29156186
chr1	50083925	50084472	chr1	64152192	64153177	chr1	24806956	24807932	chr1	29156601	29157116
chr1	50144624	50145046	chr1	64948111	64948506	chr1	24813408	24814471	chr1	29206821	29208860
chr1	50264525	50264818	chr1	66308449	66310018	chr1	24949463	24949928	chr1	29210575	29211090
chr1	50265032	50265297	chr1	67287289	67288315	chr1	24950812	24951544	chr1	29226077	29227320
chr1	50781105	50781453	chr1	71635500	71636895	chr1	24969039	24970201	chr1	29228597	29230708
chr1	50781594	50782543	chr1	71779723	71780888	chr1	25054945	25055925	chr1	29274485	29278173
chr1	50898861	50899787	chr1	71781581	71782933	chr1	25066538	25067108	chr1	29288136	29290821
chr1	50900061	50900378	chr1	71831566	71833021	chr1	25067374	25068573	chr1	29372382	29372846
chr1	50924620	50925575	chr1	71833191	71834250	chr1	25158528	25158875	chr1	29396291	29396868
chr1	50938902	50939323	chr1	71834615	71835347	chr1	25159539	25160597	chr1	29414241	29415182
chr1	50939798	50940062	chr1	71836818	71837724	chr1	25204668	25205503	chr1	29415433	29417300
chr1	50940225	50940508	chr1	72026370	72028345	chr1	25231121	25231460	chr1	29417831	29418711
chr1	51394591	51399572	chr1	72071735	72073052	chr1	25231666	25232202	chr1	29594253	29594542
chr1	51425642	51426733	chr1	72096355	72097732	chr1	25237234	25237920	chr1	29662922	29663145
chr1	51427261	51429336	chr1	72107798	72108661	chr1	25285386	25286061	chr1	29663450	29664074
chr1	51451340	51451781	chr1	72131386	72132896	chr1	25348095	25350418	chr1	29664360	29666344
chr1	51484649	51484998	chr1	72139374	72142080	chr1	25350934	25351574	chr1	29666507	29667513
chr1	51485847	51486875	chr1	72144889	72148012	chr1	25351946	25352268	chr1	29669135	29673556
chr1	51661212	51661467	chr1	72209226	72210653	chr1	25353338	25354738	chr1	29691319	29694033
chr1	52041015	52042188	chr1	72212707	72214197	chr1	25358702	25359646	chr1	29694993	29695379
chr1	52529934	52530571	chr1	72219438	72220799	chr1	25382521	25382849	chr1	29695796	29698650
chr1	52532099	52532880	chr1	72221026	72223346	chr1	25639949	25640807	chr1	29699627	29700331
chr1	52540924	52544835	chr1	72354067	72354556	chr1	25851326	25851734	chr1	29700900	29702204
chr1	52545096	52545935	chr1	72699735	72701530	chr1	25886312	25887085	chr1	29704370	29706753
chr1	52572474	52573053	chr1	73213632	73214166	chr1	26198125	26198961	chr1	29707009	29707888
chr1	52573529	52575101	chr1	73219988	73222383	chr1	26210471	26211229	chr1	29711554	29714110
chr1	52575660	52576333	chr1	73551353	73553487	chr1	26211915	26213192	chr1	29743965	29753144
chr1	52592672	52594690	chr1	73553722	73556210	chr1	26213338	26213829	chr1	29765561	29765966
chr1	52594837	52595710	chr1	73625918	73627413	chr1	26428747	26429753	chr1	29774298	29775846
chr1	52596150	52597037	chr1	73674704	73676438	chr1	26432013	26432755	chr1	29776174	29776770
chr1	52607987	52610200	chr1	73700320	73701403	chr1	26439682	26441331	chr1	29889943	29890487
chr1	52635447	52635884	chr1	73728991	73729968	chr1	26451055	26452270	chr1	30135177	30135692
chr1	52652795	52653839	chr1	73820468	73821038	chr1	26465721	26466442	chr1	30245420	30246232
chr1	52655714	52656415	chr1	73827374	73827699	chr1	26485439	26486388	chr1	30933389	30933765
chr1	52687614	52689375	chr1	73827861	73828345	chr1	26618065	26618554	chr1	30934036	30935058
chr1	52714725	52715322	chr1	73883041	73884944	chr1	26620443	26621105	chr1	30983429	30983694
chr1	52715530	52716102	chr1	73906720	73907532	chr1	26648059	26649778	chr1	31211709	31212301
chr1	52716403	52717067	chr1	73918745	73922786	chr1	26650789	26651732	chr1	31385098	31386894
chr1	52717386	52719052	chr1	73964335	73965088	chr1	26679368	26684078	chr1	31388024	31391514
chr1	52720030	52721055	chr1	73965872	73966992	chr1	26699784	26700210	chr1	31428633	31430236
chr1	52721601	52722422	chr1	73982173	73983667	chr1	26963127	26963806	chr1	31459740	31460093
chr1	52899496	52901564	chr1	74634022	74636486	chr1	26985427	26985835	chr1	31473733	31474520
chr1	52902080	52903583	chr1	74645606	74646629	chr1	26986001	26988172	chr1	31474568	31475919
chr1	52903828	52904601	chr1	74646860	74648898	chr1	26988413	26990381	chr1	31482203	31483318
chr1	52904787	52906463	chr1	74652837	74663414	chr1	26994920	26995504	chr1	31492578	31493543
chr1	53097107	53098321	chr1	74663564	74665493	chr1	26995957	26996202	chr1	31511976	31519093
chr1	53182460	53184275	chr1	74665556	74666705	chr1	26997191	26997714	chr1	31519261	31521324
chr1	53202720	53203194	chr1	74682704	74683191	chr1	27007065	27007937	chr1	31551043	31551759
chr1	53517496	53518053	chr1	74707516	74710069	chr1	27008411	27008948	chr1	31557251	31557870
chr1	53875328	53875953	chr1	74710317	74711833	chr1	27009583	27010161	chr1	31558060	31558838
chr1	54243794	54244669	chr1	74720445	74722934	chr1	27010457	27012016	chr1	31558985	31559672
chr1	54244844	54245950	chr1	74723154	74731526	chr1	27018370	27019342	chr1	31560012	31562077
chr1	54250650	54252043	chr1	74739658	74740584	chr1	27024525	27025500	chr1	31562789	31563952
chr1	54577661	54578345	chr1	74750815	74753884	chr1	27026995	27027494	chr1	31583522	31584031
chr1	54578602	54579500	chr1	74760629	74762495	chr1	27065401	27066753	chr1	31584217	31586886
chr1	54632294	54633643	chr1	74772202	74775192	chr1	27078198	27078463	chr1	31594482	31594986
chr1	54633834	54634861	chr1	74887772	74888473	chr1	27080898	27081867	chr1	31643617	31644448
chr1	55614249	55615643	chr1	74894160	74894818	chr1	27106161	27107236	chr1	31665829	31667691
chr1	55859241	55860908	chr1	74963760	74967894	chr1	27107487	27108090	chr1	31667936	31669114
chr1	56066187	56066787	chr1	74992446	74994342	chr1	27386005	27388210	chr1	31669332	31671829
chr1	56084828	56087341	chr1	74997603	74997971	chr1	27415620	27415975	chr1	31695383	31695915
chr1	56091315	56091814	chr1	75009884	75015853	chr1	27469219	27469898	chr1	31696585	31700008
chr1	56092079	56093486	chr1	75018131	75020354	chr1	27517128	27517479	chr1	31781826	31782287
chr1	56094093	56095419	chr1	75020550	75022072	chr1	27518099	27519129	chr1	31810107	31811057
chr1	57068803	57069466	chr1	75038671	75039419	chr1	27519424	27519792	chr1	31819203	31820432
chr1	57080312	57080904	chr1	75069245	75071196	chr1	27520161	27522228	chr1	31820698	31822239
chr1	57098786	57100010	chr1	75071540	75072869	chr1	27523219	27523909	chr1	31822813	31824023
chr1	57100182	57100864	chr1	75073038	75074291	chr1	27524072	27525439	chr1	31824042	31830859
chr1	57103096	57103675	chr1	75074726	75075205	chr1	27573797	27574903	chr1	31840075	31841524
chr1	57104259	57104608	chr1	75075835	75077679	chr1	27575755	27577123	chr1	31847458	31848042
chr1	57122953	57123529	chr1	75077876	75079485	chr1	27577352	27577930	chr1	31848467	31849796
chr1	57124421	57126031	chr1	75122661	75123063	chr1	27868805	27869153	chr1	31871778	31872802
chr1	57213269	57214300	chr1	75148203	75149870	chr1	27869479	27869991	chr1	31877190	31878586
chr1	57304174	57305100	chr1	75336540	75336897	chr1	27932098	27932926	chr1	31924184	31926215
chr1	57398812	57399497	chr1	75408336	75410264	chr1	27933698	27934253	chr1	32155127	32156483
chr1	57548646	57551157	chr1	75417145	75419462	chr1	27940243	27941469	chr1	32420217	32421352
chr1	57566366	57566786	chr1	75419620	75420461	chr1	27941598	27943886	chr1	32421622	32422268
chr1	57576629	57579468	chr1	75420754	75421480	chr1	27952456	27953314	chr1	32432527	32435848
chr1	57622716	57625366	chr1	75520384	75521093	chr1	27979507	27981683	chr1	32442121	32442468
chr1	57653672	57655302	chr1	76297959	76298923	chr1	27991803	27992205	chr1	32445276	32445936
chr1	57911547	57913571	chr1	76299225	76300453	chr1	27992430	27993252	chr1	32447172	32447630
chr1	57951074	57952550	chr1	76301105	76301375	chr1	27993455	27993956	chr1	32447767	32448695
chr1	57953286	57955398	chr1	76331225	76333455	chr1	28005636	28007165	chr1	32461110	32463197
chr1	58051239	58053548	chr1	76336181	76337708	chr1	28007946	28009024	chr1	32464743	32467968
chr1	58269835	58270692	chr1	76338175	76338868	chr1	28009405	28011064	chr1	32468423	32471032
chr1	58279397	58282161	chr1	76345320	76345839	chr1	28022550	28024893	chr1	32474160	32474802
chr1	58343584	58345680	chr1	77040549	77041132	chr1	28045916	28047733	chr1	32475812	32479519
chr1	58354320	58354854	chr1	77044075	77045481	chr1	28047881	28048506	chr1	32481276	32481656
chr1	59822034	59822924	chr1	77046360	77048345	chr1	28052121	28053142	chr1	32481751	32486099
chr1	59824693	59825237	chr1	77066768	77067412	chr1	28056756	28057817	chr1	32486294	32488200
chr1	59825623	59825929	chr1	77075856	77076955	chr1	28058265	28058987	chr1	32495063	32497329
chr1	60940902	60942223	chr1	77450030	77450727	chr1	28059613	28060267	chr1	32504393	32505158
chr1	65891852	65892144	chr1	77466426	77467400	chr1	28069487	28071585	chr1	32505348	32508898
chr1	65895220	65895814	chr1	77468133	77471657	chr1	28071805	28072237	chr1	32509052	32510181
chr1	65919791	65920336	chr1	77481170	77482868	chr1	28073086	28073611	chr1	32513137	32513927
chr1	66013058	66013731	chr1	77484461	77485210	chr1	28075148	28076042	chr1	32547894	32549674
chr1	66308482	66309955	chr1	77487157	77489398	chr1	28077826	28078354	chr1	32580342	32580725
chr1	66445345	66445607	chr1	77502820	77506032	chr1	28079249	28079935	chr1	32585096	32585541
chr1	66929617	66930116	chr1	77512560	77515894	chr1	28080177	28081056	chr1	32670067	32671042
chr1	66930262	66930774	chr1	77520586	77521593	chr1	28081377	28084070	chr1	32671245	32671704
chr1	66931503	66932019	chr1	77522184	77524775	chr1	28085333	28086087	chr1	32671880	32672482
chr1	66991231	66991478	chr1	77526110	77527721	chr1	28093709	28093964	chr1	32881318	32882132
chr1	67283193	67283780	chr1	77528532	77531163	chr1	28094285	28094938	chr1	33152757	33153593
chr1	67290189	67291308	chr1	77572542	77573237	chr1	28099090	28099588	chr1	33456647	33457898
chr1	67949023	67950119	chr1	77573505	77574440	chr1	28100077	28101598	chr1	33463276	33463910
chr1	68352974	68353387	chr1	77585694	77592681	chr1	28112339	28113574	chr1	33514635	33516485
chr1	69406713	69407084	chr1	77595951	77610657	chr1	28113791	28116788	chr1	33517012	33518370
chr1	71376259	71377107	chr1	77610869	77616281	chr1	28142604	28143025	chr1	33580481	33580905
chr1	71383009	71384478	chr1	77618299	77618940	chr1	28149737	28150207	chr1	33582776	33586249
chr1	71384727	71385460	chr1	77621147	77623004	chr1	28158758	28160124	chr1	33586958	33590776
chr1	71385737	71386076	chr1	77625452	77626634	chr1	28172494	28172828	chr1	33592709	33593736
chr1	71386333	71390591	chr1	77634404	77636593	chr1	28206589	28208374	chr1	33594360	33596843
chr1	71390904	71391335	chr1	77640810	77642219	chr1	28217650	28218238	chr1	33603431	33604742
chr1	71391509	71392689	chr1	77643068	77645076	chr1	28228794	28229385	chr1	33605937	33609222
chr1	71473096	71474019	chr1	77645380	77647553	chr1	28229547	28230470	chr1	33609687	33611164
chr1	71474136	71475787	chr1	77647706	77649516	chr1	28230672	28232032	chr1	33611546	33612667
chr1	71635220	71636744	chr1	77656618	77657760	chr1	28232274	28232907	chr1	33613501	33613825
chr1	71713641	71714239	chr1	77663364	77670259	chr1	28234083	28234701	chr1	33616836	33618546
chr1	71743166	71743901	chr1	77672119	77674019	chr1	28246352	28247356	chr1	33618891	33620217
chr1	72026733	72027396	chr1	77681693	77682496	chr1	28247858	28248527	chr1	33631079	33632219
chr1	72069351	72070184	chr1	77732904	77733931	chr1	28271012	28272290	chr1	33636361	33637311
chr1	72086335	72087049	chr1	77735548	77735992	chr1	28275631	28276201	chr1	33646708	33648114
chr1	72131736	72132637	chr1	77746819	77747128	chr1	28294587	28294921	chr1	33648570	33649931
chr1	72146553	72147363	chr1	77749331	77751672	chr1	28295349	28296062	chr1	33654701	33655291
chr1	72219521	72220732	chr1	77753169	77756881	chr1	28299394	28301404	chr1	33663097	33663540
chr1	72457685	72458092	chr1	77757098	77758337	chr1	28331263	28331673	chr1	34023788	34024165
chr1	72699655	72701282	chr1	77786737	77787832	chr1	28332284	28332609	chr1	34024563	34024868
chr1	73219801	73222821	chr1	77788063	77789048	chr1	28332869	28333200	chr1	34054533	34060468
chr1	73554059	73555060	chr1	77789171	77790507	chr1	28334721	28336348	chr1	34064400	34065160
chr1	73555331	73556281	chr1	77897422	77898137	chr1	28348723	28349275	chr1	34075518	34076916
chr1	73656048	73657067	chr1	77920699	77921868	chr1	28351412	28353026	chr1	34105579	34105943
chr1	73668307	73672253	chr1	77946001	77947506	chr1	28446586	28446852	chr1	34122921	34123298
chr1	73675356	73675993	chr1	77955077	77958811	chr1	28531029	28531385	chr1	34125219	34126533
chr1	73713038	73714028	chr1	77960615	77963401	chr1	28533624	28534081	chr1	34126684	34128977
chr1	73719814	73722755	chr1	77963635	77967328	chr1	28534472	28535283	chr1	34132255	34133658
chr1	73727524	73731156	chr1	77969706	77970619	chr1	28535468	28536013	chr1	34134269	34135140
chr1	73820395	73820972	chr1	77970928	77972833	chr1	29016049	29016516	chr1	34135464	34136137
chr1	73827260	73828194	chr1	77973274	77975558	chr1	29016684	29017358	chr1	34136334	34139273
chr1	73884199	73884945	chr1	77975592	77976093	chr1	29047095	29048147	chr1	34139616	34139975
chr1	73982224	73983215	chr1	77980606	77981973	chr1	29050584	29050816	chr1	34140139	34140561
chr1	74301678	74302887	chr1	77982487	77988005	chr1	29084102	29084585	chr1	34141306	34142320
chr1	74402787	74404933	chr1	77990416	77991556	chr1	29084802	29085822	chr1	34143149	34143694
chr1	74624977	74625247	chr1	78146885	78147390	chr1	29101425	29102793	chr1	34144324	34144566
chr1	74645678	74646652	chr1	78149845	78150746	chr1	29105827	29106699	chr1	34144759	34145314
chr1	74646805	74648740	chr1	78183378	78184197	chr1	29153431	29154311	chr1	34149672	34151161
chr1	74654687	74656216	chr1	78186010	78188120	chr1	29206736	29207947	chr1	34151310	34151696
chr1	74656433	74657879	chr1	78189864	78192045	chr1	29229722	29230706	chr1	34152277	34152710
chr1	74658026	74659654	chr1	78192177	78197320	chr1	29274998	29277332	chr1	34152846	34153419
chr1	74659828	74662701	chr1	78197599	78201847	chr1	29307215	29308234	chr1	34153792	34154174
chr1	74662969	74663390	chr1	78202085	78204729	chr1	29309650	29310636	chr1	34225852	34226190
chr1	74665650	74666522	chr1	78204909	78209991	chr1	29377152	29378109	chr1	34254381	34254844
chr1	74674684	74678073	chr1	78210233	78211233	chr1	29397604	29399034	chr1	34255526	34256255
chr1	74708202	74709336	chr1	78211413	78217330	chr1	29403360	29403802	chr1	34256583	34257734
chr1	74709516	74709961	chr1	78246972	78248316	chr1	29404220	29404519	chr1	34355682	34356694
chr1	74710304	74711703	chr1	78248622	78249067	chr1	29416069	29416860	chr1	34357193	34358289
chr1	74715808	74717014	chr1	78256068	78258353	chr1	29417034	29417281	chr1	35044172	35044475
chr1	74724247	74731605	chr1	78271451	78273166	chr1	29417851	29418729	chr1	35750319	35751573
chr1	74731925	74732788	chr1	78274085	78277681	chr1	29419072	29420106	chr1	35751861	35752854
chr1	74733440	74733748	chr1	78278000	78280073	chr1	29425081	29425698	chr1	35755054	35761156
chr1	74733868	74734295	chr1	78280607	78281045	chr1	29425857	29426747	chr1	35761601	35762821
chr1	74760418	74762265	chr1	78386297	78387079	chr1	29426834	29427283	chr1	35863999	35864987
chr1	74764047	74764840	chr1	78459576	78460105	chr1	29430249	29431284	chr1	35924208	35924970
chr1	74765033	74766397	chr1	78564436	78565062	chr1	29435583	29437943	chr1	35953028	35953820
chr1	74772182	74775353	chr1	78567621	78569584	chr1	29670689	29673540	chr1	35955710	35956911
chr1	74783585	74785125	chr1	78806767	78807573	chr1	29691558	29692349	chr1	35957112	35958007
chr1	74831088	74831783	chr1	79073226	79073949	chr1	29697062	29697999	chr1	35958556	35959088
chr1	74856399	74857007	chr1	79093716	79094829	chr1	29701229	29702449	chr1	37054738	37055378
chr1	74857142	74857667	chr1	79108229	79111122	chr1	29744017	29747748	chr1	37068646	37069903
chr1	74895110	74896255	chr1	79220428	79221081	chr1	29747939	29748889	chr1	37130758	37131601
chr1	74916844	74919117	chr1	79314158	79315817	chr1	29749060	29751134	chr1	37131804	37132537
chr1	74965636	74966900	chr1	79346451	79347411	chr1	29752228	29753082	chr1	37170570	37171274
chr1	74993172	74994395	chr1	79498311	79499800	chr1	29765605	29765881	chr1	37171656	37172707
chr1	75010041	75018683	chr1	79578335	79579013	chr1	29774391	29774679	chr1	37201834	37203747
chr1	75018890	75019568	chr1	79728506	79730576	chr1	29776213	29776719	chr1	37889965	37890317
chr1	75019806	75022299	chr1	79751283	79752071	chr1	30241651	30247649	chr1	40379356	40379831
chr1	75027377	75030641	chr1	79831908	79832474	chr1	30247994	30248235	chr1	40380804	40381339
chr1	75030839	75032570	chr1	80062411	80063152	chr1	30269716	30270087	chr1	40381811	40382138
chr1	75069364	75071182	chr1	80127336	80128026	chr1	30273983	30274780	chr1	40382419	40382680
chr1	75071617	75071919	chr1	80370765	80371367	chr1	30344516	30349870	chr1	40383207	40384109
chr1	75072410	75072786	chr1	81005995	81006388	chr1	30350206	30350524	chr1	40384286	40384703
chr1	75075916	75076299	chr1	81766556	81769900	chr1	30417201	30417707	chr1	40392785	40393125
chr1	75077999	75078852	chr1	81830286	81831489	chr1	30528068	30529347	chr1	40393306	40395610
chr1	75079059	75079464	chr1	81831753	81833423	chr1	30530452	30534939	chr1	40439660	40440350
chr1	75140937	75141954	chr1	81841170	81842717	chr1	30539851	30540808	chr1	40470323	40471520
chr1	75149429	75149770	chr1	81852828	81854210	chr1	30540990	30542049	chr1	40472134	40473563
chr1	75152319	75153597	chr1	81854676	81855481	chr1	30563164	30563846	chr1	40496801	40497471
chr1	75153807	75154143	chr1	81891816	81893918	chr1	30573259	30573925	chr1	40514792	40515070
chr1	75154476	75154828	chr1	81966433	81968319	chr1	30576682	30576999	chr1	40583730	40584664
chr1	75156592	75157072	chr1	81970056	81971914	chr1	30578834	30580857	chr1	40597836	40598853
chr1	75157322	75159036	chr1	81972189	81973867	chr1	30593739	30594039	chr1	40611555	40612234
chr1	75159398	75159826	chr1	81974145	81974461	chr1	30631106	30635470	chr1	40616236	40616903
chr1	75161449	75162207	chr1	81996232	81999723	chr1	30636929	30637823	chr1	40626702	40627402
chr1	75162763	75163053	chr1	82009676	82010627	chr1	30643657	30644449	chr1	40627616	40628860
chr1	75163423	75163706	chr1	82011783	82013274	chr1	30646403	30647202	chr1	40663229	40665161
chr1	75164843	75167014	chr1	82019913	82021642	chr1	30654538	30655220	chr1	40679069	40679744
chr1	75189626	75190723	chr1	82021877	82022546	chr1	30677280	30677923	chr1	40731430	40732316
chr1	75198867	75200290	chr1	82110065	82112124	chr1	30699423	30699853	chr1	40752685	40754110
chr1	75200633	75201382	chr1	82123365	82127147	chr1	30700095	30701934	chr1	40820752	40821823
chr1	75227518	75227878	chr1	82799299	82800881	chr1	30761410	30762031	chr1	40994244	40995897
chr1	75231417	75231897	chr1	83234325	83235016	chr1	30762215	30762876	chr1	40996135	40996614
chr1	75232357	75232690	chr1	84033906	84034366	chr1	30763156	30763715	chr1	41432540	41433130
chr1	75234479	75235812	chr1	84060721	84061432	chr1	30764219	30765040	chr1	41433281	41433576
chr1	75364410	75367357	chr1	84062244	84063015	chr1	30768081	30768716	chr1	41433762	41434735
chr1	75371503	75372140	chr1	84099711	84103773	chr1	30771742	30772467	chr1	42586393	42587164
chr1	75372641	75374181	chr1	84225623	84226813	chr1	30772563	30774419	chr1	42670360	42671754
chr1	75374511	75375872	chr1	84231637	84233622	chr1	30776024	30779209	chr1	42681772	42683540
chr1	75390904	75391253	chr1	84233853	84234900	chr1	30779902	30780922	chr1	42723896	42724466
chr1	75392255	75393312	chr1	84236852	84237550	chr1	30781172	30785013	chr1	42724811	42726419
chr1	75393844	75395972	chr1	84240605	84241668	chr1	30785712	30787992	chr1	42860852	42861352
chr1	75399222	75399625	chr1	84254594	84259621	chr1	30933998	30934680	chr1	42888532	42888930
chr1	75416099	75419213	chr1	84260459	84266676	chr1	31211429	31212340	chr1	42922540	42923615
chr1	75419459	75420390	chr1	84285749	84286327	chr1	31214334	31214935	chr1	43280958	43282507
chr1	75525107	75525879	chr1	84286492	84288881	chr1	31389811	31391124	chr1	43282629	43284163
chr1	75531837	75532582	chr1	84296311	84297340	chr1	31512964	31513431	chr1	43309149	43309706
chr1	75532791	75533381	chr1	84381730	84382185	chr1	31514036	31515233	chr1	43311347	43312539
chr1	75536048	75536376	chr1	84382580	84383539	chr1	31516698	31519037	chr1	43312690	43313088
chr1	75536633	75537260	chr1	84391379	84392402	chr1	31519297	31519998	chr1	43313388	43314253
chr1	76299282	76299872	chr1	84392617	84393362	chr1	31559101	31559544	chr1	43334061	43334442
chr1	76393806	76395017	chr1	84445113	84445881	chr1	31560142	31561548	chr1	43339837	43341488
chr1	76397466	76399407	chr1	84450275	84453155	chr1	31561697	31562056	chr1	43359794	43360700
chr1	76399695	76400666	chr1	84464092	84465223	chr1	31562711	31563276	chr1	43449221	43450447
chr1	76400881	76404443	chr1	84465357	84466720	chr1	31571201	31571969	chr1	43451324	43451725
chr1	76534831	76535238	chr1	84500264	84502938	chr1	31584284	31584806	chr1	43452928	43454777
chr1	76645173	76645536	chr1	84665994	84667411	chr1	31695415	31695826	chr1	43458339	43458656
chr1	76749659	76750451	chr1	84741923	84742762	chr1	31698768	31699404	chr1	43460424	43461808
chr1	76751152	76752396	chr1	84810776	84811633	chr1	31699544	31700002	chr1	43600283	43601643
chr1	76890786	76891642	chr1	85099770	85102083	chr1	31824495	31826191	chr1	43607795	43609896
chr1	76891955	76893067	chr1	85102720	85104899	chr1	31827525	31828675	chr1	43640758	43642260
chr1	77000244	77001130	chr1	85137482	85138565	chr1	31828881	31829498	chr1	43652588	43653328
chr1	77037202	77038107	chr1	85157754	85158231	chr1	31871793	31872722	chr1	43653466	43654505
chr1	77038458	77039721	chr1	85308734	85309600	chr1	31924587	31925815	chr1	43666936	43668978
chr1	77043342	77044745	chr1	85377362	85378097	chr1	32180417	32182488	chr1	43669293	43670023
chr1	77044926	77045494	chr1	85448434	85449404	chr1	32251863	32253062	chr1	43675540	43677985
chr1	77051498	77052092	chr1	85453191	85454805	chr1	32254009	32254684	chr1	44302276	44303558
chr1	77075666	77077153	chr1	85455596	85456220	chr1	32283304	32283668	chr1	44618764	44620540
chr1	77108715	77109446	chr1	85457330	85459155	chr1	32351473	32354306	chr1	44620826	44621661
chr1	77165370	77168218	chr1	85534282	85535307	chr1	32359947	32360289	chr1	44659594	44660225
chr1	77168464	77171193	chr1	85555000	85556340	chr1	32433494	32433775	chr1	44711564	44712242
chr1	77172811	77173281	chr1	85564340	85565951	chr1	32434805	32435199	chr1	45091277	45092094
chr1	77173871	77175120	chr1	85566510	85567844	chr1	32454233	32455041	chr1	48618280	48618728
chr1	77175273	77180128	chr1	85568311	85569090	chr1	32461360	32462941	chr1	48885155	48886839
chr1	77202368	77205061	chr1	85673896	85675897	chr1	32464922	32465426	chr1	50781056	50782536
chr1	77232325	77233592	chr1	85679452	85680690	chr1	32465717	32467402	chr1	50924934	50925523
chr1	77246541	77248395	chr1	85681288	85682586	chr1	32468423	32469579	chr1	51374206	51374623
chr1	77249145	77250542	chr1	85690813	85691933	chr1	32478173	32478455	chr1	51374866	51376275
chr1	77332883	77334315	chr1	85763767	85764951	chr1	32481843	32482428	chr1	51388559	51389943
chr1	77447239	77448638	chr1	85765359	85766467	chr1	32484031	32485250	chr1	51394074	51395745
chr1	77453598	77454482	chr1	85767261	85768314	chr1	32486923	32487564	chr1	51395846	51398566
chr1	77454769	77456997	chr1	85769331	85771945	chr1	32495906	32496652	chr1	51427143	51429270
chr1	77457240	77457657	chr1	85825063	85825634	chr1	32505957	32507678	chr1	51450558	51452160
chr1	77457830	77458190	chr1	85826449	85827135	chr1	32526980	32527884	chr1	51481479	51482473
chr1	77458554	77459300	chr1	85876551	85877380	chr1	32549090	32549681	chr1	51484093	51484964
chr1	77459533	77461822	chr1	85877824	85878361	chr1	32549833	32550138	chr1	51485274	51486903
chr1	77468082	77470425	chr1	85988341	85989629	chr1	32584834	32585459	chr1	51488349	51489726
chr1	77482348	77483041	chr1	85989836	85990360	chr1	32996202	32997139	chr1	52041074	52041931
chr1	77484462	77485367	chr1	85991080	85991430	chr1	33517009	33517300	chr1	52541542	52542475
chr1	77486107	77486427	chr1	86607960	86608752	chr1	33517583	33518035	chr1	52584507	52585847
chr1	77486778	77489552	chr1	86841120	86842023	chr1	33566058	33567136	chr1	52608680	52610277
chr1	77504958	77505284	chr1	87023786	87024755	chr1	33571899	33572493	chr1	52894004	52894433
chr1	77526112	77526568	chr1	87119513	87120076	chr1	33572833	33574483	chr1	52903838	52906506
chr1	77528824	77529734	chr1	87270389	87271799	chr1	33580350	33580948	chr1	52906848	52907426
chr1	77535854	77536641	chr1	89097678	89098296	chr1	33582729	33583215	chr1	52908511	52909391
chr1	77555118	77555943	chr1	89320950	89321370	chr1	33583401	33586127	chr1	52909481	52911616
chr1	77572459	77574437	chr1	89321645	89322223	chr1	33586900	33588093	chr1	52911772	52912653
chr1	77584818	77598113	chr1	90385779	90386560	chr1	33590098	33590600	chr1	52913100	52913540
chr1	77598516	77598860	chr1	90389400	90390042	chr1	33594491	33595162	chr1	53097511	53098410
chr1	77599348	77603261	chr1	90397011	90397784	chr1	33595748	33596558	chr1	53875219	53876465
chr1	77603635	77609470	chr1	90417399	90417766	chr1	33598641	33599943	chr1	54061333	54061817
chr1	77611918	77617110	chr1	90426515	90431060	chr1	33600113	33601756	chr1	54090560	54090935
chr1	77664847	77665612	chr1	90432131	90437173	chr1	33603998	33606221	chr1	54092387	54092895
chr1	77706474	77707301	chr1	90438087	90440499	chr1	33606374	33609160	chr1	54243615	54244546
chr1	77712571	77713333	chr1	90440676	90443860	chr1	33612283	33612597	chr1	54244830	54245631
chr1	77754805	77756834	chr1	90476416	90478342	chr1	33613650	33614305	chr1	54322410	54324852
chr1	77789677	77790231	chr1	90494867	90508468	chr1	33630864	33632087	chr1	54436593	54437885
chr1	78187382	78187818	chr1	90508629	90509551	chr1	33648903	33649801	chr1	54632280	54634870
chr1	78194396	78194959	chr1	90513738	90516101	chr1	33661054	33661884	chr1	55614170	55615629
chr1	78195189	78195601	chr1	90518709	90525325	chr1	33691267	33691625	chr1	55859238	55861041
chr1	78196422	78196818	chr1	90525696	90526615	chr1	33691800	33692431	chr1	56012558	56013134
chr1	78199641	78200632	chr1	90529135	90531824	chr1	33915600	33915987	chr1	56090257	56091070
chr1	78205415	78206631	chr1	90532068	90532694	chr1	34052094	34052441	chr1	56091960	56093513
chr1	78207676	78208276	chr1	90542087	90543682	chr1	34054488	34055038	chr1	56112618	56115090
chr1	78208659	78209131	chr1	90543928	90545121	chr1	34055660	34056704	chr1	56137698	56138250
chr1	78212956	78216556	chr1	90546193	90548921	chr1	34056870	34057367	chr1	56170857	56171717
chr1	78218966	78220055	chr1	90550490	90552810	chr1	34057520	34058818	chr1	56172139	56173227
chr1	78221616	78222127	chr1	90553179	90553829	chr1	34059152	34059885	chr1	56206397	56207436
chr1	78256207	78258193	chr1	90565322	90567476	chr1	34060162	34060474	chr1	56259986	56261736
chr1	78273409	78276915	chr1	90587519	90589350	chr1	34060797	34061183	chr1	56277730	56278905
chr1	78280651	78280883	chr1	90627771	90628412	chr1	34089419	34089759	chr1	56675016	56675696
chr1	78627007	78627413	chr1	90628584	90629417	chr1	34090081	34090386	chr1	56675772	56676740
chr1	79093961	79094414	chr1	90662655	90665949	chr1	34090642	34091064	chr1	57086940	57087731
chr1	79498327	79499403	chr1	90667829	90669058	chr1	34093599	34094061	chr1	57097284	57101282
chr1	79729396	79729857	chr1	90728779	90730160	chr1	34094779	34095247	chr1	57110347	57111045
chr1	79787044	79787570	chr1	90730973	90733992	chr1	34095652	34096026	chr1	57653952	57655367
chr1	81361036	81361975	chr1	90749639	90750962	chr1	34096371	34096763	chr1	57910635	57911161
chr1	81362320	81363138	chr1	90779943	90781935	chr1	34126015	34126533	chr1	57937137	57938326
chr1	81768259	81768824	chr1	90782157	90782947	chr1	34126765	34127638	chr1	57951129	57955369
chr1	81892117	81892912	chr1	90783366	90784461	chr1	34128272	34128755	chr1	57959932	57961307
chr1	81996588	81998168	chr1	90840900	90841226	chr1	34132349	34132675	chr1	57976589	57977324
chr1	82110726	82111804	chr1	90841392	90845225	chr1	34133160	34133483	chr1	57977496	57978276
chr1	82124019	82125708	chr1	90861945	90863079	chr1	34134320	34135005	chr1	57978483	57978701
chr1	82799461	82800751	chr1	90868355	90869891	chr1	34135826	34136055	chr1	58006788	58007874
chr1	82877150	82877568	chr1	90873977	90874857	chr1	34136458	34137342	chr1	58058893	58059980
chr1	83006343	83007962	chr1	91113634	91114933	chr1	34138452	34139072	chr1	58112460	58113547
chr1	83061414	83062571	chr1	91252643	91252985	chr1	34139625	34140027	chr1	58142064	58143256
chr1	83062893	83063361	chr1	91489605	91490721	chr1	34140190	34140537	chr1	58169863	58173111
chr1	83092230	83092783	chr1	91491041	91491386	chr1	34141607	34142882	chr1	58269239	58269598
chr1	83269759	83270634	chr1	91491679	91492071	chr1	34143173	34143764	chr1	58279772	58282468
chr1	84264562	84265997	chr1	91556497	91557062	chr1	34149613	34151697	chr1	58337894	58338595
chr1	84451418	84452967	chr1	91557467	91559094	chr1	34152254	34152763	chr1	58343648	58345598
chr1	86048920	86049245	chr1	91583286	91583672	chr1	34199846	34200360	chr1	58569182	58570241
chr1	86057703	86058154	chr1	91597001	91597594	chr1	34223277	34223545	chr1	59373379	59374743
chr1	86607940	86608498	chr1	91671342	91673291	chr1	34253179	34253754	chr1	59375757	59376373
chr1	86982943	86984313	chr1	91689316	91690081	chr1	34340089	34340747	chr1	59467889	59468950
chr1	87115213	87115518	chr1	91734575	91735115	chr1	34357298	34357642	chr1	59470113	59470667
chr1	87270663	87271621	chr1	91827320	91828097	chr1	34370623	34370864	chr1	64151791	64153150
chr1	90041341	90042904	chr1	91858955	91862896	chr1	34371728	34372632	chr1	64947325	64947747
chr1	90397153	90397691	chr1	91864145	91864585	chr1	34373159	34373476	chr1	64948041	64948597
chr1	90426405	90431027	chr1	91875892	91876208	chr1	34697823	34698502	chr1	66307929	66309936
chr1	90431176	90431653	chr1	91890181	91891068	chr1	34700093	34700678	chr1	67276222	67277447
chr1	90432204	90432630	chr1	91891228	91893247	chr1	34703729	34704640	chr1	67287083	67288539
chr1	90432890	90433604	chr1	91918644	91918914	chr1	34705263	34705684	chr1	67298835	67299434
chr1	90434081	90437228	chr1	91975773	91976715	chr1	34775211	34776281	chr1	70972763	70973716
chr1	90468470	90468853	chr1	91976887	91977206	chr1	34776540	34777065	chr1	71635378	71636834
chr1	90479223	90479608	chr1	92002587	92004251	chr1	35089931	35090302	chr1	71979010	71979726
chr1	90479816	90480211	chr1	92005685	92007685	chr1	35726320	35728048	chr1	72042297	72044170
chr1	90495152	90499153	chr1	92007868	92008776	chr1	35743204	35743666	chr1	72070856	72071190
chr1	90499294	90502217	chr1	92008983	92009816	chr1	35755222	35755739	chr1	72071328	72073032
chr1	90502425	90503827	chr1	92068313	92069114	chr1	35755966	35758891	chr1	72103881	72104294
chr1	90507482	90508393	chr1	92070508	92072201	chr1	35760609	35761165	chr1	72107666	72108899
chr1	90508736	90509027	chr1	92104828	92105727	chr1	35765411	35765783	chr1	72133153	72133481
chr1	90518828	90519588	chr1	92106474	92107405	chr1	35859859	35861056	chr1	72144931	72145464
chr1	90519744	90520354	chr1	92230984	92232875	chr1	35988851	35990260	chr1	72145661	72146377
chr1	90520528	90521726	chr1	92239698	92242414	chr1	35990764	35991035	chr1	72146519	72147309
chr1	90522003	90522561	chr1	92343676	92347167	chr1	36439455	36440032	chr1	72198625	72199370
chr1	90523089	90523551	chr1	92350982	92353624	chr1	36440176	36440487	chr1	72209275	72210502
chr1	90529424	90530737	chr1	92417669	92419151	chr1	36627506	36627788	chr1	72213063	72214021
chr1	90531052	90532491	chr1	92471484	92472796	chr1	36627988	36628635	chr1	72219474	72220756
chr1	90534591	90535648	chr1	94442376	94443061	chr1	37054682	37055460	chr1	72222111	72223112
chr1	90542569	90544233	chr1	95085394	95086670	chr1	37067633	37068406	chr1	72699588	72701318
chr1	90544622	90547723	chr1	95202102	95203523	chr1	37130794	37131396	chr1	72896326	72896661
chr1	90547908	90548855	chr1	95204771	95206701	chr1	37154358	37154800	chr1	73219743	73222451
chr1	90551057	90551373	chr1	95206928	95208784	chr1	37157790	37158321	chr1	73552256	73553302
chr1	90551667	90552832	chr1	95224852	95226352	chr1	37158590	37159620	chr1	73554256	73556064
chr1	90553278	90554658	chr1	95250085	95250871	chr1	37170631	37171107	chr1	73571805	73572566
chr1	90565621	90567045	chr1	95727249	95728077	chr1	37202241	37203610	chr1	73625600	73626808
chr1	90587029	90587333	chr1	95857295	95858026	chr1	37520195	37521713	chr1	73674704	73676498
chr1	90587826	90588952	chr1	97601274	97602480	chr1	37586043	37587031	chr1	73728185	73731081
chr1	90629054	90629378	chr1	97663357	97663990	chr1	37602477	37603123	chr1	73732290	73733057
chr1	90663652	90664585	chr1	98174914	98176593	chr1	37608576	37608813	chr1	73733782	73734804
chr1	90747658	90748810	chr1	98250659	98251165	chr1	37724563	37726033	chr1	73820523	73821021
chr1	91597214	91597643	chr1	98272816	98274814	chr1	37735067	37735306	chr1	73827071	73828633
chr1	91672052	91672327	chr1	98375037	98378407	chr1	37735511	37735868	chr1	73882923	73885340
chr1	92236315	92236895	chr1	98418614	98420320	chr1	37736705	37736942	chr1	73906358	73907476
chr1	92240077	92241256	chr1	98451112	98452130	chr1	37871985	37872677	chr1	73913888	73914215
chr1	92344321	92344809	chr1	98496296	98497092	chr1	37874990	37875423	chr1	73914641	73914992
chr1	92344996	92345394	chr1	98515252	98518124	chr1	37876645	37878272	chr1	73917683	73920517
chr1	92345568	92347095	chr1	98520310	98521459	chr1	37878750	37879079	chr1	73920695	73923737
chr1	92351099	92352913	chr1	98522352	98523717	chr1	37879900	37883332	chr1	73960316	73961860
chr1	92418029	92418840	chr1	98526201	98528982	chr1	37884937	37885627	chr1	73981532	73983585
chr1	92445583	92446141	chr1	98544119	98545106	chr1	37885922	37886512	chr1	74242497	74243264
chr1	92471589	92472709	chr1	98568300	98569868	chr1	37889258	37889718	chr1	74365782	74366467
chr1	94297710	94298455	chr1	98580039	98581176	chr1	37889967	37890321	chr1	74532135	74532671
chr1	94304382	94305006	chr1	98642866	98644509	chr1	37892307	37893187	chr1	74634082	74635250
chr1	94322224	94322950	chr1	98652079	98652754	chr1	37894354	37896267	chr1	74645717	74648604
chr1	94344074	94345404	chr1	98674210	98678600	chr1	37900818	37901457	chr1	74653147	74663378
chr1	94345536	94346395	chr1	98739133	98739829	chr1	37906294	37907275	chr1	74682741	74683044
chr1	94399304	94400798	chr1	98773907	98774796	chr1	37907519	37908153	chr1	74708199	74710025
chr1	94403746	94406771	chr1	98828960	98829918	chr1	39174429	39175170	chr1	74710309	74711088
chr1	94415444	94417506	chr1	98830597	98831015	chr1	39176706	39177597	chr1	74721017	74722670
chr1	94417981	94418468	chr1	98918015	98918667	chr1	39182432	39184033	chr1	74723219	74723816
chr1	94419955	94420408	chr1	98918982	98919341	chr1	39184319	39184675	chr1	74723978	74731681
chr1	94421040	94421426	chr1	98939135	98939806	chr1	39188841	39189574	chr1	74739623	74740583
chr1	94421879	94422767	chr1	98978404	98981458	chr1	39190091	39190856	chr1	74750659	74751828
chr1	94435505	94436327	chr1	99042427	99043851	chr1	39196659	39197553	chr1	74760986	74762242
chr1	94436546	94437427	chr1	99132494	99133169	chr1	39198122	39198921	chr1	74773813	74775512
chr1	94468408	94471907	chr1	99133799	99136458	chr1	39199603	39200145	chr1	74783713	74784096
chr1	94473009	94474045	chr1	99136571	99138579	chr1	39200402	39200683	chr1	74784272	74785163
chr1	94479567	94480623	chr1	99138883	99141788	chr1	39231047	39231725	chr1	74964490	74968227
chr1	94524299	94525831	chr1	99142009	99143978	chr1	39233849	39234430	chr1	74971882	74973650
chr1	94527167	94528097	chr1	99218993	99220449	chr1	39248992	39249667	chr1	74974914	74975507
chr1	94773514	94774002	chr1	99226767	99229258	chr1	39285270	39287340	chr1	74976360	74977236
chr1	94967172	94967779	chr1	99260192	99260708	chr1	39287806	39289311	chr1	75009952	75018022
chr1	94968036	94968420	chr1	99262308	99263075	chr1	39289724	39290104	chr1	75018207	75021146
chr1	95102809	95103544	chr1	99309576	99312691	chr1	39374829	39375098	chr1	75069486	75071114
chr1	95202496	95203418	chr1	99428907	99432283	chr1	39380056	39382014	chr1	75072398	75073427
chr1	95207053	95207980	chr1	100527310	100528289	chr1	39866067	39866569	chr1	75075913	75077594
chr1	95584843	95585160	chr1	100573420	100575357	chr1	40679224	40679859	chr1	75077947	75079503
chr1	95593052	95594410	chr1	100639316	100640302	chr1	40731386	40732173	chr1	75139187	75139429
chr1	95622354	95622676	chr1	100873439	100874084	chr1	40999143	40999721	chr1	75153775	75154344
chr1	95623807	95627531	chr1	103782931	103783584	chr1	42674328	42675024	chr1	75329584	75330108
chr1	95627779	95628857	chr1	103783928	103784496	chr1	43255046	43256215	chr1	75409824	75410287
chr1	95629173	95629479	chr1	104352380	104353575	chr1	43261080	43261736	chr1	75417139	75420510
chr1	95695268	95697949	chr1	104598341	104598878	chr1	43262619	43262918	chr1	75524097	75524758
chr1	95702493	95703154	chr1	104599465	104600565	chr1	43263187	43265439	chr1	76297642	76299063
chr1	95703804	95704162	chr1	104611088	104613039	chr1	43274204	43274486	chr1	76299249	76300602
chr1	95704400	95704760	chr1	104613488	104614628	chr1	43281045	43284258	chr1	76300796	76303166
chr1	95713630	95714795	chr1	104642722	104643103	chr1	43285252	43286003	chr1	76319234	76320058
chr1	95715415	95716033	chr1	104726339	104728797	chr1	43291382	43291795	chr1	76328818	76329791
chr1	95718330	95720147	chr1	104734082	104738374	chr1	43293157	43293489	chr1	76330863	76334036
chr1	95726018	95728240	chr1	104738540	104739607	chr1	43294227	43294817	chr1	76334254	76334928
chr1	95779627	95780513	chr1	104758604	104760204	chr1	43295270	43295827	chr1	76336900	76337787
chr1	95780831	95781829	chr1	104811209	104811754	chr1	43304150	43307169	chr1	76338495	76339698
chr1	95782010	95783662	chr1	104812403	104818564	chr1	43308662	43312479	chr1	76339769	76341866
chr1	95789687	95792285	chr1	104820711	104821565	chr1	43312726	43313061	chr1	76342528	76343619
chr1	95792514	95792818	chr1	104823836	104825529	chr1	43314594	43315395	chr1	76345230	76345911
chr1	95815193	95815670	chr1	104832007	104833767	chr1	43316471	43317163	chr1	76346288	76348498
chr1	95816057	95818152	chr1	104834104	104835110	chr1	43331060	43331759	chr1	76410847	76411674
chr1	95822434	95823024	chr1	104890117	104900869	chr1	43332296	43332938	chr1	76415770	76416093
chr1	95823291	95824094	chr1	104909370	104911344	chr1	43338839	43341518	chr1	76534815	76535343
chr1	95838308	95838562	chr1	104911514	104917770	chr1	43350557	43354419	chr1	76750047	76750422
chr1	95961898	95962663	chr1	104942929	104944865	chr1	43373979	43378116	chr1	77041408	77042184
chr1	96027355	96029308	chr1	104967856	104971362	chr1	43378386	43379501	chr1	77044046	77045504
chr1	96065582	96066445	chr1	104993522	104995389	chr1	43379809	43380151	chr1	77045907	77046468
chr1	96452813	96453279	chr1	105001089	105002869	chr1	43381064	43381998	chr1	77046667	77047441
chr1	97601418	97602662	chr1	105003549	105005949	chr1	43382409	43384086	chr1	77065966	77067342
chr1	97734458	97735606	chr1	105071958	105074946	chr1	43397429	43398086	chr1	77082234	77082771
chr1	98077761	98078232	chr1	105237294	105240164	chr1	43399102	43399429	chr1	77168057	77168320
chr1	98141138	98142069	chr1	105291173	105293286	chr1	43401106	43401398	chr1	77177937	77179171
chr1	98143311	98144248	chr1	105314428	105316148	chr1	43402285	43402814	chr1	77333564	77334248
chr1	98174340	98178333	chr1	105320292	105323748	chr1	43403448	43403987	chr1	77403377	77404336
chr1	98180849	98181497	chr1	105327234	105327943	chr1	43406199	43406587	chr1	77450188	77450741
chr1	98188448	98195641	chr1	105501924	105503144	chr1	43406899	43408350	chr1	77460757	77461093
chr1	98196729	98203541	chr1	105507318	105509037	chr1	43408975	43409436	chr1	77468318	77469828
chr1	98204785	98210971	chr1	105575096	105575452	chr1	43422077	43423100	chr1	77487398	77489549
chr1	98273130	98275014	chr1	105603670	105604956	chr1	43424118	43424403	chr1	77503062	77506086
chr1	98358656	98359729	chr1	105720956	105722723	chr1	43425944	43426199	chr1	77513253	77516492
chr1	98359967	98368624	chr1	105722926	105723581	chr1	43426476	43426990	chr1	77519196	77519871
chr1	98371714	98372138	chr1	105723714	105725331	chr1	43427172	43428336	chr1	77520727	77521966
chr1	98373476	98378650	chr1	105847362	105849256	chr1	43428579	43429806	chr1	77522152	77525112
chr1	98395764	98397378	chr1	105849631	105854351	chr1	43430163	43430741	chr1	77526144	77531158
chr1	98432299	98434265	chr1	105854573	105856379	chr1	43430919	43431310	chr1	77531397	77531919
chr1	98434444	98435576	chr1	105856677	105856981	chr1	43434242	43434893	chr1	77555012	77557129
chr1	98435769	98436507	chr1	105954756	105957107	chr1	43435748	43436382	chr1	77572543	77574244
chr1	98436629	98437957	chr1	106191827	106192080	chr1	43438447	43439912	chr1	77583848	77584339
chr1	98440077	98440780	chr1	106927210	106928912	chr1	43449589	43450395	chr1	77584784	77585472
chr1	98515510	98516454	chr1	106967227	106968388	chr1	43451213	43451718	chr1	77585551	77589814
chr1	98526980	98528751	chr1	107010845	107013017	chr1	43451886	43452685	chr1	77589988	77592398
chr1	98531547	98532689	chr1	107153498	107154190	chr1	43452945	43454779	chr1	77596299	77598956
chr1	98568296	98569744	chr1	107163495	107165001	chr1	43455006	43455970	chr1	77599071	77602904
chr1	98651937	98652780	chr1	107168588	107169287	chr1	43456450	43456751	chr1	77603048	77609583
chr1	98670599	98671278	chr1	107178774	107180628	chr1	43461510	43461843	chr1	77612325	77616286
chr1	99042461	99043812	chr1	107181931	107185599	chr1	43462622	43463170	chr1	77619287	77620964
chr1	99126329	99127384	chr1	107186061	107189299	chr1	43578318	43579540	chr1	77623430	77623755
chr1	99139816	99141793	chr1	107189481	107190176	chr1	43587524	43588172	chr1	77623944	77626947
chr1	99141952	99143854	chr1	107190398	107191716	chr1	43589767	43591128	chr1	77634825	77636149
chr1	99149820	99150709	chr1	107194615	107201714	chr1	43591568	43592547	chr1	77641261	77641799
chr1	99154140	99155208	chr1	107204659	107210104	chr1	43597162	43600030	chr1	77641953	77642571
chr1	99309525	99312394	chr1	107216064	107216424	chr1	43600186	43602877	chr1	77643230	77644939
chr1	99429761	99430955	chr1	107311192	107311906	chr1	43603170	43603715	chr1	77645593	77646443
chr1	99431148	99431751	chr1	107311932	107313509	chr1	43604858	43609927	chr1	77647791	77650079
chr1	100534255	100535067	chr1	107395373	107396488	chr1	43610096	43611295	chr1	77651590	77653641
chr1	100573271	100575274	chr1	107403032	107404945	chr1	43640773	43641637	chr1	77655543	77656038
chr1	100639327	100639741	chr1	107609342	107610745	chr1	43653455	43654483	chr1	77663254	77664143
chr1	100639881	100640336	chr1	107938266	107940988	chr1	43674858	43675340	chr1	77664300	77666849
chr1	104452407	104453242	chr1	108013520	108014315	chr1	43676605	43677933	chr1	77666914	77668430
chr1	104463667	104464170	chr1	108505200	108506285	chr1	43683681	43684319	chr1	77669078	77670344
chr1	104611942	104612972	chr1	108657577	108661103	chr1	43684690	43685201	chr1	77671946	77673718
chr1	104613162	104614678	chr1	108662478	108663644	chr1	43686042	43686737	chr1	77689655	77692030
chr1	104725425	104726044	chr1	108682220	108684269	chr1	44034684	44035159	chr1	77710746	77711790
chr1	104726304	104727616	chr1	108704304	108705884	chr1	44056716	44057874	chr1	77711823	77712487
chr1	104733494	104734764	chr1	108731763	108733106	chr1	44302621	44303504	chr1	77712660	77713338
chr1	104735732	104737170	chr1	108762217	108763842	chr1	44434035	44435065	chr1	77719666	77720535
chr1	104737622	104738198	chr1	108781410	108781763	chr1	44435554	44435812	chr1	77750042	77751650
chr1	104783601	104783967	chr1	108795243	108798768	chr1	44436425	44436783	chr1	77752032	77752453
chr1	104811288	104811662	chr1	108799016	108800343	chr1	44437082	44438464	chr1	77753538	77754038
chr1	104812770	104814252	chr1	108800842	108802125	chr1	44438852	44439795	chr1	77754201	77756263
chr1	104815038	104815687	chr1	108802450	108804590	chr1	44484031	44485074	chr1	77788059	77789018
chr1	104815829	104818507	chr1	108804786	108805227	chr1	44493480	44495252	chr1	77946180	77947782
chr1	104824438	104825455	chr1	108811184	108815031	chr1	44496161	44496860	chr1	77955385	77958705
chr1	104832114	104833760	chr1	108815309	108815799	chr1	44528552	44529932	chr1	77959003	77959453
chr1	104834054	104834518	chr1	108816049	108821357	chr1	44530183	44530945	chr1	77960334	77967579
chr1	104892809	104893131	chr1	108830781	108831267	chr1	44531367	44532267	chr1	77969555	77970685
chr1	104893901	104895735	chr1	108831610	108832051	chr1	44532441	44533705	chr1	77971008	77973412
chr1	104895997	104898329	chr1	108860951	108863494	chr1	44539110	44542369	chr1	77979967	77981802
chr1	104898876	104899245	chr1	108865812	108867455	chr1	44549787	44550664	chr1	77983787	77987423
chr1	104899888	104900626	chr1	108962398	108963079	chr1	44551099	44555757	chr1	77989798	77991080
chr1	104909697	104910726	chr1	108973306	108974851	chr1	44564390	44565211	chr1	77997602	77999184
chr1	104912736	104914061	chr1	108977233	108978318	chr1	44576687	44579674	chr1	78146103	78146430
chr1	104914761	104917639	chr1	109009502	109012900	chr1	44580609	44581164	chr1	78147054	78148023
chr1	104943317	104944715	chr1	109013486	109016901	chr1	44581454	44581835	chr1	78183348	78184132
chr1	104946830	104947511	chr1	109158816	109160362	chr1	44583480	44584843	chr1	78184335	78184631
chr1	104969175	104970026	chr1	109160863	109161708	chr1	44585087	44587206	chr1	78192135	78197338
chr1	105001534	105002736	chr1	109162096	109163307	chr1	44588871	44589601	chr1	78197777	78198819
chr1	105003604	105004777	chr1	109184281	109185659	chr1	44590221	44591096	chr1	78199111	78201852
chr1	105038764	105039386	chr1	109236010	109237620	chr1	44600001	44600691	chr1	78202100	78204706
chr1	105039575	105040729	chr1	109267647	109268310	chr1	44600952	44601547	chr1	78204935	78207154
chr1	105074014	105074679	chr1	109414698	109416237	chr1	44601995	44603383	chr1	78207368	78211149
chr1	105237163	105238826	chr1	109501068	109502811	chr1	44611141	44611527	chr1	78211445	78217309
chr1	105306534	105307137	chr1	109578671	109579449	chr1	44617523	44621669	chr1	78217538	78218689
chr1	105314467	105314818	chr1	109587083	109589764	chr1	44623227	44624254	chr1	78227643	78228329
chr1	105314979	105316577	chr1	109590771	109593676	chr1	44624469	44625375	chr1	78246261	78248480
chr1	105320130	105321727	chr1	109599077	109603086	chr1	44627913	44628303	chr1	78248640	78250033
chr1	105507340	105507698	chr1	109610998	109612706	chr1	44628766	44631206	chr1	78256135	78258145
chr1	105508559	105509686	chr1	109622018	109623771	chr1	44639636	44640630	chr1	78271574	78273578
chr1	105573748	105574527	chr1	109623997	109624630	chr1	44640783	44641307	chr1	78275910	78277028
chr1	105575065	105575677	chr1	109626003	109629723	chr1	44641864	44642714	chr1	78277222	78277767
chr1	105603804	105604917	chr1	109936297	109937942	chr1	44644359	44645885	chr1	78278410	78280102
chr1	105605401	105606455	chr1	110464487	110465031	chr1	44646055	44646641	chr1	78280584	78281093
chr1	105717774	105721937	chr1	110465405	110466456	chr1	44647359	44648642	chr1	78281308	78281839
chr1	105723193	105723508	chr1	110916608	110918239	chr1	44648865	44651154	chr1	78301958	78302784
chr1	105723770	105724129	chr1	110918506	110919416	chr1	44658761	44659109	chr1	78459590	78460347
chr1	105848113	105850827	chr1	110926989	110928836	chr1	44659687	44660103	chr1	78549848	78550378
chr1	105851105	105854303	chr1	111130849	111132035	chr1	44663414	44664154	chr1	78567891	78568809
chr1	105854335	105856395	chr1	111138518	111139107	chr1	44664942	44665489	chr1	78568840	78571606
chr1	105889998	105890395	chr1	111151306	111153630	chr1	44666214	44666506	chr1	78644394	78644855
chr1	105891282	105891723	chr1	111153920	111154612	chr1	44671600	44674444	chr1	78759714	78760028
chr1	105892361	105892888	chr1	111154789	111158289	chr1	44674606	44674900	chr1	78805297	78805682
chr1	105955724	105957112	chr1	111158375	111160689	chr1	44675055	44675403	chr1	78806279	78807583
chr1	106889245	106889791	chr1	111162393	111164419	chr1	44683532	44684296	chr1	78811993	78812926
chr1	106927534	106928836	chr1	111195262	111196199	chr1	44710929	44711421	chr1	78813834	78814433
chr1	106967429	106967829	chr1	111207510	111211260	chr1	44714487	44715169	chr1	78841197	78841982
chr1	107011183	107012824	chr1	111214968	111220340	chr1	44720322	44721485	chr1	78907893	78908372
chr1	107153522	107154165	chr1	111345441	111347145	chr1	44721783	44723112	chr1	78916822	78917420
chr1	107168760	107169289	chr1	111374728	111377428	chr1	44723488	44723859	chr1	79092593	79093008
chr1	107178852	107180660	chr1	111558118	111560376	chr1	44724243	44725245	chr1	79093693	79094450
chr1	107182293	107185235	chr1	111560993	111562679	chr1	44938091	44938881	chr1	79095248	79096424
chr1	107186006	107198788	chr1	111574250	111576426	chr1	45099892	45101540	chr1	79107336	79111214
chr1	107199093	107201705	chr1	111595164	111596521	chr1	45112646	45113151	chr1	79143749	79144099
chr1	107205113	107205868	chr1	111602348	111604433	chr1	45164130	45165420	chr1	79192884	79194036
chr1	107207405	107209993	chr1	111604655	111607857	chr1	47370892	47371294	chr1	79269838	79271197
chr1	107215352	107215766	chr1	111608231	111609830	chr1	47371904	47372286	chr1	79271328	79273116
chr1	107216011	107216579	chr1	111610788	111612149	chr1	48502851	48503572	chr1	79274531	79275281
chr1	107273970	107274828	chr1	111612262	111615346	chr1	48503746	48503978	chr1	79284248	79285423
chr1	107311303	107313445	chr1	112371202	112372002	chr1	48504209	48504879	chr1	79285621	79285959
chr1	107333343	107335887	chr1	112434388	112435161	chr1	50083973	50084516	chr1	79312780	79315686
chr1	107338423	107339670	chr1	112751556	112752278	chr1	50780795	50782444	chr1	79347487	79348232
chr1	107360283	107360756	chr1	112803829	112804923	chr1	51374956	51376032	chr1	79420571	79421037
chr1	107404522	107405026	chr1	112805082	112805811	chr1	51389584	51389948	chr1	79425164	79425669
chr1	107460326	107461606	chr1	112806095	112807324	chr1	51394288	51399998	chr1	79498381	79499501
chr1	107468637	107469840	chr1	112812301	112813250	chr1	51425363	51426708	chr1	79533593	79534842
chr1	107482783	107483148	chr1	113488387	113489707	chr1	51427341	51428650	chr1	79545192	79545791
chr1	107483350	107484074	chr1	113507857	113508514	chr1	51428806	51429378	chr1	79564724	79565904
chr1	107484663	107485079	chr1	113835807	113836321	chr1	51476872	51477415	chr1	79566108	79567394
chr1	107532737	107534049	chr1	114180325	114181622	chr1	51480614	51480890	chr1	79578359	79579081
chr1	107856811	107858612	chr1	114445806	114446593	chr1	51481457	51482032	chr1	79579406	79580263
chr1	107900419	107901238	chr1	114447007	114448916	chr1	51484044	51485341	chr1	79632652	79633541
chr1	107939549	107940737	chr1	114449324	114451058	chr1	51485916	51486940	chr1	79728577	79730750
chr1	108001813	108005180	chr1	114477434	114479121	chr1	51487140	51488178	chr1	79812394	79813080
chr1	108019795	108020924	chr1	114657283	114657793	chr1	51497248	51497557	chr1	79831598	79833728
chr1	108021087	108023511	chr1	114657944	114658981	chr1	51568521	51569809	chr1	79839473	79840324
chr1	108023702	108032513	chr1	114666010	114670190	chr1	51843614	51844233	chr1	79852723	79853552
chr1	108033486	108033889	chr1	114689038	114690264	chr1	51844808	51845812	chr1	80059420	80060445
chr1	108042368	108046214	chr1	114749801	114750561	chr1	52041108	52041855	chr1	80060665	80061389
chr1	108066654	108072110	chr1	114751019	114752260	chr1	52518193	52519926	chr1	80061973	80064044
chr1	108073782	108074569	chr1	114753617	114754362	chr1	52532170	52532826	chr1	80065215	80065600
chr1	108079101	108080545	chr1	114754583	114756093	chr1	52534077	52534794	chr1	80127283	80127934
chr1	108080744	108081953	chr1	114757939	114758471	chr1	52539634	52539890	chr1	81767300	81768869
chr1	108094329	108096336	chr1	114808830	114809696	chr1	52541133	52544835	chr1	81841335	81842290
chr1	108103668	108106593	chr1	114809962	114811841	chr1	52545085	52545935	chr1	81851815	81852317
chr1	108124103	108125785	chr1	114814206	114815109	chr1	52547175	52548131	chr1	81891323	81893603
chr1	108126103	108126654	chr1	114823805	114825667	chr1	52556540	52557021	chr1	81966779	81967410
chr1	108126851	108130857	chr1	114826477	114827024	chr1	52573574	52575058	chr1	81967616	81968279
chr1	108141349	108148869	chr1	114827655	114828846	chr1	52583967	52585929	chr1	81970139	81970812
chr1	108762720	108763862	chr1	115120214	115120981	chr1	52590751	52591032	chr1	81970988	81971901
chr1	108799118	108800259	chr1	115219592	115222159	chr1	52593441	52596012	chr1	81972235	81974024
chr1	108865298	108867362	chr1	115606513	115608445	chr1	52596323	52597292	chr1	81976818	81977500
chr1	109005144	109006265	chr1	115932188	115932892	chr1	52597697	52597960	chr1	81996384	81998798
chr1	109006473	109006921	chr1	115943344	115944428	chr1	52608142	52610716	chr1	81999005	81999661
chr1	109023138	109026602	chr1	115952189	115952578	chr1	52610937	52611271	chr1	82003423	82004916
chr1	109026948	109027724	chr1	116518827	116520860	chr1	52635600	52636148	chr1	82005238	82007415
chr1	109027923	109030488	chr1	118968700	118970168	chr1	52636610	52636929	chr1	82008575	82009427
chr1	109038547	109040779	chr1	118975029	118975750	chr1	52639210	52640997	chr1	82009768	82010935
chr1	109053165	109054244	chr1	119050093	119052679	chr1	52687652	52689666	chr1	82012130	82013006
chr1	109076583	109077242	chr1	119164929	119166704	chr1	52714702	52715246	chr1	82019841	82022987
chr1	109077498	109079358	chr1	119544987	119546982	chr1	52715576	52716126	chr1	82078749	82079229
chr1	109111510	109112991	chr1	119757488	119760323	chr1	52716405	52717101	chr1	82106428	82107645
chr1	109113168	109114107	chr1	119895280	119896931	chr1	52717406	52719012	chr1	82121928	82127084
chr1	109141943	109142752	chr1	119907772	119909251	chr1	52719977	52721023	chr1	82127280	82127733
chr1	109158622	109159292	chr1	119912795	119914823	chr1	52721568	52722697	chr1	82131229	82131538
chr1	109159390	109160122	chr1	119916212	119918525	chr1	52728127	52729251	chr1	82133776	82134731
chr1	109178516	109178878	chr1	119923907	119924996	chr1	52731703	52732222	chr1	82156989	82157615
chr1	109179116	109179575	chr1	119925251	119927992	chr1	52820759	52821879	chr1	82799038	82801358
chr1	109198955	109199946	chr1	119946313	119947408	chr1	52870738	52871331	chr1	83234455	83235600
chr1	109200143	109202594	chr1	120057518	120059608	chr1	52878103	52878560	chr1	83599124	83600098
chr1	109211864	109212693	chr1	120059935	120061140	chr1	52894225	52894591	chr1	83600199	83600777
chr1	109314444	109314980	chr1	120794571	120796231	chr1	52899538	52901526	chr1	84049338	84049969
chr1	109315336	109315853	chr1	120797443	120798744	chr1	52902078	52903001	chr1	84062215	84062971
chr1	109374533	109376128	chr1	120803576	120805336	chr1	52903219	52903569	chr1	84099498	84102130
chr1	109413835	109418426	chr1	120813121	120814585	chr1	52903786	52908108	chr1	84102281	84103727
chr1	109500945	109503499	chr1	120814939	120817122	chr1	52908497	52909099	chr1	84170012	84171678
chr1	109508967	109510926	chr1	121524605	121528911	chr1	52910622	52911401	chr1	84225633	84226923
chr1	109511124	109511576	chr1	121529090	121530444	chr1	52920241	52921175	chr1	84231170	84232345
chr1	109511937	109517448	chr1	121535310	121539633	chr1	53096933	53098459	chr1	84232525	84233627
chr1	109541370	109545189	chr1	121541413	121544105	chr1	53182226	53183149	chr1	84233779	84234837
chr1	109545667	109546659	chr1	121677740	121679726	chr1	53183476	53184169	chr1	84235445	84236264
chr1	109550605	109551379	chr1	121680154	121681280	chr1	53202719	53203251	chr1	84236474	84237577
chr1	109553339	109554705	chr1	121691425	121692751	chr1	53240962	53241179	chr1	84237930	84239022
chr1	109554838	109556702	chr1	121698379	121699249	chr1	53517440	53518357	chr1	84240585	84241537
chr1	109559200	109563252	chr1	121700729	121702159	chr1	54243294	54244650	chr1	84257041	84259686
chr1	109563748	109564880	chr1	121723619	121725498	chr1	54244852	54245702	chr1	84260552	84261706
chr1	109577221	109579953	chr1	121725766	121726816	chr1	54248706	54249662	chr1	84261908	84266032
chr1	109584851	109589795	chr1	121729612	121730049	chr1	54250453	54252175	chr1	84266280	84266663
chr1	109590727	109593638	chr1	121865513	121870414	chr1	54325008	54325540	chr1	84287194	84287669
chr1	109601824	109609600	chr1	121878529	121882989	chr1	54430645	54431543	chr1	84290699	84290981
chr1	109611456	109612751	chr1	121883289	121884434	chr1	54577887	54578305	chr1	84296081	84297298
chr1	109621533	109624760	chr1	121888262	121891115	chr1	54578538	54579734	chr1	84328064	84328866
chr1	109626723	109629074	chr1	121921756	121922970	chr1	54632476	54633612	chr1	84375933	84377003
chr1	109649638	109650898	chr1	121923422	121924458	chr1	54633879	54634885	chr1	84381725	84382350
chr1	109745000	109746128	chr1	121934416	121937792	chr1	55436668	55439364	chr1	84382480	84383603
chr1	109936583	109937477	chr1	121959746	121960822	chr1	55614348	55615704	chr1	84391373	84392433
chr1	110298474	110300147	chr1	121986745	121987552	chr1	55642399	55642735	chr1	84392615	84393324
chr1	110308383	110308831	chr1	122063417	122065032	chr1	55707042	55707575	chr1	84445037	84445834
chr1	110325119	110326108	chr1	122065676	122066892	chr1	55859268	55860764	chr1	84450766	84453277
chr1	110326267	110326771	chr1	122135985	122137129	chr1	56066173	56066976	chr1	84464123	84465194
chr1	110328071	110328935	chr1	122232078	122232952	chr1	56084741	56087749	chr1	84465341	84467247
chr1	110330017	110330373	chr1	122234772	122235403	chr1	56087914	56088937	chr1	84500327	84501431
chr1	110335717	110336694	chr1	122235811	122237702	chr1	56089226	56089538	chr1	84550102	84551220
chr1	110336890	110337429	chr1	122241799	122244172	chr1	56089723	56091739	chr1	84612986	84613518
chr1	110735935	110737069	chr1	122245745	122246488	chr1	56091943	56093782	chr1	84665989	84667494
chr1	110737229	110738201	chr1	122272743	122274457	chr1	56094043	56094946	chr1	84667852	84668796
chr1	110742370	110745169	chr1	122274718	122275079	chr1	56111522	56111953	chr1	84707717	84708202
chr1	110747769	110749817	chr1	122277050	122277926	chr1	56113199	56115000	chr1	84741338	84742397
chr1	110751163	110753174	chr1	122525773	122526994	chr1	56259882	56261293	chr1	84743167	84744317
chr1	110756109	110757764	chr1	122618166	122618837	chr1	56267851	56269256	chr1	84744763	84745511
chr1	110761286	110761987	chr1	122875307	122876002	chr1	56294882	56297061	chr1	84810827	84811599
chr1	110790184	110790794	chr1	122876258	122877545	chr1	56837428	56837798	chr1	85002196	85002666
chr1	110800917	110801450	chr1	122886434	122887310	chr1	57002525	57004086	chr1	85045729	85046508
chr1	110869479	110870383	chr1	123036414	123037312	chr1	57068849	57069447	chr1	85099941	85100872
chr1	110871532	110875399	chr1	123115534	123116098	chr1	57079432	57079894	chr1	85101593	85102007
chr1	111038583	111039211	chr1	123186430	123186907	chr1	57086899	57087761	chr1	85102730	85103701
chr1	111151319	111152589	chr1	123187883	123189688	chr1	57093618	57095069	chr1	85308749	85309598
chr1	111163476	111164517	chr1	123192535	123193990	chr1	57097536	57100858	chr1	85377363	85378064
chr1	111175578	111176894	chr1	123197206	123202873	chr1	57103115	57103911	chr1	85378573	85379715
chr1	111177005	111178131	chr1	123203162	123204736	chr1	57104151	57104648	chr1	85397348	85398135
chr1	111202551	111203636	chr1	123211011	123214345	chr1	57122978	57123480	chr1	85398822	85400176
chr1	111207534	111210271	chr1	123217666	123218923	chr1	57124285	57126057	chr1	85453236	85453918
chr1	111214602	111218509	chr1	123223462	123225557	chr1	57173859	57175591	chr1	85455663	85456254
chr1	111218637	111221508	chr1	123232836	123233363	chr1	57180791	57181347	chr1	85457322	85459991
chr1	111313439	111318501	chr1	123248746	123249489	chr1	57184239	57185663	chr1	85468020	85468568
chr1	111318779	111321165	chr1	123250702	123252162	chr1	57212463	57212908	chr1	85481858	85482303
chr1	111323123	111324486	chr1	123264027	123264400	chr1	57213201	57214323	chr1	85495604	85495919
chr1	111345506	111346810	chr1	123285357	123285918	chr1	57274586	57276205	chr1	85497885	85498357
chr1	111349463	111350566	chr1	123286069	123288090	chr1	57303401	57304547	chr1	85533778	85534465
chr1	111359657	111360310	chr1	123296170	123297320	chr1	57304723	57305271	chr1	85534647	85535072
chr1	111374594	111377448	chr1	123354106	123358977	chr1	57399744	57401020	chr1	85555053	85556354
chr1	111393992	111397087	chr1	123360230	123360595	chr1	57502987	57503401	chr1	85565324	85565992
chr1	111397227	111398658	chr1	123360792	123362287	chr1	57546906	57547521	chr1	85566394	85568049
chr1	111399164	111400181	chr1	123362715	123365811	chr1	57548176	57551134	chr1	85646864	85647872
chr1	111612404	111612884	chr1	123398263	123399392	chr1	57551470	57552589	chr1	85674265	85675804
chr1	111613082	111613604	chr1	123399612	123404185	chr1	57575104	57580583	chr1	85679430	85680683
chr1	112371274	112371940	chr1	123439112	123439991	chr1	57604541	57605659	chr1	85680939	85683673
chr1	112419107	112420274	chr1	123442399	123445425	chr1	57614585	57616012	chr1	85690895	85691608
chr1	112420615	112421641	chr1	123454270	123454656	chr1	57616342	57618402	chr1	85697782	85699688
chr1	112426068	112427640	chr1	123455258	123456857	chr1	57622007	57623677	chr1	85748636	85749438
chr1	112471466	112472314	chr1	123600661	123601855	chr1	57623831	57626191	chr1	85764560	85765035
chr1	112688475	112689517	chr1	123903051	123904048	chr1	57633273	57634153	chr1	85765248	85765774
chr1	112738307	112738846	chr1	124040796	124045316	chr1	57653907	57655282	chr1	85767286	85768858
chr1	112739069	112739797	chr1	124476727	124477704	chr1	57911455	57914231	chr1	85769322	85770081
chr1	112806154	112806926	chr1	126391541	126393625	chr1	57943654	57946465	chr1	85772184	85774242
chr1	112811124	112811544	chr1	126395448	126399246	chr1	57950653	57952553	chr1	85785909	85786900
chr1	112812326	112812712	chr1	126540918	126543489	chr1	57952800	57953145	chr1	85825056	85825764
chr1	112825243	112825830	chr1	126568452	126572401	chr1	57953442	57955374	chr1	85826437	85827039
chr1	113487995	113489411	chr1	126616568	126618492	chr1	57960053	57961070	chr1	85831081	85831713
chr1	113489586	113490138	chr1	126623271	126623630	chr1	57977591	57978306	chr1	85833880	85834559
chr1	113506393	113507350	chr1	126641513	126645144	chr1	58051050	58053533	chr1	85876679	85877419
chr1	113507831	113509133	chr1	126824624	126825398	chr1	58054362	58055459	chr1	85877859	85878316
chr1	113556675	113558753	chr1	126842491	126842854	chr1	58059027	58060042	chr1	85896221	85896660
chr1	113562188	113563518	chr1	126843854	126845409	chr1	58070848	58071301	chr1	85989896	85990370
chr1	113569419	113569921	chr1	126871489	126872510	chr1	58081493	58085115	chr1	85990585	85990884
chr1	113570322	113570753	chr1	126901555	126903404	chr1	58112419	58113471	chr1	86334146	86334779
chr1	113761812	113762122	chr1	127929384	127931298	chr1	58161881	58163005	chr1	86607189	86607748
chr1	114061605	114061963	chr1	128331362	128333290	chr1	58167878	58168814	chr1	86607970	86608602
chr1	114062462	114062753	chr1	128340732	128342951	chr1	58171192	58172444	chr1	86775759	86776637
chr1	114349431	114350069	chr1	128774599	128776279	chr1	58187704	58188602	chr1	86837105	86837485
chr1	114362804	114363616	chr1	128788909	128791637	chr1	58216016	58216910	chr1	86843010	86843939
chr1	114382743	114383802	chr1	128792047	128793243	chr1	58269925	58270704	chr1	86844615	86844901
chr1	114449386	114450237	chr1	128793575	128793936	chr1	58270862	58271696	chr1	86891873	86893639
chr1	114495418	114496306	chr1	128799740	128800345	chr1	58279111	58282385	chr1	87023484	87024659
chr1	114651665	114653465	chr1	128807462	128808972	chr1	58343609	58345706	chr1	87119493	87120475
chr1	114658118	114660320	chr1	128809232	128809832	chr1	58351740	58354083	chr1	87270564	87271491
chr1	114660574	114661834	chr1	128869504	128869868	chr1	58354319	58355076	chr1	89093671	89094551
chr1	114662031	114662885	chr1	128913695	128914350	chr1	58355695	58356700	chr1	89097666	89098373
chr1	114665752	114668064	chr1	128925506	128927434	chr1	58357077	58357408	chr1	89099083	89099855
chr1	114668467	114669752	chr1	128928184	128930079	chr1	58389613	58392148	chr1	89358635	89359195
chr1	114748688	114748990	chr1	128933747	128935659	chr1	58569153	58570510	chr1	89573722	89576032
chr1	114749803	114750161	chr1	128946312	128947284	chr1	58604794	58605312	chr1	90041354	90042858
chr1	114753989	114754354	chr1	128947419	128948263	chr1	58975923	58976537	chr1	90083685	90084099
chr1	114764422	114764777	chr1	129391296	129393231	chr1	59346502	59346966	chr1	90385359	90386535
chr1	114791497	114792013	chr1	129401716	129405840	chr1	59499024	59499527	chr1	90397053	90397784
chr1	114810389	114811254	chr1	129419936	129420830	chr1	59824681	59825344	chr1	90405538	90406401
chr1	114812183	114812444	chr1	129427207	129428989	chr1	60718191	60718634	chr1	90426514	90430513
chr1	114814600	114815001	chr1	129429973	129433123	chr1	60941007	60941403	chr1	90432978	90436876
chr1	114823771	114824545	chr1	129439156	129440735	chr1	61139404	61139694	chr1	90476420	90477827
chr1	114826633	114826912	chr1	129442209	129444426	chr1	62811188	62812012	chr1	90494864	90505136
chr1	114828436	114828786	chr1	129454266	129455073	chr1	65184927	65185539	chr1	90508655	90509055
chr1	114926035	114927112	chr1	129496515	129498403	chr1	65889547	65890149	chr1	90514187	90515704
chr1	115120539	115120960	chr1	129558577	129560267	chr1	65891415	65891690	chr1	90518654	90521804
chr1	115121546	115122093	chr1	129761754	129763468	chr1	65891859	65892106	chr1	90522067	90525543
chr1	115122274	115122583	chr1	129783020	129784952	chr1	65909662	65910430	chr1	90525704	90526105
chr1	115123317	115124970	chr1	129800407	129801143	chr1	65919722	65920231	chr1	90528455	90529230
chr1	115125130	115126932	chr1	129874253	129876669	chr1	66012587	66013861	chr1	90529764	90530329
chr1	115127729	115128145	chr1	130104451	130104795	chr1	66308143	66309919	chr1	90542923	90544366
chr1	115133534	115134561	chr1	130372963	130376122	chr1	66344814	66345570	chr1	90545614	90547639
chr1	115134704	115135379	chr1	130395053	130397788	chr1	66927701	66927966	chr1	90547914	90548817
chr1	115171270	115172223	chr1	130406844	130408248	chr1	66928246	66928838	chr1	90551673	90552897
chr1	115173147	115173536	chr1	130443528	130444050	chr1	66929585	66931265	chr1	90553435	90553826
chr1	115219204	115221601	chr1	130574384	130575090	chr1	66931529	66932034	chr1	90559083	90560805
chr1	115222198	115223105	chr1	130746104	130747485	chr1	66932684	66933244	chr1	90587061	90589563
chr1	115596686	115597170	chr1	130803943	130805338	chr1	67067550	67067965	chr1	90590671	90590961
chr1	115606024	115606341	chr1	130846132	130847621	chr1	67253331	67253886	chr1	90628623	90629435
chr1	115606819	115608370	chr1	130872207	130874798	chr1	67283283	67283921	chr1	90652464	90652770
chr1	115617290	115617698	chr1	130909686	130910678	chr1	67290265	67291351	chr1	90668050	90669060
chr1	115775362	115775643	chr1	130928605	130929714	chr1	67808662	67809201	chr1	90726191	90727369
chr1	115803209	115804188	chr1	130991466	130993437	chr1	67876067	67876725	chr1	90729602	90730185
chr1	115852131	115852660	chr1	131033546	131035212	chr1	67876996	67877498	chr1	90731554	90732396
chr1	115853716	115854388	chr1	131065798	131066918	chr1	67878061	67878330	chr1	90732871	90734787
chr1	115854964	115855282	chr1	131179704	131181265	chr1	67879444	67882089	chr1	90747207	90749429
chr1	115855468	115856266	chr1	131181578	131182275	chr1	67949029	67949695	chr1	90749651	90750980
chr1	115856529	115857363	chr1	131183079	131184933	chr1	67949823	67950251	chr1	90778878	90782919
chr1	115857848	115858198	chr1	131187307	131189170	chr1	68052189	68052416	chr1	90801353	90802017
chr1	115859023	115859595	chr1	131204731	131207500	chr1	68088931	68089361	chr1	90803344	90804708
chr1	115859862	115860613	chr1	131211311	131213551	chr1	68125087	68125764	chr1	90841245	90843979
chr1	115860827	115862585	chr1	131364510	131366509	chr1	68352937	68353346	chr1	90847145	90847839
chr1	115862815	115863229	chr1	131751556	131752912	chr1	69406661	69407125	chr1	90848708	90849304
chr1	115992243	115993866	chr1	131753087	131754411	chr1	69407363	69407870	chr1	90860351	90861311
chr1	116087214	116087764	chr1	131765614	131769058	chr1	69661215	69661957	chr1	90861985	90862621
chr1	116092643	116093261	chr1	131769212	131770185	chr1	70154877	70155170	chr1	90862765	90863445
chr1	116109373	116109842	chr1	131780959	131783275	chr1	70155525	70156125	chr1	90864202	90865412
chr1	116249281	116249787	chr1	131805670	131806990	chr1	71376291	71377141	chr1	90865968	90868087
chr1	116257902	116258477	chr1	131826242	131827643	chr1	71382173	71382647	chr1	90868694	90869814
chr1	116258719	116259742	chr1	131852658	131853522	chr1	71383046	71384397	chr1	90873674	90874621
chr1	116260081	116260602	chr1	132161543	132162808	chr1	71384717	71385482	chr1	91113709	91114856
chr1	116518646	116520528	chr1	132167062	132168653	chr1	71386339	71387111	chr1	91233693	91234808
chr1	116796499	116800201	chr1	132181630	132184115	chr1	71387276	71390555	chr1	91250175	91252329
chr1	118897994	118898854	chr1	132246474	132248081	chr1	71390945	71392675	chr1	91252606	91252907
chr1	119046423	119046706	chr1	132311910	132312819	chr1	71471442	71472485	chr1	91314178	91315641
chr1	119165287	119166971	chr1	132404146	132404717	chr1	71472985	71476763	chr1	91315997	91316378
chr1	119545046	119546491	chr1	132413606	132414609	chr1	71478716	71479106	chr1	91335895	91336290
chr1	119744303	119744586	chr1	132435295	132436946	chr1	71521593	71523524	chr1	91337285	91338806
chr1	119758163	119760268	chr1	132457563	132459314	chr1	71548920	71549523	chr1	91361506	91363781
chr1	119798751	119799081	chr1	132461020	132461748	chr1	71549714	71550612	chr1	91365823	91366334
chr1	119894477	119894885	chr1	132463222	132464029	chr1	71586037	71587576	chr1	91489485	91491402
chr1	119912706	119913015	chr1	132486021	132488251	chr1	71588600	71590235	chr1	91520496	91521404
chr1	119913274	119913576	chr1	132488496	132489400	chr1	71590930	71591159	chr1	91542768	91543044
chr1	119913830	119914312	chr1	132882352	132886641	chr1	71601709	71602344	chr1	91554639	91555547
chr1	119916228	119917069	chr1	132886814	132887665	chr1	71612052	71614316	chr1	91556529	91557054
chr1	119917595	119918039	chr1	133057654	133059714	chr1	71622735	71624812	chr1	91557985	91559072
chr1	119926365	119926789	chr1	133119184	133120550	chr1	71635235	71636929	chr1	91578992	91579416
chr1	119931341	119932043	chr1	133149363	133150041	chr1	71713795	71714669	chr1	91582020	91582910
chr1	119932467	119933227	chr1	133150256	133153049	chr1	71717928	71718506	chr1	91583277	91583653
chr1	120027576	120027962	chr1	133203216	133204513	chr1	71741813	71742481	chr1	91583920	91585222
chr1	121079707	121080521	chr1	133237962	133240395	chr1	71743269	71744185	chr1	91597039	91597664
chr1	122234890	122235261	chr1	134172977	134174101	chr1	71845095	71845560	chr1	91663514	91664153
chr1	122464365	122465291	chr1	134216497	134216941	chr1	71979298	71979661	chr1	91664799	91665111
chr1	122526087	122526991	chr1	134225058	134226044	chr1	72026513	72027305	chr1	91668863	91669418
chr1	122875739	122875974	chr1	134364176	134365370	chr1	72042226	72043324	chr1	91671331	91674128
chr1	122876267	122877141	chr1	135420626	135423092	chr1	72044299	72044874	chr1	91686056	91686483
chr1	123223889	123224633	chr1	135423299	135423913	chr1	72061107	72061432	chr1	91686623	91687417
chr1	123224827	123225552	chr1	135424150	135425672	chr1	72063715	72064723	chr1	91689229	91690084
chr1	123355334	123355919	chr1	135449635	135450330	chr1	72067883	72068773	chr1	91778746	91779207
chr1	123600533	123601815	chr1	135967438	135968054	chr1	72069359	72070444	chr1	91779449	91779929
chr1	123925223	123925905	chr1	136135820	136136803	chr1	72070641	72072978	chr1	91826048	91827110
chr1	123963850	123964278	chr1	136910210	136912217	chr1	72080628	72083727	chr1	91827347	91828594
chr1	124033768	124034594	chr1	136933194	136933672	chr1	72083985	72085124	chr1	91858969	91861875
chr1	124036077	124036634	chr1	136956922	136959486	chr1	72085485	72086038	chr1	91875866	91876211
chr1	124041327	124045068	chr1	137281096	137282764	chr1	72086379	72087226	chr1	91889443	91889700
chr1	124289846	124290317	chr1	137476179	137477992	chr1	72104486	72104886	chr1	91890082	91891050
chr1	126229318	126230064	chr1	137489087	137492369	chr1	72107757	72108793	chr1	91891220	91893157
chr1	126307605	126307910	chr1	137619308	137620427	chr1	72110574	72111152	chr1	91975839	91976581
chr1	126397852	126398146	chr1	137633976	137634520	chr1	72126716	72127021	chr1	91976880	91977205
chr1	126541069	126543441	chr1	137636046	137636791	chr1	72146566	72147365	chr1	91989940	91991644
chr1	126569845	126572111	chr1	137660311	137662064	chr1	72209263	72210368	chr1	91991843	91992466
chr1	126616525	126618229	chr1	137781976	137783409	chr1	72213106	72214038	chr1	92001105	92001827
chr1	126642682	126644403	chr1	137824845	137826841	chr1	72219604	72220224	chr1	92003480	92004061
chr1	126824774	126825838	chr1	137902961	137904764	chr1	72222212	72223071	chr1	92005839	92008751
chr1	126843891	126844848	chr1	138189610	138190286	chr1	72362630	72364564	chr1	92009076	92009891
chr1	126871491	126872490	chr1	138219064	138220077	chr1	72368136	72368582	chr1	92068296	92069143
chr1	126901465	126903286	chr1	138243591	138244816	chr1	72699607	72701345	chr1	92070230	92072276
chr1	127009886	127010583	chr1	138246320	138247884	chr1	73219968	73222870	chr1	92072666	92073501
chr1	127011301	127011738	chr1	138256314	138258509	chr1	73553807	73555079	chr1	92090996	92092136
chr1	127739134	127740310	chr1	138281624	138282764	chr1	73555376	73556324	chr1	92103544	92105785
chr1	127777183	127779631	chr1	138283638	138285069	chr1	73653360	73654060	chr1	92106460	92107565
chr1	128331465	128332830	chr1	138497533	138498113	chr1	73656107	73657398	chr1	92231272	92233205
chr1	128341664	128342070	chr1	138736734	138738065	chr1	73668501	73672330	chr1	92237278	92237788
chr1	128656332	128658314	chr1	138981476	138982160	chr1	73672490	73673749	chr1	92239964	92242262
chr1	128768163	128769484	chr1	138983786	138984335	chr1	73674294	73676495	chr1	92344258	92347871
chr1	128774562	128775844	chr1	139238088	139239120	chr1	73682689	73683564	chr1	92350938	92353391
chr1	128776689	128778175	chr1	139240257	139241085	chr1	73712376	73714943	chr1	92417623	92418916
chr1	128778333	128779190	chr1	139241514	139242246	chr1	73717791	73718319	chr1	92471551	92472695
chr1	128788997	128790176	chr1	139261327	139265865	chr1	73719509	73723110	chr1	94188981	94190011
chr1	128790426	128791678	chr1	139267908	139272634	chr1	73727284	73731137	chr1	94297706	94299265
chr1	128792433	128793219	chr1	139319347	139320803	chr1	73732287	73733110	chr1	94383608	94385400
chr1	128799178	128799541	chr1	139336934	139338311	chr1	73733811	73734796	chr1	94416073	94416973
chr1	128807511	128808991	chr1	139345930	139346466	chr1	73820447	73820977	chr1	94442436	94442844
chr1	128809185	128810161	chr1	139346719	139348500	chr1	73826383	73826859	chr1	94740673	94740968
chr1	128816696	128817297	chr1	139391235	139392882	chr1	73827144	73828246	chr1	94895991	94898245
chr1	128870886	128871298	chr1	139420309	139420789	chr1	73844726	73845422	chr1	94968024	94968549
chr1	128925553	128926062	chr1	139435220	139436589	chr1	73882813	73885007	chr1	94970764	94971559
chr1	128926418	128927415	chr1	139444740	139445216	chr1	73960869	73961387	chr1	94971911	94973022
chr1	128929343	128930080	chr1	139453182	139454037	chr1	73964358	73965340	chr1	95085554	95086659
chr1	128930652	128933206	chr1	139457041	139457829	chr1	73965967	73966381	chr1	95200535	95201280
chr1	128933837	128934652	chr1	139497564	139498688	chr1	73982223	73983141	chr1	95201775	95204452
chr1	128934822	128935532	chr1	139498974	139500090	chr1	74240665	74241375	chr1	95204605	95209364
chr1	128946863	128948328	chr1	139500570	139501222	chr1	74242327	74243285	chr1	95224337	95227816
chr1	128980378	128982081	chr1	139501307	139504162	chr1	74300990	74302851	chr1	95234112	95235093
chr1	129023452	129024713	chr1	139506316	139507386	chr1	74402355	74405711	chr1	95246924	95247973
chr1	129031461	129033097	chr1	139517317	139521878	chr1	74406278	74406554	chr1	95250150	95250446
chr1	129036495	129038896	chr1	139529717	139530777	chr1	74625670	74627014	chr1	95257897	95258599
chr1	129039714	129040092	chr1	139550041	139550456	chr1	74645733	74646578	chr1	95855114	95856035
chr1	129040496	129041017	chr1	139550617	139551814	chr1	74646797	74647830	chr1	96507051	96507596
chr1	129041423	129041738	chr1	139558491	139560156	chr1	74647942	74648718	chr1	97371939	97372617
chr1	129041978	129043337	chr1	139607756	139608373	chr1	74654741	74656251	chr1	97601077	97602460
chr1	129057086	129059170	chr1	139623502	139624061	chr1	74656420	74657910	chr1	97662360	97664531
chr1	129089546	129090315	chr1	139727141	139727980	chr1	74658117	74659553	chr1	97734260	97735595
chr1	129090494	129093806	chr1	139755494	139756236	chr1	74661473	74662680	chr1	97757831	97758728
chr1	129376405	129377264	chr1	139789413	139790639	chr1	74676211	74677547	chr1	97955542	97956306
chr1	129402506	129404248	chr1	139791029	139791619	chr1	74704686	74705136	chr1	97976247	97977195
chr1	129405149	129405861	chr1	141300333	141301588	chr1	74709496	74709854	chr1	98098638	98099651
chr1	129406100	129406748	chr1	141310056	141311284	chr1	74710333	74711761	chr1	98174488	98176195
chr1	129695511	129696367	chr1	141442511	141444762	chr1	74721100	74722492	chr1	98250690	98251464
chr1	129761880	129763460	chr1	141478398	141478981	chr1	74723430	74724933	chr1	98273121	98274767
chr1	129800368	129801157	chr1	141503441	141504971	chr1	74725152	74731576	chr1	98342325	98343156
chr1	129811694	129812411	chr1	141516480	141518701	chr1	74731862	74732840	chr1	98346617	98347086
chr1	129812548	129813361	chr1	141551639	141553861	chr1	74733036	74733688	chr1	98375054	98378471
chr1	129874933	129876474	chr1	141559807	141561416	chr1	74750309	74751830	chr1	98444005	98444748
chr1	129929016	129930332	chr1	141561610	141564422	chr1	74752051	74753389	chr1	98496403	98496937
chr1	129930907	129931198	chr1	141583961	141585624	chr1	74761030	74762798	chr1	98515239	98517773
chr1	129931603	129932826	chr1	142450450	142451522	chr1	74763800	74765825	chr1	98520463	98521764
chr1	130059265	130059785	chr1	143414478	143419425	chr1	74772099	74775598	chr1	98522980	98523791
chr1	130060105	130061022	chr1	143457859	143459311	chr1	74782806	74785315	chr1	98526616	98528988
chr1	130337091	130338411	chr1	143503555	143523334	chr1	74830625	74831612	chr1	98529254	98533618
chr1	130351113	130353398	chr1	143524221	143527035	chr1	74855580	74857829	chr1	98538678	98539056
chr1	130359611	130362104	chr1	143527190	143533783	chr1	74895014	74895837	chr1	98568249	98569757
chr1	130372908	130376740	chr1	143627184	143628497	chr1	74917934	74919153	chr1	98642693	98643969
chr1	130376876	130379912	chr1	143628767	143629873	chr1	74966023	74966477	chr1	98674929	98676403
chr1	130398513	130399433	chr1	143633046	143634831	chr1	75010430	75016072	chr1	98676471	98678311
chr1	130399672	130400495	chr1	143722529	143724352	chr1	75016228	75018639	chr1	98738681	98739602
chr1	130402386	130403029	chr1	143744352	143745802	chr1	75018993	75019600	chr1	98772353	98772938
chr1	130406126	130408635	chr1	143746501	143747076	chr1	75019815	75022797	chr1	98773873	98774468
chr1	130574370	130575105	chr1	143804297	143805896	chr1	75027412	75030639	chr1	98828653	98830052
chr1	130746154	130747181	chr1	144472976	144474879	chr1	75030817	75032533	chr1	98830596	98831759
chr1	130762918	130763870	chr1	145030773	145031197	chr1	75078018	75078851	chr1	98835432	98836873
chr1	130764079	130765535	chr1	145058248	145060511	chr1	75079070	75079451	chr1	98854350	98855555
chr1	130765681	130769172	chr1	145137516	145139593	chr1	75136351	75137205	chr1	98918009	98918640
chr1	130777414	130779512	chr1	145549763	145550912	chr1	75139179	75139372	chr1	98918984	98919306
chr1	130804188	130805422	chr1	145558418	145563803	chr1	75140961	75142003	chr1	98947783	98948498
chr1	130845959	130847660	chr1	145570620	145571841	chr1	75152397	75153583	chr1	98979129	98980015
chr1	130872073	130874474	chr1	145572165	145572547	chr1	75154535	75154775	chr1	98980184	98980801
chr1	130894819	130895609	chr1	145588443	145589003	chr1	75156587	75157120	chr1	99006853	99007782
chr1	130909652	130910597	chr1	145602196	145604382	chr1	75157347	75159020	chr1	99042431	99043729
chr1	130928278	130929661	chr1	145624793	145626250	chr1	75159421	75159794	chr1	99065263	99065888
chr1	130991109	130992821	chr1	145699940	145700475	chr1	75163382	75163736	chr1	99066337	99066650
chr1	130993066	130994188	chr1	145847177	145848827	chr1	75163888	75164513	chr1	99068273	99069048
chr1	131180974	131184740	chr1	145869828	145872241	chr1	75164984	75165365	chr1	99126652	99128608
chr1	131187298	131189098	chr1	145894907	145898326	chr1	75165797	75167000	chr1	99136766	99137659
chr1	131193467	131194964	chr1	145924625	145926863	chr1	75189882	75190690	chr1	99139544	99140947
chr1	131195729	131197160	chr1	145927142	145928630	chr1	75198836	75200297	chr1	99141096	99141675
chr1	131204816	131206347	chr1	145933522	145935047	chr1	75227058	75227894	chr1	99149896	99150984
chr1	131206551	131207485	chr1	145954565	145955306	chr1	75234408	75235642	chr1	99219980	99220359
chr1	131211874	131213529	chr1	145996681	146000243	chr1	75270324	75270738	chr1	99226778	99227720
chr1	131364484	131366336	chr1	146001024	146004166	chr1	75360997	75362753	chr1	99228079	99232146
chr1	131780873	131782380	chr1	146006602	146011243	chr1	75362980	75365285	chr1	99309493	99312634
chr1	131782558	131783292	chr1	146015178	146016466	chr1	75365464	75367449	chr1	99430223	99431825
chr1	131831683	131832032	chr1	146772794	146774621	chr1	75369015	75369826	chr1	100573215	100575259
chr1	131851324	131852539	chr1	147589593	147594328	chr1	75370314	75373989	chr1	100576201	100576887
chr1	131852746	131853594	chr1	147659582	147662052	chr1	75374561	75375944	chr1	100582581	100583504
chr1	132161470	132162491	chr1	147662276	147663170	chr1	75397929	75399654	chr1	100639381	100639741
chr1	132195954	132196547	chr1	147673287	147679743	chr1	75408258	75410246	chr1	100645409	100645694
chr1	132196842	132197814	chr1	147796218	147797028	chr1	75415177	75420429	chr1	100873591	100874047
chr1	132209467	132209801	chr1	147808587	147812653	chr1	75520260	75521045	chr1	103692829	103693501
chr1	132243698	132245094	chr1	147814828	147815853	chr1	75525042	75525961	chr1	103783973	103784485
chr1	132289649	132290030	chr1	147817510	147819690	chr1	75531472	75532496	chr1	104352524	104353572
chr1	132291271	132291673	chr1	147819736	147820795	chr1	75532769	75533421	chr1	104598166	104600402
chr1	132291846	132293260	chr1	147843065	147843973	chr1	75536611	75537562	chr1	104641708	104643156
chr1	132293457	132294503	chr1	147893229	147894578	chr1	75833380	75835849	chr1	104725463	104727517
chr1	132312032	132312725	chr1	147894790	147897143	chr1	76299176	76300006	chr1	104727793	104728884
chr1	132413840	132414562	chr1	147957488	147958558	chr1	76301657	76302584	chr1	104732695	104733294
chr1	132457796	132458620	chr1	147963118	147964875	chr1	76394296	76394963	chr1	104735181	104738352
chr1	132458791	132459303	chr1	147992734	147995316	chr1	76397008	76399398	chr1	104743509	104744166
chr1	132511606	132513446	chr1	148006344	148008322	chr1	76399718	76402232	chr1	104775367	104775731
chr1	132513813	132514314	chr1	148022036	148026102	chr1	76402448	76405008	chr1	104795578	104796429
chr1	132519175	132521525	chr1	148027564	148028146	chr1	76409029	76411565	chr1	104810643	104811708
chr1	132527488	132528272	chr1	148028333	148030758	chr1	76534263	76534586	chr1	104812445	104814524
chr1	132882790	132883832	chr1	148042970	148043843	chr1	76534794	76535245	chr1	104814661	104818677
chr1	132884217	132885742	chr1	148062124	148064667	chr1	76535427	76536182	chr1	104818870	104819820
chr1	132885940	132886592	chr1	148064877	148066031	chr1	76558102	76559402	chr1	104823038	104823537
chr1	132886849	132887777	chr1	148947785	148949337	chr1	76717684	76718259	chr1	104823653	104825492
chr1	133117064	133118689	chr1	148969380	148969815	chr1	76748582	76749127	chr1	104832493	104835352
chr1	133119171	133119890	chr1	148990684	148992614	chr1	76749713	76750433	chr1	104880594	104881156
chr1	133120053	133120683	chr1	149506828	149508091	chr1	76751128	76751521	chr1	104890761	104893233
chr1	133150663	133152548	chr1	149945706	149946559	chr1	76751751	76752362	chr1	104893882	104899331
chr1	133203084	133205143	chr1	149947907	149948352	chr1	76753694	76753951	chr1	104899488	104900316
chr1	133238237	133239819	chr1	154849793	154850308	chr1	76754706	76755267	chr1	104906560	104908338
chr1	134018380	134019001	chr1	155008644	155009341	chr1	76890783	76891667	chr1	104909551	104917636
chr1	134318551	134320316	chr1	157829327	157830377	chr1	76891940	76892890	chr1	104967742	104971192
chr1	134364760	134365294	chr1	158336057	158340154	chr1	76972830	76973860	chr1	104991258	104991773
chr1	134502847	134503614	chr1	158342531	158344469	chr1	77000172	77000527	chr1	104994120	104995312
chr1	135278408	135279246	chr1	158344739	158346243	chr1	77000725	77001330	chr1	104996525	104997019
chr1	136135843	136136560	chr1	158351970	158353414	chr1	77036906	77038138	chr1	104997618	104998504
chr1	136245815	136246081	chr1	158353524	158355116	chr1	77038369	77039704	chr1	105001007	105001503
chr1	136246273	136250074	chr1	158356006	158356588	chr1	77044091	77044817	chr1	105001715	105003271
chr1	136260859	136262029	chr1	158356767	158359835	chr1	77044939	77045856	chr1	105003495	105005964
chr1	136262230	136262463	chr1	158368506	158370510	chr1	77046039	77047119	chr1	105007213	105008023
chr1	136267140	136268144	chr1	158371556	158373420	chr1	77051496	77052027	chr1	105008204	105008837
chr1	136268437	136269318	chr1	158386030	158388478	chr1	77052211	77052469	chr1	105022933	105023427
chr1	136275992	136277705	chr1	158391528	158393732	chr1	77060739	77061375	chr1	105030968	105031423
chr1	136283148	136283854	chr1	158400977	158403694	chr1	77075783	77077172	chr1	105072463	105074900
chr1	136359837	136360610	chr1	158404065	158416841	chr1	77107114	77108441	chr1	105237303	105238783
chr1	136365445	136365966	chr1	158448264	158449234	chr1	77108678	77109656	chr1	105253387	105253962
chr1	136366976	136369236	chr1	158468521	158470542	chr1	77165387	77167891	chr1	105314435	105315689
chr1	136369931	136372179	chr1	158481951	158484196	chr1	77168049	77168277	chr1	105319985	105321341
chr1	136385133	136386435	chr1	158497890	158503848	chr1	77168547	77171095	chr1	105321954	105323859
chr1	137281412	137282771	chr1	158505545	158507256	chr1	77173987	77180830	chr1	105326384	105328013
chr1	137290418	137293086	chr1	158683620	158687476	chr1	77198112	77199067	chr1	105328301	105328856
chr1	137293248	137295690	chr1	158712634	158715321	chr1	77202343	77204989	chr1	105448535	105448800
chr1	137325769	137328434	chr1	158715548	158716634	chr1	77232241	77233589	chr1	105507287	105507916
chr1	137328660	137329572	chr1	158722896	158723507	chr1	77233728	77233997	chr1	105508488	105510066
chr1	137476906	137477669	chr1	158723864	158726290	chr1	77245577	77245895	chr1	105573732	105574699
chr1	137488388	137489307	chr1	158727434	158727789	chr1	77246511	77248328	chr1	105604425	105604989
chr1	137489476	137492360	chr1	158728130	158728722	chr1	77249190	77250591	chr1	105716777	105718608
chr1	137503416	137504698	chr1	158735945	158738712	chr1	77251584	77251845	chr1	105718663	105722036
chr1	137553354	137555630	chr1	158739158	158741030	chr1	77252019	77253210	chr1	105722953	105723553
chr1	137658267	137659428	chr1	158763203	158763706	chr1	77333454	77334346	chr1	105723721	105724949
chr1	137660832	137662072	chr1	158948987	158949780	chr1	77415505	77416441	chr1	105848204	105849528
chr1	137824680	137827156	chr1	159037794	159038397	chr1	77446481	77446929	chr1	105849530	105850799
chr1	137850252	137850908	chr1	159038564	159039660	chr1	77447284	77447687	chr1	105851168	105854228
chr1	137858714	137862428	chr1	159041547	159045820	chr1	77449592	77449815	chr1	105854398	105856046
chr1	137863708	137876514	chr1	159051707	159052603	chr1	77450269	77450962	chr1	105891378	105892947
chr1	137901569	137906471	chr1	159077072	159077833	chr1	77452420	77454495	chr1	105953748	105954434
chr1	137910106	137910848	chr1	159094203	159094940	chr1	77454753	77456578	chr1	105954791	105957066
chr1	137916588	137917336	chr1	159095207	159096360	chr1	77457362	77459280	chr1	105958406	105959173
chr1	137917490	137917846	chr1	159132943	159133794	chr1	77459536	77460404	chr1	106096749	106097398
chr1	137918014	137928835	chr1	159157214	159159627	chr1	77460695	77461747	chr1	106872489	106872821
chr1	137929430	137934236	chr1	159180909	159182726	chr1	77468068	77470513	chr1	106927180	106929367
chr1	137939740	137940581	chr1	159510029	159510368	chr1	77470777	77472402	chr1	106966865	106968350
chr1	137941849	137942220	chr1	159574645	159575582	chr1	77481278	77482904	chr1	107010777	107013306
chr1	137964805	137965051	chr1	161274559	161277228	chr1	77486914	77489613	chr1	107153631	107154158
chr1	138077617	138078114	chr1	161277423	161278331	chr1	77496300	77497181	chr1	107168391	107170275
chr1	138079350	138079746	chr1	161298097	161301366	chr1	77497356	77497821	chr1	107178043	107181191
chr1	138081104	138081758	chr1	161384611	161385450	chr1	77526174	77527691	chr1	107182065	107185743
chr1	138081951	138082350	chr1	161385582	161386470	chr1	77528793	77529859	chr1	107185948	107188787
chr1	138088019	138088370	chr1	161386721	161388508	chr1	77530305	77531085	chr1	107189154	107190323
chr1	138089515	138089832	chr1	161402318	161403675	chr1	77535052	77536638	chr1	107193687	107194645
chr1	138120871	138121481	chr1	161425173	161427138	chr1	77554542	77556068	chr1	107195228	107201579
chr1	138209612	138212527	chr1	161459125	161460374	chr1	77571480	77573401	chr1	107204734	107206906
chr1	138218457	138220200	chr1	161460669	161461227	chr1	77573613	77574421	chr1	107207106	107209951
chr1	138254481	138256272	chr1	161464080	161467181	chr1	77584835	77585444	chr1	107311216	107313331
chr1	138256418	138259896	chr1	161467447	161468284	chr1	77585670	77593234	chr1	107327300	107329614
chr1	138661597	138662624	chr1	161470647	161471223	chr1	77593430	77595800	chr1	107329780	107332953
chr1	138676873	138677805	chr1	161471712	161472326	chr1	77596058	77597352	chr1	107333901	107335090
chr1	138736883	138739091	chr1	161479395	161480008	chr1	77597543	77598052	chr1	107402613	107405500
chr1	138739287	138739975	chr1	161496420	161497902	chr1	77598530	77598896	chr1	107535418	107536382
chr1	138762655	138763524	chr1	161499600	161501732	chr1	77600641	77602769	chr1	107538826	107540007
chr1	138944792	138945650	chr1	161507862	161510614	chr1	77603138	77609539	chr1	107544180	107546875
chr1	138949434	138950160	chr1	161822639	161825871	chr1	77609942	77611011	chr1	107844533	107845241
chr1	138983869	138984321	chr1	161831627	161832028	chr1	77611229	77617103	chr1	108013819	108014250
chr1	139031194	139032631	chr1	161832252	161833572	chr1	77634900	77635874	chr1	108094402	108094931
chr1	139056062	139056791	chr1	161833796	161835893	chr1	77651839	77653654	chr1	108408386	108410403
chr1	139056848	139057428	chr1	161836061	161837386	chr1	77663644	77664431	chr1	108468137	108469068
chr1	139058020	139058450	chr1	161838019	161840241	chr1	77664825	77666952	chr1	108492298	108492865
chr1	139260672	139262327	chr1	161840456	161842601	chr1	77667666	77669664	chr1	108504731	108506266
chr1	139263183	139265590	chr1	161872671	161874844	chr1	77672326	77673486	chr1	108506468	108507130
chr1	139558067	139560038	chr1	161896263	161899200	chr1	77710742	77712502	chr1	108509069	108509605
chr1	139587075	139589029	chr1	161910420	161911462	chr1	77712658	77713338	chr1	108509831	108510544
chr1	139658428	139660595	chr1	161944098	161944897	chr1	77719683	77720336	chr1	108517028	108518497
chr1	139694858	139696514	chr1	161945608	161946995	chr1	77749384	77749897	chr1	108524211	108525313
chr1	139754964	139757000	chr1	161947347	161955718	chr1	77750097	77751743	chr1	108659127	108661093
chr1	139757910	139758990	chr1	161956039	161959360	chr1	77754712	77756785	chr1	108682160	108683094
chr1	140160666	140161102	chr1	161965406	161966599	chr1	77763767	77764688	chr1	108703988	108706261
chr1	141310196	141310902	chr1	161971697	161973569	chr1	77764723	77765576	chr1	108731845	108734155
chr1	141443153	141444044	chr1	161976278	161979200	chr1	77766253	77767909	chr1	108762468	108763624
chr1	141516811	141517410	chr1	161991880	161992330	chr1	77769952	77770508	chr1	108782277	108782700
chr1	141551511	141553740	chr1	162056738	162062228	chr1	77781020	77781721	chr1	108793320	108795093
chr1	141739660	141739978	chr1	162062405	162064006	chr1	77781911	77783013	chr1	108795331	108800424
chr1	141848665	141849521	chr1	162259975	162260467	chr1	77787921	77788518	chr1	108800769	108801525
chr1	141849679	141850300	chr1	162272355	162272879	chr1	77961707	77962535	chr1	108801686	108802225
chr1	141950267	141951013	chr1	162279475	162280130	chr1	77971072	77971336	chr1	108803001	108803698
chr1	142450452	142451237	chr1	162340850	162341269	chr1	78077015	78077455	chr1	108803877	108805319
chr1	142566828	142567407	chr1	162491550	162492641	chr1	78184386	78184660	chr1	108809077	108809611
chr1	143413583	143414195	chr1	162520792	162521717	chr1	78186263	78187198	chr1	108811273	108811850
chr1	143414642	143418913	chr1	162935567	162938465	chr1	78187377	78187780	chr1	108816110	108819867
chr1	143420601	143421274	chr1	162951254	162951678	chr1	78194386	78194983	chr1	108820080	108821368
chr1	143421484	143422995	chr1	162951994	162952917	chr1	78195237	78195668	chr1	108834791	108837144
chr1	143433268	143434464	chr1	162958744	162960553	chr1	78195823	78197206	chr1	108861051	108863847
chr1	143434610	143435674	chr1	162963025	162966696	chr1	78198105	78198639	chr1	108865376	108867311
chr1	143442279	143443337	chr1	162966913	162968951	chr1	78199617	78200734	chr1	108973259	108975039
chr1	143449625	143452814	chr1	162981027	162982004	chr1	78202571	78203495	chr1	109009569	109011527
chr1	143453031	143454359	chr1	163031160	163031827	chr1	78203743	78204673	chr1	109013143	109016972
chr1	143456867	143459255	chr1	163126037	163127223	chr1	78204959	78206714	chr1	109099866	109100720
chr1	143486848	143489008	chr1	163142649	163143266	chr1	78206923	78207168	chr1	109142039	109142303
chr1	143489346	143493485	chr1	163233859	163240151	chr1	78207457	78208311	chr1	109158696	109160556
chr1	143493816	143494319	chr1	163240196	163242772	chr1	78208641	78209142	chr1	109162118	109164203
chr1	143495654	143497616	chr1	163251168	163254299	chr1	78209528	78210425	chr1	109184016	109185913
chr1	143501816	143503028	chr1	163278252	163279293	chr1	78210592	78211064	chr1	109200730	109200987
chr1	143503303	143522814	chr1	163282144	163284210	chr1	78211457	78212527	chr1	109201747	109202694
chr1	143586091	143590641	chr1	163292011	163297648	chr1	78212931	78216927	chr1	109219796	109220943
chr1	143633202	143634884	chr1	163326042	163327857	chr1	78217646	78218325	chr1	109242683	109244074
chr1	143871786	143872140	chr1	163334016	163335635	chr1	78219390	78220015	chr1	109267562	109268487
chr1	144472864	144474877	chr1	163369771	163370760	chr1	78220247	78221441	chr1	109415430	109416304
chr1	145029089	145029394	chr1	163410857	163411272	chr1	78221653	78222147	chr1	109421634	109422480
chr1	145058551	145060539	chr1	163428809	163429718	chr1	78227120	78228646	chr1	109500993	109503104
chr1	145078154	145078897	chr1	163722868	163723138	chr1	78256202	78256833	chr1	109559315	109560750
chr1	145116899	145117425	chr1	163817012	163818025	chr1	78256942	78257398	chr1	109584463	109585957
chr1	145117857	145118320	chr1	164427544	164428780	chr1	78272161	78274139	chr1	109586994	109588108
chr1	145137269	145138081	chr1	164441451	164442290	chr1	78274324	78277022	chr1	109590975	109592721
chr1	145138708	145139452	chr1	164442430	164444164	chr1	78279188	78279397	chr1	109598034	109598523
chr1	145366309	145366636	chr1	164541924	164543126	chr1	78569018	78569291	chr1	109598862	109599801
chr1	145366950	145367379	chr1	164543610	164544609	chr1	78570342	78570700	chr1	109601848	109603091
chr1	145473737	145474402	chr1	164576661	164577462	chr1	78626996	78627495	chr1	109611508	109612226
chr1	145497941	145498473	chr1	164580467	164581711	chr1	78628793	78629153	chr1	109622394	109623515
chr1	145559373	145560248	chr1	164584404	164587305	chr1	78728598	78728965	chr1	109816688	109817155
chr1	145560459	145561091	chr1	164618792	164619506	chr1	78760495	78760914	chr1	109936044	109938028
chr1	145601973	145603710	chr1	164654371	164654827	chr1	78761213	78762022	chr1	110468743	110470021
chr1	145825927	145826542	chr1	164683112	164684786	chr1	78805343	78805653	chr1	110720432	110721620
chr1	145922312	145924008	chr1	164688028	164689517	chr1	79039183	79039878	chr1	110790624	110792150
chr1	145925553	145928087	chr1	164693651	164694760	chr1	79093784	79094360	chr1	110792274	110794016
chr1	145931073	145935321	chr1	164696881	164697612	chr1	79108562	79110143	chr1	110869364	110869861
chr1	145956307	145957247	chr1	164697736	164701650	chr1	79220346	79220792	chr1	110912467	110912682
chr1	145996554	146000231	chr1	164708341	164710126	chr1	79271487	79272262	chr1	110917197	110918188
chr1	146000437	146004467	chr1	164710350	164713513	chr1	79289921	79290446	chr1	110918427	110919773
chr1	146006306	146011630	chr1	164713698	164721211	chr1	79498408	79499360	chr1	110926914	110928036
chr1	146143197	146144125	chr1	164726603	164728048	chr1	79578307	79579158	chr1	111128212	111130512
chr1	146145395	146146061	chr1	164730628	164733481	chr1	79579358	79579934	chr1	111130934	111132311
chr1	146717635	146718193	chr1	164753139	164755334	chr1	79632755	79633528	chr1	111140276	111141771
chr1	146718474	146720659	chr1	164765119	164766367	chr1	79658311	79658822	chr1	111151381	111153764
chr1	146736979	146737593	chr1	164773071	164773793	chr1	79688462	79689182	chr1	111153850	111154612
chr1	147581788	147583196	chr1	164781988	164784802	chr1	79750334	79750940	chr1	111155088	111158004
chr1	147583502	147584410	chr1	164790551	164791876	chr1	80016490	80016804	chr1	111158736	111160220
chr1	147586090	147587245	chr1	164963192	164964345	chr1	80018972	80019357	chr1	111161230	111164470
chr1	147592734	147593344	chr1	164965052	164965469	chr1	80062451	80062779	chr1	111175803	111178061
chr1	147595751	147600373	chr1	164965543	164966622	chr1	80127738	80127994	chr1	111195000	111196543
chr1	147600599	147602688	chr1	164980739	164982134	chr1	81359891	81360622	chr1	111196803	111197666
chr1	147604948	147605403	chr1	164986385	164987723	chr1	81361038	81362002	chr1	111206466	111207295
chr1	147660977	147662127	chr1	165005340	165010438	chr1	81363550	81364056	chr1	111207543	111209968
chr1	147674392	147675558	chr1	165011010	165014147	chr1	81391633	81392188	chr1	111214703	111218403
chr1	147675777	147677168	chr1	165016123	165018434	chr1	81747032	81747303	chr1	111219391	111220200
chr1	147698147	147699177	chr1	165019121	165021801	chr1	81768008	81768698	chr1	111292767	111293659
chr1	147699336	147700120	chr1	165043497	165044642	chr1	81892224	81893182	chr1	111304583	111305155
chr1	147700860	147701892	chr1	165048693	165052878	chr1	81970262	81970594	chr1	111345279	111346795
chr1	147810803	147811239	chr1	165053110	165061282	chr1	81996483	81998269	chr1	111374698	111377427
chr1	147843061	147843510	chr1	165062553	165066662	chr1	82020059	82021192	chr1	111558298	111560493
chr1	147892952	147896809	chr1	165067606	165069798	chr1	82110098	82112206	chr1	111561123	111562491
chr1	147992841	147993496	chr1	165071357	165075020	chr1	82120810	82121058	chr1	111568342	111569338
chr1	148006309	148007497	chr1	165078562	165081560	chr1	82124010	82125703	chr1	111569541	111571140
chr1	148007676	148008366	chr1	165081749	165084964	chr1	82126219	82126913	chr1	111573672	111576484
chr1	148008533	148009054	chr1	165101739	165126671	chr1	82131772	82132285	chr1	111594119	111594913
chr1	148021365	148022501	chr1	165127173	165130052	chr1	82799260	82800905	chr1	111595233	111596899
chr1	148023824	148024844	chr1	165131110	165132331	chr1	83000075	83000914	chr1	111604695	111606053
chr1	148038115	148038713	chr1	165135447	165140408	chr1	83006366	83006825	chr1	111611750	111615387
chr1	148039429	148040374	chr1	165140669	165141403	chr1	83007058	83008028	chr1	111615859	111616239
chr1	148042316	148046380	chr1	165763088	165764313	chr1	83061448	83061904	chr1	112371258	112371901
chr1	148062231	148064746	chr1	165766526	165768597	chr1	83062055	83063379	chr1	112426037	112427709
chr1	148064905	148066647	chr1	165774661	165775887	chr1	83063669	83064307	chr1	112721832	112723103
chr1	148261055	148261562	chr1	165782771	165783600	chr1	83091868	83092695	chr1	112751561	112753256
chr1	148948041	148949278	chr1	165809520	165811093	chr1	83093101	83094003	chr1	112805153	112807600
chr1	148967659	148969791	chr1	165827376	165828322	chr1	83113604	83114506	chr1	112810806	112811665
chr1	148969969	148972251	chr1	165957091	165958735	chr1	83269188	83270697	chr1	112886910	112887349
chr1	148972426	148975088	chr1	166094761	166095816	chr1	83270870	83271548	chr1	113087269	113087796
chr1	148975254	148977212	chr1	166111196	166113062	chr1	84170918	84171662	chr1	113177428	113177752
chr1	148977541	148978768	chr1	166147645	166148426	chr1	84172639	84173557	chr1	113484069	113485229
chr1	148994069	148995063	chr1	166223853	166225629	chr1	84225853	84226235	chr1	113489609	113490234
chr1	149520108	149520432	chr1	166249665	166250855	chr1	84233139	84233492	chr1	113556752	113557181
chr1	149655804	149656362	chr1	166255475	166257077	chr1	84258154	84258720	chr1	113932679	113933600
chr1	149811145	149811501	chr1	166288926	166289918	chr1	84264287	84265950	chr1	114348522	114349875
chr1	155802427	155803140	chr1	166356514	166357698	chr1	84391557	84392590	chr1	114445788	114446563
chr1	156359855	156360317	chr1	166365755	166371268	chr1	84445196	84445770	chr1	114446846	114447475
chr1	158313852	158314651	chr1	166379329	166381078	chr1	84450955	84452245	chr1	114447634	114450432
chr1	158314824	158315614	chr1	166395436	166398051	chr1	84464155	84464688	chr1	114450588	114451419
chr1	158336171	158338244	chr1	166427780	166429947	chr1	84464886	84465198	chr1	114480929	114481991
chr1	158338485	158340001	chr1	166430193	166431443	chr1	84465512	84465924	chr1	114638517	114638928
chr1	158353593	158354262	chr1	166474390	166477417	chr1	85826506	85826936	chr1	114668824	114669713
chr1	158406384	158407655	chr1	166483636	166484740	chr1	85884535	85884918	chr1	114746027	114746342
chr1	158412621	158417082	chr1	166496800	166497786	chr1	85989925	85990162	chr1	114748272	114748941
chr1	158436506	158437427	chr1	166497974	166498662	chr1	86048911	86049277	chr1	114749788	114750665
chr1	158453479	158458231	chr1	166509872	166510733	chr1	86049522	86049937	chr1	114750992	114752310
chr1	158458380	158460803	chr1	166515369	166516039	chr1	86057700	86058383	chr1	114752836	114753457
chr1	158460943	158461427	chr1	166532151	166536833	chr1	86457437	86457991	chr1	114753943	114754375
chr1	158461765	158465068	chr1	166538118	166540539	chr1	86458546	86459238	chr1	114754561	114756095
chr1	158468376	158470898	chr1	166546568	166548720	chr1	86607057	86607735	chr1	114756481	114757679
chr1	158492541	158493141	chr1	166569854	166571511	chr1	86607976	86608523	chr1	114757954	114758552
chr1	158498206	158499295	chr1	166583062	166586294	chr1	86835522	86835886	chr1	114758698	114760640
chr1	158625609	158627785	chr1	166600746	166602854	chr1	86983395	86984247	chr1	114787090	114787739
chr1	158684088	158684792	chr1	166605928	166608360	chr1	86984465	86985469	chr1	114808941	114811231
chr1	158686008	158687001	chr1	166610364	166611508	chr1	87023754	87024700	chr1	114814299	114815066
chr1	158714505	158715254	chr1	166925070	166926032	chr1	87115176	87115491	chr1	114823678	114825204
chr1	158772680	158772991	chr1	166927728	166928521	chr1	87270223	87271823	chr1	114826469	114827017
chr1	158884293	158884740	chr1	166968008	166968469	chr1	90038854	90039612	chr1	114827808	114829726
chr1	158948938	158949755	chr1	166974765	166977175	chr1	90040897	90042903	chr1	115120185	115120985
chr1	159018380	159019432	chr1	166987839	166988327	chr1	90102901	90103480	chr1	115219579	115221820
chr1	159076828	159078842	chr1	167300748	167301841	chr1	90397404	90397728	chr1	115606850	115608478
chr1	159095204	159096036	chr1	167394067	167394631	chr1	90416179	90416561	chr1	115856419	115857350
chr1	159098829	159099780	chr1	167394676	167395914	chr1	90426481	90431623	chr1	115857835	115858284
chr1	159099979	159100550	chr1	167422380	167423207	chr1	90432827	90433550	chr1	115861276	115861784
chr1	159181713	159183324	chr1	167423360	167424066	chr1	90434101	90437228	chr1	115932312	115932770
chr1	159424077	159424383	chr1	167569630	167570182	chr1	90438152	90440339	chr1	116072880	116073737
chr1	159425244	159426025	chr1	167821702	167824779	chr1	90440700	90440960	chr1	116259785	116260114
chr1	159434134	159434836	chr1	167888678	167889003	chr1	90441167	90441518	chr1	116518805	116520538
chr1	159528518	159528994	chr1	167914060	167915249	chr1	90441715	90442742	chr1	118969014	118970281
chr1	159575867	159576213	chr1	167944181	167945609	chr1	90444172	90445125	chr1	119002756	119003894
chr1	159589063	159589759	chr1	168075362	168076087	chr1	90467280	90467780	chr1	119023392	119023703
chr1	161547521	161548691	chr1	168211425	168213814	chr1	90468478	90468943	chr1	119050489	119052621
chr1	161559867	161560298	chr1	168215730	168217166	chr1	90471266	90471561	chr1	119165325	119166624
chr1	161560521	161562301	chr1	168219582	168221629	chr1	90479228	90479552	chr1	119544708	119546996
chr1	161833673	161839221	chr1	168436211	168437020	chr1	90479854	90480704	chr1	119756452	119756833
chr1	161839470	161840482	chr1	168451548	168453571	chr1	90495143	90499146	chr1	119757137	119760364
chr1	161890765	161891894	chr1	168476419	168478330	chr1	90499369	90502245	chr1	119778904	119779394
chr1	161896262	161896943	chr1	168485395	168487412	chr1	90502408	90503290	chr1	119883383	119883705
chr1	161900472	161901005	chr1	168502951	168510556	chr1	90504265	90505698	chr1	119896093	119896689
chr1	161901175	161902507	chr1	168510699	168515576	chr1	90507241	90508307	chr1	119907543	119909298
chr1	161906103	161907907	chr1	168540262	168542260	chr1	90508733	90509054	chr1	119910441	119911059
chr1	161915206	161916000	chr1	168552443	168554086	chr1	90514829	90515129	chr1	119913893	119914381
chr1	161942388	161943841	chr1	168640577	168641269	chr1	90518657	90521737	chr1	119916806	119918507
chr1	161945904	161946623	chr1	168842846	168844104	chr1	90522018	90522807	chr1	119934581	119935441
chr1	161947256	161949450	chr1	168844333	168846299	chr1	90523079	90525345	chr1	120057545	120058307
chr1	161949929	161954979	chr1	168940422	168942497	chr1	90525656	90526098	chr1	120058448	120059556
chr1	161956177	161957362	chr1	168980574	168981800	chr1	90526679	90528699	chr1	120059945	120060463
chr1	161957634	161959312	chr1	169220885	169223787	chr1	90528897	90532667	chr1	120764619	120765658
chr1	161965347	161967008	chr1	169254791	169256210	chr1	90534590	90536073	chr1	120794842	120795359
chr1	161969844	161976022	chr1	169337938	169339325	chr1	90536252	90537778	chr1	120798377	120799647
chr1	161976261	161976867	chr1	169353533	169354137	chr1	90542460	90544232	chr1	120799932	120801040
chr1	161977060	161978198	chr1	169589851	169590542	chr1	90544587	90545237	chr1	120803585	120805645
chr1	161979567	161982198	chr1	169670462	169672667	chr1	90545534	90547713	chr1	120813774	120814537
chr1	162056774	162061330	chr1	169800787	169803171	chr1	90547910	90548895	chr1	120814959	120816302
chr1	162063618	162064021	chr1	171132378	171132752	chr1	90550456	90552870	chr1	121537698	121538424
chr1	162172826	162173145	chr1	178802188	178802690	chr1	90553059	90554680	chr1	121677458	121679925
chr1	162173976	162177466	chr1	179455547	179456820	chr1	90554871	90555216	chr1	121680210	121681843
chr1	162178073	162178931	chr1	179488482	179491508	chr1	90559007	90560399	chr1	121690536	121692264
chr1	162206158	162210779	chr1	179610179	179612491	chr1	90565739	90567619	chr1	121700227	121702187
chr1	162210971	162214748	chr1	179685441	179688108	chr1	90573356	90574321	chr1	121702849	121703171
chr1	162220240	162225219	chr1	179712367	179715407	chr1	90586529	90586888	chr1	121722643	121723337
chr1	162225879	162232380	chr1	179715818	179716452	chr1	90587057	90588867	chr1	121723575	121727391
chr1	162232785	162233427	chr1	179728620	179729171	chr1	90590637	90591119	chr1	121729249	121729987
chr1	162234863	162235684	chr1	179752362	179753403	chr1	90594831	90595276	chr1	121751148	121753075
chr1	162235897	162239161	chr1	179777139	179778147	chr1	90627716	90628400	chr1	121759132	121760019
chr1	162240960	162244663	chr1	179782267	179792719	chr1	90628597	90629448	chr1	121865470	121870176
chr1	162249801	162252084	chr1	179792931	179794878	chr1	90746347	90746676	chr1	121876534	121877455
chr1	162252459	162253013	chr1	179795194	179797699	chr1	90747690	90748861	chr1	121878459	121883049
chr1	162253978	162261777	chr1	179808112	179812663	chr1	90841684	90842118	chr1	121883259	121884869
chr1	162261917	162266914	chr1	179815445	179817152	chr1	90869141	90869788	chr1	121888125	121891474
chr1	162267380	162268944	chr1	179817375	179819062	chr1	91597081	91597707	chr1	121908532	121909096
chr1	162372996	162373829	chr1	179825467	179826961	chr1	91598692	91599152	chr1	121909251	121910712
chr1	162374218	162375445	chr1	179827116	179831322	chr1	91671454	91672431	chr1	121921759	121923201
chr1	162444571	162444945	chr1	179840826	179842098	chr1	91859014	91859458	chr1	121923643	121924452
chr1	162445236	162445971	chr1	179883264	179885740	chr1	91860064	91861189	chr1	121925228	121926280
chr1	162509252	162510581	chr1	179896727	179897200	chr1	91875892	91876200	chr1	121959678	121960549
chr1	162510792	162514821	chr1	180087503	180089263	chr1	92085590	92086088	chr1	121974142	121974620
chr1	162514993	162515692	chr1	180090045	180092175	chr1	92086495	92087121	chr1	122000392	122001933
chr1	162520771	162521751	chr1	180094094	180096182	chr1	92090207	92090780	chr1	122002111	122002689
chr1	162567839	162568640	chr1	180096787	180097588	chr1	92236345	92236653	chr1	122002862	122003922
chr1	162568858	162569491	chr1	180316529	180317666	chr1	92240127	92242187	chr1	122025599	122026638
chr1	162935600	162937874	chr1	180591470	180593512	chr1	92327383	92328208	chr1	122061970	122062664
chr1	162960184	162960463	chr1	180702742	180705134	chr1	92344108	92347050	chr1	122062837	122064664
chr1	162964571	162965064	chr1	180984764	180986041	chr1	92350993	92353246	chr1	122065683	122066184
chr1	162966874	162967793	chr1	180988412	180991943	chr1	92418087	92418820	chr1	122066324	122066863
chr1	163120343	163121625	chr1	181025508	181030232	chr1	92445064	92446206	chr1	122081325	122082061
chr1	163189846	163190800	chr1	181030607	181036941	chr1	92446389	92447033	chr1	122098323	122098640
chr1	163251523	163253074	chr1	181066363	181072123	chr1	92447251	92447725	chr1	122140518	122141909
chr1	163277206	163279458	chr1	181075293	181078722	chr1	92471507	92472755	chr1	122234766	122235388
chr1	163282184	163284162	chr1	181079398	181081289	chr1	94198210	94199138	chr1	122235539	122236125
chr1	163292918	163294117	chr1	181086095	181089086	chr1	94297699	94298292	chr1	122236301	122237624
chr1	163294743	163295276	chr1	181092944	181096916	chr1	94311861	94312089	chr1	122241442	122242199
chr1	163333618	163335638	chr1	181097687	181098832	chr1	94322360	94324241	chr1	122242402	122243599
chr1	163340962	163341277	chr1	181108345	181109584	chr1	94332054	94333031	chr1	122272787	122275094
chr1	163369737	163370774	chr1	181109825	181111250	chr1	94335395	94336918	chr1	122277031	122277911
chr1	163391344	163392491	chr1	181125854	181126911	chr1	94342730	94343782	chr1	122278195	122278786
chr1	163414911	163416063	chr1	181127166	181130123	chr1	94344416	94346917	chr1	122419861	122421909
chr1	163416220	163417532	chr1	181159988	181162523	chr1	94384126	94385330	chr1	122525673	122526976
chr1	163453828	163454130	chr1	181163986	181165897	chr1	94386217	94386663	chr1	122618128	122618948
chr1	163455200	163455963	chr1	181166162	181167581	chr1	94390009	94391361	chr1	122640126	122641306
chr1	163456505	163457289	chr1	181188386	181189712	chr1	94397853	94398627	chr1	122641951	122642230
chr1	163531145	163532083	chr1	181193661	181195399	chr1	94398747	94400709	chr1	122642475	122643052
chr1	163532408	163535365	chr1	181216867	181217599	chr1	94403825	94406725	chr1	122875485	122876027
chr1	164373361	164376025	chr1	181218051	181219118	chr1	94407395	94409910	chr1	122876265	122877377
chr1	164376178	164376527	chr1	181251684	181252586	chr1	94410010	94411123	chr1	122886466	122886949
chr1	164427638	164428322	chr1	181253751	181255274	chr1	94411383	94411719	chr1	123036798	123037281
chr1	164580954	164581627	chr1	181337681	181341129	chr1	94412619	94413365	chr1	123105757	123106193
chr1	164660040	164660911	chr1	181341642	181343286	chr1	94413582	94417526	chr1	123172542	123173226
chr1	164661062	164661812	chr1	181361630	181362108	chr1	94417950	94418430	chr1	123188722	123189697
chr1	164697887	164699134	chr1	181391572	181393398	chr1	94421780	94422092	chr1	123192642	123193961
chr1	164714274	164715065	chr1	181425235	181427561	chr1	94441854	94443558	chr1	123199454	123201491
chr1	164716632	164718309	chr1	181433267	181433712	chr1	94450761	94451374	chr1	123203568	123204808
chr1	164719073	164719689	chr1	181502492	181503226	chr1	94451887	94452780	chr1	123212730	123214221
chr1	164753430	164755021	chr1	181510120	181512240	chr1	94468396	94470196	chr1	123218679	123219596
chr1	164783069	164784203	chr1	181514979	181518711	chr1	94470380	94472035	chr1	123223626	123224656
chr1	164839003	164839351	chr1	181529809	181531490	chr1	94472269	94472820	chr1	123224773	123225577
chr1	164925453	164925901	chr1	181563097	181564306	chr1	94473020	94473317	chr1	123248912	123249920
chr1	164963068	164964271	chr1	181590306	181591873	chr1	94478609	94482417	chr1	123250071	123250549
chr1	164964612	164965029	chr1	181592035	181593367	chr1	94490456	94491280	chr1	123250896	123251449
chr1	164985940	164986740	chr1	181622277	181623450	chr1	94501050	94501888	chr1	123256516	123257424
chr1	165006250	165008265	chr1	181715116	181717633	chr1	94523212	94524019	chr1	123271183	123271864
chr1	165008587	165010548	chr1	181722838	181725772	chr1	94524274	94525005	chr1	123286046	123287052
chr1	165010740	165013831	chr1	181726102	181726534	chr1	94525294	94526656	chr1	123322700	123323538
chr1	165013990	165014806	chr1	181742778	181744466	chr1	94527147	94528371	chr1	123323843	123324381
chr1	165053167	165055750	chr1	181744651	181746541	chr1	94618519	94618975	chr1	123355294	123356125
chr1	165056021	165060686	chr1	181750026	181753057	chr1	94651966	94652627	chr1	123356501	123358682
chr1	165062492	165064932	chr1	181753502	181758055	chr1	94718061	94718349	chr1	123360300	123362172
chr1	165071626	165075187	chr1	181761065	181763133	chr1	94772593	94773357	chr1	123362834	123366125
chr1	165078490	165082038	chr1	181763392	181764463	chr1	94773530	94774036	chr1	123399087	123399362
chr1	165082207	165084946	chr1	181778354	181779795	chr1	94797074	94797629	chr1	123438536	123438877
chr1	165088470	165090502	chr1	181780210	181780559	chr1	94967966	94968458	chr1	123439101	123439704
chr1	165097463	165098058	chr1	181788068	181789085	chr1	94970890	94971295	chr1	123442850	123444016
chr1	165101731	165103106	chr1	181817878	181819962	chr1	95085308	95086666	chr1	123444225	123445588
chr1	165103304	165104633	chr1	181994896	181996234	chr1	95100798	95101339	chr1	123452925	123453658
chr1	165106365	165109298	chr1	182470921	182471816	chr1	95102858	95103555	chr1	123453896	123455468
chr1	165115132	165126505	chr1	182472037	182472503	chr1	95202406	95203477	chr1	123455625	123456934
chr1	165126575	165132130	chr1	182526121	182526845	chr1	95206000	95208429	chr1	123600488	123601914
chr1	165132801	165134111	chr1	182626799	182627459	chr1	95224930	95225737	chr1	123903035	123903984
chr1	165136244	165136646	chr1	182629507	182632348	chr1	95225932	95226328	chr1	124004422	124005743
chr1	165137237	165138888	chr1	182636460	182637136	chr1	95226609	95227151	chr1	124041219	124044614
chr1	165154350	165154946	chr1	182639685	182640264	chr1	95250050	95250914	chr1	124044753	124045833
chr1	165162127	165162934	chr1	182642804	182643355	chr1	95584726	95585201	chr1	124289802	124290357
chr1	165179590	165182424	chr1	182655492	182656416	chr1	95592083	95595104	chr1	124476335	124477753
chr1	165763182	165764318	chr1	182656841	182658212	chr1	95622386	95622631	chr1	124477973	124478724
chr1	165766571	165768672	chr1	182880730	182883741	chr1	95623795	95626675	chr1	124584605	124585771
chr1	165774736	165776124	chr1	182887150	182889552	chr1	95626811	95627530	chr1	125269976	125270656
chr1	165782198	165783605	chr1	182997289	182998392	chr1	95627823	95628948	chr1	125325194	125327457
chr1	165808965	165811783	chr1	183014984	183016340	chr1	95636522	95637523	chr1	125330301	125330816
chr1	165820927	165821829	chr1	183417680	183421354	chr1	95645013	95646306	chr1	125349107	125350176
chr1	165826165	165829304	chr1	183633934	183635937	chr1	95695984	95697972	chr1	125350337	125350818
chr1	165888560	165888905	chr1	183745602	183746693	chr1	95702524	95703167	chr1	126117489	126117999
chr1	165889178	165890072	chr1	183865334	183867723	chr1	95703784	95704160	chr1	126128969	126129944
chr1	165957083	165958621	chr1	183870220	183871949	chr1	95708038	95709359	chr1	126134597	126135788
chr1	165998923	165999254	chr1	183949496	183950679	chr1	95715376	95715968	chr1	126227558	126230052
chr1	166020405	166021303	chr1	183960058	183962414	chr1	95718364	95720075	chr1	126307577	126308322
chr1	166091104	166092274	chr1	183973807	183976011	chr1	95725894	95728435	chr1	126366967	126368015
chr1	166094877	166095400	chr1	183977552	183980555	chr1	95748942	95749205	chr1	126392105	126394125
chr1	166095545	166096428	chr1	183994779	183995148	chr1	95779618	95780460	chr1	126396000	126399049
chr1	166107416	166108701	chr1	183995561	183996371	chr1	95780986	95781887	chr1	126471133	126472149
chr1	166110922	166113031	chr1	183996627	184000269	chr1	95785929	95786355	chr1	126541025	126543456
chr1	166147575	166148810	chr1	184000453	184006861	chr1	95787774	95788575	chr1	126569336	126572616
chr1	166429018	166429529	chr1	184007762	184009770	chr1	95789653	95792862	chr1	126617206	126618208
chr1	166497198	166497640	chr1	184016092	184019272	chr1	95793222	95795732	chr1	126623274	126623624
chr1	166527736	166529007	chr1	184019276	184034868	chr1	95796096	95797241	chr1	126642110	126642891
chr1	166532330	166533319	chr1	184039700	184040607	chr1	95802924	95805327	chr1	126642985	126644470
chr1	166534779	166535224	chr1	184072856	184077337	chr1	95815138	95815704	chr1	126824670	126826164
chr1	166538465	166540480	chr1	184105238	184105788	chr1	95816025	95816974	chr1	126843891	126845136
chr1	166543294	166544731	chr1	184119021	184120136	chr1	95817115	95818176	chr1	126871527	126872487
chr1	166548778	166549124	chr1	184120291	184123461	chr1	95821373	95821616	chr1	126900919	126903395
chr1	166569231	166572019	chr1	184422329	184424184	chr1	95822474	95822979	chr1	127916030	127917467
chr1	166583519	166586400	chr1	184440420	184444318	chr1	95878725	95879600	chr1	127929111	127931459
chr1	166588239	166588583	chr1	184444945	184445611	chr1	95880155	95880482	chr1	128331077	128333503
chr1	166588900	166589904	chr1	184448645	184453153	chr1	95961045	95961754	chr1	128745866	128747353
chr1	166606087	166607159	chr1	184458251	184459009	chr1	95961924	95963021	chr1	128747512	128748061
chr1	166609433	166611854	chr1	184484435	184487208	chr1	96023399	96024302	chr1	128749955	128752885
chr1	166673088	166674954	chr1	184583539	184586357	chr1	96025235	96029706	chr1	128768285	128769450
chr1	166850740	166851380	chr1	184617267	184618332	chr1	96030120	96031997	chr1	128777405	128779218
chr1	166911894	166913212	chr1	184636890	184638431	chr1	96040117	96041253	chr1	128788935	128790193
chr1	166921227	166921597	chr1	184639481	184641026	chr1	96047305	96048243	chr1	128807395	128808957
chr1	166921864	166922532	chr1	184641097	184643048	chr1	96051292	96052302	chr1	128809122	128810041
chr1	166925362	166926775	chr1	184782590	184783273	chr1	96065229	96066802	chr1	128869522	128871227
chr1	166937892	166939029	chr1	185197771	185198670	chr1	96332662	96332897	chr1	128913753	128914405
chr1	166939131	166940143	chr1	185432846	185433632	chr1	96333124	96333907	chr1	128914651	128914914
chr1	166967042	166970333	chr1	185433840	185434493	chr1	96334178	96334845	chr1	128925083	128927430
[truncated: 49,900 more rows]
