# Supplementary material for: Constructing eRNA-mediated gene regulatory networks to explore the genetic basis of muscle and fat-relevant traits in pigs
Source: Genet Sel Evol. 2024 Apr 9;56:28. doi: 10.1186/s12711-024-00897-4 (PMC11003151; doi:10.1186/s12711-024-00897-4)
Supplement: Supplementary file 8 — Additional file 8: Table S5. Location information of detectable eRNAs in each tissue. [file 12711_2024_897_MOESM8_ESM.xlsx]

## Sheet: Sheet1
Duroc muscle			Duroc fat			ES muscle			ES fat
chr	start	end	chr	start	end	chr	start	end	chr	start	end
chr1	47844	53844	chr1	47844	53844	chr1	47844	53844	chr1	47844	53844
chr1	66598	72598	chr1	85305	91305	chr1	66598	72598	chr1	85305	91305
chr1	85305	91305	chr1	191319	197319	chr1	85305	91305	chr1	246720	252720
chr1	191319	197319	chr1	324254	330254	chr1	191319	197319	chr1	259092	265092
chr1	246720	252720	chr1	404457	410457	chr1	246720	252720	chr1	424446	430446
chr1	254144	260144	chr1	424446	430446	chr1	254144	260144	chr1	428781	434781
chr1	259092	265092	chr1	428781	434781	chr1	259092	265092	chr1	448997	454997
chr1	324254	330254	chr1	448997	454997	chr1	315261	321261	chr1	724660	730660
chr1	404457	410457	chr1	724660	730660	chr1	324254	330254	chr1	729487	735487
chr1	424446	430446	chr1	729487	735487	chr1	404457	410457	chr1	739157	745157
chr1	428781	434781	chr1	739157	745157	chr1	424446	430446	chr1	757979	763979
chr1	498042	504042	chr1	757979	763979	chr1	428781	434781	chr1	764367	770367
chr1	724660	730660	chr1	764367	770367	chr1	448997	454997	chr1	771274	777274
chr1	729487	735487	chr1	771274	777274	chr1	498042	504042	chr1	775308	781308
chr1	757979	763979	chr1	775308	781308	chr1	724660	730660	chr1	793244	799244
chr1	764367	770367	chr1	793244	799244	chr1	729487	735487	chr1	798948	804948
chr1	771274	777274	chr1	798948	804948	chr1	739157	745157	chr1	800835	806835
chr1	775308	781308	chr1	800835	806835	chr1	757979	763979	chr1	847466	853466
chr1	793244	799244	chr1	847466	853466	chr1	764367	770367	chr1	888946	894946
chr1	798948	804948	chr1	888946	894946	chr1	771274	777274	chr1	896546	902546
chr1	847466	853466	chr1	896546	902546	chr1	775308	781308	chr1	909389	915389
chr1	888946	894946	chr1	909389	915389	chr1	793244	799244	chr1	956703	962703
chr1	896546	902546	chr1	956703	962703	chr1	798948	804948	chr1	1171279	1177279
chr1	909389	915389	chr1	975880	981880	chr1	800835	806835	chr1	1356321	1362321
chr1	956703	962703	chr1	988130	994130	chr1	847466	853466	chr1	1377109	1383109
chr1	963496	969496	chr1	997799	1003799	chr1	888946	894946	chr1	1377938	1383938
chr1	1169673	1175673	chr1	1169673	1175673	chr1	896546	902546	chr1	1379598	1385598
chr1	1171279	1177279	chr1	1171279	1177279	chr1	909389	915389	chr1	1396795	1402795
chr1	1356321	1362321	chr1	1356321	1362321	chr1	933335	939335	chr1	1542141	1548141
chr1	1377109	1383109	chr1	1377109	1383109	chr1	956703	962703	chr1	1546509	1552509
chr1	1377938	1383938	chr1	1377938	1383938	chr1	963496	969496	chr1	1552481	1558481
chr1	1379598	1385598	chr1	1379598	1385598	chr1	975880	981880	chr1	1555160	1561160
chr1	1457024	1463024	chr1	1396795	1402795	chr1	988130	994130	chr1	1722746	1728746
chr1	1458124	1464124	chr1	1457024	1463024	chr1	997799	1003799	chr1	1726531	1732531
chr1	1492997	1498997	chr1	1458124	1464124	chr1	1022246	1028246	chr1	1740394	1746394
chr1	1542141	1548141	chr1	1492997	1498997	chr1	1169673	1175673	chr1	1772921	1778921
chr1	1546509	1552509	chr1	1542141	1548141	chr1	1171279	1177279	chr1	1805889	1811889
chr1	1552481	1558481	chr1	1546509	1552509	chr1	1356321	1362321	chr1	1837894	1843894
chr1	1555160	1561160	chr1	1552481	1558481	chr1	1377109	1383109	chr1	1843894	1849894
chr1	1722746	1728746	chr1	1555160	1561160	chr1	1377938	1383938	chr1	1848661	1854661
chr1	1726531	1732531	chr1	1722746	1728746	chr1	1379598	1385598	chr1	1884267	1890267
chr1	1740394	1746394	chr1	1726531	1732531	chr1	1457024	1463024	chr1	1902553	1908553
chr1	1772921	1778921	chr1	1740394	1746394	chr1	1458124	1464124	chr1	1907559	1913559
chr1	1843894	1849894	chr1	1772921	1778921	chr1	1492997	1498997	chr1	1909200	1915200
chr1	1884267	1890267	chr1	1837894	1843894	chr1	1542141	1548141	chr1	1919794	1925794
chr1	1902553	1908553	chr1	1843894	1849894	chr1	1546509	1552509	chr1	2555625	2561625
chr1	1909200	1915200	chr1	1848661	1854661	chr1	1552481	1558481	chr1	2558067	2564067
chr1	2555625	2561625	chr1	1884267	1890267	chr1	1555160	1561160	chr1	2561857	2567857
chr1	2558067	2564067	chr1	1902553	1908553	chr1	1726531	1732531	chr1	2563355	2569355
chr1	2561857	2567857	chr1	1919794	1925794	chr1	1740394	1746394	chr1	2564155	2570155
chr1	2563355	2569355	chr1	2555625	2561625	chr1	1772921	1778921	chr1	2806837	2812837
chr1	2564155	2570155	chr1	2558067	2564067	chr1	1805889	1811889	chr1	2918378	2924378
chr1	2734359	2740359	chr1	2561857	2567857	chr1	1837894	1843894	chr1	2926272	2932272
chr1	2735384	2741384	chr1	2563355	2569355	chr1	1843894	1849894	chr1	2940291	2946291
chr1	2918378	2924378	chr1	2564155	2570155	chr1	1848661	1854661	chr1	3398574	3404574
chr1	2926272	2932272	chr1	2734359	2740359	chr1	1884267	1890267	chr1	3985435	3991435
chr1	2940291	2946291	chr1	2735384	2741384	chr1	1902553	1908553	chr1	3987678	3993678
chr1	3398574	3404574	chr1	2806837	2812837	chr1	1907559	1913559	chr1	3989731	3995731
chr1	3985435	3991435	chr1	2918378	2924378	chr1	1909200	1915200	chr1	4229534	4235534
chr1	3987678	3993678	chr1	2926272	2932272	chr1	1919794	1925794	chr1	4240270	4246270
chr1	3989731	3995731	chr1	2940291	2946291	chr1	2555625	2561625	chr1	4245639	4251639
chr1	4240270	4246270	chr1	3398574	3404574	chr1	2558067	2564067	chr1	4309551	4315551
chr1	4245639	4251639	chr1	3852115	3858115	chr1	2561857	2567857	chr1	4328464	4334464
chr1	4328464	4334464	chr1	3852904	3858904	chr1	2563355	2569355	chr1	4570795	4576795
chr1	4390567	4396567	chr1	3989731	3995731	chr1	2564155	2570155	chr1	4596778	4602778
chr1	4391853	4397853	chr1	4178958	4184958	chr1	2735384	2741384	chr1	4886576	4892576
chr1	4394932	4400932	chr1	4229534	4235534	chr1	2918378	2924378	chr1	4890422	4896422
chr1	4398128	4404128	chr1	4240270	4246270	chr1	2926272	2932272	chr1	4950325	4956325
chr1	4428121	4434121	chr1	4245639	4251639	chr1	2940291	2946291	chr1	4958167	4964167
chr1	4433270	4439270	chr1	4328464	4334464	chr1	3398574	3404574	chr1	6733343	6739343
chr1	4479931	4485931	chr1	4433270	4439270	chr1	3985435	3991435	chr1	6744347	6750347
chr1	4482448	4488448	chr1	4477328	4483328	chr1	3987678	3993678	chr1	7214640	7220640
chr1	4495400	4501400	chr1	4479931	4485931	chr1	3989731	3995731	chr1	7275454	7281454
chr1	4516978	4522978	chr1	4487564	4493564	chr1	4178958	4184958	chr1	7276657	7282657
chr1	4518716	4524716	chr1	4516978	4522978	chr1	4229534	4235534	chr1	7491919	7497919
chr1	4520436	4526436	chr1	4523741	4529741	chr1	4240270	4246270	chr1	7544623	7550623
chr1	4521830	4527830	chr1	4529536	4535536	chr1	4245639	4251639	chr1	7701871	7707871
chr1	4523741	4529741	chr1	4539249	4545249	chr1	4328464	4334464	chr1	7718787	7724787
chr1	4529536	4535536	chr1	4540000	4546000	chr1	4390567	4396567	chr1	7740227	7746227
chr1	4536377	4542377	chr1	4570795	4576795	chr1	4391853	4397853	chr1	7742971	7748971
chr1	4570795	4576795	chr1	4596778	4602778	chr1	4394932	4400932	chr1	7747345	7753345
chr1	4582048	4588048	chr1	4622022	4628022	chr1	4398128	4404128	chr1	7771677	7777677
chr1	4596778	4602778	chr1	4634166	4640166	chr1	4428121	4434121	chr1	7773584	7779584
chr1	4610362	4616362	chr1	4639432	4645432	chr1	4433270	4439270	chr1	7796573	7802573
chr1	4611093	4617093	chr1	4886576	4892576	chr1	4472163	4478163	chr1	7827706	7833706
chr1	4622022	4628022	chr1	4890422	4896422	chr1	4477328	4483328	chr1	7829418	7835418
chr1	4634166	4640166	chr1	4950325	4956325	chr1	4479931	4485931	chr1	7890280	7896280
chr1	4886576	4892576	chr1	4958167	4964167	chr1	4482448	4488448	chr1	7902975	7908975
chr1	4890422	4896422	chr1	6733343	6739343	chr1	4487564	4493564	chr1	7932460	7938460
chr1	4950325	4956325	chr1	6744347	6750347	chr1	4495400	4501400	chr1	7938879	7944879
chr1	6733343	6739343	chr1	7214640	7220640	chr1	4516978	4522978	chr1	7978446	7984446
chr1	6744347	6750347	chr1	7332305	7338305	chr1	4518716	4524716	chr1	7981049	7987049
chr1	7214640	7220640	chr1	7491919	7497919	chr1	4520436	4526436	chr1	8087693	8093693
chr1	7275454	7281454	chr1	7544623	7550623	chr1	4521830	4527830	chr1	8091036	8097036
chr1	7276657	7282657	chr1	7701871	7707871	chr1	4523741	4529741	chr1	8097645	8103645
chr1	7332305	7338305	chr1	7718787	7724787	chr1	4536377	4542377	chr1	8102636	8108636
chr1	7491919	7497919	chr1	7740227	7746227	chr1	4539249	4545249	chr1	8117014	8123014
chr1	7544623	7550623	chr1	7742971	7748971	chr1	4540000	4546000	chr1	8198127	8204127
chr1	7701871	7707871	chr1	7747345	7753345	chr1	4570795	4576795	chr1	8200348	8206348
chr1	7718787	7724787	chr1	7765958	7771958	chr1	4596778	4602778	chr1	8335753	8341753
chr1	7740227	7746227	chr1	7776955	7782955	chr1	4622022	4628022	chr1	8362507	8368507
chr1	7742971	7748971	chr1	7778246	7784246	chr1	4634166	4640166	chr1	8383011	8389011
chr1	7747345	7753345	chr1	7796573	7802573	chr1	4886576	4892576	chr1	8548854	8554854
chr1	7827706	7833706	chr1	7819196	7825196	chr1	4890422	4896422	chr1	9119364	9125364
chr1	7829418	7835418	chr1	7827706	7833706	chr1	4950325	4956325	chr1	9121168	9127168
chr1	7860173	7866173	chr1	7829418	7835418	chr1	4958167	4964167	chr1	9242786	9248786
chr1	7890280	7896280	chr1	7842432	7848432	chr1	6733343	6739343	chr1	9254087	9260087
chr1	7981049	7987049	chr1	7844054	7850054	chr1	6744347	6750347	chr1	9257181	9263181
chr1	8087693	8093693	chr1	7860173	7866173	chr1	7214640	7220640	chr1	9293192	9299192
chr1	8091036	8097036	chr1	7890280	7896280	chr1	7275454	7281454	chr1	9295833	9301833
chr1	8097645	8103645	chr1	7912651	7918651	chr1	7276657	7282657	chr1	9308174	9314174
chr1	8102636	8108636	chr1	7932460	7938460	chr1	7332305	7338305	chr1	9313827	9319827
chr1	8117014	8123014	chr1	7938879	7944879	chr1	7491919	7497919	chr1	9727513	9733513
chr1	8198127	8204127	chr1	7958492	7964492	chr1	7544623	7550623	chr1	9762844	9768844
chr1	8335753	8341753	chr1	7959615	7965615	chr1	7701871	7707871	chr1	10229839	10235839
chr1	8362507	8368507	chr1	7981049	7987049	chr1	7718787	7724787	chr1	10308668	10314668
chr1	8383011	8389011	chr1	8087693	8093693	chr1	7740227	7746227	chr1	10349456	10355456
chr1	8548854	8554854	chr1	8091036	8097036	chr1	7742971	7748971	chr1	10351333	10357333
chr1	9119364	9125364	chr1	8097645	8103645	chr1	7747345	7753345	chr1	10369110	10375110
chr1	9121168	9127168	chr1	8102636	8108636	chr1	7765958	7771958	chr1	10389852	10395852
chr1	9293192	9299192	chr1	8117014	8123014	chr1	7796573	7802573	chr1	10553816	10559816
chr1	9295833	9301833	chr1	8198127	8204127	chr1	7819196	7825196	chr1	10554758	10560758
chr1	9308174	9314174	chr1	8200348	8206348	chr1	7827706	7833706	chr1	10647334	10653334
chr1	9313827	9319827	chr1	8335753	8341753	chr1	7829418	7835418	chr1	10674509	10680509
chr1	9762844	9768844	chr1	8362507	8368507	chr1	7842432	7848432	chr1	10791707	10797707
chr1	10229839	10235839	chr1	8383011	8389011	chr1	7844054	7850054	chr1	11354849	11360849
chr1	10308668	10314668	chr1	8548854	8554854	chr1	7860173	7866173	chr1	11528363	11534363
chr1	10349456	10355456	chr1	9119364	9125364	chr1	7872656	7878656	chr1	11530640	11536640
chr1	10351333	10357333	chr1	9121168	9127168	chr1	7890280	7896280	chr1	11534689	11540689
chr1	10671589	10677589	chr1	9242786	9248786	chr1	7902975	7908975	chr1	12145599	12151599
chr1	10674509	10680509	chr1	9254087	9260087	chr1	7912651	7918651	chr1	12170416	12176416
chr1	10797298	10803298	chr1	9257181	9263181	chr1	7932460	7938460	chr1	12172137	12178137
chr1	11038549	11044549	chr1	9293192	9299192	chr1	7978446	7984446	chr1	12174203	12180203
chr1	11397502	11403502	chr1	9295833	9301833	chr1	7981049	7987049	chr1	12193527	12199527
chr1	11510954	11516954	chr1	9308174	9314174	chr1	8087693	8093693	chr1	12197185	12203185
chr1	11511813	11517813	chr1	9313827	9319827	chr1	8091036	8097036	chr1	12460675	12466675
chr1	11512737	11518737	chr1	9727513	9733513	chr1	8097645	8103645	chr1	12490873	12496873
chr1	12460675	12466675	chr1	9762844	9768844	chr1	8102636	8108636	chr1	13932927	13938927
chr1	12490873	12496873	chr1	10229839	10235839	chr1	8117014	8123014	chr1	13934788	13940788
chr1	13932927	13938927	chr1	10308668	10314668	chr1	8198127	8204127	chr1	13953087	13959087
chr1	13934788	13940788	chr1	10349456	10355456	chr1	8335753	8341753	chr1	14204318	14210318
chr1	13953087	13959087	chr1	10351333	10357333	chr1	8362507	8368507	chr1	14207462	14213462
chr1	14204318	14210318	chr1	10369110	10375110	chr1	8383011	8389011	chr1	15032488	15038488
chr1	14207462	14213462	chr1	10389852	10395852	chr1	8548854	8554854	chr1	15112721	15118721
chr1	15032488	15038488	chr1	10607893	10613893	chr1	9119364	9125364	chr1	15115197	15121197
chr1	15112721	15118721	chr1	10609057	10615057	chr1	9121168	9127168	chr1	15130412	15136412
chr1	15115197	15121197	chr1	10647334	10653334	chr1	9242786	9248786	chr1	15612353	15618353
chr1	15130412	15136412	chr1	10671589	10677589	chr1	9254087	9260087	chr1	15637691	15643691
chr1	15647639	15653639	chr1	10674509	10680509	chr1	9257181	9263181	chr1	15641435	15647435
chr1	15656644	15662644	chr1	10797298	10803298	chr1	9293192	9299192	chr1	15647639	15653639
chr1	15666419	15672419	chr1	11038549	11044549	chr1	9295833	9301833	chr1	15656644	15662644
chr1	15700443	15706443	chr1	11510954	11516954	chr1	9308174	9314174	chr1	15666419	15672419
chr1	15701934	15707934	chr1	11511813	11517813	chr1	9313827	9319827	chr1	15734033	15740033
chr1	15734033	15740033	chr1	11512737	11518737	chr1	9727513	9733513	chr1	15748614	15754614
chr1	15748614	15754614	chr1	11528363	11534363	chr1	9762844	9768844	chr1	16383675	16389675
chr1	16383675	16389675	chr1	11530640	11536640	chr1	10229839	10235839	chr1	16501069	16507069
chr1	16501069	16507069	chr1	11534689	11540689	chr1	10308668	10314668	chr1	16678722	16684722
chr1	16678722	16684722	chr1	12145599	12151599	chr1	10349456	10355456	chr1	16806424	16812424
chr1	16806424	16812424	chr1	12170416	12176416	chr1	10351333	10357333	chr1	17178190	17184190
chr1	17178190	17184190	chr1	12172137	12178137	chr1	10389852	10395852	chr1	17252261	17258261
chr1	17252261	17258261	chr1	12174203	12180203	chr1	10553816	10559816	chr1	17257224	17263224
chr1	17257224	17263224	chr1	12193527	12199527	chr1	10554758	10560758	chr1	17261941	17267941
chr1	17261941	17267941	chr1	12197185	12203185	chr1	10607893	10613893	chr1	17263068	17269068
chr1	17263068	17269068	chr1	12460675	12466675	chr1	10609057	10615057	chr1	17268383	17274383
chr1	17268383	17274383	chr1	12490873	12496873	chr1	10671589	10677589	chr1	17270708	17276708
chr1	17270708	17276708	chr1	13932927	13938927	chr1	10674509	10680509	chr1	17273539	17279539
chr1	17273539	17279539	chr1	13934788	13940788	chr1	10791707	10797707	chr1	17275437	17281437
chr1	17275437	17281437	chr1	13953087	13959087	chr1	10797298	10803298	chr1	17283693	17289693
chr1	17283693	17289693	chr1	14204318	14210318	chr1	11354849	11360849	chr1	17664695	17670695
chr1	17664695	17670695	chr1	14207462	14213462	chr1	11510954	11516954	chr1	17720443	17726443
chr1	17720443	17726443	chr1	15032488	15038488	chr1	11511813	11517813	chr1	17721777	17727777
chr1	17721777	17727777	chr1	15044957	15050957	chr1	11512737	11518737	chr1	17723214	17729214
chr1	17723214	17729214	chr1	15112721	15118721	chr1	11515568	11521568	chr1	17850507	17856507
chr1	17850507	17856507	chr1	15115197	15121197	chr1	11528363	11534363	chr1	17921903	17927903
chr1	17921903	17927903	chr1	15130412	15136412	chr1	11530640	11536640	chr1	17943178	17949178
chr1	17943178	17949178	chr1	15612353	15618353	chr1	11534689	11540689	chr1	18843237	18849237
chr1	18843237	18849237	chr1	15630202	15636202	chr1	12145599	12151599	chr1	18857962	18863962
chr1	18857962	18863962	chr1	15635412	15641412	chr1	12170416	12176416	chr1	18858921	18864921
chr1	18858921	18864921	chr1	15637691	15643691	chr1	12172137	12178137	chr1	20273855	20279855
chr1	20273855	20279855	chr1	15641435	15647435	chr1	12174203	12180203	chr1	20276113	20282113
chr1	20276113	20282113	chr1	15647639	15653639	chr1	12187773	12193773	chr1	21063452	21069452
chr1	21063452	21069452	chr1	15656644	15662644	chr1	12193527	12199527	chr1	21064133	21070133
chr1	21064133	21070133	chr1	15666419	15672419	chr1	12197185	12203185	chr1	21081165	21087165
chr1	21081165	21087165	chr1	15700443	15706443	chr1	12217934	12223934	chr1	21219351	21225351
chr1	21262858	21268858	chr1	15701934	15707934	chr1	12460675	12466675	chr1	21262858	21268858
chr1	22170129	22176129	chr1	15734033	15740033	chr1	12490873	12496873	chr1	22166440	22172440
chr1	22173142	22179142	chr1	15748614	15754614	chr1	13932927	13938927	chr1	22170129	22176129
chr1	22178135	22184135	chr1	16383675	16389675	chr1	13934788	13940788	chr1	22173142	22179142
chr1	22193836	22199836	chr1	16501069	16507069	chr1	13953087	13959087	chr1	22178135	22184135
chr1	22196352	22202352	chr1	16678722	16684722	chr1	14204318	14210318	chr1	22193836	22199836
chr1	22439788	22445788	chr1	16806424	16812424	chr1	14207462	14213462	chr1	22196352	22202352
chr1	22480715	22486715	chr1	17178190	17184190	chr1	15032488	15038488	chr1	22439788	22445788
chr1	22484544	22490544	chr1	17252261	17258261	chr1	15112721	15118721	chr1	22480715	22486715
chr1	22485574	22491574	chr1	17257224	17263224	chr1	15115197	15121197	chr1	22484544	22490544
chr1	22497667	22503667	chr1	17261941	17267941	chr1	15130412	15136412	chr1	22485574	22491574
chr1	22501414	22507414	chr1	17263068	17269068	chr1	15635412	15641412	chr1	22497667	22503667
chr1	22503465	22509465	chr1	17268383	17274383	chr1	15637691	15643691	chr1	22501414	22507414
chr1	22532883	22538883	chr1	17270708	17276708	chr1	15641435	15647435	chr1	22503465	22509465
chr1	22535561	22541561	chr1	17273539	17279539	chr1	15656644	15662644	chr1	22505092	22511092
chr1	22585397	22591397	chr1	17275437	17281437	chr1	15666419	15672419	chr1	22532883	22538883
chr1	23911760	23917760	chr1	17283693	17289693	chr1	15700443	15706443	chr1	22535561	22541561
chr1	23913025	23919025	chr1	17664695	17670695	chr1	15701934	15707934	chr1	22545643	22551643
chr1	23971612	23977612	chr1	17720443	17726443	chr1	15734033	15740033	chr1	22556752	22562752
chr1	23994218	24000218	chr1	17721777	17727777	chr1	15738614	15744614	chr1	22559747	22565747
chr1	23995417	24001417	chr1	17723214	17729214	chr1	15742067	15748067	chr1	22602622	22608622
chr1	24090428	24096428	chr1	17850507	17856507	chr1	15748614	15754614	chr1	22604696	22610696
chr1	24156932	24162932	chr1	17921903	17927903	chr1	16383675	16389675	chr1	23768297	23774297
chr1	24179126	24185126	chr1	17943178	17949178	chr1	16501069	16507069	chr1	23769627	23775627
chr1	24200940	24206940	chr1	18843237	18849237	chr1	16678722	16684722	chr1	23994218	24000218
chr1	24243033	24249033	chr1	18857962	18863962	chr1	16694062	16700062	chr1	23995417	24001417
chr1	24244513	24250513	chr1	18858921	18864921	chr1	16697467	16703467	chr1	24090428	24096428
chr1	24715955	24721955	chr1	20273855	20279855	chr1	16806424	16812424	chr1	24156932	24162932
chr1	24717191	24723191	chr1	20276113	20282113	chr1	17178190	17184190	chr1	24179126	24185126
chr1	24734789	24740789	chr1	21063452	21069452	chr1	17252261	17258261	chr1	24200940	24206940
chr1	24804397	24810397	chr1	21064133	21070133	chr1	17257224	17263224	chr1	24243033	24249033
chr1	24807868	24813868	chr1	21081165	21087165	chr1	17261941	17267941	chr1	24244513	24250513
chr1	24811294	24817294	chr1	21219351	21225351	chr1	17263068	17269068	chr1	24657951	24663951
chr1	24834080	24840080	chr1	21262858	21268858	chr1	17268383	17274383	chr1	24715955	24721955
chr1	24834980	24840980	chr1	22166440	22172440	chr1	17270708	17276708	chr1	24717191	24723191
chr1	24882290	24888290	chr1	22170129	22176129	chr1	17273539	17279539	chr1	24734789	24740789
chr1	24957583	24963583	chr1	22173142	22179142	chr1	17275437	17281437	chr1	24792553	24798553
chr1	24960501	24966501	chr1	22178135	22184135	chr1	17283693	17289693	chr1	24804397	24810397
chr1	24962960	24968960	chr1	22193836	22199836	chr1	17664695	17670695	chr1	24807868	24813868
chr1	24966595	24972595	chr1	22196352	22202352	chr1	17720443	17726443	chr1	24811294	24817294
chr1	24967990	24973990	chr1	22439788	22445788	chr1	17721777	17727777	chr1	24834080	24840080
chr1	24975675	24981675	chr1	22490305	22496305	chr1	17723214	17729214	chr1	24834980	24840980
chr1	25052435	25058435	chr1	22497667	22503667	chr1	17850507	17856507	chr1	24882290	24888290
chr1	25055771	25061771	chr1	22501414	22507414	chr1	17921903	17927903	chr1	24948178	24954178
chr1	25064460	25070460	chr1	22503465	22509465	chr1	17943178	17949178	chr1	24957583	24963583
chr1	25090560	25096560	chr1	22521142	22527142	chr1	18843237	18849237	chr1	24960501	24966501
chr1	25163256	25169256	chr1	22532883	22538883	chr1	18857962	18863962	chr1	24962960	24968960
chr1	25202086	25208086	chr1	22535561	22541561	chr1	18858921	18864921	chr1	24966595	24972595
chr1	25293352	25299352	chr1	22545643	22551643	chr1	20273855	20279855	chr1	24967990	24973990
chr1	26438136	26444136	chr1	22552627	22558627	chr1	21063452	21069452	chr1	24975675	24981675
chr1	26448683	26454683	chr1	22556752	22562752	chr1	21064133	21070133	chr1	25052435	25058435
chr1	26496311	26502311	chr1	22559747	22565747	chr1	21081165	21087165	chr1	25055771	25061771
chr1	26498840	26504840	chr1	22562415	22568415	chr1	21262858	21268858	chr1	25064460	25070460
chr1	26678723	26684723	chr1	22565549	22571549	chr1	22166440	22172440	chr1	25090560	25096560
chr1	27004446	27010446	chr1	22566772	22572772	chr1	22170129	22176129	chr1	25163256	25169256
chr1	27005679	27011679	chr1	22567697	22573697	chr1	22173142	22179142	chr1	25202086	25208086
chr1	27006722	27012722	chr1	22595891	22601891	chr1	22178135	22184135	chr1	25293352	25299352
chr1	27008276	27014276	chr1	22602622	22608622	chr1	22193836	22199836	chr1	26393154	26399154
chr1	27022013	27028013	chr1	22604696	22610696	chr1	22196352	22202352	chr1	26426955	26432955
chr1	27024245	27030245	chr1	22618708	22624708	chr1	22439788	22445788	chr1	26430652	26436652
chr1	27026638	27032638	chr1	22619902	22625902	chr1	22477311	22483311	chr1	26438136	26444136
chr1	27063203	27069203	chr1	22827755	22833755	chr1	22478257	22484257	chr1	26463081	26469081
chr1	27065706	27071706	chr1	23768297	23774297	chr1	22480715	22486715	chr1	26496311	26502311
chr1	28349188	28355188	chr1	23769627	23775627	chr1	22484544	22490544	chr1	26498840	26504840
chr1	28381829	28387829	chr1	23911760	23917760	chr1	22485574	22491574	chr1	26615485	26621485
chr1	28528207	28534207	chr1	23913025	23919025	chr1	22490305	22496305	chr1	26678723	26684723
chr1	29395319	29401319	chr1	24090428	24096428	chr1	22497667	22503667	chr1	26979246	26985246
chr1	29400581	29406581	chr1	24156932	24162932	chr1	22501414	22507414	chr1	26983551	26989551
chr1	29401370	29407370	chr1	24179126	24185126	chr1	22503465	22509465	chr1	26986535	26992535
chr1	29422389	29428389	chr1	24200940	24206940	chr1	22505092	22511092	chr1	26992212	26998212
chr1	29423302	29429302	chr1	24243033	24249033	chr1	22532883	22538883	chr1	26993079	26999079
chr1	29424058	29430058	chr1	24244513	24250513	chr1	22535561	22541561	chr1	26994205	27000205
chr1	29433763	29439763	chr1	24657951	24663951	chr1	22545643	22551643	chr1	27004446	27010446
chr1	29772072	29778072	chr1	24717191	24723191	chr1	22552627	22558627	chr1	27015845	27021845
chr1	30185775	30191775	chr1	24734789	24740789	chr1	22556752	22562752	chr1	27022013	27028013
chr1	30241511	30247511	chr1	24792553	24798553	chr1	22559747	22565747	chr1	27024245	27030245
chr1	30245114	30251114	chr1	24804397	24810397	chr1	22565549	22571549	chr1	27026638	27032638
chr1	30576760	30582760	chr1	24807868	24813868	chr1	22566772	22572772	chr1	27063203	27069203
chr1	30674602	30680602	chr1	24811294	24817294	chr1	22567697	22573697	chr1	27065706	27071706
chr1	30697677	30703677	chr1	24834080	24840080	chr1	22585397	22591397	chr1	27104118	27110118
chr1	30759143	30765143	chr1	24834980	24840980	chr1	22595891	22601891	chr1	28328468	28334468
chr1	30760408	30766408	chr1	24882290	24888290	chr1	22602622	22608622	chr1	28329446	28335446
chr1	30761641	30767641	chr1	24946695	24952695	chr1	22604696	22610696	chr1	28349188	28355188
chr1	30765399	30771399	chr1	24948178	24954178	chr1	22618708	22624708	chr1	28381829	28387829
chr1	30769104	30775104	chr1	24957583	24963583	chr1	22619902	22625902	chr1	28442980	28448980
chr1	31382996	31388996	chr1	24960501	24966501	chr1	23768297	23774297	chr1	28443719	28449719
chr1	31418011	31424011	chr1	24962960	24968960	chr1	23769627	23775627	chr1	29126158	29132158
chr1	31426437	31432437	chr1	24966595	24972595	chr1	23911760	23917760	chr1	29393579	29399579
chr1	31452645	31458645	chr1	24967990	24973990	chr1	23913025	23919025	chr1	29433763	29439763
chr1	31456916	31462916	chr1	24975675	24981675	chr1	23971612	23977612	chr1	29772072	29778072
chr1	31471127	31477127	chr1	25052435	25058435	chr1	23994218	24000218	chr1	30185775	30191775
chr1	31472227	31478227	chr1	25055771	25061771	chr1	23995417	24001417	chr1	31386769	31392769
chr1	31479761	31485761	chr1	25064460	25070460	chr1	24090428	24096428	chr1	31418011	31424011
chr1	31490060	31496060	chr1	25090560	25096560	chr1	24156932	24162932	chr1	31426437	31432437
chr1	31513480	31519480	chr1	25163256	25169256	chr1	24179126	24185126	chr1	31452645	31458645
chr1	31548401	31554401	chr1	25202086	25208086	chr1	24200940	24206940	chr1	31456916	31462916
chr1	31554561	31560561	chr1	25293352	25299352	chr1	24243033	24249033	chr1	31471127	31477127
chr1	31555449	31561449	chr1	26426955	26432955	chr1	24244513	24250513	chr1	31472227	31478227
chr1	31556329	31562329	chr1	26430652	26436652	chr1	24657951	24663951	chr1	31479761	31485761
chr1	31558288	31564288	chr1	26438136	26444136	chr1	24715955	24721955	chr1	31490060	31496060
chr1	31560331	31566331	chr1	26460361	26466361	chr1	24717191	24723191	chr1	31513480	31519480
chr1	31568585	31574585	chr1	26496311	26502311	chr1	24792553	24798553	chr1	31548401	31554401
chr1	31579594	31585594	chr1	26498840	26504840	chr1	24804397	24810397	chr1	31554561	31560561
chr1	31582639	31588639	chr1	26960467	26966467	chr1	24807868	24813868	chr1	31555449	31561449
chr1	31591734	31597734	chr1	26979246	26985246	chr1	24811294	24817294	chr1	31556329	31562329
chr1	31630450	31636450	chr1	26983551	26989551	chr1	24834080	24840080	chr1	31558288	31564288
chr1	31641033	31647033	chr1	26992212	26998212	chr1	24834980	24840980	chr1	31560331	31566331
chr1	31663760	31669760	chr1	26993079	26999079	chr1	24882290	24888290	chr1	31568585	31574585
chr1	31665525	31671525	chr1	27004446	27010446	chr1	24946695	24952695	chr1	31579594	31585594
chr1	31695320	31701320	chr1	27005679	27011679	chr1	24948178	24954178	chr1	31582639	31588639
chr1	31814208	31820208	chr1	27006722	27012722	chr1	24957583	24963583	chr1	31591734	31597734
chr1	31821994	31827994	chr1	27008276	27014276	chr1	24960501	24966501	chr1	31630450	31636450
chr1	32152805	32158805	chr1	27015845	27021845	chr1	24962960	24968960	chr1	31641033	31647033
chr1	32178453	32184453	chr1	27022013	27028013	chr1	24966595	24972595	chr1	31663760	31669760
chr1	33512621	33518621	chr1	27024245	27030245	chr1	24967990	24973990	chr1	31665525	31671525
chr1	33514689	33520689	chr1	27026638	27032638	chr1	24975675	24981675	chr1	31692649	31698649
chr1	35778782	35784782	chr1	27063203	27069203	chr1	25052435	25058435	chr1	31695320	31701320
chr1	35779754	35785754	chr1	27065706	27071706	chr1	25064460	25070460	chr1	31807582	31813582
chr1	35780551	35786551	chr1	27096811	27102811	chr1	25090560	25096560	chr1	31814208	31820208
chr1	35944816	35950816	chr1	27104118	27110118	chr1	25163256	25169256	chr1	31821994	31827994
chr1	35950369	35956369	chr1	28328468	28334468	chr1	25202086	25208086	chr1	31838129	31844129
chr1	35953310	35959310	chr1	28329446	28335446	chr1	25293352	25299352	chr1	31840539	31846539
chr1	37778293	37784293	chr1	28330035	28336035	chr1	26393154	26399154	chr1	31844802	31850802
chr1	39171799	39177799	chr1	28349188	28355188	chr1	26426955	26432955	chr1	32152805	32158805
chr1	39834440	39840440	chr1	28381829	28387829	chr1	26430652	26436652	chr1	32178453	32184453
chr1	40191834	40197834	chr1	28425163	28431163	chr1	26438136	26444136	chr1	32188430	32194430
chr1	40437005	40443005	chr1	28442980	28448980	chr1	26448683	26454683	chr1	32667555	32673555
chr1	40608895	40614895	chr1	28443719	28449719	chr1	26460361	26466361	chr1	32668962	32674962
chr1	40613570	40619570	chr1	28528207	28534207	chr1	26463081	26469081	chr1	32878725	32884725
chr1	41429759	41435759	chr1	28530875	28536875	chr1	26496311	26502311	chr1	33501232	33507232
chr1	41430429	41436429	chr1	28531810	28537810	chr1	26498840	26504840	chr1	33514689	33520689
chr1	41431248	41437248	chr1	28532740	28538740	chr1	26615485	26621485	chr1	34367743	34373743
chr1	43587471	43593471	chr1	29126158	29132158	chr1	26678723	26684723	chr1	35778782	35784782
chr1	43589058	43595058	chr1	29150925	29156925	chr1	26689442	26695442	chr1	35779754	35785754
chr1	43596440	43602440	chr1	29393579	29399579	chr1	26696997	26702997	chr1	35780551	35786551
chr1	43600465	43606465	chr1	29395319	29401319	chr1	26960467	26966467	chr1	35944816	35950816
chr1	43638085	43644085	chr1	29423302	29429302	chr1	26979246	26985246	chr1	35950369	35956369
chr1	44031922	44037922	chr1	29424058	29430058	chr1	26983551	26989551	chr1	35953310	35959310
chr1	44054295	44060295	chr1	29427767	29433767	chr1	26986535	26992535	chr1	35954636	35960636
chr1	45097716	45103716	chr1	29772072	29778072	chr1	26992212	26998212	chr1	35955822	35961822
chr1	45161775	45167775	chr1	29773472	29779472	chr1	26993079	26999079	chr1	37517954	37523954
chr1	48615504	48621504	chr1	30132435	30138435	chr1	26994205	27000205	chr1	37583537	37589537
chr1	51371414	51377414	chr1	30185775	30191775	chr1	27004446	27010446	chr1	37778293	37784293
chr1	51372569	51378569	chr1	30241511	30247511	chr1	27005679	27011679	chr1	39834440	39840440
chr1	51386253	51392253	chr1	30245114	30251114	chr1	27006722	27012722	chr1	40191834	40197834
chr1	51423048	51429048	chr1	30759143	30765143	chr1	27008276	27014276	chr1	40391161	40397161
chr1	51425365	51431365	chr1	30760408	30766408	chr1	27015845	27021845	chr1	40581197	40587197
chr1	51477752	51483752	chr1	30761641	30767641	chr1	27022013	27028013	chr1	40608895	40614895
chr1	51478965	51484965	chr1	30769104	30775104	chr1	27024245	27030245	chr1	40613570	40619570
chr1	53199985	53205985	chr1	31382996	31388996	chr1	27026638	27032638	chr1	40728851	40734851
chr1	53514898	53520898	chr1	31386769	31392769	chr1	27063203	27069203	chr1	40750445	40756445
chr1	54058575	54064575	chr1	31418011	31424011	chr1	27065706	27071706	chr1	40751898	40757898
chr1	54065373	54071373	chr1	31426437	31432437	chr1	28328468	28334468	chr1	42721170	42727170
chr1	54241301	54247301	chr1	31452645	31458645	chr1	28329446	28335446	chr1	43587471	43593471
chr1	54246184	54252184	chr1	31456916	31462916	chr1	28330035	28336035	chr1	43589058	43595058
chr1	54248314	54254314	chr1	31471127	31477127	chr1	28349188	28355188	chr1	43596440	43602440
chr1	54320975	54326975	chr1	31472227	31478227	chr1	28425163	28431163	chr1	43600465	43606465
chr1	54340980	54346980	chr1	31479761	31485761	chr1	29126158	29132158	chr1	43638085	43644085
chr1	56083245	56089245	chr1	31490060	31496060	chr1	29393579	29399579	chr1	44031922	44037922
chr1	56134974	56140974	chr1	31513480	31519480	chr1	29395319	29401319	chr1	44054295	44060295
chr1	56138169	56144169	chr1	31548401	31554401	chr1	29400581	29406581	chr1	45161775	45167775
chr1	56168287	56174287	chr1	31554561	31560561	chr1	29401370	29407370	chr1	48615504	48621504
chr1	56169683	56175683	chr1	31555449	31561449	chr1	29422389	29428389	chr1	51371414	51377414
chr1	56293010	56299010	chr1	31556329	31562329	chr1	29423302	29429302	chr1	51372569	51378569
chr1	56672849	56678849	chr1	31558288	31564288	chr1	29433763	29439763	chr1	51386253	51392253
chr1	56834728	56840728	chr1	31560331	31566331	chr1	29762763	29768763	chr1	51423048	51429048
chr1	57066135	57072135	chr1	31568585	31574585	chr1	29772072	29778072	chr1	51425365	51431365
chr1	57107696	57113696	chr1	31579594	31585594	chr1	29773472	29779472	chr1	51474144	51480144
chr1	57120241	57126241	chr1	31582639	31588639	chr1	30132435	30138435	chr1	51477752	51483752
chr1	57171725	57177725	chr1	31591734	31597734	chr1	30185775	30191775	chr1	51478965	51484965
chr1	57178069	57184069	chr1	31630450	31636450	chr1	30241511	30247511	chr1	51482492	51488492
chr1	58266419	58272419	chr1	31641033	31647033	chr1	30245114	30251114	chr1	51484659	51490659
chr1	58267269	58273269	chr1	31663760	31669760	chr1	30576760	30582760	chr1	51486037	51492037
chr1	58268279	58274279	chr1	31665525	31671525	chr1	30584517	30590517	chr1	51494402	51500402
chr1	58272962	58278962	chr1	31692649	31698649	chr1	30590889	30596889	chr1	53199985	53205985
chr1	58277805	58283805	chr1	31695320	31701320	chr1	30674602	30680602	chr1	54058575	54064575
chr1	58566831	58572831	chr1	31807582	31813582	chr1	30697677	30703677	chr1	54065373	54071373
chr1	58602053	58608053	chr1	31814208	31820208	chr1	30759143	30765143	chr1	54241301	54247301
chr1	59343734	59349734	chr1	31821994	31827994	chr1	30760408	30766408	chr1	54246184	54252184
chr1	59373065	59379065	chr1	31838129	31844129	chr1	30761641	30767641	chr1	54248314	54254314
chr1	59373865	59379865	chr1	31840539	31846539	chr1	30765399	30771399	chr1	54320975	54326975
chr1	62808600	62814600	chr1	31844802	31850802	chr1	30769104	30775104	chr1	54340980	54346980
chr1	64944536	64950536	chr1	31846145	31852145	chr1	31382996	31388996	chr1	56134974	56140974
chr1	64945319	64951319	chr1	32178453	32184453	chr1	31386769	31392769	chr1	56138169	56144169
chr1	66988355	66994355	chr1	32667555	32673555	chr1	31418011	31424011	chr1	56168287	56174287
chr1	67296135	67302135	chr1	33501232	33507232	chr1	31426437	31432437	chr1	56169683	56175683
chr1	67946637	67952637	chr1	33512621	33518621	chr1	31452645	31458645	chr1	56293010	56299010
chr1	68049303	68055303	chr1	33514689	33520689	chr1	31456916	31462916	chr1	56834728	56840728
chr1	69403893	69409893	chr1	34367743	34373743	chr1	31471127	31477127	chr1	57107696	57113696
chr1	69404617	69410617	chr1	35778782	35784782	chr1	31472227	31478227	chr1	57120241	57126241
chr1	70970239	70976239	chr1	35779754	35785754	chr1	31479761	31485761	chr1	57171725	57177725
chr1	71373700	71379700	chr1	35780551	35786551	chr1	31490060	31496060	chr1	57178069	57184069
chr1	71468964	71474964	chr1	35953310	35959310	chr1	31513480	31519480	chr1	58266419	58272419
chr1	71471874	71477874	chr1	35955822	35961822	chr1	31548401	31554401	chr1	58267269	58273269
chr1	71475911	71481911	chr1	37517954	37523954	chr1	31554561	31560561	chr1	58268279	58274279
chr1	71711155	71717155	chr1	37778293	37784293	chr1	31555449	31561449	chr1	58272962	58278962
chr1	71740676	71746676	chr1	39834440	39840440	chr1	31556329	31562329	chr1	58277805	58283805
chr1	71777305	71783305	chr1	40191834	40197834	chr1	31558288	31564288	chr1	58335244	58341244
chr1	71779257	71785257	chr1	40379549	40385549	chr1	31560331	31566331	chr1	58349912	58355912
chr1	72040198	72046198	chr1	40380658	40386658	chr1	31568585	31574585	chr1	58351697	58357697
chr1	72041587	72047587	chr1	40381494	40387494	chr1	31579594	31585594	chr1	58353197	58359197
chr1	73726220	73732220	chr1	40391161	40397161	chr1	31582639	31588639	chr1	58354243	58360243
chr1	73823621	73829621	chr1	40581197	40587197	chr1	31591734	31597734	chr1	58387881	58393881
chr1	73824852	73830852	chr1	40608895	40614895	chr1	31630450	31636450	chr1	58566831	58572831
chr1	74238020	74244020	chr1	40613570	40619570	chr1	31641033	31647033	chr1	64944536	64950536
chr1	74239806	74245806	chr1	40728851	40734851	chr1	31663760	31669760	chr1	64945319	64951319
chr1	74298938	74304938	chr1	40750445	40756445	chr1	31665525	31671525	chr1	67946637	67952637
chr1	74828204	74834204	chr1	40751898	40757898	chr1	31692649	31698649	chr1	70970239	70976239
chr1	76531425	76537425	chr1	41428010	41434010	chr1	31695320	31701320	chr1	71373700	71379700
chr1	76532068	76538068	chr1	41429759	41435759	chr1	31807582	31813582	chr1	71468964	71474964
chr1	76532805	76538805	chr1	41430429	41436429	chr1	31814208	31820208	chr1	71471874	71477874
chr1	76555752	76561752	chr1	41431248	41437248	chr1	31821994	31827994	chr1	71475911	71481911
chr1	76888225	76894225	chr1	42583779	42589779	chr1	31838129	31844129	chr1	71740676	71746676
chr1	77174351	77180351	chr1	42721170	42727170	chr1	31840539	31846539	chr1	71777305	71783305
chr1	77443705	77449705	chr1	43587471	43593471	chr1	31844802	31850802	chr1	71779257	71785257
chr1	77444939	77450939	chr1	43589058	43595058	chr1	31846145	31852145	chr1	72217118	72223118
chr1	77446704	77452704	chr1	43596440	43602440	chr1	32152805	32158805	chr1	72219186	72225186
chr1	77447496	77453496	chr1	43600465	43606465	chr1	32178453	32184453	chr1	73726220	73732220
chr1	77450458	77456458	chr1	43607696	43613696	chr1	32188430	32194430	chr1	73729699	73735699
chr1	77452875	77458875	chr1	43638085	43644085	chr1	32667555	32673555	chr1	73731293	73737293
chr1	77463913	77469913	chr1	44031922	44037922	chr1	32668962	32674962	chr1	73823621	73829621
chr1	77467235	77473235	chr1	44054295	44060295	chr1	33454273	33460273	chr1	73824852	73830852
chr1	77552836	77558836	chr1	45088685	45094685	chr1	33460593	33466593	chr1	73979600	73985600
chr1	77569960	77575960	chr1	45161775	45167775	chr1	33501232	33507232	chr1	74238020	74244020
chr1	77953944	77959944	chr1	48615504	48621504	chr1	34367743	34373743	chr1	74239806	74245806
chr1	77956228	77962228	chr1	51371414	51377414	chr1	35582750	35588750	chr1	74298938	74304938
chr1	77960956	77966956	chr1	51372569	51378569	chr1	35778782	35784782	chr1	74828204	74834204
chr1	77967120	77973120	chr1	51386253	51392253	chr1	35779754	35785754	chr1	74853704	74859704
chr1	77970243	77976243	chr1	51423048	51429048	chr1	35780551	35786551	chr1	76555752	76561752
chr1	77972842	77978842	chr1	51425365	51431365	chr1	35950369	35956369	chr1	76888225	76894225
chr1	77987677	77993677	chr1	51474144	51480144	chr1	35953310	35959310	chr1	77174351	77180351
chr1	78547113	78553113	chr1	51484659	51490659	chr1	35954636	35960636	chr1	77443705	77449705
chr1	78566613	78572613	chr1	51486037	51492037	chr1	35955822	35961822	chr1	77444939	77450939
chr1	78624246	78630246	chr1	51494402	51500402	chr1	37583537	37589537	chr1	77446704	77452704
chr1	78625973	78631973	chr1	51566165	51572165	chr1	37778293	37784293	chr1	77447496	77453496
chr1	78725782	78731782	chr1	53514898	53520898	chr1	39171799	39177799	chr1	77450458	77456458
chr1	78809459	78815459	chr1	53872842	53878842	chr1	40191834	40197834	chr1	77452875	77458875
chr1	78811134	78817134	chr1	54058575	54064575	chr1	40378072	40384072	chr1	77463913	77469913
chr1	78838589	78844589	chr1	54065373	54071373	chr1	40378975	40384975	chr1	77467235	77473235
chr1	78914121	78920121	chr1	54241301	54247301	chr1	40379549	40385549	chr1	77552836	77558836
chr1	79036531	79042531	chr1	54246184	54252184	chr1	40380658	40386658	chr1	77569960	77575960
chr1	79070588	79076588	chr1	54248314	54254314	chr1	40381494	40387494	chr1	77956228	77962228
chr1	79089801	79095801	chr1	54340980	54346980	chr1	40391161	40397161	chr1	77960956	77966956
chr1	79091261	79097261	chr1	56083245	56089245	chr1	40437005	40443005	chr1	77967120	77973120
chr1	79092836	79098836	chr1	56134974	56140974	chr1	40581197	40587197	chr1	77970243	77976243
chr1	79140924	79146924	chr1	56138169	56144169	chr1	40608895	40614895	chr1	77987677	77993677
chr1	79190460	79196460	chr1	56168287	56174287	chr1	40613570	40619570	chr1	78244371	78250371
chr1	79269222	79275222	chr1	56169683	56175683	chr1	40728851	40734851	chr1	78246328	78252328
chr1	79271906	79277906	chr1	56293010	56299010	chr1	40750445	40756445	chr1	78254210	78260210
chr1	79287183	79293183	chr1	56672849	56678849	chr1	40751898	40757898	chr1	78276051	78282051
chr1	79311298	79317298	chr1	56834728	56840728	chr1	40817645	40823645	chr1	78277838	78283838
chr1	79343931	79349931	chr1	57066135	57072135	chr1	40882401	40888401	chr1	78278574	78284574
chr1	79344859	79350859	chr1	57107696	57113696	chr1	41428010	41434010	chr1	78383688	78389688
chr1	79417804	79423804	chr1	57120241	57126241	chr1	41429759	41435759	chr1	78547113	78553113
chr1	79422416	79428416	chr1	57171725	57177725	chr1	41430429	41436429	chr1	78561749	78567749
chr1	79496055	79502055	chr1	57178069	57184069	chr1	41431248	41437248	chr1	78566613	78572613
chr1	79531217	79537217	chr1	58266419	58272419	chr1	42668057	42674057	chr1	78641624	78647624
chr1	79542492	79548492	chr1	58267269	58273269	chr1	42671676	42677676	chr1	78725782	78731782
chr1	79562314	79568314	chr1	58268279	58274279	chr1	42679652	42685652	chr1	78756871	78762871
chr1	79563751	79569751	chr1	58272962	58278962	chr1	43587471	43593471	chr1	78757705	78763705
chr1	79575733	79581733	chr1	58277805	58283805	chr1	43589058	43595058	chr1	78758617	78764617
chr1	79576810	79582810	chr1	58335244	58341244	chr1	43596440	43602440	chr1	78809459	78815459
chr1	79630096	79636096	chr1	58341645	58347645	chr1	43600465	43606465	chr1	78811134	78817134
chr1	79685822	79691822	chr1	58349912	58355912	chr1	43604394	43610394	chr1	78905133	78911133
chr1	79747637	79753637	chr1	58351697	58357697	chr1	43607696	43613696	chr1	79070588	79076588
chr1	79748677	79754677	chr1	58353197	58359197	chr1	43638085	43644085	chr1	79089801	79095801
chr1	79836899	79842899	chr1	58354243	58360243	chr1	44031922	44037922	chr1	79091261	79097261
chr1	79850137	79856137	chr1	58387881	58393881	chr1	44054295	44060295	chr1	79092836	79098836
chr1	81003191	81009191	chr1	58566831	58572831	chr1	45088685	45094685	chr1	79106275	79112275
chr1	82075989	82081989	chr1	58973230	58979230	chr1	45161775	45167775	chr1	79140924	79146924
chr1	84231339	84237339	chr1	59343734	59349734	chr1	47368093	47374093	chr1	79190460	79196460
chr1	84232855	84238855	chr1	59371061	59377061	chr1	48615504	48621504	chr1	79217714	79223714
chr1	84234026	84240026	chr1	59373065	59379065	chr1	51371414	51377414	chr1	79267518	79273518
chr1	84235476	84241476	chr1	59373865	59379865	chr1	51372569	51378569	chr1	79269222	79275222
chr1	84238127	84244127	chr1	59465419	59471419	chr1	51386253	51392253	chr1	79271906	79277906
chr1	84254140	84260140	chr1	59467390	59473390	chr1	51423048	51429048	chr1	79281836	79287836
chr1	84284686	84290686	chr1	59496276	59502276	chr1	51425365	51431365	chr1	79287183	79293183
chr1	84287840	84293840	chr1	59687623	59693623	chr1	51474144	51480144	chr1	79311298	79317298
chr1	84442459	84448459	chr1	59819479	59825479	chr1	51477752	51483752	chr1	79343931	79349931
chr1	84461658	84467658	chr1	60715413	60721413	chr1	51478965	51484965	chr1	79344859	79350859
chr1	84463294	84469294	chr1	64944536	64950536	chr1	51482492	51488492	chr1	79417804	79423804
chr1	84610252	84616252	chr1	64945319	64951319	chr1	51484659	51490659	chr1	79422416	79428416
chr1	84663741	84669741	chr1	66988355	66994355	chr1	51486037	51492037	chr1	79496055	79502055
chr1	84665324	84671324	chr1	67296135	67302135	chr1	51658340	51664340	chr1	79531217	79537217
chr1	84704959	84710959	chr1	68049303	68055303	chr1	53199985	53205985	chr1	79542492	79548492
chr1	84808204	84814204	chr1	70970239	70976239	chr1	53514898	53520898	chr1	79562314	79568314
chr1	85154992	85160992	chr1	71373700	71379700	chr1	53872842	53878842	chr1	79563751	79569751
chr1	85394742	85400742	chr1	71468964	71474964	chr1	54058575	54064575	chr1	79575733	79581733
chr1	85531542	85537542	chr1	71471874	71477874	chr1	54065373	54071373	chr1	79576810	79582810
chr1	85671896	85677896	chr1	71475911	71481911	chr1	54241301	54247301	chr1	79630096	79636096
chr1	85677060	85683060	chr1	71711155	71717155	chr1	54246184	54252184	chr1	79685822	79691822
chr1	85679306	85685306	chr1	71715217	71721217	chr1	54248314	54254314	chr1	79747637	79753637
chr1	85695735	85701735	chr1	71739147	71745147	chr1	54320975	54326975	chr1	79748677	79754677
chr1	86046094	86052094	chr1	71740676	71746676	chr1	54340980	54346980	chr1	79836899	79842899
chr1	86046730	86052730	chr1	71777305	71783305	chr1	56083245	56089245	chr1	79850137	79856137
chr1	86773198	86779198	chr1	71779257	71785257	chr1	56134974	56140974	chr1	81003191	81009191
chr1	86832704	86838704	chr1	72040198	72046198	chr1	56138169	56144169	chr1	82075989	82081989
chr1	86834295	86840295	chr1	72041587	72047587	chr1	56168287	56174287	chr1	83596611	83602611
chr1	86838572	86844572	chr1	72217118	72223118	chr1	56169683	56175683	chr1	83597488	83603488
chr1	86840474	86846474	chr1	72219186	72225186	chr1	56293010	56299010	chr1	84098636	84104636
chr1	86841758	86847758	chr1	72893494	72899494	chr1	56672849	56678849	chr1	84167845	84173845
chr1	86889756	86895756	chr1	73726220	73732220	chr1	56834728	56840728	chr1	84170098	84176098
chr1	87021120	87027120	chr1	73729699	73735699	chr1	57066135	57072135	chr1	84231339	84237339
chr1	87268023	87274023	chr1	73823621	73829621	chr1	57107696	57113696	chr1	84232855	84238855
chr1	89318160	89324160	chr1	73824852	73830852	chr1	57120241	57126241	chr1	84234026	84240026
chr1	89318934	89324934	chr1	73979600	73985600	chr1	57171725	57177725	chr1	84235476	84241476
chr1	89571877	89577877	chr1	74238020	74244020	chr1	57178069	57184069	chr1	84238127	84244127
chr1	90723780	90729780	chr1	74239806	74245806	chr1	58266419	58272419	chr1	84260567	84266567
chr1	90726482	90732482	chr1	74298938	74304938	chr1	58267269	58273269	chr1	84283038	84289038
chr1	90729880	90735880	chr1	74828204	74834204	chr1	58268279	58274279	chr1	84284686	84290686
chr1	91576204	91582204	chr1	74853704	74859704	chr1	58272962	58278962	chr1	84442459	84448459
chr1	91579465	91585465	chr1	74891489	74897489	chr1	58277805	58283805	chr1	84461658	84467658
chr1	91686657	91692657	chr1	76531425	76537425	chr1	58341645	58347645	chr1	84463294	84469294
chr1	91775976	91781976	chr1	76532068	76538068	chr1	58349912	58355912	chr1	84498601	84504601
chr1	91776689	91782689	chr1	76532805	76538805	chr1	58351697	58357697	chr1	84610252	84616252
chr1	91823579	91829579	chr1	76555752	76561752	chr1	58353197	58359197	chr1	84663741	84669741
chr1	91824957	91830957	chr1	76888225	76894225	chr1	58387881	58393881	chr1	84665324	84671324
chr1	91857925	91863925	chr1	77174351	77180351	chr1	58566831	58572831	chr1	84704959	84710959
chr1	91861365	91867365	chr1	77443705	77449705	chr1	58602053	58608053	chr1	84808204	84814204
chr1	91886571	91892571	chr1	77444939	77450939	chr1	58973230	58979230	chr1	84999431	85005431
chr1	91887575	91893575	chr1	77446704	77452704	chr1	59371061	59377061	chr1	85100810	85106810
chr1	91889234	91895234	chr1	77447496	77453496	chr1	59373065	59379065	chr1	85135024	85141024
chr1	92004231	92010231	chr1	77450458	77456458	chr1	59373865	59379865	chr1	85154992	85160992
chr1	92006437	92012437	chr1	77452875	77458875	chr1	59465419	59471419	chr1	85306167	85312167
chr1	92349281	92355281	chr1	77463913	77469913	chr1	59467390	59473390	chr1	85374730	85380730
chr1	94186496	94192496	chr1	77467235	77473235	chr1	59687623	59693623	chr1	85376144	85382144
chr1	94715205	94721205	chr1	77552836	77558836	chr1	59819479	59825479	chr1	85394742	85400742
chr1	94769975	94775975	chr1	77569960	77575960	chr1	59822013	59828013	chr1	85396499	85402499
chr1	94770775	94776775	chr1	77918283	77924283	chr1	59822776	59828776	chr1	85455656	85461656
chr1	94969467	94975467	chr1	77953944	77959944	chr1	61136549	61142549	chr1	85495121	85501121
chr1	95082989	95088989	chr1	77956228	77962228	chr1	62808600	62814600	chr1	85531542	85537542
chr1	95231602	95237602	chr1	77960956	77966956	chr1	64944536	64950536	chr1	85644368	85650368
chr1	95783142	95789142	chr1	77967120	77973120	chr1	64945319	64951319	chr1	85671896	85677896
chr1	95785174	95791174	chr1	77970243	77976243	chr1	66010224	66016224	chr1	85677060	85683060
chr1	95788257	95794257	chr1	77972842	77978842	chr1	66988355	66994355	chr1	85679306	85685306
chr1	95791477	95797477	chr1	77987677	77993677	chr1	67296135	67302135	chr1	85695735	85701735
chr1	95793668	95799668	chr1	77995393	78001393	chr1	67946637	67952637	chr1	86055042	86061042
chr1	95801126	95807126	chr1	78244371	78250371	chr1	68049303	68055303	chr1	86773198	86779198
chr1	96392443	96398443	chr1	78246328	78252328	chr1	69403893	69409893	chr1	86832704	86838704
chr1	97369278	97375278	chr1	78254210	78260210	chr1	69404617	69410617	chr1	86834295	86840295
chr1	97598869	97604869	chr1	78276051	78282051	chr1	69658586	69664586	chr1	86838572	86844572
chr1	98074028	98080028	chr1	78277838	78283838	chr1	70970239	70976239	chr1	86840474	86846474
chr1	98074997	98080997	chr1	78278574	78284574	chr1	71373700	71379700	chr1	86841758	86847758
chr1	98076384	98082384	chr1	78299371	78305371	chr1	71468964	71474964	chr1	86889756	86895756
chr1	98566007	98572007	chr1	78383688	78389688	chr1	71471874	71477874	chr1	87021120	87027120
chr1	98577607	98583607	chr1	78547113	78553113	chr1	71475911	71481911	chr1	87268023	87274023
chr1	99062575	99068575	chr1	78561749	78567749	chr1	71711155	71717155	chr1	89571877	89577877
chr1	99063493	99069493	chr1	78566613	78572613	chr1	71739147	71745147	chr1	91111284	91117284
chr1	99065661	99071661	chr1	78624246	78630246	chr1	71740676	71746676	chr1	91311910	91317910
chr1	99124469	99130469	chr1	78625973	78631973	chr1	71777305	71783305	chr1	91313187	91319187
chr1	99129832	99135832	chr1	78725782	78731782	chr1	71779257	71785257	chr1	91517950	91523950
chr1	99132129	99138129	chr1	78758617	78764617	chr1	72040198	72046198	chr1	91553779	91559779
chr1	99139965	99145965	chr1	78802489	78808489	chr1	72041587	72047587	chr1	91555281	91561281
chr1	99216721	99222721	chr1	78803931	78809931	chr1	72217118	72223118	chr1	91660834	91666834
chr1	99226457	99232457	chr1	78809459	78815459	chr1	72219186	72225186	chr1	91683270	91689270
chr1	100636813	100642813	chr1	78811134	78817134	chr1	72893494	72899494	chr1	91684020	91690020
chr1	100642658	100648658	chr1	78838589	78844589	chr1	73726220	73732220	chr1	91686657	91692657
chr1	103669786	103675786	chr1	78914121	78920121	chr1	73729699	73735699	chr1	91857925	91863925
chr1	104596252	104602252	chr1	79036531	79042531	chr1	73731293	73737293	chr1	91886571	91892571
chr1	104609883	104615883	chr1	79070588	79076588	chr1	73823621	73829621	chr1	91887575	91893575
chr1	105312529	105318529	chr1	79089801	79095801	chr1	73824852	73830852	chr1	91889234	91895234
chr1	105314473	105320473	chr1	79091261	79097261	chr1	74238020	74244020	chr1	91987792	91993792
chr1	105315032	105321032	chr1	79092836	79098836	chr1	74239806	74245806	chr1	91989155	91995155
chr1	105315905	105321905	chr1	79106275	79112275	chr1	74298938	74304938	chr1	91998466	92004466
chr1	105318922	105324922	chr1	79140924	79146924	chr1	74828204	74834204	chr1	92000419	92006419
chr1	105324198	105330198	chr1	79190460	79196460	chr1	74853704	74859704	chr1	92004231	92010231
chr1	105325579	105331579	chr1	79217714	79223714	chr1	74885122	74891122	chr1	92006437	92012437
chr1	105499534	105505534	chr1	79267518	79273518	chr1	74891489	74897489	chr1	92349281	92355281
chr1	105505677	105511677	chr1	79269222	79275222	chr1	74892634	74898634	chr1	94186496	94192496
chr1	105571216	105577216	chr1	79271906	79277906	chr1	76531425	76537425	chr1	94715205	94721205
chr1	105572370	105578370	chr1	79282790	79288790	chr1	76532068	76538068	chr1	94769975	94775975
chr1	105716744	105722744	chr1	79287183	79293183	chr1	76532805	76538805	chr1	94770775	94776775
chr1	105720254	105726254	chr1	79311298	79317298	chr1	76888225	76894225	chr1	94894118	94900118
chr1	105721663	105727663	chr1	79343931	79349931	chr1	77174351	77180351	chr1	94964476	94970476
chr1	105848715	105854715	chr1	79344859	79350859	chr1	77443705	77449705	chr1	94965258	94971258
chr1	105853819	105859819	chr1	79417804	79423804	chr1	77444939	77450939	chr1	94968162	94974162
chr1	105887164	105893164	chr1	79422416	79428416	chr1	77446704	77452704	chr1	94969467	94975467
chr1	105889327	105895327	chr1	79496055	79502055	chr1	77447496	77453496	chr1	95082989	95088989
chr1	105955608	105961608	chr1	79531217	79537217	chr1	77450458	77456458	chr1	95100182	95106182
chr1	107306767	107312767	chr1	79542492	79548492	chr1	77452875	77458875	chr1	95197907	95203907
chr1	107309653	107315653	chr1	79562314	79568314	chr1	77463913	77469913	chr1	95200113	95206113
chr1	108141744	108147744	chr1	79563751	79569751	chr1	77467235	77473235	chr1	95203985	95209985
chr1	108153798	108159798	chr1	79575733	79581733	chr1	77552836	77558836	chr1	95783142	95789142
chr1	108843311	108849311	chr1	79576810	79582810	chr1	77569960	77575960	chr1	95785174	95791174
chr1	108859399	108865399	chr1	79630096	79636096	chr1	77894780	77900780	chr1	95788257	95794257
chr1	108959738	108965738	chr1	79685822	79691822	chr1	77943891	77949891	chr1	95801126	95807126
chr1	108971142	108977142	chr1	79747637	79753637	chr1	77953944	77959944	chr1	96392443	96398443
chr1	108974742	108980742	chr1	79748677	79754677	chr1	77956228	77962228	chr1	97369278	97375278
chr1	109022314	109028314	chr1	79809737	79815737	chr1	77967120	77973120	chr1	98074028	98080028
chr1	109026205	109032205	chr1	79829663	79835663	chr1	77970243	77976243	chr1	98074997	98080997
chr1	109037006	109043006	chr1	79836899	79842899	chr1	77972842	77978842	chr1	98076384	98082384
chr1	109050927	109056927	chr1	79850137	79856137	chr1	77987677	77993677	chr1	98577607	98583607
chr1	109055631	109061631	chr1	81003191	81009191	chr1	78244371	78250371	chr1	99062575	99068575
chr1	109061450	109067450	chr1	81358519	81364519	chr1	78246328	78252328	chr1	99063493	99069493
chr1	109074620	109080620	chr1	81359729	81365729	chr1	78254210	78260210	chr1	99124469	99130469
chr1	109092006	109098006	chr1	81360803	81366803	chr1	78271609	78277609	chr1	99226457	99232457
chr1	109108404	109114404	chr1	81388911	81394911	chr1	78276051	78282051	chr1	100636813	100642813
chr1	109139132	109145132	chr1	82075989	82081989	chr1	78277838	78283838	chr1	100642658	100648658
chr1	109140347	109146347	chr1	83596611	83602611	chr1	78278574	78284574	chr1	100870761	100876761
chr1	109175697	109181697	chr1	83597488	83603488	chr1	78299371	78305371	chr1	103669786	103675786
chr1	109176338	109182338	chr1	84098636	84104636	chr1	78383688	78389688	chr1	104609883	104615883
chr1	109181964	109187964	chr1	84170098	84176098	chr1	78547113	78553113	chr1	105289229	105295229
chr1	109198037	109204037	chr1	84229398	84235398	chr1	78561749	78567749	chr1	105312529	105318529
chr1	109714801	109720801	chr1	84231339	84237339	chr1	78566613	78572613	chr1	105318922	105324922
chr1	109742584	109748584	chr1	84232855	84238855	chr1	78624246	78630246	chr1	105324198	105330198
chr1	109743935	109749935	chr1	84234026	84240026	chr1	78625973	78631973	chr1	105325579	105331579
chr1	109814624	109820624	chr1	84235476	84241476	chr1	78641624	78647624	chr1	105433171	105439171
chr1	111565840	111571840	chr1	84238127	84244127	chr1	78725782	78731782	chr1	105445667	105451667
chr1	111567341	111573341	chr1	84254140	84260140	chr1	78756871	78762871	chr1	105499534	105505534
chr1	111572078	111578078	chr1	84283038	84289038	chr1	78757705	78763705	chr1	105505677	105511677
chr1	112653145	112659145	chr1	84284686	84290686	chr1	78758617	78764617	chr1	105519921	105525921
chr1	112664338	112670338	chr1	84293711	84299711	chr1	78809459	78815459	chr1	105613337	105619337
chr1	114059925	114065925	chr1	84389989	84395989	chr1	78811134	78817134	chr1	105614785	105620785
chr1	114177973	114183973	chr1	84442459	84448459	chr1	78838589	78844589	chr1	105848715	105854715
chr1	114204728	114210728	chr1	84448776	84454776	chr1	78914121	78920121	chr1	105853819	105859819
chr1	114635723	114641723	chr1	84461658	84467658	chr1	79036531	79042531	chr1	105889327	105895327
chr1	114648718	114654718	chr1	84463294	84469294	chr1	79070588	79076588	chr1	105955608	105961608
chr1	114665098	114671098	chr1	84498601	84504601	chr1	79089801	79095801	chr1	107306767	107312767
chr1	115879592	115885592	chr1	84610252	84616252	chr1	79140924	79146924	chr1	107309653	107315653
chr1	115880598	115886598	chr1	84663741	84669741	chr1	79190460	79196460	chr1	108141744	108147744
chr1	116073435	116079435	chr1	84665324	84671324	chr1	79217714	79223714	chr1	108153798	108159798
chr1	116081181	116087181	chr1	84704959	84710959	chr1	79267518	79273518	chr1	108521762	108527762
chr1	116084271	116090271	chr1	84808204	84814204	chr1	79269222	79275222	chr1	108843311	108849311
chr1	116089487	116095487	chr1	84999431	85005431	chr1	79271906	79277906	chr1	108859399	108865399
chr1	116096828	116102828	chr1	85043119	85049119	chr1	79287183	79293183	chr1	108863634	108869634
chr1	118972389	118978389	chr1	85097926	85103926	chr1	79311298	79317298	chr1	108959738	108965738
chr1	119000325	119006325	chr1	85100810	85106810	chr1	79343931	79349931	chr1	108971142	108977142
chr1	120792401	120798401	chr1	85135024	85141024	chr1	79344859	79350859	chr1	108974742	108980742
chr1	120795545	120801545	chr1	85154992	85160992	chr1	79417804	79423804	chr1	109022314	109028314
chr1	120797486	120803486	chr1	85306167	85312167	chr1	79422416	79428416	chr1	109026205	109032205
chr1	121919478	121925478	chr1	85376144	85382144	chr1	79496055	79502055	chr1	109037006	109043006
chr1	121920940	121926940	chr1	85531542	85537542	chr1	79531217	79537217	chr1	109050927	109056927
chr1	121922754	121928754	chr1	85644368	85650368	chr1	79542492	79548492	chr1	109055631	109061631
chr1	121933104	121939104	chr1	85671896	85677896	chr1	79562314	79568314	chr1	109074620	109080620
chr1	121957250	121963250	chr1	85677060	85683060	chr1	79563751	79569751	chr1	109108404	109114404
chr1	121971381	121977381	chr1	85679306	85685306	chr1	79575733	79581733	chr1	109140347	109146347
chr1	121984149	121990149	chr1	85695735	85701735	chr1	79576810	79582810	chr1	109146175	109152175
chr1	122059317	122065317	chr1	86046094	86052094	chr1	79630096	79636096	chr1	109151581	109157581
chr1	122060935	122066935	chr1	86046730	86052730	chr1	79685822	79691822	chr1	109152561	109158561
chr1	122063284	122069284	chr1	86055042	86061042	chr1	79747637	79753637	chr1	109153792	109159792
chr1	122078693	122084693	chr1	86773198	86779198	chr1	79748677	79754677	chr1	109156140	109162140
chr1	122095481	122101481	chr1	86832704	86838704	chr1	79809737	79815737	chr1	109158301	109164301
chr1	122615538	122621538	chr1	86834295	86840295	chr1	79836899	79842899	chr1	109160150	109166150
chr1	123361420	123367420	chr1	86838572	86844572	chr1	79850137	79856137	chr1	109164159	109170159
chr1	123398898	123404898	chr1	86840474	86846474	chr1	81003191	81009191	chr1	109175697	109181697
chr1	123427091	123433091	chr1	86841758	86847758	chr1	81357257	81363257	chr1	109176338	109182338
chr1	123440993	123446993	chr1	86889756	86895756	chr1	81358519	81364519	chr1	109181964	109187964
chr1	124474044	124480044	chr1	87021120	87027120	chr1	81359729	81365729	chr1	109198037	109204037
chr1	124475349	124481349	chr1	87268023	87274023	chr1	81388911	81394911	chr1	109727751	109733751
chr1	124582188	124588188	chr1	89091111	89097111	chr1	82075989	82081989	chr1	109742584	109748584
chr1	126226068	126232068	chr1	89095020	89101020	chr1	83596611	83602611	chr1	109743935	109749935
chr1	126389833	126395833	chr1	89096469	89102469	chr1	83597488	83603488	chr1	109813922	109819922
chr1	126394347	126400347	chr1	89318160	89324160	chr1	84167845	84173845	chr1	109814624	109820624
chr1	126539164	126545164	chr1	89318934	89324934	chr1	84170098	84176098	chr1	109829195	109835195
chr1	126822393	126828393	chr1	90723780	90729780	chr1	84223273	84229273	chr1	111565840	111571840
chr1	128805193	128811193	chr1	90726482	90732482	chr1	84229398	84235398	chr1	111567341	111573341
chr1	128806642	128812642	chr1	90729880	90735880	chr1	84231339	84237339	chr1	111572078	111578078
chr1	129759610	129765610	chr1	91111284	91117284	chr1	84232855	84238855	chr1	112653145	112659145
chr1	129780635	129786635	chr1	91231251	91237251	chr1	84234026	84240026	chr1	112664338	112670338
chr1	129797571	129803571	chr1	91249796	91255796	chr1	84235476	84241476	chr1	114177973	114183973
chr1	129870447	129876447	chr1	91311910	91317910	chr1	84254140	84260140	chr1	114204728	114210728
chr1	129872441	129878441	chr1	91313187	91319187	chr1	84260567	84266567	chr1	114635723	114641723
chr1	130349245	130355245	chr1	91333093	91339093	chr1	84283038	84289038	chr1	114665098	114671098
chr1	130352890	130358890	chr1	91335045	91341045	chr1	84284686	84290686	chr1	115879592	115885592
chr1	130389931	130395931	chr1	91517950	91523950	chr1	84287840	84293840	chr1	115880598	115886598
chr1	130394511	130400511	chr1	91552093	91558093	chr1	84293711	84299711	chr1	115929540	115935540
chr1	130399708	130405708	chr1	91553779	91559779	chr1	84325465	84331465	chr1	116073435	116079435
chr1	130743745	130749745	chr1	91555281	91561281	chr1	84388981	84394981	chr1	116081181	116087181
chr1	130774530	130780530	chr1	91576204	91582204	chr1	84389989	84395989	chr1	116089487	116095487
chr1	130987452	130993452	chr1	91579465	91585465	chr1	84442459	84448459	chr1	116106751	116112751
chr1	130989660	130995660	chr1	91660834	91666834	chr1	84448776	84454776	chr1	118966490	118972490
chr1	131031432	131037432	chr1	91661955	91667955	chr1	84461658	84467658	chr1	119000325	119006325
chr1	131169469	131175469	chr1	91669729	91675729	chr1	84463294	84469294	chr1	119776036	119782036
chr1	131203154	131209154	chr1	91686657	91692657	chr1	84498601	84504601	chr1	119778760	119784760
chr1	131206586	131212586	chr1	91775976	91781976	chr1	84610252	84616252	chr1	120762139	120768139
chr1	131749234	131755234	chr1	91861365	91867365	chr1	84663741	84669741	chr1	120792401	120798401
chr1	131750749	131756749	chr1	91886571	91892571	chr1	84665324	84671324	chr1	120795545	120801545
chr1	131764336	131770336	chr1	91887575	91893575	chr1	84704959	84710959	chr1	120797486	120803486
chr1	131766698	131772698	chr1	91889234	91895234	chr1	84808204	84814204	chr1	120989446	120995446
chr1	131776561	131782561	chr1	91973244	91979244	chr1	84999431	85005431	chr1	121919478	121925478
chr1	131802845	131808845	chr1	91974043	91980043	chr1	85100810	85106810	chr1	121920940	121926940
chr1	131812867	131818867	chr1	91987792	91993792	chr1	85135024	85141024	chr1	121922754	121928754
chr1	131823942	131829942	chr1	91998466	92004466	chr1	85154992	85160992	chr1	121933104	121939104
chr1	131828857	131834857	chr1	92004231	92010231	chr1	85306167	85312167	chr1	121957250	121963250
chr1	131843133	131849133	chr1	92006437	92012437	chr1	85445919	85451919	chr1	121971381	121977381
chr1	131849459	131855459	chr1	92349281	92355281	chr1	85450998	85456998	chr1	121984149	121990149
chr1	132039627	132045627	chr1	94186496	94192496	chr1	85452925	85458925	chr1	121998162	122004162
chr1	132041469	132047469	chr1	94715205	94721205	chr1	85455656	85461656	chr1	121999400	122005400
chr1	132086582	132092582	chr1	94769975	94775975	chr1	85465294	85471294	chr1	122000392	122006392
chr1	132401432	132407432	chr1	94770775	94776775	chr1	85479080	85485080	chr1	122023119	122029119
chr1	132403602	132409602	chr1	94894118	94900118	chr1	85492762	85498762	chr1	122059317	122065317
chr1	132410986	132416986	chr1	94964476	94970476	chr1	85495121	85501121	chr1	122060935	122066935
chr1	132431782	132437782	chr1	94965258	94971258	chr1	85531542	85537542	chr1	122063284	122069284
chr1	132433121	132439121	chr1	94968162	94974162	chr1	85644368	85650368	chr1	122078693	122084693
chr1	132439673	132445673	chr1	94969467	94975467	chr1	85671896	85677896	chr1	122095481	122101481
chr1	132474882	132480882	chr1	95098068	95104068	chr1	85677060	85683060	chr1	122615538	122621538
chr1	132484937	132490937	chr1	95197907	95203907	chr1	85695735	85701735	chr1	123361420	123367420
chr1	132493172	132499172	chr1	95200113	95206113	chr1	86046094	86052094	chr1	123395827	123401827
chr1	132499070	132505070	chr1	95203985	95209985	chr1	86046730	86052730	chr1	123398898	123404898
chr1	132505434	132511434	chr1	95231602	95237602	chr1	86055042	86061042	chr1	123427091	123433091
chr1	132509526	132515526	chr1	95244448	95250448	chr1	86331462	86337462	chr1	123440993	123446993
chr1	132511063	132517063	chr1	95247482	95253482	chr1	86773198	86779198	chr1	124362545	124368545
chr1	132517261	132523261	chr1	95783142	95789142	chr1	86832704	86838704	chr1	124474044	124480044
chr1	132519477	132525477	chr1	95785174	95791174	chr1	86834295	86840295	chr1	124475349	124481349
chr1	132524868	132530868	chr1	95788257	95794257	chr1	86838572	86844572	chr1	124582188	124588188
chr1	132573212	132579212	chr1	95791477	95797477	chr1	86840474	86846474	chr1	125267316	125273316
chr1	132882460	132888460	chr1	95793668	95799668	chr1	86841758	86847758	chr1	126226068	126232068
chr1	133049613	133055613	chr1	95801126	95807126	chr1	86889756	86895756	chr1	126389833	126395833
chr1	133055706	133061706	chr1	96392443	96398443	chr1	87021120	87027120	chr1	126394347	126400347
chr1	133057395	133063395	chr1	97369278	97375278	chr1	87268023	87274023	chr1	126539164	126545164
chr1	133114896	133120896	chr1	97598869	97604869	chr1	89091111	89097111	chr1	126822393	126828393
chr1	133117114	133123114	chr1	98074997	98080997	chr1	89571877	89577877	chr1	128805193	128811193
chr1	133146702	133152702	chr1	98076384	98082384	chr1	90723780	90729780	chr1	128806642	128812642
chr1	133201109	133207109	chr1	98577607	98583607	chr1	90726482	90732482	chr1	129759610	129765610
chr1	133205431	133211431	chr1	99062575	99068575	chr1	90729880	90735880	chr1	129780635	129786635
chr1	133221468	133227468	chr1	99063493	99069493	chr1	91111284	91117284	chr1	129797571	129803571
chr1	133270439	133276439	chr1	99065661	99071661	chr1	91231251	91237251	chr1	129870447	129876447
chr1	134000756	134006756	chr1	99124469	99130469	chr1	91248252	91254252	chr1	129872441	129878441
chr1	135128946	135134946	chr1	99129832	99135832	chr1	91249796	91255796	chr1	130349245	130355245
chr1	135409181	135415181	chr1	99132129	99138129	chr1	91363079	91369079	chr1	130352890	130358890
chr1	135409925	135415925	chr1	99139965	99145965	chr1	91487443	91493443	chr1	130389931	130395931
chr1	135418808	135424808	chr1	99216721	99222721	chr1	91488875	91494875	chr1	130394511	130400511
chr1	135420604	135426604	chr1	99226457	99232457	chr1	91539906	91545906	chr1	130399708	130405708
chr1	135421911	135427911	chr1	100636813	100642813	chr1	91552093	91558093	chr1	130743745	130749745
chr1	135446595	135452595	chr1	100642658	100648658	chr1	91553779	91559779	chr1	130774530	130780530
chr1	135962529	135968529	chr1	103669786	103675786	chr1	91555281	91561281	chr1	130987452	130993452
chr1	135964326	135970326	chr1	103780257	103786257	chr1	91576204	91582204	chr1	130989660	130995660
chr1	135970998	135976998	chr1	103781212	103787212	chr1	91579465	91585465	chr1	131031432	131037432
chr1	136006107	136012107	chr1	104609883	104615883	chr1	91580475	91586475	chr1	131169469	131175469
chr1	136007416	136013416	chr1	105289229	105295229	chr1	91581571	91587571	chr1	131203154	131209154
chr1	136013395	136019395	chr1	105303758	105309758	chr1	91660834	91666834	chr1	131206586	131212586
chr1	136244934	136250934	chr1	105318922	105324922	chr1	91661955	91667955	chr1	131209386	131215386
chr1	136258166	136264166	chr1	105433171	105439171	chr1	91669729	91675729	chr1	131228394	131234394
chr1	136259344	136265344	chr1	105445667	105451667	chr1	91683270	91689270	chr1	131749234	131755234
chr1	136260241	136266241	chr1	105499534	105505534	chr1	91684020	91690020	chr1	131750749	131756749
chr1	136264601	136270601	chr1	105505677	105511677	chr1	91686657	91692657	chr1	131764336	131770336
chr1	136265877	136271877	chr1	105519921	105525921	chr1	91775976	91781976	chr1	131766698	131772698
chr1	136273857	136279857	chr1	105720254	105726254	chr1	91776689	91782689	chr1	131776561	131782561
chr1	136342599	136348599	chr1	105721663	105727663	chr1	91824957	91830957	chr1	131779434	131785434
chr1	136375135	136381135	chr1	105848715	105854715	chr1	91886571	91892571	chr1	131802845	131808845
chr1	136382300	136388300	chr1	105853819	105859819	chr1	91887575	91893575	chr1	131812867	131818867
chr1	136385539	136391539	chr1	105887164	105893164	chr1	91889234	91895234	chr1	131823942	131829942
chr1	137779538	137785538	chr1	105889327	105895327	chr1	91915779	91921779	chr1	131828857	131834857
chr1	138310769	138316769	chr1	105952434	105958434	chr1	91987792	91993792	chr1	131843133	131849133
chr1	139260268	139266268	chr1	105955608	105961608	chr1	91989155	91995155	chr1	132039627	132045627
chr1	139267325	139273325	chr1	107306767	107312767	chr1	91998466	92004466	chr1	132041469	132047469
chr1	139317405	139323405	chr1	107309653	107315653	chr1	92000419	92006419	chr1	132047780	132053780
chr1	139344215	139350215	chr1	108141744	108147744	chr1	92004231	92010231	chr1	132401432	132407432
chr1	139441978	139447978	chr1	108153798	108159798	chr1	92006437	92012437	chr1	132403602	132409602
chr1	139634289	139640289	chr1	108521762	108527762	chr1	92349281	92355281	chr1	132410986	132416986
chr1	139655964	139661964	chr1	108843311	108849311	chr1	94186496	94192496	chr1	132431782	132437782
chr1	139692688	139698688	chr1	108859399	108865399	chr1	94715205	94721205	chr1	132433121	132439121
chr1	139708757	139714757	chr1	108863634	108869634	chr1	94769975	94775975	chr1	132439673	132445673
chr1	141321122	141327122	chr1	108959738	108965738	chr1	94770775	94776775	chr1	132474882	132480882
chr1	141441298	141447298	chr1	108971142	108977142	chr1	94894118	94900118	chr1	132484937	132490937
chr1	141455510	141461510	chr1	108974742	108980742	chr1	94964476	94970476	chr1	132493172	132499172
chr1	141474143	141480143	chr1	109022314	109028314	chr1	94965258	94971258	chr1	132499070	132505070
chr1	141476328	141482328	chr1	109026205	109032205	chr1	94968162	94974162	chr1	132505434	132511434
chr1	141670104	141676104	chr1	109037006	109043006	chr1	95082989	95088989	chr1	132509526	132515526
chr1	141736819	141742819	chr1	109055631	109061631	chr1	95098068	95104068	chr1	132511063	132517063
chr1	141845752	141851752	chr1	109061450	109067450	chr1	95100182	95106182	chr1	132517261	132523261
chr1	141846988	141852988	chr1	109074620	109080620	chr1	95197907	95203907	chr1	132519477	132525477
chr1	142563974	142569974	chr1	109114498	109120498	chr1	95200113	95206113	chr1	132524868	132530868
chr1	143431358	143437358	chr1	109137904	109143904	chr1	95203985	95209985	chr1	132573212	132579212
chr1	143446129	143452129	chr1	109139132	109145132	chr1	95231602	95237602	chr1	132853041	132859041
chr1	143448291	143454291	chr1	109140347	109146347	chr1	95247482	95253482	chr1	132853797	132859797
chr1	143454395	143460395	chr1	109146175	109152175	chr1	95783142	95789142	chr1	132882460	132888460
chr1	143484932	143490932	chr1	109164159	109170159	chr1	95785174	95791174	chr1	133049613	133055613
chr1	143585268	143591268	chr1	109175697	109181697	chr1	95788257	95794257	chr1	133055706	133061706
chr1	145471069	145477069	chr1	109176338	109182338	chr1	95791477	95797477	chr1	133057395	133063395
chr1	145479121	145485121	chr1	109181964	109187964	chr1	95793668	95799668	chr1	133114896	133120896
chr1	145495207	145501207	chr1	109198037	109204037	chr1	95801126	95807126	chr1	133117114	133123114
chr1	145817138	145823138	chr1	109727751	109733751	chr1	96392443	96398443	chr1	133146702	133152702
chr1	145821503	145827503	chr1	109742584	109748584	chr1	97369278	97375278	chr1	133201109	133207109
chr1	145822357	145828357	chr1	109743935	109749935	chr1	97598869	97604869	chr1	133205431	133211431
chr1	145823235	145829235	chr1	109829195	109835195	chr1	98074028	98080028	chr1	133221468	133227468
chr1	145838030	145844030	chr1	111565840	111571840	chr1	98074997	98080997	chr1	133236202	133242202
chr1	145893314	145899314	chr1	111567341	111573341	chr1	98076384	98082384	chr1	133270439	133276439
chr1	145901115	145907115	chr1	111572078	111578078	chr1	98566007	98572007	chr1	134000756	134006756
chr1	146717006	146723006	chr1	112653145	112659145	chr1	98577607	98583607	chr1	135128946	135134946
chr1	146770582	146776582	chr1	112664338	112670338	chr1	99062575	99068575	chr1	135275827	135281827
chr1	147840502	147846502	chr1	114059925	114065925	chr1	99063493	99069493	chr1	135294848	135300848
chr1	147843567	147849567	chr1	114177973	114183973	chr1	99065661	99071661	chr1	135409181	135415181
chr1	148092379	148098379	chr1	114204728	114210728	chr1	99124469	99130469	chr1	135409925	135415925
chr1	148740614	148746614	chr1	114635723	114641723	chr1	99134575	99140575	chr1	135418808	135424808
chr1	149060900	149066900	chr1	114648718	114654718	chr1	99137338	99143338	chr1	135420604	135426604
chr1	149065806	149071806	chr1	114665098	114671098	chr1	99139965	99145965	chr1	135421911	135427911
chr1	149943132	149949132	chr1	115879592	115885592	chr1	99216721	99222721	chr1	135446595	135452595
chr1	149945129	149951129	chr1	115880598	115886598	chr1	99226457	99232457	chr1	135962529	135968529
chr1	154840635	154846635	chr1	115929540	115935540	chr1	100636813	100642813	chr1	135964326	135970326
chr1	154847375	154853375	chr1	116073435	116079435	chr1	100642658	100648658	chr1	135970998	135976998
chr1	155005992	155011992	chr1	116081181	116087181	chr1	100870761	100876761	chr1	136006107	136012107
chr1	158620574	158626574	chr1	116084271	116090271	chr1	100932135	100938135	chr1	136007416	136013416
chr1	158623348	158629348	chr1	116089487	116095487	chr1	103669786	103675786	chr1	136013395	136019395
chr1	158630624	158636624	chr1	116096828	116102828	chr1	103780257	103786257	chr1	136244934	136250934
chr1	158871001	158877001	chr1	118966490	118972490	chr1	103781212	103787212	chr1	136258166	136264166
chr1	158946584	158952584	chr1	118972389	118978389	chr1	104609883	104615883	chr1	136259344	136265344
chr1	159117645	159123645	chr1	119000325	119006325	chr1	104639432	104645432	chr1	136260241	136266241
chr1	159120382	159126382	chr1	119776036	119782036	chr1	105250675	105256675	chr1	136264601	136270601
chr1	159193015	159199015	chr1	119778760	119784760	chr1	105289229	105295229	chr1	136265877	136271877
chr1	159421230	159427230	chr1	120762139	120768139	chr1	105303758	105309758	chr1	136273857	136279857
chr1	159422322	159428322	chr1	120792401	120798401	chr1	105312529	105318529	chr1	136342599	136348599
chr1	159430233	159436233	chr1	120795545	120801545	chr1	105314473	105320473	chr1	136363021	136369021
chr1	159431638	159437638	chr1	120797486	120803486	chr1	105315032	105321032	chr1	137847580	137853580
chr1	159507199	159513199	chr1	120989446	120995446	chr1	105315905	105321905	chr1	139260268	139266268
chr1	161296731	161302731	chr1	121919478	121925478	chr1	105318922	105324922	chr1	139267325	139273325
chr1	161302289	161308289	chr1	121920940	121926940	chr1	105324198	105330198	chr1	139317405	139323405
chr1	161558204	161564204	chr1	121922754	121928754	chr1	105325579	105331579	chr1	139344215	139350215
chr1	161870355	161876355	chr1	121933104	121939104	chr1	105433171	105439171	chr1	139346686	139352686
chr1	161989105	161995105	chr1	121957250	121963250	chr1	105499534	105505534	chr1	139388902	139394902
chr1	162032471	162038471	chr1	121971381	121977381	chr1	105505677	105511677	chr1	139441978	139447978
chr1	162057392	162063392	chr1	121984149	121990149	chr1	105519921	105525921	chr1	139634289	139640289
chr1	163117994	163123994	chr1	121998162	122004162	chr1	105571216	105577216	chr1	139655964	139661964
chr1	163119400	163125400	chr1	121999400	122005400	chr1	105572370	105578370	chr1	139692688	139698688
chr1	163120605	163126605	chr1	122000392	122006392	chr1	105601248	105607248	chr1	139708757	139714757
chr1	163124453	163130453	chr1	122023119	122029119	chr1	105603381	105609381	chr1	141307696	141313696
chr1	163224923	163230923	chr1	122059317	122065317	chr1	105613337	105619337	chr1	141441298	141447298
chr1	163275570	163281570	chr1	122060935	122066935	chr1	105614785	105620785	chr1	141455510	141461510
chr1	163280228	163286228	chr1	122063284	122069284	chr1	105636195	105642195	chr1	141457252	141463252
chr1	163284333	163290333	chr1	122078693	122084693	chr1	105637042	105643042	chr1	141458032	141464032
chr1	163337934	163343934	chr1	122095481	122101481	chr1	105716744	105722744	chr1	141459288	141465288
chr1	164580414	164586414	chr1	122615538	122621538	chr1	105720254	105726254	chr1	141474143	141480143
chr1	164582878	164588878	chr1	123033863	123039863	chr1	105721663	105727663	chr1	141476328	141482328
chr1	164892325	164898325	chr1	123361420	123367420	chr1	105848715	105854715	chr1	141670104	141676104
chr1	164970045	164976045	chr1	123395827	123401827	chr1	105853819	105859819	chr1	141736819	141742819
chr1	164972456	164978456	chr1	123398898	123404898	chr1	105860271	105866271	chr1	141845752	141851752
chr1	164983534	164989534	chr1	123427091	123433091	chr1	105865822	105871822	chr1	141846988	141852988
chr1	165772393	165778393	chr1	123440993	123446993	chr1	105867234	105873234	chr1	142563974	142569974
chr1	165779902	165785902	chr1	123819627	123825627	chr1	105868439	105874439	chr1	143431358	143437358
chr1	165806978	165812978	chr1	123922564	123928564	chr1	105871212	105877212	chr1	143439839	143445839
chr1	165818314	165824314	chr1	123961052	123967052	chr1	105887164	105893164	chr1	143446129	143452129
chr1	165824735	165830735	chr1	124362545	124368545	chr1	105889327	105895327	chr1	143448291	143454291
chr1	166145193	166151193	chr1	124474044	124480044	chr1	105952434	105958434	chr1	143450695	143456695
chr1	166365269	166371269	chr1	124475349	124481349	chr1	105955608	105961608	chr1	143454395	143460395
chr1	166907851	166913851	chr1	124582188	124588188	chr1	107306767	107312767	chr1	143484932	143490932
chr1	166909813	166915813	chr1	125267316	125273316	chr1	107309653	107315653	chr1	143585268	143591268
chr1	167356854	167362854	chr1	126226068	126232068	chr1	108141744	108147744	chr1	145817138	145823138
chr1	167449887	167455887	chr1	126389833	126395833	chr1	108153798	108159798	chr1	145821503	145827503
chr1	167887715	167893715	chr1	126394347	126400347	chr1	108521762	108527762	chr1	145822357	145828357
chr1	168149538	168155538	chr1	126539164	126545164	chr1	108843311	108849311	chr1	145823235	145829235
chr1	168287770	168293770	chr1	126822393	126828393	chr1	108859399	108865399	chr1	145838030	145844030
chr1	168288910	168294910	chr1	128805193	128811193	chr1	108863634	108869634	chr1	145893314	145899314
chr1	169335632	169341632	chr1	128806642	128812642	chr1	108959738	108965738	chr1	145901115	145907115
chr1	169351083	169357083	chr1	129759610	129765610	chr1	108971142	108977142	chr1	146717006	146723006
chr1	169629683	169635683	chr1	129780635	129786635	chr1	108974742	108980742	chr1	146734230	146740230
chr1	175044213	175050213	chr1	129797571	129803571	chr1	109022314	109028314	chr1	146770582	146776582
chr1	175454875	175460875	chr1	129870447	129876447	chr1	109026205	109032205	chr1	147840502	147846502
chr1	179735769	179741769	chr1	129872441	129878441	chr1	109037006	109043006	chr1	147843567	147849567
chr1	179749882	179755882	chr1	130349245	130355245	chr1	109050927	109056927	chr1	148092379	148098379
chr1	179770071	179776071	chr1	130352890	130358890	chr1	109055631	109061631	chr1	148740614	148746614
chr1	179829781	179835781	chr1	130389931	130395931	chr1	109061450	109067450	chr1	149060900	149066900
chr1	179864602	179870602	chr1	130394511	130400511	chr1	109074620	109080620	chr1	149943132	149949132
chr1	179881200	179887200	chr1	130399708	130405708	chr1	109092006	109098006	chr1	149945129	149951129
chr1	179890101	179896101	chr1	130743745	130749745	chr1	109097452	109103452	chr1	154840635	154846635
chr1	180967414	180973414	chr1	130774530	130780530	chr1	109108404	109114404	chr1	154847375	154853375
chr1	180968281	180974281	chr1	130987452	130993452	chr1	109114498	109120498	chr1	155005992	155011992
chr1	181003880	181009880	chr1	130989660	130995660	chr1	109139132	109145132	chr1	155049453	155055453
chr1	181020257	181026257	chr1	131031432	131037432	chr1	109140347	109146347	chr1	158620574	158626574
chr1	181024659	181030659	chr1	131169469	131175469	chr1	109146175	109152175	chr1	158623348	158629348
chr1	181030674	181036674	chr1	131203154	131209154	chr1	109151581	109157581	chr1	158630624	158636624
chr1	181073231	181079231	chr1	131206586	131212586	chr1	109152561	109158561	chr1	158871001	158877001
chr1	181077370	181083370	chr1	131209386	131215386	chr1	109153792	109159792	chr1	158879246	158885246
chr1	181080218	181086218	chr1	131228394	131234394	chr1	109156140	109162140	chr1	158881799	158887799
chr1	181091955	181097955	chr1	131749234	131755234	chr1	109158301	109164301	chr1	158889398	158895398
chr1	181107537	181113537	chr1	131750749	131756749	chr1	109160150	109166150	chr1	158946584	158952584
chr1	181115863	181121863	chr1	131764336	131770336	chr1	109164159	109170159	chr1	159117645	159123645
chr1	181117206	181123206	chr1	131766698	131772698	chr1	109175697	109181697	chr1	159120382	159126382
chr1	181125084	181131084	chr1	131776561	131782561	chr1	109176338	109182338	chr1	159193015	159199015
chr1	181132173	181138173	chr1	131779434	131785434	chr1	109181964	109187964	chr1	159421230	159427230
chr1	181158354	181164354	chr1	131802845	131808845	chr1	109198037	109204037	chr1	159422322	159428322
chr1	181162450	181168450	chr1	131812867	131818867	chr1	109714801	109720801	chr1	159430233	159436233
chr1	181653839	181659839	chr1	131823942	131829942	chr1	109742584	109748584	chr1	159431638	159437638
chr1	181655312	181661312	chr1	131828857	131834857	chr1	109743935	109749935	chr1	161200223	161206223
chr1	181668577	181674577	chr1	131843133	131849133	chr1	109813922	109819922	chr1	161272893	161278893
chr1	181776246	181782246	chr1	131849459	131855459	chr1	109814624	109820624	chr1	161274877	161280877
chr1	181777384	181783384	chr1	132039627	132045627	chr1	109829195	109835195	chr1	161296731	161302731
chr1	181782699	181788699	chr1	132041469	132047469	chr1	111565840	111571840	chr1	161302289	161308289
chr1	181784011	181790011	chr1	132047780	132053780	chr1	111567341	111573341	chr1	161558204	161564204
chr1	181815920	181821920	chr1	132086582	132092582	chr1	111572078	111578078	chr1	161870355	161876355
chr1	181827960	181833960	chr1	132401432	132407432	chr1	112653145	112659145	chr1	161989105	161995105
chr1	181831823	181837823	chr1	132403602	132409602	chr1	112664338	112670338	chr1	162050165	162056165
chr1	181833879	181839879	chr1	132410986	132416986	chr1	114059925	114065925	chr1	162057392	162063392
chr1	181890224	181896224	chr1	132431782	132437782	chr1	114177973	114183973	chr1	162860253	162866253
chr1	182027233	182033233	chr1	132433121	132439121	chr1	114204728	114210728	chr1	163117994	163123994
chr1	182444386	182450386	chr1	132439673	132445673	chr1	114635723	114641723	chr1	163119400	163125400
chr1	182468369	182474369	chr1	132474882	132480882	chr1	114641278	114647278	chr1	163120605	163126605
chr1	182486354	182492354	chr1	132484937	132490937	chr1	114648718	114654718	chr1	163224923	163230923
chr1	182487482	182493482	chr1	132493172	132499172	chr1	114665098	114671098	chr1	163275570	163281570
chr1	182508202	182514202	chr1	132499070	132505070	chr1	115879592	115885592	chr1	163280228	163286228
chr1	182509946	182515946	chr1	132505434	132511434	chr1	115880598	115886598	chr1	163284333	163290333
chr1	182610278	182616278	chr1	132509526	132515526	chr1	116073435	116079435	chr1	163337934	163343934
chr1	182618982	182624982	chr1	132511063	132517063	chr1	116081181	116087181	chr1	164371534	164377534
chr1	182620511	182626511	chr1	132517261	132523261	chr1	116084271	116090271	chr1	164373352	164379352
chr1	182631823	182637823	chr1	132519477	132525477	chr1	116089487	116095487	chr1	164836195	164842195
chr1	182633751	182639751	chr1	132524868	132530868	chr1	116106751	116112751	chr1	164922661	164928661
chr1	182635754	182641754	chr1	132573212	132579212	chr1	118966490	118972490	chr1	164923651	164929651
chr1	182638430	182644430	chr1	132853041	132859041	chr1	119000325	119006325	chr1	164961886	164967886
chr1	182641275	182647275	chr1	132853797	132859797	chr1	119776036	119782036	chr1	164976732	164982732
chr1	182643337	182649337	chr1	132882460	132888460	chr1	119778760	119784760	chr1	164983534	164989534
chr1	182644497	182650497	chr1	133049613	133055613	chr1	120762139	120768139	chr1	165772393	165778393
chr1	182652915	182658915	chr1	133055706	133061706	chr1	120792401	120798401	chr1	165779902	165785902
chr1	182654540	182660540	chr1	133057395	133063395	chr1	120795545	120801545	chr1	165806978	165812978
chr1	182656342	182662342	chr1	133114896	133120896	chr1	120797486	120803486	chr1	165818314	165824314
chr1	182659880	182665880	chr1	133117114	133123114	chr1	120989446	120995446	chr1	165824735	165830735
chr1	182879236	182885236	chr1	133146702	133152702	chr1	121919478	121925478	chr1	166145193	166151193
chr1	182885351	182891351	chr1	133201109	133207109	chr1	121920940	121926940	chr1	166441023	166447023
chr1	182886998	182892998	chr1	133205431	133211431	chr1	121933104	121939104	chr1	166907851	166913851
chr1	183012662	183018662	chr1	133221468	133227468	chr1	121957250	121963250	chr1	166909813	166915813
chr1	183868084	183874084	chr1	133236202	133242202	chr1	121971381	121977381	chr1	167561571	167567571
chr1	184152178	184158178	chr1	133270439	133276439	chr1	121984149	121990149	chr1	167867331	167873331
chr1	184418794	184424794	chr1	134000756	134006756	chr1	121998162	122004162	chr1	167918906	167924906
chr1	184420513	184426513	chr1	134765405	134771405	chr1	121999400	122005400	chr1	168011780	168017780
chr1	184439067	184445067	chr1	135128946	135134946	chr1	122000392	122006392	chr1	168287770	168293770
chr1	184442345	184448345	chr1	135275827	135281827	chr1	122023119	122029119	chr1	168288910	168294910
chr1	184448241	184454241	chr1	135294848	135300848	chr1	122059317	122065317	chr1	168534362	168540362
chr1	184454254	184460254	chr1	135409181	135415181	chr1	122060935	122066935	chr1	169335632	169341632
chr1	185180079	185186079	chr1	135409925	135415925	chr1	122063284	122069284	chr1	169351083	169357083
chr1	185195197	185201197	chr1	135418808	135424808	chr1	122078693	122084693	chr1	169629683	169635683
chr1	185199731	185205731	chr1	135420604	135426604	chr1	122095481	122101481	chr1	175044213	175050213
chr1	185213815	185219815	chr1	135421911	135427911	chr1	122615538	122621538	chr1	175454875	175460875
chr1	185215816	185221816	chr1	135446595	135452595	chr1	123361420	123367420	chr1	178799439	178805439
chr1	185218700	185224700	chr1	135962529	135968529	chr1	123395827	123401827	chr1	179735769	179741769
chr1	186514197	186520197	chr1	135964326	135970326	chr1	123398898	123404898	chr1	179749882	179755882
chr1	187738200	187744200	chr1	135970998	135976998	chr1	123427091	123433091	chr1	179770071	179776071
chr1	187742591	187748591	chr1	136006107	136012107	chr1	123435706	123441706	chr1	179823219	179829219
chr1	187961820	187967820	chr1	136007416	136013416	chr1	123436546	123442546	chr1	179826228	179832228
chr1	188049184	188055184	chr1	136013395	136019395	chr1	123440993	123446993	chr1	179864602	179870602
chr1	188050348	188056348	chr1	136244934	136250934	chr1	123900541	123906541	chr1	179881200	179887200
chr1	188055532	188061532	chr1	136258166	136264166	chr1	123961052	123967052	chr1	179890101	179896101
chr1	188525749	188531749	chr1	136259344	136265344	chr1	124362545	124368545	chr1	180967414	180973414
chr1	188527413	188533413	chr1	136260241	136266241	chr1	124474044	124480044	chr1	180968281	180974281
chr1	188536281	188542281	chr1	136264601	136270601	chr1	124475349	124481349	chr1	180982133	180988133
chr1	188539368	188545368	chr1	136265877	136271877	chr1	124582188	124588188	chr1	180987353	180993353
chr1	188564408	188570408	chr1	136273857	136279857	chr1	125267316	125273316	chr1	181003880	181009880
chr1	189632588	189638588	chr1	136342599	136348599	chr1	125323326	125329326	chr1	181012831	181018831
chr1	189634010	189640010	chr1	136361074	136367074	chr1	125327559	125333559	chr1	181020257	181026257
chr1	189635382	189641382	chr1	136363021	136369021	chr1	125346641	125352641	chr1	181024659	181030659
chr1	190001641	190007641	chr1	136366578	136372578	chr1	125347577	125353577	chr1	181030674	181036674
chr1	190018090	190024090	chr1	136382300	136388300	chr1	126226068	126232068	chr1	181036382	181042382
chr1	190020812	190026812	chr1	138310769	138316769	chr1	126389833	126395833	chr1	181060554	181066554
chr1	190021730	190027730	chr1	139260268	139266268	chr1	126394347	126400347	chr1	181066392	181072392
chr1	190145285	190151285	chr1	139267325	139273325	chr1	126539164	126545164	chr1	181073231	181079231
chr1	190193204	190199204	chr1	139317405	139323405	chr1	126822393	126828393	chr1	181077370	181083370
chr1	190194302	190200302	chr1	139334622	139340622	chr1	128805193	128811193	chr1	181084591	181090591
chr1	190511646	190517646	chr1	139388902	139394902	chr1	128806642	128812642	chr1	181091955	181097955
chr1	190539891	190545891	chr1	139441978	139447978	chr1	129759610	129765610	chr1	181107537	181113537
chr1	190548494	190554494	chr1	139634289	139640289	chr1	129780635	129786635	chr1	181115863	181121863
chr1	190570594	190576594	chr1	139655964	139661964	chr1	129797571	129803571	chr1	181117206	181123206
chr1	190577716	190583716	chr1	139692688	139698688	chr1	129870447	129876447	chr1	181125084	181131084
chr1	190585594	190591594	chr1	139708757	139714757	chr1	129872441	129878441	chr1	181132173	181138173
chr1	190586633	190592633	chr1	141441298	141447298	chr1	130349245	130355245	chr1	181158354	181164354
chr1	190610406	190616406	chr1	141455510	141461510	chr1	130352890	130358890	chr1	181162450	181168450
chr1	190732996	190738996	chr1	141457252	141463252	chr1	130389931	130395931	chr1	181653839	181659839
chr1	190743857	190749857	chr1	141458032	141464032	chr1	130394511	130400511	chr1	181655312	181661312
chr1	190744928	190750928	chr1	141459288	141465288	chr1	130399708	130405708	chr1	181668577	181674577
chr1	191397558	191403558	chr1	141474143	141480143	chr1	130743745	130749745	chr1	181776246	181782246
chr1	191399662	191405662	chr1	141476328	141482328	chr1	130774530	130780530	chr1	181777384	181783384
chr1	192513945	192519945	chr1	141670104	141676104	chr1	130987452	130993452	chr1	181782699	181788699
chr1	192514919	192520919	chr1	141736819	141742819	chr1	130989660	130995660	chr1	181784011	181790011
chr1	192721831	192727831	chr1	141845752	141851752	chr1	131031432	131037432	chr1	181785576	181791576
chr1	192722859	192728859	chr1	141846988	141852988	chr1	131169469	131175469	chr1	181815920	181821920
chr1	192723802	192729802	chr1	143439839	143445839	chr1	131203154	131209154	chr1	181827960	181833960
chr1	192851502	192857502	chr1	143446129	143452129	chr1	131206586	131212586	chr1	181831823	181837823
chr1	192960716	192966716	chr1	143448291	143454291	chr1	131209386	131215386	chr1	181853753	181859753
chr1	192983868	192989868	chr1	143450695	143456695	chr1	131228394	131234394	chr1	181890224	181896224
chr1	193346823	193352823	chr1	143484932	143490932	chr1	131750749	131756749	chr1	181891076	181897076
chr1	193347902	193353902	chr1	145471069	145477069	chr1	131764336	131770336	chr1	182027233	182033233
chr1	193405172	193411172	chr1	145479121	145485121	chr1	131766698	131772698	chr1	182444386	182450386
chr1	193437720	193443720	chr1	145495207	145501207	chr1	131776561	131782561	chr1	182468369	182474369
chr1	193440635	193446635	chr1	145817138	145823138	chr1	131779434	131785434	chr1	182469270	182475270
chr1	193443756	193449756	chr1	145821503	145827503	chr1	131802845	131808845	chr1	182486354	182492354
chr1	193475727	193481727	chr1	145822357	145828357	chr1	131823942	131829942	chr1	182487482	182493482
chr1	193477393	193483393	chr1	145823235	145829235	chr1	131828857	131834857	chr1	182508202	182514202
chr1	193528964	193534964	chr1	145838030	145844030	chr1	131843133	131849133	chr1	182509946	182515946
chr1	193531805	193537805	chr1	145893314	145899314	chr1	131849459	131855459	chr1	182610278	182616278
chr1	193541396	193547396	chr1	145901115	145907115	chr1	132039627	132045627	chr1	182618982	182624982
chr1	193543019	193549019	chr1	146717006	146723006	chr1	132041469	132047469	chr1	182620511	182626511
chr1	193614107	193620107	chr1	146770582	146776582	chr1	132047780	132053780	chr1	182624127	182630127
chr1	193674310	193680310	chr1	147214917	147220917	chr1	132086582	132092582	chr1	182627724	182633724
chr1	193675679	193681679	chr1	148092379	148098379	chr1	132401432	132407432	chr1	182631823	182637823
chr1	194413454	194419454	chr1	148740614	148746614	chr1	132403602	132409602	chr1	182633751	182639751
chr1	194867427	194873427	chr1	149653083	149659083	chr1	132410986	132416986	chr1	182635754	182641754
chr1	194868888	194874888	chr1	149943132	149949132	chr1	132431782	132437782	chr1	182638430	182644430
chr1	194872802	194878802	chr1	149945129	149951129	chr1	132433121	132439121	chr1	182641275	182647275
chr1	194876889	194882889	chr1	154840635	154846635	chr1	132439673	132445673	chr1	182643337	182649337
chr1	197291954	197297954	chr1	154847375	154853375	chr1	132474882	132480882	chr1	182644497	182650497
chr1	197725477	197731477	chr1	155005992	155011992	chr1	132484937	132490937	chr1	182652915	182658915
chr1	199567313	199573313	chr1	158620574	158626574	chr1	132493172	132499172	chr1	182654540	182660540
chr1	200241815	200247815	chr1	158623348	158629348	chr1	132499070	132505070	chr1	182656342	182662342
chr1	200645255	200651255	chr1	158630624	158636624	chr1	132505434	132511434	chr1	182659880	182665880
chr1	201282190	201288190	chr1	158871001	158877001	chr1	132509526	132515526	chr1	182879236	182885236
chr1	201594775	201600775	chr1	158881799	158887799	chr1	132511063	132517063	chr1	182885351	182891351
chr1	201603583	201609583	chr1	158889398	158895398	chr1	132517261	132523261	chr1	182886998	182892998
chr1	201628427	201634427	chr1	158946584	158952584	chr1	132519477	132525477	chr1	183012662	183018662
chr1	202948966	202954966	chr1	159117645	159123645	chr1	132524868	132530868	chr1	183868084	183874084
chr1	203602851	203608851	chr1	159120382	159126382	chr1	132573212	132579212	chr1	184152178	184158178
chr1	203611702	203617702	chr1	159193015	159199015	chr1	132853041	132859041	chr1	184418794	184424794
chr1	203633537	203639537	chr1	159421230	159427230	chr1	132853797	132859797	chr1	184420513	184426513
chr1	203636161	203642161	chr1	159422322	159428322	chr1	132882460	132888460	chr1	184439067	184445067
chr1	203642684	203648684	chr1	159430233	159436233	chr1	133049613	133055613	chr1	184442345	184448345
chr1	203653507	203659507	chr1	159431638	159437638	chr1	133055706	133061706	chr1	184448241	184454241
chr1	203666151	203672151	chr1	159507199	159513199	chr1	133057395	133063395	chr1	184454254	184460254
chr1	203668940	203674940	chr1	161175116	161181116	chr1	133114896	133120896	chr1	184581948	184587948
chr1	204417097	204423097	chr1	161200223	161206223	chr1	133117114	133123114	chr1	184855362	184861362
chr1	204480180	204486180	chr1	161274877	161280877	chr1	133146702	133152702	chr1	185199731	185205731
chr1	204485020	204491020	chr1	161296731	161302731	chr1	133201109	133207109	chr1	185213815	185219815
chr1	204573682	204579682	chr1	161302289	161308289	chr1	133205431	133211431	chr1	185659167	185665167
chr1	204590012	204596012	chr1	161558204	161564204	chr1	133221468	133227468	chr1	185661125	185667125
chr1	206504252	206510252	chr1	161870355	161876355	chr1	133236202	133242202	chr1	186514197	186520197
chr1	207924899	207930899	chr1	161989105	161995105	chr1	133270439	133276439	chr1	187662540	187668540
chr1	207936290	207942290	chr1	162032471	162038471	chr1	134000756	134006756	chr1	187738200	187744200
chr1	208056560	208062560	chr1	162050165	162056165	chr1	134765405	134771405	chr1	187742591	187748591
chr1	208057525	208063525	chr1	162057392	162063392	chr1	135128946	135134946	chr1	187961820	187967820
chr1	208111001	208117001	chr1	162860253	162866253	chr1	135294848	135300848	chr1	188049184	188055184
chr1	208122922	208128922	chr1	163119400	163125400	chr1	135409181	135415181	chr1	188050348	188056348
chr1	208124240	208130240	chr1	163120605	163126605	chr1	135409925	135415925	chr1	188055532	188061532
chr1	208125695	208131695	chr1	163124453	163130453	chr1	135418808	135424808	chr1	188230456	188236456
chr1	208128648	208134648	chr1	163224923	163230923	chr1	135421911	135427911	chr1	188231276	188237276
chr1	208132444	208138444	chr1	163275570	163281570	chr1	135446595	135452595	chr1	188271817	188277817
chr1	208155792	208161792	chr1	163280228	163286228	chr1	135962529	135968529	chr1	188274419	188280419
chr1	208167969	208173969	chr1	163284333	163290333	chr1	135964326	135970326	chr1	188525749	188531749
chr1	208429492	208435492	chr1	163337934	163343934	chr1	135970998	135976998	chr1	188527413	188533413
chr1	208431188	208437188	chr1	164582878	164588878	chr1	136006107	136012107	chr1	188536281	188542281
chr1	208433444	208439444	chr1	164836195	164842195	chr1	136007416	136013416	chr1	188539368	188545368
chr1	208444396	208450396	chr1	164892325	164898325	chr1	136013395	136019395	chr1	189632588	189638588
chr1	208470597	208476597	chr1	164922661	164928661	chr1	136244934	136250934	chr1	189634010	189640010
chr1	208481562	208487562	chr1	164953132	164959132	chr1	136258166	136264166	chr1	189635382	189641382
chr1	208500546	208506546	chr1	164961886	164967886	chr1	136259344	136265344	chr1	190001641	190007641
chr1	208535186	208541186	chr1	164970045	164976045	chr1	136260241	136266241	chr1	190145285	190151285
chr1	208547297	208553297	chr1	164972456	164978456	chr1	136264601	136270601	chr1	190193204	190199204
chr1	208560188	208566188	chr1	164976732	164982732	chr1	136265877	136271877	chr1	190194302	190200302
chr1	208562377	208568377	chr1	164983534	164989534	chr1	136273857	136279857	chr1	190484903	190490903
chr1	208564258	208570258	chr1	165772393	165778393	chr1	136342599	136348599	chr1	190490327	190496327
chr1	208597523	208603523	chr1	165779902	165785902	chr1	136357427	136363427	chr1	190493391	190499391
chr1	208612131	208618131	chr1	165806978	165812978	chr1	136361074	136367074	chr1	190495701	190501701
chr1	208615000	208621000	chr1	165818314	165824314	chr1	136363021	136369021	chr1	190511646	190517646
chr1	208700616	208706616	chr1	165824735	165830735	chr1	136366578	136372578	chr1	190523240	190529240
chr1	208762043	208768043	chr1	166145193	166151193	chr1	136375135	136381135	chr1	190525492	190531492
chr1	208766894	208772894	chr1	166354106	166360106	chr1	136382300	136388300	chr1	190526200	190532200
chr1	208792972	208798972	chr1	166377329	166383329	chr1	136385539	136391539	chr1	190527873	190533873
chr1	208795349	208801349	chr1	166382653	166388653	chr1	137779538	137785538	chr1	190539891	190545891
chr1	208821029	208827029	chr1	166795880	166801880	chr1	137847580	137853580	chr1	190570594	190576594
chr1	208823066	208829066	chr1	166847220	166853220	chr1	138279161	138285161	chr1	190575344	190581344
chr1	208825929	208831929	chr1	167356854	167362854	chr1	138281364	138287364	chr1	190577716	190583716
chr1	208878830	208884830	chr1	167374902	167380902	chr1	138310769	138316769	chr1	190585594	190591594
chr1	208880083	208886083	chr1	167391593	167397593	chr1	138328438	138334438	chr1	190586633	190592633
chr1	208882594	208888594	chr1	167419794	167425794	chr1	139260268	139266268	chr1	190610406	190616406
chr1	209356232	209362232	chr1	167420713	167426713	chr1	139267325	139273325	chr1	190732996	190738996
chr1	209424846	209430846	chr1	167911842	167917842	chr1	139307039	139313039	chr1	190743857	190749857
chr1	209458930	209464930	chr1	167931285	167937285	chr1	139317405	139323405	chr1	190744928	190750928
chr1	209522723	209528723	chr1	167941837	167947837	chr1	139334622	139340622	chr1	191397558	191403558
chr1	209524477	209530477	chr1	168287770	168293770	chr1	139344215	139350215	chr1	191399662	191405662
chr1	209525713	209531713	chr1	168288910	168294910	chr1	139388902	139394902	chr1	192721831	192727831
chr1	209891076	209897076	chr1	168534362	168540362	chr1	139441978	139447978	chr1	192722859	192728859
chr1	209896611	209902611	chr1	169335632	169341632	chr1	139634289	139640289	chr1	192723802	192729802
chr1	213092176	213098176	chr1	169351083	169357083	chr1	139692688	139698688	chr1	192851502	192857502
chr1	214051005	214057005	chr1	169629683	169635683	chr1	139708757	139714757	chr1	192983868	192989868
chr1	215717155	215723155	chr1	174615975	174621975	chr1	141297961	141303961	chr1	193346823	193352823
chr1	215718797	215724797	chr1	174616799	174622799	chr1	141307696	141313696	chr1	193347902	193353902
chr1	215719990	215725990	chr1	175454875	175460875	chr1	141441298	141447298	chr1	193405172	193411172
chr1	216270910	216276910	chr1	178799439	178805439	chr1	141455510	141461510	chr1	193437720	193443720
chr1	216271918	216277918	chr1	179735769	179741769	chr1	141457252	141463252	chr1	193440635	193446635
chr1	216498739	216504739	chr1	179749882	179755882	chr1	141458032	141464032	chr1	193443756	193449756
chr1	217218502	217224502	chr1	179770071	179776071	chr1	141459288	141465288	chr1	193475727	193481727
chr1	218974339	218980339	chr1	179774622	179780622	chr1	141474143	141480143	chr1	193477393	193483393
chr1	219254280	219260280	chr1	179820286	179826286	chr1	141476328	141482328	chr1	193528964	193534964
chr1	219331894	219337894	chr1	179823219	179829219	chr1	141670104	141676104	chr1	193531805	193537805
chr1	219364699	219370699	chr1	179826228	179832228	chr1	141736819	141742819	chr1	193674310	193680310
chr1	219407310	219413310	chr1	179829781	179835781	chr1	141845752	141851752	chr1	193675679	193681679
chr1	219414516	219420516	chr1	179838221	179844221	chr1	141846988	141852988	chr1	194413454	194419454
chr1	219416721	219422721	chr1	179881200	179887200	chr1	142563974	142569974	chr1	194845742	194851742
chr1	219512449	219518449	chr1	179890101	179896101	chr1	143431358	143437358	chr1	194867427	194873427
chr1	219865270	219871270	chr1	180967414	180973414	chr1	143439839	143445839	chr1	194868888	194874888
chr1	219867591	219873591	chr1	180968281	180974281	chr1	143446129	143452129	chr1	194872802	194878802
chr1	220710208	220716208	chr1	180982133	180988133	chr1	143454395	143460395	chr1	194876889	194882889
chr1	221001348	221007348	chr1	180987353	180993353	chr1	143484932	143490932	chr1	197725477	197731477
chr1	221002576	221008576	chr1	181003880	181009880	chr1	143585268	143591268	chr1	199567313	199573313
chr1	221244854	221250854	chr1	181012831	181018831	chr1	145471069	145477069	chr1	200645255	200651255
chr1	221877272	221883272	chr1	181020257	181026257	chr1	145479121	145485121	chr1	201282190	201288190
chr1	222624204	222630204	chr1	181024659	181030659	chr1	145495207	145501207	chr1	201594775	201600775
chr1	222626032	222632032	chr1	181030674	181036674	chr1	145817138	145823138	chr1	201603583	201609583
chr1	223551053	223557053	chr1	181036382	181042382	chr1	145821503	145827503	chr1	201628427	201634427
chr1	223699020	223705020	chr1	181060554	181066554	chr1	145822357	145828357	chr1	201857839	201863839
chr1	223751567	223757567	chr1	181066392	181072392	chr1	145823235	145829235	chr1	202948966	202954966
chr1	223755454	223761454	chr1	181073231	181079231	chr1	145838030	145844030	chr1	203602851	203608851
chr1	223783675	223789675	chr1	181077370	181083370	chr1	145845044	145851044	chr1	203611702	203617702
chr1	223792251	223798251	chr1	181080218	181086218	chr1	145893314	145899314	chr1	203633537	203639537
chr1	223799864	223805864	chr1	181084591	181090591	chr1	145901115	145907115	chr1	203636161	203642161
chr1	223809491	223815491	chr1	181091955	181097955	chr1	146717006	146723006	chr1	203645829	203651829
chr1	223817549	223823549	chr1	181107537	181113537	chr1	146734230	146740230	chr1	203653507	203659507
chr1	224884928	224890928	chr1	181115863	181121863	chr1	146770582	146776582	chr1	203666151	203672151
chr1	224917429	224923429	chr1	181117206	181123206	chr1	147840502	147846502	chr1	203668940	203674940
chr1	224919399	224925399	chr1	181125084	181131084	chr1	148092379	148098379	chr1	204417097	204423097
chr1	224937019	224943019	chr1	181132173	181138173	chr1	148722418	148728418	chr1	204480180	204486180
chr1	224941020	224947020	chr1	181158354	181164354	chr1	148725646	148731646	chr1	204485020	204491020
chr1	225054968	225060968	chr1	181162450	181168450	chr1	148740614	148746614	chr1	204573682	204579682
chr1	226434885	226440885	chr1	181653839	181659839	chr1	149060900	149066900	chr1	204590012	204596012
chr1	226436555	226442555	chr1	181655312	181661312	chr1	149065806	149071806	chr1	205799612	205805612
chr1	227995655	228001655	chr1	181668577	181674577	chr1	149653083	149659083	chr1	207924899	207930899
chr1	228204459	228210459	chr1	181776246	181782246	chr1	149943132	149949132	chr1	208055748	208061748
chr1	228555236	228561236	chr1	181777384	181783384	chr1	149945129	149951129	chr1	208056560	208062560
chr1	228566522	228572522	chr1	181782699	181788699	chr1	151187864	151193864	chr1	208062428	208068428
chr1	228589322	228595322	chr1	181784011	181790011	chr1	154840635	154846635	chr1	208072342	208078342
chr1	228590617	228596617	chr1	181785576	181791576	chr1	154847375	154853375	chr1	208092696	208098696
chr1	228793964	228799964	chr1	181815920	181821920	chr1	155005992	155011992	chr1	208111001	208117001
chr1	229313004	229319004	chr1	181827960	181833960	chr1	155092936	155098936	chr1	208122922	208128922
chr1	229500236	229506236	chr1	181831823	181837823	chr1	155162836	155168836	chr1	208124240	208130240
chr1	229517713	229523713	chr1	181833879	181839879	chr1	155799783	155805783	chr1	208125695	208131695
chr1	229852264	229858264	chr1	181853753	181859753	chr1	158620574	158626574	chr1	208128648	208134648
chr1	232734205	232740205	chr1	181890224	181896224	chr1	158623348	158629348	chr1	208132444	208138444
chr1	232736077	232742077	chr1	181891076	181897076	chr1	158630624	158636624	chr1	208155792	208161792
chr1	232742600	232748600	chr1	182034186	182040186	chr1	158879246	158885246	chr1	208167969	208173969
chr1	232743954	232749954	chr1	182444386	182450386	chr1	158881799	158887799	chr1	208429492	208435492
chr1	232745466	232751466	chr1	182468369	182474369	chr1	158889398	158895398	chr1	208431188	208437188
chr1	233065857	233071857	chr1	182469270	182475270	chr1	158946584	158952584	chr1	208433444	208439444
chr1	233107869	233113869	chr1	182486354	182492354	chr1	159117645	159123645	chr1	208444396	208450396
chr1	233121684	233127684	chr1	182487482	182493482	chr1	159120382	159126382	chr1	208470597	208476597
chr1	233500690	233506690	chr1	182508202	182514202	chr1	159193015	159199015	chr1	208481562	208487562
chr1	234193547	234199547	chr1	182509946	182515946	chr1	159421230	159427230	chr1	208500546	208506546
chr1	234197574	234203574	chr1	182610278	182616278	chr1	159422322	159428322	chr1	208502622	208508622
chr1	234198690	234204690	chr1	182618982	182624982	chr1	159430233	159436233	chr1	208503910	208509910
chr1	234232121	234238121	chr1	182620511	182626511	chr1	159431638	159437638	chr1	208513021	208519021
chr1	234233199	234239199	chr1	182624127	182630127	chr1	159507199	159513199	chr1	208535186	208541186
chr1	234233908	234239908	chr1	182627724	182633724	chr1	161175116	161181116	chr1	208547297	208553297
chr1	234243047	234249047	chr1	182631823	182637823	chr1	161200223	161206223	chr1	208560188	208566188
chr1	234245081	234251081	chr1	182633751	182639751	chr1	161272893	161278893	chr1	208562377	208568377
chr1	234848989	234854989	chr1	182635754	182641754	chr1	161296731	161302731	chr1	208564258	208570258
chr1	234925734	234931734	chr1	182638430	182644430	chr1	161302289	161308289	chr1	208570891	208576891
chr1	234927564	234933564	chr1	182641275	182647275	chr1	161558204	161564204	chr1	208574834	208580834
chr1	235011122	235017122	chr1	182643337	182649337	chr1	161870355	161876355	chr1	208579854	208585854
chr1	235030769	235036769	chr1	182644497	182650497	chr1	161989105	161995105	chr1	208582810	208588810
chr1	235033168	235039168	chr1	182652915	182658915	chr1	162050165	162056165	chr1	208597523	208603523
chr1	235042498	235048498	chr1	182654540	182660540	chr1	162057392	162063392	chr1	208610207	208616207
chr1	235043962	235049962	chr1	182656342	182662342	chr1	162860253	162866253	chr1	208612131	208618131
chr1	237089845	237095845	chr1	182659880	182665880	chr1	162919044	162925044	chr1	208615000	208621000
chr1	237092014	237098014	chr1	182879236	182885236	chr1	163117994	163123994	chr1	208625228	208631228
chr1	238674009	238680009	chr1	182885351	182891351	chr1	163119400	163125400	chr1	208632201	208638201
chr1	239101607	239107607	chr1	182886998	182892998	chr1	163120605	163126605	chr1	208642838	208648838
chr1	240839889	240845889	chr1	183012662	183018662	chr1	163124453	163130453	chr1	208677902	208683902
chr1	240850312	240856312	chr1	183868084	183874084	chr1	163224923	163230923	chr1	208688232	208694232
chr1	240851425	240857425	chr1	184152178	184158178	chr1	163275570	163281570	chr1	208700616	208706616
chr1	242157950	242163950	chr1	184418794	184424794	chr1	163280228	163286228	chr1	208705938	208711938
chr1	242327167	242333167	chr1	184420513	184426513	chr1	163284333	163290333	chr1	208708073	208714073
chr1	242330489	242336489	chr1	184439067	184445067	chr1	163337934	163343934	chr1	208714411	208720411
chr1	242331969	242337969	chr1	184442345	184448345	chr1	164371534	164377534	chr1	208715881	208721881
chr1	242346077	242352077	chr1	184448241	184454241	chr1	164373352	164379352	chr1	208762043	208768043
chr1	242349990	242355990	chr1	184454254	184460254	chr1	164578056	164584056	chr1	208766894	208772894
chr1	242352839	242358839	chr1	184581948	184587948	chr1	164580414	164586414	chr1	208780025	208786025
chr1	242366130	242372130	chr1	184855362	184861362	chr1	164582878	164588878	chr1	208782998	208788998
chr1	242367408	242373408	chr1	185195197	185201197	chr1	164616149	164622149	chr1	208792972	208798972
chr1	242370106	242376106	chr1	185199731	185205731	chr1	164836195	164842195	chr1	208795349	208801349
chr1	242372098	242378098	chr1	185213815	185219815	chr1	164892325	164898325	chr1	208821029	208827029
chr1	242374535	242380535	chr1	185215816	185221816	chr1	164922661	164928661	chr1	208823066	208829066
chr1	242375719	242381719	chr1	185218700	185224700	chr1	164923651	164929651	chr1	208825929	208831929
chr1	243150872	243156872	chr1	185659167	185665167	chr1	164953132	164959132	chr1	208829164	208835164
chr1	246334992	246340992	chr1	185661125	185667125	chr1	164961886	164967886	chr1	208830318	208836318
chr1	246335775	246341775	chr1	185700934	185706934	chr1	164970045	164976045	chr1	208832222	208838222
chr1	246345653	246351653	chr1	186514197	186520197	chr1	164972456	164978456	chr1	208878830	208884830
chr1	246370850	246376850	chr1	187662540	187668540	chr1	164976732	164982732	chr1	208880083	208886083
chr1	246450372	246456372	chr1	187738200	187744200	chr1	164983534	164989534	chr1	208882594	208888594
chr1	246458773	246464773	chr1	187742591	187748591	chr1	165772393	165778393	chr1	208887724	208893724
chr1	246486280	246492280	chr1	187961820	187967820	chr1	165779902	165785902	chr1	208898166	208904166
chr1	246487549	246493549	chr1	188049184	188055184	chr1	165806978	165812978	chr1	208903444	208909444
chr1	246961776	246967776	chr1	188050348	188056348	chr1	165818314	165824314	chr1	208908092	208914092
chr1	246963493	246969493	chr1	188055532	188061532	chr1	165824735	165830735	chr1	209356232	209362232
chr1	246965026	246971026	chr1	188234146	188240146	chr1	166145193	166151193	chr1	209424846	209430846
chr1	247109875	247115875	chr1	188236861	188242861	chr1	166365269	166371269	chr1	209458930	209464930
chr1	247156968	247162968	chr1	188525749	188531749	chr1	166377329	166383329	chr1	209522723	209528723
chr1	247160035	247166035	chr1	188527413	188533413	chr1	166382653	166388653	chr1	209524477	209530477
chr1	247162780	247168780	chr1	188539368	188545368	chr1	166426712	166432712	chr1	209525713	209531713
chr1	247164828	247170828	chr1	188564408	188570408	chr1	166795880	166801880	chr1	209891076	209897076
chr1	247169489	247175489	chr1	189632588	189638588	chr1	166847220	166853220	chr1	215013182	215019182
chr1	247309030	247315030	chr1	189634010	189640010	chr1	166907851	166913851	chr1	215717155	215723155
chr1	247310520	247316520	chr1	189635382	189641382	chr1	166909813	166915813	chr1	215718797	215724797
chr1	247418955	247424955	chr1	190001641	190007641	chr1	167356854	167362854	chr1	215719990	215725990
chr1	247421770	247427770	chr1	190020812	190026812	chr1	167374902	167380902	chr1	216270910	216276910
chr1	247449288	247455288	chr1	190021730	190027730	chr1	167391593	167397593	chr1	216271918	216277918
chr1	247458182	247464182	chr1	190024850	190030850	chr1	167419794	167425794	chr1	216498739	216504739
chr1	247879644	247885644	chr1	190145285	190151285	chr1	167420713	167426713	chr1	217218502	217224502
chr1	247998452	248004452	chr1	190193204	190199204	chr1	167449887	167455887	chr1	217583342	217589342
chr1	248006742	248012742	chr1	190194302	190200302	chr1	167561571	167567571	chr1	218974339	218980339
chr1	248182280	248188280	chr1	190484903	190490903	chr1	167566906	167572906	chr1	219254280	219260280
chr1	248226293	248232293	chr1	190490327	190496327	chr1	167568382	167574382	chr1	219331894	219337894
chr1	248231119	248237119	chr1	190493391	190499391	chr1	167867331	167873331	chr1	219364699	219370699
chr1	248231979	248237979	chr1	190495701	190501701	chr1	167887715	167893715	chr1	219407310	219413310
chr1	248233311	248239311	chr1	190511646	190517646	chr1	167918906	167924906	chr1	219414516	219420516
chr1	248247268	248253268	chr1	190523240	190529240	chr1	168011780	168017780	chr1	219416721	219422721
chr1	248263736	248269736	chr1	190527873	190533873	chr1	168149538	168155538	chr1	219512449	219518449
chr1	248265216	248271216	chr1	190539891	190545891	chr1	168209557	168215557	chr1	219865270	219871270
chr1	248689122	248695122	chr1	190575344	190581344	chr1	168213448	168219448	chr1	219867591	219873591
chr1	248750560	248756560	chr1	190577716	190583716	chr1	168217448	168223448	chr1	219883172	219889172
chr1	248837840	248843840	chr1	190585594	190591594	chr1	168287770	168293770	chr1	220483096	220489096
chr1	248847786	248853786	chr1	190586633	190592633	chr1	168288910	168294910	chr1	220484119	220490119
chr1	249079812	249085812	chr1	190610406	190616406	chr1	168534362	168540362	chr1	220498283	220504283
chr1	249116736	249122736	chr1	190732996	190738996	chr1	169335632	169341632	chr1	220505139	220511139
chr1	249376896	249382896	chr1	190743857	190749857	chr1	169351083	169357083	chr1	220506070	220512070
chr1	249844282	249850282	chr1	190744928	190750928	chr1	169629683	169635683	chr1	220710208	220716208
chr1	249995789	250001789	chr1	191397558	191403558	chr1	172459541	172465541	chr1	220729965	220735965
chr1	250405610	250411610	chr1	191399662	191405662	chr1	173386297	173392297	chr1	220759499	220765499
chr1	251298939	251304939	chr1	192514919	192520919	chr1	174615975	174621975	chr1	221001348	221007348
chr1	251612549	251618549	chr1	192721831	192727831	chr1	174616799	174622799	chr1	221002576	221008576
chr1	251759191	251765191	chr1	192722859	192728859	chr1	175044213	175050213	chr1	221244854	221250854
chr1	251763525	251769525	chr1	192723802	192729802	chr1	175454875	175460875	chr1	221877272	221883272
chr1	251765548	251771548	chr1	192851502	192857502	chr1	178799439	178805439	chr1	222624204	222630204
chr1	251769740	251775740	chr1	192960716	192966716	chr1	179735769	179741769	chr1	222626032	222632032
chr1	251774825	251780825	chr1	192983868	192989868	chr1	179749882	179755882	chr1	223551053	223557053
chr1	251782329	251788329	chr1	193346823	193352823	chr1	179770071	179776071	chr1	223699020	223705020
chr1	251785663	251791663	chr1	193347902	193353902	chr1	179774622	179780622	chr1	223751567	223757567
chr1	251787593	251793593	chr1	193405172	193411172	chr1	179813261	179819261	chr1	223755454	223761454
chr1	252001062	252007062	chr1	193437720	193443720	chr1	179815192	179821192	chr1	223783675	223789675
chr1	252007136	252013136	chr1	193440635	193446635	chr1	179816636	179822636	chr1	223792251	223798251
chr1	252015147	252021147	chr1	193443756	193449756	chr1	179820286	179826286	chr1	223799864	223805864
chr1	252020168	252026168	chr1	193475727	193481727	chr1	179826228	179832228	chr1	223809491	223815491
chr1	252023655	252029655	chr1	193528964	193534964	chr1	179829781	179835781	chr1	223816797	223822797
chr1	252034282	252040282	chr1	193531805	193537805	chr1	179838221	179844221	chr1	223817549	223823549
chr1	252055662	252061662	chr1	193674310	193680310	chr1	179864602	179870602	chr1	224884928	224890928
chr1	252066838	252072838	chr1	193675679	193681679	chr1	179881200	179887200	chr1	224914575	224920575
chr1	252071197	252077197	chr1	194413454	194419454	chr1	179890101	179896101	chr1	224917429	224923429
chr1	252120000	252126000	chr1	194845742	194851742	chr1	180967414	180973414	chr1	224919399	224925399
chr1	252121321	252127321	chr1	194868888	194874888	chr1	180968281	180974281	chr1	224937019	224943019
chr1	252123056	252129056	chr1	194872802	194878802	chr1	180982133	180988133	chr1	224941020	224947020
chr1	252167356	252173356	chr1	194876889	194882889	chr1	180987353	180993353	chr1	225054968	225060968
chr1	252177467	252183467	chr1	194878477	194884477	chr1	181003880	181009880	chr1	225668291	225674291
chr1	252403555	252409555	chr1	197184682	197190682	chr1	181020257	181026257	chr1	226234185	226240185
chr1	252417392	252423392	chr1	197291954	197297954	chr1	181024659	181030659	chr1	226434885	226440885
chr1	253712672	253718672	chr1	197293267	197299267	chr1	181030674	181036674	chr1	226436555	226442555
chr1	254216648	254222648	chr1	197624152	197630152	chr1	181036382	181042382	chr1	227995655	228001655
chr1	254228931	254234931	chr1	197725477	197731477	chr1	181060554	181066554	chr1	228204459	228210459
chr1	254247432	254253432	chr1	200645255	200651255	chr1	181066392	181072392	chr1	228589322	228595322
chr1	254251316	254257316	chr1	201282190	201288190	chr1	181077370	181083370	chr1	228590617	228596617
chr1	254261465	254267465	chr1	201594775	201600775	chr1	181080218	181086218	chr1	228793964	228799964
chr1	254751432	254757432	chr1	201603583	201609583	chr1	181084591	181090591	chr1	229313004	229319004
chr1	254752071	254758071	chr1	201628427	201634427	chr1	181091955	181097955	chr1	229500236	229506236
chr1	255000973	255006973	chr1	202948966	202954966	chr1	181107537	181113537	chr1	229517713	229523713
chr1	255001989	255007989	chr1	203602851	203608851	chr1	181115863	181121863	chr1	229852264	229858264
chr1	255229156	255235156	chr1	203611702	203617702	chr1	181117206	181123206	chr1	231210078	231216078
chr1	255230354	255236354	chr1	203633537	203639537	chr1	181125084	181131084	chr1	232734205	232740205
chr1	255231105	255237105	chr1	203636161	203642161	chr1	181132173	181138173	chr1	232736077	232742077
chr1	255234274	255240274	chr1	203642684	203648684	chr1	181158354	181164354	chr1	232742600	232748600
chr1	255277665	255283665	chr1	203645829	203651829	chr1	181162450	181168450	chr1	232743954	232749954
chr1	255278987	255284987	chr1	203653507	203659507	chr1	181653839	181659839	chr1	232745466	232751466
chr1	255362000	255368000	chr1	203666151	203672151	chr1	181655312	181661312	chr1	233065857	233071857
chr1	255389609	255395609	chr1	203668940	203674940	chr1	181668577	181674577	chr1	233104889	233110889
chr1	255419173	255425173	chr1	204417097	204423097	chr1	181776246	181782246	chr1	233106269	233112269
chr1	255818268	255824268	chr1	204480180	204486180	chr1	181777384	181783384	chr1	233107869	233113869
chr1	255866816	255872816	chr1	204485020	204491020	chr1	181782699	181788699	chr1	233121684	233127684
chr1	256187720	256193720	chr1	204573682	204579682	chr1	181784011	181790011	chr1	233500690	233506690
chr1	257954389	257960389	chr1	204590012	204596012	chr1	181785576	181791576	chr1	233637001	233643001
chr1	258062524	258068524	chr1	205702891	205708891	chr1	181815920	181821920	chr1	233637946	233643946
chr1	258064049	258070049	chr1	205782620	205788620	chr1	181827960	181833960	chr1	234193547	234199547
chr1	259234113	259240113	chr1	205799612	205805612	chr1	181831823	181837823	chr1	234197574	234203574
chr1	260419522	260425522	chr1	206468022	206474022	chr1	181853753	181859753	chr1	234198690	234204690
chr1	260423771	260429771	chr1	207924899	207930899	chr1	181890224	181896224	chr1	234232121	234238121
chr1	260425231	260431231	chr1	207936290	207942290	chr1	181891076	181897076	chr1	234233199	234239199
chr1	260644703	260650703	chr1	208055748	208061748	chr1	182027233	182033233	chr1	234233908	234239908
chr1	260645620	260651620	chr1	208056560	208062560	chr1	182034186	182040186	chr1	234243047	234249047
chr1	260648100	260654100	chr1	208062428	208068428	chr1	182055229	182061229	chr1	234245081	234251081
chr1	260924456	260930456	chr1	208072342	208078342	chr1	182444386	182450386	chr1	234772413	234778413
chr1	260927572	260933572	chr1	208092696	208098696	chr1	182468369	182474369	chr1	235011122	235017122
chr1	260930989	260936989	chr1	208111001	208117001	chr1	182469270	182475270	chr1	237089845	237095845
chr1	260936825	260942825	chr1	208122922	208128922	chr1	182486354	182492354	chr1	237092014	237098014
chr1	260978390	260984390	chr1	208124240	208130240	chr1	182487482	182493482	chr1	238674009	238680009
chr1	260987785	260993785	chr1	208125695	208131695	chr1	182508202	182514202	chr1	240645631	240651631
chr1	261262247	261268247	chr1	208128648	208134648	chr1	182509946	182515946	chr1	240839889	240845889
chr1	261276696	261282696	chr1	208132444	208138444	chr1	182610278	182616278	chr1	240850312	240856312
chr1	261283753	261289753	chr1	208155792	208161792	chr1	182618982	182624982	chr1	240851425	240857425
chr1	261285646	261291646	chr1	208167969	208173969	chr1	182620511	182626511	chr1	242157950	242163950
chr1	261590491	261596491	chr1	208429492	208435492	chr1	182624127	182630127	chr1	242331969	242337969
chr1	261644791	261650791	chr1	208431188	208437188	chr1	182627724	182633724	chr1	242346077	242352077
chr1	261652253	261658253	chr1	208433444	208439444	chr1	182631823	182637823	chr1	242352839	242358839
chr1	262225072	262231072	chr1	208444396	208450396	chr1	182633751	182639751	chr1	242366130	242372130
chr1	262229873	262235873	chr1	208470597	208476597	chr1	182635754	182641754	chr1	242367408	242373408
chr1	262421221	262427221	chr1	208481562	208487562	chr1	182638430	182644430	chr1	243150872	243156872
chr1	262426613	262432613	chr1	208500546	208506546	chr1	182641275	182647275	chr1	246334992	246340992
chr1	262435607	262441607	chr1	208502622	208508622	chr1	182643337	182649337	chr1	246335775	246341775
chr1	262441146	262447146	chr1	208503910	208509910	chr1	182644497	182650497	chr1	246345653	246351653
chr1	262445623	262451623	chr1	208513021	208519021	chr1	182652915	182658915	chr1	246349239	246355239
chr1	264220982	264226982	chr1	208535186	208541186	chr1	182654540	182660540	chr1	246370850	246376850
chr1	264226481	264232481	chr1	208547297	208553297	chr1	182656342	182662342	chr1	246383520	246389520
chr1	264228621	264234621	chr1	208560188	208566188	chr1	182659880	182665880	chr1	246384251	246390251
chr1	265605574	265611574	chr1	208562377	208568377	chr1	182879236	182885236	chr1	246398794	246404794
chr1	265618284	265624284	chr1	208564258	208570258	chr1	182885351	182891351	chr1	246516152	246522152
chr1	265623532	265629532	chr1	208570891	208576891	chr1	182886998	182892998	chr1	246517816	246523816
chr1	266031897	266037897	chr1	208574834	208580834	chr1	183012662	183018662	chr1	246961776	246967776
chr1	266072196	266078196	chr1	208579854	208585854	chr1	183351749	183357749	chr1	247156968	247162968
chr1	266077480	266083480	chr1	208582810	208588810	chr1	183868084	183874084	chr1	247160035	247166035
chr1	266088228	266094228	chr1	208597523	208603523	chr1	184152178	184158178	chr1	247162780	247168780
chr1	267383233	267389233	chr1	208612131	208618131	chr1	184418794	184424794	chr1	247164828	247170828
chr1	267466734	267472734	chr1	208615000	208621000	chr1	184420513	184426513	chr1	247169489	247175489
chr1	269041409	269047409	chr1	208625228	208631228	chr1	184439067	184445067	chr1	247309030	247315030
chr1	269469067	269475067	chr1	208632201	208638201	chr1	184442345	184448345	chr1	247310520	247316520
chr1	269472678	269478678	chr1	208642838	208648838	chr1	184448241	184454241	chr1	247449288	247455288
chr1	269483824	269489824	chr1	208677902	208683902	chr1	184454254	184460254	chr1	247458182	247464182
chr1	269490032	269496032	chr1	208688232	208694232	chr1	184581948	184587948	chr1	247879644	247885644
chr1	269503647	269509647	chr1	208700616	208706616	chr1	184855362	184861362	chr1	247998452	248004452
chr1	269506001	269512001	chr1	208705938	208711938	chr1	185180079	185186079	chr1	248006742	248012742
chr1	269541864	269547864	chr1	208708073	208714073	chr1	185195197	185201197	chr1	248182280	248188280
chr1	269567848	269573848	chr1	208714411	208720411	chr1	185199731	185205731	chr1	248226293	248232293
chr1	269758838	269764838	chr1	208715881	208721881	chr1	185213815	185219815	chr1	248231119	248237119
chr1	269762569	269768569	chr1	208762043	208768043	chr1	185215816	185221816	chr1	248231979	248237979
chr1	269964444	269970444	chr1	208766894	208772894	chr1	185218700	185224700	chr1	248233311	248239311
chr1	270351132	270357132	chr1	208780025	208786025	chr1	185661125	185667125	chr1	248247268	248253268
chr1	270351767	270357767	chr1	208782998	208788998	chr1	185700934	185706934	chr1	248263736	248269736
chr1	271219672	271225672	chr1	208792972	208798972	chr1	186514197	186520197	chr1	248265216	248271216
chr1	271223355	271229355	chr1	208795349	208801349	chr1	187662540	187668540	chr1	248586396	248592396
chr1	271233754	271239754	chr1	208821029	208827029	chr1	187738200	187744200	chr1	248689122	248695122
chr1	271301707	271307707	chr1	208823066	208829066	chr1	187742591	187748591	chr1	248716145	248722145
chr1	271304461	271310461	chr1	208825929	208831929	chr1	187961820	187967820	chr1	248726178	248732178
chr1	271314045	271320045	chr1	208829164	208835164	chr1	188049184	188055184	chr1	248750560	248756560
chr1	271318056	271324056	chr1	208830318	208836318	chr1	188050348	188056348	chr1	248762310	248768310
chr1	271320229	271326229	chr1	208832222	208838222	chr1	188230456	188236456	chr1	248763419	248769419
chr1	271325544	271331544	chr1	208878830	208884830	chr1	188231276	188237276	chr1	248819480	248825480
chr1	271454961	271460961	chr1	208880083	208886083	chr1	188236861	188242861	chr1	248837840	248843840
chr1	271606267	271612267	chr1	208882594	208888594	chr1	188241249	188247249	chr1	248847786	248853786
chr1	271609894	271615894	chr1	208887724	208893724	chr1	188271817	188277817	chr1	248894787	248900787
chr1	271615611	271621611	chr1	208898166	208904166	chr1	188274419	188280419	chr1	249079812	249085812
chr1	271619919	271625919	chr1	208903444	208909444	chr1	188277158	188283158	chr1	249084933	249090933
chr1	273086549	273092549	chr1	208908092	208914092	chr1	188525749	188531749	chr1	249087644	249093644
chr1	273584839	273590839	chr1	209356232	209362232	chr1	188527413	188533413	chr1	249169905	249175905
chr1	273588252	273594252	chr1	209424846	209430846	chr1	188536281	188542281	chr1	249376896	249382896
chr1	273591389	273597389	chr1	209458930	209464930	chr1	188539368	188545368	chr1	249647979	249653979
chr1	273805019	273811019	chr1	209522723	209528723	chr1	188564408	188570408	chr1	249995789	250001789
chr1	273807969	273813969	chr1	209524477	209530477	chr1	189632588	189638588	chr1	250405610	250411610
chr1	273815588	273821588	chr1	209525713	209531713	chr1	190001641	190007641	chr1	251612549	251618549
chr1	273826192	273832192	chr1	209891076	209897076	chr1	190018090	190024090	chr1	251615905	251621905
chr1	273836040	273842040	chr1	214051005	214057005	chr1	190020812	190026812	chr1	251759191	251765191
chr1	273842467	273848467	chr1	214085137	214091137	chr1	190021730	190027730	chr1	251763525	251769525
chr1	273845672	273851672	chr1	214086316	214092316	chr1	190024850	190030850	chr1	251765548	251771548
chr1	273847449	273853449	chr1	214215538	214221538	chr1	190145285	190151285	chr1	251769740	251775740
chr1	273850391	273856391	chr1	215717155	215723155	chr1	190193204	190199204	chr1	251774825	251780825
chr1	273859979	273865979	chr1	215718797	215724797	chr1	190194302	190200302	chr1	251782329	251788329
chr1	273864612	273870612	chr1	215719990	215725990	chr1	190490327	190496327	chr1	251785663	251791663
chr1	273892642	273898642	chr1	216270910	216276910	chr1	190493391	190499391	chr1	251787593	251793593
chr1	273896815	273902815	chr1	216271918	216277918	chr1	190495701	190501701	chr1	251990579	251996579
chr1	273900741	273906741	chr1	216498739	216504739	chr1	190511646	190517646	chr1	252001062	252007062
chr1	273911297	273917297	chr1	217218502	217224502	chr1	190523240	190529240	chr1	252007136	252013136
chr1	273914629	273920629	chr1	217583342	217589342	chr1	190525492	190531492	chr1	252011666	252017666
chr1	274113204	274119204	chr1	219254280	219260280	chr1	190526200	190532200	chr1	252015147	252021147
chr1	274115289	274121289	chr1	219331894	219337894	chr1	190527873	190533873	chr1	252020168	252026168
chr1	274136311	274142311	chr1	219364699	219370699	chr1	190539891	190545891	chr1	252023655	252029655
chr1	274141738	274147738	chr1	219407310	219413310	chr1	190548494	190554494	chr1	252030791	252036791
chr1	274265603	274271603	chr1	219414516	219420516	chr1	190570594	190576594	chr1	252034282	252040282
chr1	274316937	274322937	chr1	219416721	219422721	chr1	190575344	190581344	chr1	252041749	252047749
chr1	274318852	274324852	chr1	219512449	219518449	chr1	190577716	190583716	chr1	252044168	252050168
chr1	274320214	274326214	chr1	219865270	219871270	chr1	190585594	190591594	chr1	252055662	252061662
chr2	724801	730801	chr1	219867591	219873591	chr1	190586633	190592633	chr1	252066838	252072838
chr2	726799	732799	chr1	219883172	219889172	chr1	190732996	190738996	chr1	252071197	252077197
chr2	837670	843670	chr1	220483096	220489096	chr1	190743857	190749857	chr1	252095510	252101510
chr2	1318907	1324907	chr1	220484119	220490119	chr1	190744928	190750928	chr1	252096913	252102913
chr2	1331141	1337141	chr1	220498283	220504283	chr1	191397558	191403558	chr1	252135636	252141636
chr2	1358470	1364470	chr1	220505139	220511139	chr1	191399662	191405662	chr1	252167356	252173356
chr2	1390711	1396711	chr1	220506070	220512070	chr1	192076205	192082205	chr1	252177467	252183467
chr2	1394794	1400794	chr1	220710208	220716208	chr1	192513945	192519945	chr1	252178714	252184714
chr2	1405111	1411111	chr1	220729965	220735965	chr1	192514919	192520919	chr1	252181721	252187721
chr2	1437219	1443219	chr1	221001348	221007348	chr1	192721831	192727831	chr1	252403555	252409555
chr2	1461561	1467561	chr1	221002576	221008576	chr1	192722859	192728859	chr1	252417392	252423392
chr2	1662852	1668852	chr1	221244854	221250854	chr1	192723802	192729802	chr1	253712672	253718672
chr2	1998457	2004457	chr1	222624204	222630204	chr1	192851502	192857502	chr1	254216648	254222648
chr2	3758597	3764597	chr1	222626032	222632032	chr1	192960716	192966716	chr1	254228931	254234931
chr2	3765777	3771777	chr1	223551053	223557053	chr1	192983868	192989868	chr1	254251316	254257316
chr2	3781493	3787493	chr1	223699020	223705020	chr1	193346823	193352823	chr1	254261465	254267465
chr2	3793468	3799468	chr1	223751567	223757567	chr1	193347902	193353902	chr1	254266423	254272423
chr2	3807775	3813775	chr1	223755454	223761454	chr1	193405172	193411172	chr1	254348551	254354551
chr2	3839843	3845843	chr1	223783675	223789675	chr1	193437720	193443720	chr1	255000973	255006973
chr2	3872700	3878700	chr1	223792251	223798251	chr1	193440635	193446635	chr1	255001989	255007989
chr2	3874543	3880543	chr1	223799864	223805864	chr1	193443756	193449756	chr1	255230354	255236354
chr2	3877707	3883707	chr1	223809491	223815491	chr1	193475727	193481727	chr1	255231105	255237105
chr2	3883631	3889631	chr1	223816797	223822797	chr1	193477393	193483393	chr1	255234274	255240274
chr2	3886863	3892863	chr1	223817549	223823549	chr1	193528964	193534964	chr1	255277665	255283665
chr2	3887939	3893939	chr1	224914575	224920575	chr1	193531805	193537805	chr1	255278987	255284987
chr2	3908880	3914880	chr1	224919399	224925399	chr1	193541396	193547396	chr1	255314556	255320556
chr2	4010976	4016976	chr1	224937019	224943019	chr1	193543019	193549019	chr1	255316919	255322919
chr2	4014565	4020565	chr1	224941020	224947020	chr1	193545829	193551829	chr1	255362000	255368000
chr2	4162335	4168335	chr1	225054968	225060968	chr1	193614107	193620107	chr1	255389609	255395609
chr2	4220937	4226937	chr1	226234185	226240185	chr1	193667589	193673589	chr1	255419173	255425173
chr2	4768924	4774924	chr1	226434885	226440885	chr1	193674310	193680310	chr1	255425233	255431233
chr2	5230659	5236659	chr1	226436555	226442555	chr1	193675679	193681679	chr1	255709983	255715983
chr2	5370707	5376707	chr1	226848838	226854838	chr1	193676911	193682911	chr1	255812126	255818126
chr2	5381140	5387140	chr1	226851184	226857184	chr1	193679395	193685395	chr1	255812870	255818870
chr2	5439530	5445530	chr1	227995655	228001655	chr1	194413454	194419454	chr1	255818268	255824268
chr2	5444453	5450453	chr1	228204459	228210459	chr1	194845742	194851742	chr1	255866816	255872816
chr2	5805411	5811411	chr1	228793964	228799964	chr1	194859332	194865332	chr1	256178208	256184208
chr2	5846386	5852386	chr1	229313004	229319004	chr1	194868888	194874888	chr1	256187720	256193720
chr2	6343055	6349055	chr1	229500236	229506236	chr1	194872802	194878802	chr1	258062524	258068524
chr2	6810478	6816478	chr1	229517713	229523713	chr1	194876889	194882889	chr1	258064049	258070049
chr2	6905774	6911774	chr1	229852264	229858264	chr1	194878477	194884477	chr1	258082682	258088682
chr2	6909390	6915390	chr1	231210078	231216078	chr1	196731131	196737131	chr1	259234113	259240113
chr2	6911526	6917526	chr1	231684963	231690963	chr1	197184682	197190682	chr1	260419522	260425522
chr2	6954774	6960774	chr1	232734205	232740205	chr1	197291954	197297954	chr1	260423771	260429771
chr2	8455689	8461689	chr1	232736077	232742077	chr1	197293267	197299267	chr1	260425231	260431231
chr2	9289598	9295598	chr1	232742600	232748600	chr1	197624152	197630152	chr1	260644703	260650703
chr2	9453881	9459881	chr1	232743954	232749954	chr1	197725477	197731477	chr1	260645620	260651620
chr2	9467841	9473841	chr1	232745466	232751466	chr1	200645255	200651255	chr1	260648100	260654100
chr2	9481249	9487249	chr1	233065857	233071857	chr1	201282190	201288190	chr1	260924456	260930456
chr2	9483899	9489899	chr1	233104889	233110889	chr1	201594775	201600775	chr1	260927572	260933572
chr2	9487461	9493461	chr1	233106269	233112269	chr1	201603583	201609583	chr1	260930989	260936989
chr2	9498074	9504074	chr1	233107869	233113869	chr1	201628427	201634427	chr1	260936825	260942825
chr2	9501592	9507592	chr1	233121684	233127684	chr1	202771726	202777726	chr1	260978390	260984390
chr2	9508575	9514575	chr1	233500690	233506690	chr1	202948966	202954966	chr1	260987785	260993785
chr2	9519631	9525631	chr1	234112815	234118815	chr1	203602851	203608851	chr1	261262247	261268247
chr2	9521065	9527065	chr1	234113886	234119886	chr1	203611702	203617702	chr1	261276696	261282696
chr2	9525014	9531014	chr1	234171208	234177208	chr1	203633537	203639537	chr1	261283753	261289753
chr2	9899547	9905547	chr1	234172791	234178791	chr1	203636161	203642161	chr1	261285646	261291646
chr2	10863977	10869977	chr1	234180249	234186249	chr1	203642684	203648684	chr1	261590491	261596491
chr2	11916174	11922174	chr1	234193547	234199547	chr1	203645829	203651829	chr1	261636077	261642077
chr2	11921392	11927392	chr1	234197574	234203574	chr1	203653507	203659507	chr1	261637162	261643162
chr2	11927389	11933389	chr1	234198690	234204690	chr1	203666151	203672151	chr1	261638936	261644936
chr2	12179474	12185474	chr1	234232121	234238121	chr1	203668940	203674940	chr1	261644791	261650791
chr2	12240941	12246941	chr1	234233199	234239199	chr1	203924641	203930641	chr1	261652253	261658253
chr2	12481688	12487688	chr1	234233908	234239908	chr1	204417097	204423097	chr1	262225072	262231072
chr2	12993384	12999384	chr1	234243047	234249047	chr1	204480180	204486180	chr1	262229873	262235873
chr2	12994846	13000846	chr1	234245081	234251081	chr1	204485020	204491020	chr1	262421221	262427221
chr2	13010109	13016109	chr1	234679928	234685928	chr1	204573682	204579682	chr1	262426613	262432613
chr2	13022864	13028864	chr1	234985461	234991461	chr1	204590012	204596012	chr1	262435607	262441607
chr2	13024150	13030150	chr1	235011122	235017122	chr1	205799612	205805612	chr1	262441146	262447146
chr2	13118590	13124590	chr1	235030769	235036769	chr1	206465020	206471020	chr1	262445623	262451623
chr2	15215053	15221053	chr1	235033168	235039168	chr1	206468022	206474022	chr1	264930236	264936236
chr2	17013485	17019485	chr1	235042498	235048498	chr1	207571689	207577689	chr1	265039352	265045352
chr2	17088205	17094205	chr1	237089845	237095845	chr1	207924899	207930899	chr1	265040488	265046488
chr2	17101118	17107118	chr1	237092014	237098014	chr1	207936290	207942290	chr1	265239876	265245876
chr2	17307937	17313937	chr1	238674009	238680009	chr1	208062428	208068428	chr1	265605574	265611574
chr2	17337552	17343552	chr1	240645631	240651631	chr1	208072342	208078342	chr1	265618284	265624284
chr2	17348851	17354851	chr1	240839889	240845889	chr1	208092696	208098696	chr1	265623532	265629532
chr2	17378581	17384581	chr1	240850312	240856312	chr1	208111001	208117001	chr1	266031897	266037897
chr2	17380495	17386495	chr1	240851425	240857425	chr1	208122922	208128922	chr1	266072196	266078196
chr2	17428768	17434768	chr1	242157950	242163950	chr1	208124240	208130240	chr1	266077480	266083480
chr2	17714745	17720745	chr1	242327167	242333167	chr1	208125695	208131695	chr1	267383233	267389233
chr2	22570869	22576869	chr1	242330489	242336489	chr1	208128648	208134648	chr1	267466734	267472734
chr2	23051572	23057572	chr1	242331969	242337969	chr1	208132444	208138444	chr1	268069455	268075455
chr2	23053595	23059595	chr1	242346077	242352077	chr1	208155792	208161792	chr1	268071135	268077135
chr2	24629773	24635773	chr1	242349990	242355990	chr1	208167969	208173969	chr1	269041409	269047409
chr2	25406850	25412850	chr1	242366130	242372130	chr1	208429492	208435492	chr1	269469067	269475067
chr2	25408135	25414135	chr1	242367408	242373408	chr1	208431188	208437188	chr1	269472678	269478678
chr2	25907144	25913144	chr1	243150872	243156872	chr1	208433444	208439444	chr1	269475479	269481479
chr2	25931300	25937300	chr1	246288124	246294124	chr1	208444396	208450396	chr1	269483824	269489824
chr2	25963620	25969620	chr1	246334992	246340992	chr1	208470597	208476597	chr1	269490032	269496032
chr2	25980950	25986950	chr1	246335775	246341775	chr1	208481562	208487562	chr1	269503647	269509647
chr2	25982373	25988373	chr1	246345653	246351653	chr1	208500546	208506546	chr1	269506001	269512001
chr2	25987802	25993802	chr1	246349239	246355239	chr1	208502622	208508622	chr1	269518173	269524173
chr2	25990440	25996440	chr1	246370850	246376850	chr1	208503910	208509910	chr1	269567848	269573848
chr2	26343998	26349998	chr1	246383520	246389520	chr1	208535186	208541186	chr1	269758838	269764838
chr2	26350675	26356675	chr1	246384251	246390251	chr1	208547297	208553297	chr1	269762569	269768569
chr2	26358840	26364840	chr1	246398794	246404794	chr1	208560188	208566188	chr1	269770147	269776147
chr2	26360137	26366137	chr1	246450372	246456372	chr1	208562377	208568377	chr1	269964444	269970444
chr2	26417625	26423625	chr1	246458773	246464773	chr1	208564258	208570258	chr1	271219672	271225672
chr2	26419185	26425185	chr1	246486280	246492280	chr1	208570891	208576891	chr1	271223355	271229355
chr2	26878621	26884621	chr1	246487549	246493549	chr1	208574834	208580834	chr1	271233754	271239754
chr2	27217643	27223643	chr1	246512247	246518247	chr1	208579854	208585854	chr1	271301707	271307707
chr2	27220150	27226150	chr1	246516152	246522152	chr1	208582810	208588810	chr1	271304461	271310461
chr2	27221045	27227045	chr1	246961776	246967776	chr1	208610207	208616207	chr1	271314045	271320045
chr2	27741541	27747541	chr1	246963493	246969493	chr1	208615000	208621000	chr1	271318056	271324056
chr2	27747912	27753912	chr1	246965026	246971026	chr1	208625228	208631228	chr1	271320229	271326229
chr2	27932821	27938821	chr1	247156968	247162968	chr1	208632201	208638201	chr1	271325544	271331544
chr2	29902344	29908344	chr1	247160035	247166035	chr1	208642838	208648838	chr1	271454961	271460961
chr2	29988553	29994553	chr1	247162780	247168780	chr1	208677902	208683902	chr1	271606267	271612267
chr2	30350042	30356042	chr1	247164828	247170828	chr1	208688232	208694232	chr1	271609894	271615894
chr2	33113715	33119715	chr1	247169489	247175489	chr1	208700616	208706616	chr1	271615611	271621611
chr2	33116476	33122476	chr1	247212705	247218705	chr1	208705938	208711938	chr1	271619919	271625919
chr2	33150448	33156448	chr1	247309030	247315030	chr1	208708073	208714073	chr1	271628084	271634084
chr2	33360531	33366531	chr1	247310520	247316520	chr1	208714411	208720411	chr1	273086549	273092549
chr2	33370629	33376629	chr1	247418955	247424955	chr1	208715881	208721881	chr1	273584839	273590839
chr2	33372069	33378069	chr1	247421770	247427770	chr1	208762043	208768043	chr1	273588252	273594252
chr2	33373633	33379633	chr1	247449288	247455288	chr1	208766894	208772894	chr1	273591389	273597389
chr2	33393158	33399158	chr1	247717318	247723318	chr1	208780025	208786025	chr1	273603444	273609444
chr2	33415149	33421149	chr1	247879644	247885644	chr1	208782998	208788998	chr1	273805019	273811019
chr2	34027595	34033595	chr1	247994725	248000725	chr1	208792972	208798972	chr1	273807969	273813969
chr2	37305999	37311999	chr1	247998452	248004452	chr1	208795349	208801349	chr1	273815588	273821588
chr2	37308571	37314571	chr1	248006742	248012742	chr1	208821029	208827029	chr1	273826192	273832192
chr2	37310214	37316214	chr1	248182280	248188280	chr1	208823066	208829066	chr1	273836040	273842040
chr2	37311418	37317418	chr1	248226293	248232293	chr1	208825929	208831929	chr1	273842467	273848467
chr2	37344161	37350161	chr1	248233311	248239311	chr1	208829164	208835164	chr1	273845672	273851672
chr2	37346061	37352061	chr1	248247268	248253268	chr1	208830318	208836318	chr1	273847449	273853449
chr2	37348040	37354040	chr1	248263736	248269736	chr1	208832222	208838222	chr1	273850391	273856391
chr2	37350647	37356647	chr1	248265216	248271216	chr1	208878830	208884830	chr1	273859979	273865979
chr2	40708390	40714390	chr1	248689122	248695122	chr1	208880083	208886083	chr1	273864612	273870612
chr2	40709094	40715094	chr1	248726178	248732178	chr1	208882594	208888594	chr1	273892642	273898642
chr2	40709666	40715666	chr1	248733541	248739541	chr1	208887724	208893724	chr1	273896815	273902815
chr2	40711706	40717706	chr1	248750560	248756560	chr1	208898166	208904166	chr1	273900741	273906741
chr2	40712612	40718612	chr1	248762310	248768310	chr1	208903444	208909444	chr1	273911297	273917297
chr2	40714175	40720175	chr1	248763419	248769419	chr1	208908092	208914092	chr1	273914629	273920629
chr2	40715100	40721100	chr1	248815346	248821346	chr1	209356232	209362232	chr1	274113204	274119204
chr2	40827851	40833851	chr1	248819480	248825480	chr1	209424846	209430846	chr1	274115289	274121289
chr2	40830193	40836193	chr1	248829502	248835502	chr1	209458930	209464930	chr1	274136311	274142311
chr2	40836459	40842459	chr1	248837840	248843840	chr1	209522723	209528723	chr2	724801	730801
chr2	40840832	40846832	chr1	248894787	248900787	chr1	209524477	209530477	chr2	726799	732799
chr2	40850057	40856057	chr1	249079812	249085812	chr1	209525713	209531713	chr2	837670	843670
chr2	41426911	41432911	chr1	249084933	249090933	chr1	209891076	209897076	chr2	1318907	1324907
chr2	41431282	41437282	chr1	249087644	249093644	chr1	209896611	209902611	chr2	1331141	1337141
chr2	41444820	41450820	chr1	249116736	249122736	chr1	214085137	214091137	chr2	1358470	1364470
chr2	41454009	41460009	chr1	249169905	249175905	chr1	214086316	214092316	chr2	1390711	1396711
chr2	41459259	41465259	chr1	249376896	249382896	chr1	214094056	214100056	chr2	1394794	1400794
chr2	43071106	43077106	chr1	249574693	249580693	chr1	214215538	214221538	chr2	1405111	1411111
chr2	43073963	43079963	chr1	249644225	249650225	chr1	215717155	215723155	chr2	1437219	1443219
chr2	43086035	43092035	chr1	249644903	249650903	chr1	215718797	215724797	chr2	1461561	1467561
chr2	43100139	43106139	chr1	249647979	249653979	chr1	215719990	215725990	chr2	1662852	1668852
chr2	43112623	43118623	chr1	249995789	250001789	chr1	216270910	216276910	chr2	1666800	1672800
chr2	43114370	43120370	chr1	251298939	251304939	chr1	216271918	216277918	chr2	1667736	1673736
chr2	43146331	43152331	chr1	251612549	251618549	chr1	216498739	216504739	chr2	1990966	1996966
chr2	43188751	43194751	chr1	251615905	251621905	chr1	217218502	217224502	chr2	1998457	2004457
chr2	43197343	43203343	chr1	251759191	251765191	chr1	217583342	217589342	chr2	3746931	3752931
chr2	43199681	43205681	chr1	251763525	251769525	chr1	219254280	219260280	chr2	3758597	3764597
chr2	43230417	43236417	chr1	251765548	251771548	chr1	219331894	219337894	chr2	3765777	3771777
chr2	43255614	43261614	chr1	251769740	251775740	chr1	219364699	219370699	chr2	3781493	3787493
chr2	43260484	43266484	chr1	251774825	251780825	chr1	219407310	219413310	chr2	3807775	3813775
chr2	44619257	44625257	chr1	251782329	251788329	chr1	219414516	219420516	chr2	3834556	3840556
chr2	44861935	44867935	chr1	251785663	251791663	chr1	219416721	219422721	chr2	3839843	3845843
chr2	44880636	44886636	chr1	251787593	251793593	chr1	219512449	219518449	chr2	3872700	3878700
chr2	46041015	46047015	chr1	251990579	251996579	chr1	219865270	219871270	chr2	3874543	3880543
chr2	46198681	46204681	chr1	252001062	252007062	chr1	219867591	219873591	chr2	3877707	3883707
chr2	46387033	46393033	chr1	252007136	252013136	chr1	219883172	219889172	chr2	3883631	3889631
chr2	46809306	46815306	chr1	252011666	252017666	chr1	220498283	220504283	chr2	3886863	3892863
chr2	46817882	46823882	chr1	252015147	252021147	chr1	220505139	220511139	chr2	3887939	3893939
chr2	46822339	46828339	chr1	252020168	252026168	chr1	220710208	220716208	chr2	4146121	4152121
chr2	46824548	46830548	chr1	252023655	252029655	chr1	220729965	220735965	chr2	4162335	4168335
chr2	47361069	47367069	chr1	252030791	252036791	chr1	220759499	220765499	chr2	4220937	4226937
chr2	47362205	47368205	chr1	252034282	252040282	chr1	221001348	221007348	chr2	4768924	4774924
chr2	48317850	48323850	chr1	252040401	252046401	chr1	221002576	221008576	chr2	4771806	4777806
chr2	48465174	48471174	chr1	252041749	252047749	chr1	221244854	221250854	chr2	5133073	5139073
chr2	48469025	48475025	chr1	252044168	252050168	chr1	221877272	221883272	chr2	5230659	5236659
chr2	48488994	48494994	chr1	252055662	252061662	chr1	222624204	222630204	chr2	5370707	5376707
chr2	48541698	48547698	chr1	252066838	252072838	chr1	222626032	222632032	chr2	5381140	5387140
chr2	48542413	48548413	chr1	252071197	252077197	chr1	223551053	223557053	chr2	5439530	5445530
chr2	48543126	48549126	chr1	252096913	252102913	chr1	223699020	223705020	chr2	5444453	5450453
chr2	48553761	48559761	chr1	252120000	252126000	chr1	223751567	223757567	chr2	5805411	5811411
chr2	48562456	48568456	chr1	252121321	252127321	chr1	223755454	223761454	chr2	5846386	5852386
chr2	48566248	48572248	chr1	252123056	252129056	chr1	223792251	223798251	chr2	6343055	6349055
chr2	48567399	48573399	chr1	252135636	252141636	chr1	223799864	223805864	chr2	6810478	6816478
chr2	48568429	48574429	chr1	252167356	252173356	chr1	223816797	223822797	chr2	6905774	6911774
chr2	48574726	48580726	chr1	252177467	252183467	chr1	224917429	224923429	chr2	6909390	6915390
chr2	48593414	48599414	chr1	252178714	252184714	chr1	224919399	224925399	chr2	6911526	6917526
chr2	48599465	48605465	chr1	252181721	252187721	chr1	224937019	224943019	chr2	6954774	6960774
chr2	48603219	48609219	chr1	252403555	252409555	chr1	224941020	224947020	chr2	7730926	7736926
chr2	48604296	48610296	chr1	252417392	252423392	chr1	225054968	225060968	chr2	8455689	8461689
chr2	48605264	48611264	chr1	252737910	252743910	chr1	225668291	225674291	chr2	9289598	9295598
chr2	48606415	48612415	chr1	252739172	252745172	chr1	225669722	225675722	chr2	9308122	9314122
chr2	48607952	48613952	chr1	253712672	253718672	chr1	226328458	226334458	chr2	9453881	9459881
chr2	48612728	48618728	chr1	254216648	254222648	chr1	226434885	226440885	chr2	9467841	9473841
chr2	49140344	49146344	chr1	254228931	254234931	chr1	226436555	226442555	chr2	9481249	9487249
chr2	49149256	49155256	chr1	254237950	254243950	chr1	226848838	226854838	chr2	9483899	9489899
chr2	49160132	49166132	chr1	254239258	254245258	chr1	226851184	226857184	chr2	9487461	9493461
chr2	49163597	49169597	chr1	254241457	254247457	chr1	227995655	228001655	chr2	9498074	9504074
chr2	49195962	49201962	chr1	254247432	254253432	chr1	228204459	228210459	chr2	9501592	9507592
chr2	49205748	49211748	chr1	254251316	254257316	chr1	228555236	228561236	chr2	9508575	9514575
chr2	49208006	49214006	chr1	254258530	254264530	chr1	228589322	228595322	chr2	9519631	9525631
chr2	49897071	49903071	chr1	254261465	254267465	chr1	228590617	228596617	chr2	9521065	9527065
chr2	49901107	49907107	chr1	254266423	254272423	chr1	228793964	228799964	chr2	9525014	9531014
chr2	49918085	49924085	chr1	254326860	254332860	chr1	229313004	229319004	chr2	9868465	9874465
chr2	49942872	49948872	chr1	254740693	254746693	chr1	229500236	229506236	chr2	9894218	9900218
chr2	49963188	49969188	chr1	254746889	254752889	chr1	229517713	229523713	chr2	9899547	9905547
chr2	51523066	51529066	chr1	254749568	254755568	chr1	229852264	229858264	chr2	9916059	9922059
chr2	51526735	51532735	chr1	254751432	254757432	chr1	231261447	231267447	chr2	10863977	10869977
chr2	52269121	52275121	chr1	254752071	254758071	chr1	232734205	232740205	chr2	11916174	11922174
chr2	52315286	52321286	chr1	255000973	255006973	chr1	232736077	232742077	chr2	11921392	11927392
chr2	57868961	57874961	chr1	255001989	255007989	chr1	232742600	232748600	chr2	11927389	11933389
chr2	57870816	57876816	chr1	255229156	255235156	chr1	232743954	232749954	chr2	12179474	12185474
chr2	57881647	57887647	chr1	255230354	255236354	chr1	232745466	232751466	chr2	12240941	12246941
chr2	57922245	57928245	chr1	255231105	255237105	chr1	233065857	233071857	chr2	12613896	12619896
chr2	58868339	58874339	chr1	255234274	255240274	chr1	233104889	233110889	chr2	12993384	12999384
chr2	59393492	59399492	chr1	255277665	255283665	chr1	233106269	233112269	chr2	12994846	13000846
chr2	59523366	59529366	chr1	255278987	255284987	chr1	233107869	233113869	chr2	13010109	13016109
chr2	59529868	59535868	chr1	255314556	255320556	chr1	233121684	233127684	chr2	13022864	13028864
chr2	59534317	59540317	chr1	255316919	255322919	chr1	233637001	233643001	chr2	13024150	13030150
chr2	59741184	59747184	chr1	255362000	255368000	chr1	233637946	233643946	chr2	13118590	13124590
chr2	59747344	59753344	chr1	255389609	255395609	chr1	234112815	234118815	chr2	14746183	14752183
chr2	59751186	59757186	chr1	255419173	255425173	chr1	234113886	234119886	chr2	14747795	14753795
chr2	59752877	59758877	chr1	255425233	255431233	chr1	234171208	234177208	chr2	15215053	15221053
chr2	60286288	60292288	chr1	255709983	255715983	chr1	234172791	234178791	chr2	16621810	16627810
chr2	60684282	60690282	chr1	255812126	255818126	chr1	234180249	234186249	chr2	16673077	16679077
chr2	61244230	61250230	chr1	255812870	255818870	chr1	234193547	234199547	chr2	17013485	17019485
chr2	61245748	61251748	chr1	255818268	255824268	chr1	234197574	234203574	chr2	17088205	17094205
chr2	61249609	61255609	chr1	255866816	255872816	chr1	234232121	234238121	chr2	17101118	17107118
chr2	61263525	61269525	chr1	256178208	256184208	chr1	234233199	234239199	chr2	17307937	17313937
chr2	61276232	61282232	chr1	256187720	256193720	chr1	234233908	234239908	chr2	17337552	17343552
chr2	61328640	61334640	chr1	258062524	258068524	chr1	234243047	234249047	chr2	17348851	17354851
chr2	61330607	61336607	chr1	258064049	258070049	chr1	234245081	234251081	chr2	17389455	17395455
chr2	61342992	61348992	chr1	258082682	258088682	chr1	234679928	234685928	chr2	17428768	17434768
chr2	62356959	62362959	chr1	260423771	260429771	chr1	234848989	234854989	chr2	17714745	17720745
chr2	65222184	65228184	chr1	260425231	260431231	chr1	234925734	234931734	chr2	17816666	17822666
chr2	65282676	65288676	chr1	260644703	260650703	chr1	234927564	234933564	chr2	17818153	17824153
chr2	65285784	65291784	chr1	260645620	260651620	chr1	234985461	234991461	chr2	17901594	17907594
chr2	65294372	65300372	chr1	260648100	260654100	chr1	235011122	235017122	chr2	18755331	18761331
chr2	65865183	65871183	chr1	260924456	260930456	chr1	235030769	235036769	chr2	22570250	22576250
chr2	65880085	65886085	chr1	260927572	260933572	chr1	235033168	235039168	chr2	22570869	22576869
chr2	65892707	65898707	chr1	260930989	260936989	chr1	235042498	235048498	chr2	24629773	24635773
chr2	65897631	65903631	chr1	260936825	260942825	chr1	237089845	237095845	chr2	25392333	25398333
chr2	66614663	66620663	chr1	260978390	260984390	chr1	237092014	237098014	chr2	25406850	25412850
chr2	66894202	66900202	chr1	260987785	260993785	chr1	238674009	238680009	chr2	25408135	25414135
chr2	68814665	68820665	chr1	261262247	261268247	chr1	238906531	238912531	chr2	25907144	25913144
chr2	69084182	69090182	chr1	261276696	261282696	chr1	238907302	238913302	chr2	25931300	25937300
chr2	69184461	69190461	chr1	261283753	261289753	chr1	239064219	239070219	chr2	25963620	25969620
chr2	69812839	69818839	chr1	261285646	261291646	chr1	240645631	240651631	chr2	25980950	25986950
chr2	69816038	69822038	chr1	261590491	261596491	chr1	240839889	240845889	chr2	25982373	25988373
chr2	69989611	69995611	chr1	261610820	261616820	chr1	240850312	240856312	chr2	25987802	25993802
chr2	70715885	70721885	chr1	261638936	261644936	chr1	240851425	240857425	chr2	25990440	25996440
chr2	70923768	70929768	chr1	261644791	261650791	chr1	242157950	242163950	chr2	26343998	26349998
chr2	70925000	70931000	chr1	261652253	261658253	chr1	242327167	242333167	chr2	26358840	26364840
chr2	71381040	71387040	chr1	262225072	262231072	chr1	242330489	242336489	chr2	26360137	26366137
chr2	72586407	72592407	chr1	262229873	262235873	chr1	242331969	242337969	chr2	26410605	26416605
chr2	72718658	72724658	chr1	262421221	262427221	chr1	242346077	242352077	chr2	26417625	26423625
chr2	73054580	73060580	chr1	262435607	262441607	chr1	242349990	242355990	chr2	26419185	26425185
chr2	74032810	74038810	chr1	262441146	262447146	chr1	242352839	242358839	chr2	26878621	26884621
chr2	74653035	74659035	chr1	262445623	262451623	chr1	242366130	242372130	chr2	27217643	27223643
chr2	74656832	74662832	chr1	262513264	262519264	chr1	242367408	242373408	chr2	27220150	27226150
chr2	74738349	74744349	chr1	264220982	264226982	chr1	242370106	242376106	chr2	27221045	27227045
chr2	74792963	74798963	chr1	264226481	264232481	chr1	242372098	242378098	chr2	27747912	27753912
chr2	75681365	75687365	chr1	264228621	264234621	chr1	242374535	242380535	chr2	27932821	27938821
chr2	76089419	76095419	chr1	264930236	264936236	chr1	242375719	242381719	chr2	30350042	30356042
chr2	76099032	76105032	chr1	265036517	265042517	chr1	243150872	243156872	chr2	33101587	33107587
chr2	76524174	76530174	chr1	265039352	265045352	chr1	245016638	245022638	chr2	33104449	33110449
chr2	76668924	76674924	chr1	265040488	265046488	chr1	246334992	246340992	chr2	33105720	33111720
chr2	76844636	76850636	chr1	265605574	265611574	chr1	246335775	246341775	chr2	33113715	33119715
chr2	76846657	76852657	chr1	265618284	265624284	chr1	246345653	246351653	chr2	33116476	33122476
chr2	76847431	76853431	chr1	265623532	265629532	chr1	246349239	246355239	chr2	33123005	33129005
chr2	77254108	77260108	chr1	266031897	266037897	chr1	246370850	246376850	chr2	33124982	33130982
chr2	77576767	77582767	chr1	266072196	266078196	chr1	246383520	246389520	chr2	33127287	33133287
chr2	78220702	78226702	chr1	266077480	266083480	chr1	246398794	246404794	chr2	33134204	33140204
chr2	78243731	78249731	chr1	266906504	266912504	chr1	246450372	246456372	chr2	33143421	33149421
chr2	78245418	78251418	chr1	266907782	266913782	chr1	246458773	246464773	chr2	33145248	33151248
chr2	78249452	78255452	chr1	267383233	267389233	chr1	246486280	246492280	chr2	33150448	33156448
chr2	78255916	78261916	chr1	267466734	267472734	chr1	246487549	246493549	chr2	33370629	33376629
chr2	78503048	78509048	chr1	268069455	268075455	chr1	246512247	246518247	chr2	33372069	33378069
chr2	79667462	79673462	chr1	268071135	268077135	chr1	246961776	246967776	chr2	33373633	33379633
chr2	80387720	80393720	chr1	269041409	269047409	chr1	246963493	246969493	chr2	33379625	33385625
chr2	80822711	80828711	chr1	269469067	269475067	chr1	246965026	246971026	chr2	33393158	33399158
chr2	80831686	80837686	chr1	269472678	269478678	chr1	247109875	247115875	chr2	33400806	33406806
chr2	80833181	80839181	chr1	269475479	269481479	chr1	247156968	247162968	chr2	33415149	33421149
chr2	83218498	83224498	chr1	269483824	269489824	chr1	247160035	247166035	chr2	33456732	33462732
chr2	83442194	83448194	chr1	269490032	269496032	chr1	247162780	247168780	chr2	33462281	33468281
chr2	83603085	83609085	chr1	269503647	269509647	chr1	247164828	247170828	chr2	33463568	33469568
chr2	85237672	85243672	chr1	269506001	269512001	chr1	247169489	247175489	chr2	34027595	34033595
chr2	85670874	85676874	chr1	269758838	269764838	chr1	247212705	247218705	chr2	34828073	34834073
chr2	85671813	85677813	chr1	269762569	269768569	chr1	247309030	247315030	chr2	36988083	36994083
chr2	87510931	87516931	chr1	269770147	269776147	chr1	247310520	247316520	chr2	37005681	37011681
chr2	87523343	87529343	chr1	269964444	269970444	chr1	247418955	247424955	chr2	37011298	37017298
chr2	87524433	87530433	chr1	270351767	270357767	chr1	247421770	247427770	chr2	37022482	37028482
chr2	87560361	87566361	chr1	271219672	271225672	chr1	247449288	247455288	chr2	37308571	37314571
chr2	87561975	87567975	chr1	271223355	271229355	chr1	247879644	247885644	chr2	37310214	37316214
chr2	87569378	87575378	chr1	271233754	271239754	chr1	247994725	248000725	chr2	37311418	37317418
chr2	87578280	87584280	chr1	271304461	271310461	chr1	247998452	248004452	chr2	40708390	40714390
chr2	87581826	87587826	chr1	271314045	271320045	chr1	248006742	248012742	chr2	40709094	40715094
chr2	87604384	87610384	chr1	271318056	271324056	chr1	248182280	248188280	chr2	40709666	40715666
chr2	88543610	88549610	chr1	271320229	271326229	chr1	248226293	248232293	chr2	40711706	40717706
chr2	88550390	88556390	chr1	271325544	271331544	chr1	248231119	248237119	chr2	40712612	40718612
chr2	88556105	88562105	chr1	271454961	271460961	chr1	248231979	248237979	chr2	40714175	40720175
chr2	88557823	88563823	chr1	271606267	271612267	chr1	248233311	248239311	chr2	40715100	40721100
chr2	88563955	88569955	chr1	271609894	271615894	chr1	248247268	248253268	chr2	40827851	40833851
chr2	88568132	88574132	chr1	271615611	271621611	chr1	248263736	248269736	chr2	40830193	40836193
chr2	88571984	88577984	chr1	271619919	271625919	chr1	248265216	248271216	chr2	40836459	40842459
chr2	88576165	88582165	chr1	271628084	271634084	chr1	248689122	248695122	chr2	40840832	40846832
chr2	88583959	88589959	chr1	272734384	272740384	chr1	248716145	248722145	chr2	40850057	40856057
chr2	88587407	88593407	chr1	273086549	273092549	chr1	248726178	248732178	chr2	41454009	41460009
chr2	88588700	88594700	chr1	273584839	273590839	chr1	248750560	248756560	chr2	41652238	41658238
chr2	88610415	88616415	chr1	273588252	273594252	chr1	248762310	248768310	chr2	43071106	43077106
chr2	88614869	88620869	chr1	273591389	273597389	chr1	248763419	248769419	chr2	43073963	43079963
chr2	88618614	88624614	chr1	273603444	273609444	chr1	248785183	248791183	chr2	43121089	43127089
chr2	88622697	88628697	chr1	273805019	273811019	chr1	248829502	248835502	chr2	43260484	43266484
chr2	88631748	88637748	chr1	273807969	273813969	chr1	248837840	248843840	chr2	44619257	44625257
chr2	88633685	88639685	chr1	273815588	273821588	chr1	248847786	248853786	chr2	44861935	44867935
chr2	88635717	88641717	chr1	273826192	273832192	chr1	248894787	248900787	chr2	44880636	44886636
chr2	88637846	88643846	chr1	273836040	273842040	chr1	249083411	249089411	chr2	46041015	46047015
chr2	88638763	88644763	chr1	273842467	273848467	chr1	249084933	249090933	chr2	46100257	46106257
chr2	88640433	88646433	chr1	273845672	273851672	chr1	249087644	249093644	chr2	46303540	46309540
chr2	88644639	88650639	chr1	273847449	273853449	chr1	249116736	249122736	chr2	46348761	46354761
chr2	88647260	88653260	chr1	273850391	273856391	chr1	249169905	249175905	chr2	46387033	46393033
chr2	88656755	88662755	chr1	273859979	273865979	chr1	249574693	249580693	chr2	46809306	46815306
chr2	90375172	90381172	chr1	273864612	273870612	chr1	249644225	249650225	chr2	46817882	46823882
chr2	90770056	90776056	chr1	273871124	273877124	chr1	249644903	249650903	chr2	46822339	46828339
chr2	90779392	90785392	chr1	273892642	273898642	chr1	249806179	249812179	chr2	46824548	46830548
chr2	90785712	90791712	chr1	273896815	273902815	chr1	249808177	249814177	chr2	47665271	47671271
chr2	90787492	90793492	chr1	273900741	273906741	chr1	249809732	249815732	chr2	47814711	47820711
chr2	90794449	90800449	chr1	273911297	273917297	chr1	249844282	249850282	chr2	48317850	48323850
chr2	90795440	90801440	chr1	273914629	273920629	chr1	249995789	250001789	chr2	48469025	48475025
chr2	90796828	90802828	chr1	274113204	274119204	chr1	250405610	250411610	chr2	48553761	48559761
chr2	90833582	90839582	chr1	274115289	274121289	chr1	251298939	251304939	chr2	48562456	48568456
chr2	90846406	90852406	chr1	274136311	274142311	chr1	251612549	251618549	chr2	48567399	48573399
chr2	90849916	90855916	chr1	274141738	274147738	chr1	251615905	251621905	chr2	48568429	48574429
chr2	90893667	90899667	chr1	274265603	274271603	chr1	251759191	251765191	chr2	48574726	48580726
chr2	90895004	90901004	chr1	274316937	274322937	chr1	251763525	251769525	chr2	48593414	48599414
chr2	90897685	90903685	chr1	274318852	274324852	chr1	251765548	251771548	chr2	48603219	48609219
chr2	90899072	90905072	chr1	274320214	274326214	chr1	251769740	251775740	chr2	48604296	48610296
chr2	90904199	90910199	chr2	667306	673306	chr1	251774825	251780825	chr2	48605264	48611264
chr2	90907884	90913884	chr2	724801	730801	chr1	251782329	251788329	chr2	48606415	48612415
chr2	90909138	90915138	chr2	726799	732799	chr1	251785663	251791663	chr2	48607952	48613952
chr2	90910609	90916609	chr2	837670	843670	chr1	251787593	251793593	chr2	48612728	48618728
chr2	90912387	90918387	chr2	1318907	1324907	chr1	251990579	251996579	chr2	49095505	49101505
chr2	90913415	90919415	chr2	1331141	1337141	chr1	252001062	252007062	chr2	49130397	49136397
chr2	91070509	91076509	chr2	1358470	1364470	chr1	252007136	252013136	chr2	49134631	49140631
chr2	91071676	91077676	chr2	1390711	1396711	chr1	252011666	252017666	chr2	49140344	49146344
chr2	91137097	91143097	chr2	1394794	1400794	chr1	252015147	252021147	chr2	49149256	49155256
chr2	91138126	91144126	chr2	1405111	1411111	chr1	252020168	252026168	chr2	49151598	49157598
chr2	91142078	91148078	chr2	1437219	1443219	chr1	252023655	252029655	chr2	49163597	49169597
chr2	91150165	91156165	chr2	1461561	1467561	chr1	252030791	252036791	chr2	49195962	49201962
chr2	91183306	91189306	chr2	1662852	1668852	chr1	252034282	252040282	chr2	49205748	49211748
chr2	91188825	91194825	chr2	1666800	1672800	chr1	252040401	252046401	chr2	49208006	49214006
chr2	91196303	91202303	chr2	1667736	1673736	chr1	252041749	252047749	chr2	49897071	49903071
chr2	91197794	91203794	chr2	1990966	1996966	chr1	252044168	252050168	chr2	49901107	49907107
chr2	91219177	91225177	chr2	1998457	2004457	chr1	252055662	252061662	chr2	49918085	49924085
chr2	91221616	91227616	chr2	3746931	3752931	chr1	252066838	252072838	chr2	49942872	49948872
chr2	91933529	91939529	chr2	3758597	3764597	chr1	252071197	252077197	chr2	49963188	49969188
chr2	92003219	92009219	chr2	3781493	3787493	chr1	252095510	252101510	chr2	51523066	51529066
chr2	92012685	92018685	chr2	3793468	3799468	chr1	252096913	252102913	chr2	51526735	51532735
chr2	92013714	92019714	chr2	3795074	3801074	chr1	252120000	252126000	chr2	52269121	52275121
chr2	92738472	92744472	chr2	3807775	3813775	chr1	252121321	252127321	chr2	52315286	52321286
chr2	93042724	93048724	chr2	3834556	3840556	chr1	252123056	252129056	chr2	57868961	57874961
chr2	96488743	96494743	chr2	3839843	3845843	chr1	252167356	252173356	chr2	57870816	57876816
chr2	96534924	96540924	chr2	3877707	3883707	chr1	252177467	252183467	chr2	57881647	57887647
chr2	96536230	96542230	chr2	3883631	3889631	chr1	252178714	252184714	chr2	57922245	57928245
chr2	96542649	96548649	chr2	3908880	3914880	chr1	252181721	252187721	chr2	58525018	58531018
chr2	96543293	96549293	chr2	4010976	4016976	chr1	252403555	252409555	chr2	58868339	58874339
chr2	96782356	96788356	chr2	4014565	4020565	chr1	252417392	252423392	chr2	58875259	58881259
chr2	96783191	96789191	chr2	4035808	4041808	chr1	252737910	252743910	chr2	59042245	59048245
chr2	96784421	96790421	chr2	4146121	4152121	chr1	252739172	252745172	chr2	59393492	59399492
chr2	96785504	96791504	chr2	4162335	4168335	chr1	253712672	253718672	chr2	59523366	59529366
chr2	97000332	97006332	chr2	4220937	4226937	chr1	254216648	254222648	chr2	59529868	59535868
chr2	97001163	97007163	chr2	4768924	4774924	chr1	254228931	254234931	chr2	59534317	59540317
chr2	97002970	97008970	chr2	4771806	4777806	chr1	254241457	254247457	chr2	59741184	59747184
chr2	97007075	97013075	chr2	5133073	5139073	chr1	254247432	254253432	chr2	59747344	59753344
chr2	97008438	97014438	chr2	5230659	5236659	chr1	254251316	254257316	chr2	59751186	59757186
chr2	97032105	97038105	chr2	5370707	5376707	chr1	254258530	254264530	chr2	59752877	59758877
chr2	98360881	98366881	chr2	5381140	5387140	chr1	254261465	254267465	chr2	60286288	60292288
chr2	98361822	98367822	chr2	5439530	5445530	chr1	254266423	254272423	chr2	60287374	60293374
chr2	98362772	98368772	chr2	5444453	5450453	chr1	254348551	254354551	chr2	60684282	60690282
chr2	98383172	98389172	chr2	5805411	5811411	chr1	254740693	254746693	chr2	61244230	61250230
chr2	98388543	98394543	chr2	5846386	5852386	chr1	254746889	254752889	chr2	61245748	61251748
chr2	98393690	98399690	chr2	6343055	6349055	chr1	254749568	254755568	chr2	61249609	61255609
chr2	98420350	98426350	chr2	6810478	6816478	chr1	254751432	254757432	chr2	61253430	61259430
chr2	98422406	98428406	chr2	6905774	6911774	chr1	254752071	254758071	chr2	61263525	61269525
chr2	98457641	98463641	chr2	6909390	6915390	chr1	255000973	255006973	chr2	61276232	61282232
chr2	99851642	99857642	chr2	6911526	6917526	chr1	255001989	255007989	chr2	61286495	61292495
chr2	99853406	99859406	chr2	6954774	6960774	chr1	255229156	255235156	chr2	61328640	61334640
chr2	99964073	99970073	chr2	8455689	8461689	chr1	255231105	255237105	chr2	61342992	61348992
chr2	100007947	100013947	chr2	9289598	9295598	chr1	255234274	255240274	chr2	62107917	62113917
chr2	102314315	102320315	chr2	9308122	9314122	chr1	255277665	255283665	chr2	62356959	62362959
chr2	102317892	102323892	chr2	9453881	9459881	chr1	255278987	255284987	chr2	65282676	65288676
chr2	102499450	102505450	chr2	9467841	9473841	chr1	255314556	255320556	chr2	65285784	65291784
chr2	102500508	102506508	chr2	9481249	9487249	chr1	255316919	255322919	chr2	65294372	65300372
chr2	102735035	102741035	chr2	9483899	9489899	chr1	255362000	255368000	chr2	65432675	65438675
chr2	102808104	102814104	chr2	9498074	9504074	chr1	255389609	255395609	chr2	65435104	65441104
chr2	102850697	102856697	chr2	9501592	9507592	chr1	255419173	255425173	chr2	65865183	65871183
chr2	102852375	102858375	chr2	9508575	9514575	chr1	255425233	255431233	chr2	65880085	65886085
chr2	102867866	102873866	chr2	9519631	9525631	chr1	255812126	255818126	chr2	65892707	65898707
chr2	102874384	102880384	chr2	9521065	9527065	chr1	255812870	255818870	chr2	65897631	65903631
chr2	102876989	102882989	chr2	9525014	9531014	chr1	255818268	255824268	chr2	66614663	66620663
chr2	102887621	102893621	chr2	9885132	9891132	chr1	256187720	256193720	chr2	66894202	66900202
chr2	102955979	102961979	chr2	9899547	9905547	chr1	256222642	256228642	chr2	68814665	68820665
chr2	102959003	102965003	chr2	9916059	9922059	chr1	257954389	257960389	chr2	69084182	69090182
chr2	102963106	102969106	chr2	10863977	10869977	chr1	257955659	257961659	chr2	69184461	69190461
chr2	103735933	103741933	chr2	11916174	11922174	chr1	258062524	258068524	chr2	69812839	69818839
chr2	105275028	105281028	chr2	11921392	11927392	chr1	258064049	258070049	chr2	69816038	69822038
chr2	105313536	105319536	chr2	11927389	11933389	chr1	258082682	258088682	chr2	69986279	69992279
chr2	105343273	105349273	chr2	12179474	12185474	chr1	260419522	260425522	chr2	69989611	69995611
chr2	105344973	105350973	chr2	12240941	12246941	chr1	260423771	260429771	chr2	70706032	70712032
chr2	105393835	105399835	chr2	12481688	12487688	chr1	260425231	260431231	chr2	70707451	70713451
chr2	105394870	105400870	chr2	12613896	12619896	chr1	260644703	260650703	chr2	70715885	70721885
chr2	105396232	105402232	chr2	12993384	12999384	chr1	260645620	260651620	chr2	70923768	70929768
chr2	105433827	105439827	chr2	12994846	13000846	chr1	260648100	260654100	chr2	70925000	70931000
chr2	105435067	105441067	chr2	13010109	13016109	chr1	260924456	260930456	chr2	71381040	71387040
chr2	105751544	105757544	chr2	13022864	13028864	chr1	260927572	260933572	chr2	72586407	72592407
chr2	105978088	105984088	chr2	13024150	13030150	chr1	260930989	260936989	chr2	72718658	72724658
chr2	105979186	105985186	chr2	13118590	13124590	chr1	260936825	260942825	chr2	73054580	73060580
chr2	106907075	106913075	chr2	14746183	14752183	chr1	260978390	260984390	chr2	74032810	74038810
chr2	107095507	107101507	chr2	14747795	14753795	chr1	260987785	260993785	chr2	74653035	74659035
chr2	107114676	107120676	chr2	14767092	14773092	chr1	261262247	261268247	chr2	74656832	74662832
chr2	107556098	107562098	chr2	15215053	15221053	chr1	261276696	261282696	chr2	74738349	74744349
chr2	108062018	108068018	chr2	16673077	16679077	chr1	261283753	261289753	chr2	74792963	74798963
chr2	108064664	108070664	chr2	16791548	16797548	chr1	261285646	261291646	chr2	75681365	75687365
chr2	108069071	108075071	chr2	16817382	16823382	chr1	261590491	261596491	chr2	76089419	76095419
chr2	108071317	108077317	chr2	17013485	17019485	chr1	261610820	261616820	chr2	76099032	76105032
chr2	108128500	108134500	chr2	17088205	17094205	chr1	261636077	261642077	chr2	76524174	76530174
chr2	108138664	108144664	chr2	17101118	17107118	chr1	261637162	261643162	chr2	76638328	76644328
chr2	108140308	108146308	chr2	17277249	17283249	chr1	261638936	261644936	chr2	76668924	76674924
chr2	108842274	108848274	chr2	17307937	17313937	chr1	261644791	261650791	chr2	76844636	76850636
chr2	108848109	108854109	chr2	17337552	17343552	chr1	261652253	261658253	chr2	76846657	76852657
chr2	108861288	108867288	chr2	17372160	17378160	chr1	262225072	262231072	chr2	76847431	76853431
chr2	108870571	108876571	chr2	17378581	17384581	chr1	262229873	262235873	chr2	77254108	77260108
chr2	112353927	112359927	chr2	17389455	17395455	chr1	262421221	262427221	chr2	77576767	77582767
chr2	112354875	112360875	chr2	17415803	17421803	chr1	262426613	262432613	chr2	77580647	77586647
chr2	113688799	113694799	chr2	17428768	17434768	chr1	262435607	262441607	chr2	78220702	78226702
chr2	113751488	113757488	chr2	17714745	17720745	chr1	262441146	262447146	chr2	78243731	78249731
chr2	114287224	114293224	chr2	17816666	17822666	chr1	262445623	262451623	chr2	78245418	78251418
chr2	114881991	114887991	chr2	17818153	17824153	chr1	262513264	262519264	chr2	78249452	78255452
chr2	114888159	114894159	chr2	17835029	17841029	chr1	264220982	264226982	chr2	78255916	78261916
chr2	114896026	114902026	chr2	17901594	17907594	chr1	264226481	264232481	chr2	78270103	78276103
chr2	114902409	114908409	chr2	23053595	23059595	chr1	264228621	264234621	chr2	78503048	78509048
chr2	114910755	114916755	chr2	24629773	24635773	chr1	264930236	264936236	chr2	79131406	79137406
chr2	114915439	114921439	chr2	25907144	25913144	chr1	265036517	265042517	chr2	79132396	79138396
chr2	115209553	115215553	chr2	25931300	25937300	chr1	265039352	265045352	chr2	79667462	79673462
chr2	115215816	115221816	chr2	25963620	25969620	chr1	265040488	265046488	chr2	80387720	80393720
chr2	115593616	115599616	chr2	25980950	25986950	chr1	265238033	265244033	chr2	80564626	80570626
chr2	117095691	117101691	chr2	25982373	25988373	chr1	265239876	265245876	chr2	80822711	80828711
chr2	117097199	117103199	chr2	25987802	25993802	chr1	265605574	265611574	chr2	80831686	80837686
chr2	117098116	117104116	chr2	25990440	25996440	chr1	265618284	265624284	chr2	80833181	80839181
chr2	117202312	117208312	chr2	26343998	26349998	chr1	265623532	265629532	chr2	81992296	81998296
chr2	117599496	117605496	chr2	26358840	26364840	chr1	266031897	266037897	chr2	83200774	83206774
chr2	117602755	117608755	chr2	26360137	26366137	chr1	266072196	266078196	chr2	83442194	83448194
chr2	117605608	117611608	chr2	26410605	26416605	chr1	266077480	266083480	chr2	83450051	83456051
chr2	117608195	117614195	chr2	26417625	26423625	chr1	266088228	266094228	chr2	83474563	83480563
chr2	117621296	117627296	chr2	26419185	26425185	chr1	266915316	266921316	chr2	83603085	83609085
chr2	117625746	117631746	chr2	26878621	26884621	chr1	267383233	267389233	chr2	85237672	85243672
chr2	117630912	117636912	chr2	27018499	27024499	chr1	267466734	267472734	chr2	85670874	85676874
chr2	117633986	117639986	chr2	27217643	27223643	chr1	268069455	268075455	chr2	85671813	85677813
chr2	117637534	117643534	chr2	27220150	27226150	chr1	268071135	268077135	chr2	87505237	87511237
chr2	117647806	117653806	chr2	27221045	27227045	chr1	269041409	269047409	chr2	87507020	87513020
chr2	117652410	117658410	chr2	27741541	27747541	chr1	269469067	269475067	chr2	87510931	87516931
chr2	117653473	117659473	chr2	27932821	27938821	chr1	269472678	269478678	chr2	87523343	87529343
chr2	117663426	117669426	chr2	30350042	30356042	chr1	269475479	269481479	chr2	87524433	87530433
chr2	117674108	117680108	chr2	33101587	33107587	chr1	269483824	269489824	chr2	87529775	87535775
chr2	117697755	117703755	chr2	33104449	33110449	chr1	269490032	269496032	chr2	87551095	87557095
chr2	117750349	117756349	chr2	33105720	33111720	chr1	269503647	269509647	chr2	87560361	87566361
chr2	117750849	117756849	chr2	33113715	33119715	chr1	269506001	269512001	chr2	87569378	87575378
chr2	117752142	117758142	chr2	33116476	33122476	chr1	269518173	269524173	chr2	87578280	87584280
chr2	117763470	117769470	chr2	33123005	33129005	chr1	269541864	269547864	chr2	87581826	87587826
chr2	117771234	117777234	chr2	33124982	33130982	chr1	269567848	269573848	chr2	87604384	87610384
chr2	117772201	117778201	chr2	33143421	33149421	chr1	269758838	269764838	chr2	88543610	88549610
chr2	117775856	117781856	chr2	33145248	33151248	chr1	269762569	269768569	chr2	88550390	88556390
chr2	117779016	117785016	chr2	33350648	33356648	chr1	269839042	269845042	chr2	88556105	88562105
chr2	117806905	117812905	chr2	33360531	33366531	chr1	269964444	269970444	chr2	88557823	88563823
chr2	117813767	117819767	chr2	33370629	33376629	chr1	270351132	270357132	chr2	88563955	88569955
chr2	117814536	117820536	chr2	33372069	33378069	chr1	270351767	270357767	chr2	88568132	88574132
chr2	117815398	117821398	chr2	33379625	33385625	chr1	271219672	271225672	chr2	88570303	88576303
chr2	119662659	119668659	chr2	33381404	33387404	chr1	271223355	271229355	chr2	88571984	88577984
chr2	119666479	119672479	chr2	33393158	33399158	chr1	271233754	271239754	chr2	88576165	88582165
chr2	119670259	119676259	chr2	33400806	33406806	chr1	271301707	271307707	chr2	88583959	88589959
chr2	119672775	119678775	chr2	33415149	33421149	chr1	271304461	271310461	chr2	88587407	88593407
chr2	119681780	119687780	chr2	33462281	33468281	chr1	271314045	271320045	chr2	88588700	88594700
chr2	119683286	119689286	chr2	33463568	33469568	chr1	271318056	271324056	chr2	88610415	88616415
chr2	119685148	119691148	chr2	34027595	34033595	chr1	271320229	271326229	chr2	88618614	88624614
chr2	120061842	120067842	chr2	34828073	34834073	chr1	271325544	271331544	chr2	88622697	88628697
chr2	120476449	120482449	chr2	36988083	36994083	chr1	271606267	271612267	chr2	88631748	88637748
chr2	120479994	120485994	chr2	37005681	37011681	chr1	271609894	271615894	chr2	88633685	88639685
chr2	120486263	120492263	chr2	37011298	37017298	chr1	271615611	271621611	chr2	88635717	88641717
chr2	120521601	120527601	chr2	37022482	37028482	chr1	271619919	271625919	chr2	88637846	88643846
chr2	120525302	120531302	chr2	37032387	37038387	chr1	271628084	271634084	chr2	88638763	88644763
chr2	120537476	120543476	chr2	40708390	40714390	chr1	272734384	272740384	chr2	88640433	88646433
chr2	120844995	120850995	chr2	40709094	40715094	chr1	273086549	273092549	chr2	88644639	88650639
chr2	120993883	120999883	chr2	40709666	40715666	chr1	273584839	273590839	chr2	88647260	88653260
chr2	121216132	121222132	chr2	40711706	40717706	chr1	273588252	273594252	chr2	88656755	88662755
chr2	121245530	121251530	chr2	40712612	40718612	chr1	273591389	273597389	chr2	88796670	88802670
chr2	121326663	121332663	chr2	40714175	40720175	chr1	273603444	273609444	chr2	88815643	88821643
chr2	121328200	121334200	chr2	40715100	40721100	chr1	273805019	273811019	chr2	90274154	90280154
chr2	121795446	121801446	chr2	40827851	40833851	chr1	273807969	273813969	chr2	90323704	90329704
chr2	121809170	121815170	chr2	40830193	40836193	chr1	273815588	273821588	chr2	90375172	90381172
chr2	121814024	121820024	chr2	40836459	40842459	chr1	273826192	273832192	chr2	90770056	90776056
chr2	121817623	121823623	chr2	40840832	40846832	chr1	273836040	273842040	chr2	90779392	90785392
chr2	122784161	122790161	chr2	40850057	40856057	chr1	273842467	273848467	chr2	90785712	90791712
chr2	124090128	124096128	chr2	41426911	41432911	chr1	273845672	273851672	chr2	90787492	90793492
chr2	125155604	125161604	chr2	41444820	41450820	chr1	273847449	273853449	chr2	90794449	90800449
chr2	125245694	125251694	chr2	41454009	41460009	chr1	273850391	273856391	chr2	90795440	90801440
chr2	125247114	125253114	chr2	43071106	43077106	chr1	273859979	273865979	chr2	90796828	90802828
chr2	125248750	125254750	chr2	43073963	43079963	chr1	273864612	273870612	chr2	90833582	90839582
chr2	125271463	125277463	chr2	43093403	43099403	chr1	273892642	273898642	chr2	90846406	90852406
chr2	125326069	125332069	chr2	43100139	43106139	chr1	273896815	273902815	chr2	90849916	90855916
chr2	125351715	125357715	chr2	43112623	43118623	chr1	273900741	273906741	chr2	90893667	90899667
chr2	125353051	125359051	chr2	43121089	43127089	chr1	273911297	273917297	chr2	90895004	90901004
chr2	125396758	125402758	chr2	43146331	43152331	chr1	273914629	273920629	chr2	90897685	90903685
chr2	126082380	126088380	chr2	43188751	43194751	chr1	274113204	274119204	chr2	90899072	90905072
chr2	127546700	127552700	chr2	43197343	43203343	chr1	274115289	274121289	chr2	90904199	90910199
chr2	127567193	127573193	chr2	43199681	43205681	chr1	274136311	274142311	chr2	90907884	90913884
chr2	127581705	127587705	chr2	43230417	43236417	chr1	274141738	274147738	chr2	90909138	90915138
chr2	127585434	127591434	chr2	43255614	43261614	chr1	274265603	274271603	chr2	90910609	90916609
chr2	127590769	127596769	chr2	43260484	43266484	chr1	274316937	274322937	chr2	90912387	90918387
chr2	127593519	127599519	chr2	44619257	44625257	chr1	274318852	274324852	chr2	90913415	90919415
chr2	127601759	127607759	chr2	44825747	44831747	chr1	274320214	274326214	chr2	91070509	91076509
chr2	127608257	127614257	chr2	44834111	44840111	chr2	667306	673306	chr2	91071676	91077676
chr2	127658879	127664879	chr2	44861935	44867935	chr2	724801	730801	chr2	91137097	91143097
chr2	127660107	127666107	chr2	44880636	44886636	chr2	726799	732799	chr2	91138126	91144126
chr2	127665776	127671776	chr2	46041015	46047015	chr2	837670	843670	chr2	91142078	91148078
chr2	127711534	127717534	chr2	46100257	46106257	chr2	1318907	1324907	chr2	91150165	91156165
chr2	127713067	127719067	chr2	46198681	46204681	chr2	1331141	1337141	chr2	91183306	91189306
chr2	127714557	127720557	chr2	46303540	46309540	chr2	1358470	1364470	chr2	91188825	91194825
chr2	127722143	127728143	chr2	46348761	46354761	chr2	1390711	1396711	chr2	91196303	91202303
chr2	127784386	127790386	chr2	46387033	46393033	chr2	1394794	1400794	chr2	91197794	91203794
chr2	127996234	128002234	chr2	46809306	46815306	chr2	1405111	1411111	chr2	91219177	91225177
chr2	128003141	128009141	chr2	46817882	46823882	chr2	1437219	1443219	chr2	91221616	91227616
chr2	128160132	128166132	chr2	46822339	46828339	chr2	1461561	1467561	chr2	92738472	92744472
chr2	128169101	128175101	chr2	46824548	46830548	chr2	1662852	1668852	chr2	96488743	96494743
chr2	128227438	128233438	chr2	47665271	47671271	chr2	1667736	1673736	chr2	96534924	96540924
chr2	128276159	128282159	chr2	47814711	47820711	chr2	1990966	1996966	chr2	96536230	96542230
chr2	128277819	128283819	chr2	48317850	48323850	chr2	1998457	2004457	chr2	96542649	96548649
chr2	128301558	128307558	chr2	48469025	48475025	chr2	3735829	3741829	chr2	96543293	96549293
chr2	128396264	128402264	chr2	48488994	48494994	chr2	3746931	3752931	chr2	97000332	97006332
chr2	128417697	128423697	chr2	48541698	48547698	chr2	3758597	3764597	chr2	97001163	97007163
chr2	128557600	128563600	chr2	48553761	48559761	chr2	3765777	3771777	chr2	97002970	97008970
chr2	128736667	128742667	chr2	48562456	48568456	chr2	3781493	3787493	chr2	97007075	97013075
chr2	129481466	129487466	chr2	48566248	48572248	chr2	3793468	3799468	chr2	97008438	97014438
chr2	129653461	129659461	chr2	48567399	48573399	chr2	3795074	3801074	chr2	97032105	97038105
chr2	130608725	130614725	chr2	48568429	48574429	chr2	3807775	3813775	chr2	97057125	97063125
chr2	130609844	130615844	chr2	48593414	48599414	chr2	3834556	3840556	chr2	97171433	97177433
chr2	130610893	130616893	chr2	48599465	48605465	chr2	3839843	3845843	chr2	97172350	97178350
chr2	130612749	130618749	chr2	48603219	48609219	chr2	3872700	3878700	chr2	97244664	97250664
chr2	130614249	130620249	chr2	48604296	48610296	chr2	3874543	3880543	chr2	98288012	98294012
chr2	130615141	130621141	chr2	48605264	48611264	chr2	3877707	3883707	chr2	98360881	98366881
chr2	130626454	130632454	chr2	48606415	48612415	chr2	3883631	3889631	chr2	98361822	98367822
chr2	130629665	130635665	chr2	48607952	48613952	chr2	3886863	3892863	chr2	98362772	98368772
chr2	130630854	130636854	chr2	48612728	48618728	chr2	3887939	3893939	chr2	98368363	98374363
chr2	130653547	130659547	chr2	49095505	49101505	chr2	3908880	3914880	chr2	98383172	98389172
chr2	130655455	130661455	chr2	49130397	49136397	chr2	4010976	4016976	chr2	98388543	98394543
chr2	130657188	130663188	chr2	49134631	49140631	chr2	4014565	4020565	chr2	98420350	98426350
chr2	130658910	130664910	chr2	49140344	49146344	chr2	4029101	4035101	chr2	98422406	98428406
chr2	130664893	130670893	chr2	49149256	49155256	chr2	4033133	4039133	chr2	98457641	98463641
chr2	130666576	130672576	chr2	49151598	49157598	chr2	4035808	4041808	chr2	98510847	98516847
chr2	130679029	130685029	chr2	49160132	49166132	chr2	4053738	4059738	chr2	98879095	98885095
chr2	130686160	130692160	chr2	49163597	49169597	chr2	4054798	4060798	chr2	99851642	99857642
chr2	130790915	130796915	chr2	49195962	49201962	chr2	4146121	4152121	chr2	99853406	99859406
chr2	130795709	130801709	chr2	49201242	49207242	chr2	4162335	4168335	chr2	99964073	99970073
chr2	130850749	130856749	chr2	49205748	49211748	chr2	4220937	4226937	chr2	100007947	100013947
chr2	130852437	130858437	chr2	49208006	49214006	chr2	4768924	4774924	chr2	102314315	102320315
chr2	130882407	130888407	chr2	49897071	49903071	chr2	4771806	4777806	chr2	102317892	102323892
chr2	130947139	130953139	chr2	49901107	49907107	chr2	5133073	5139073	chr2	102499450	102505450
chr2	130986657	130992657	chr2	49918085	49924085	chr2	5230659	5236659	chr2	102500508	102506508
chr2	131111900	131117900	chr2	49942872	49948872	chr2	5370707	5376707	chr2	102735035	102741035
chr2	131124613	131130613	chr2	49963188	49969188	chr2	5381140	5387140	chr2	102808104	102814104
chr2	131129865	131135865	chr2	51523066	51529066	chr2	5439530	5445530	chr2	102850697	102856697
chr2	131144394	131150394	chr2	51526735	51532735	chr2	5444453	5450453	chr2	102852375	102858375
chr2	131566392	131572392	chr2	52269121	52275121	chr2	5805411	5811411	chr2	102867866	102873866
chr2	131575550	131581550	chr2	52315286	52321286	chr2	5846386	5852386	chr2	102874384	102880384
chr2	131576414	131582414	chr2	57868961	57874961	chr2	6343055	6349055	chr2	102876989	102882989
chr2	131579514	131585514	chr2	57870816	57876816	chr2	6810478	6816478	chr2	102887621	102893621
chr2	131652416	131658416	chr2	57881647	57887647	chr2	6905774	6911774	chr2	102955979	102961979
chr2	131663073	131669073	chr2	57922245	57928245	chr2	6909390	6915390	chr2	102959003	102965003
chr2	131841495	131847495	chr2	58525018	58531018	chr2	6911526	6917526	chr2	102963106	102969106
chr2	131891743	131897743	chr2	58875259	58881259	chr2	6954774	6960774	chr2	103475404	103481404
chr2	131897836	131903836	chr2	59042245	59048245	chr2	7642297	7648297	chr2	103735933	103741933
chr2	131911521	131917521	chr2	59393492	59399492	chr2	7730926	7736926	chr2	105275028	105281028
chr2	133154430	133160430	chr2	59523366	59529366	chr2	8455689	8461689	chr2	105313536	105319536
chr2	133155138	133161138	chr2	59529868	59535868	chr2	9289598	9295598	chr2	105343273	105349273
chr2	133209568	133215568	chr2	59534317	59540317	chr2	9308122	9314122	chr2	105344973	105350973
chr2	134100314	134106314	chr2	59741184	59747184	chr2	9453881	9459881	chr2	105393835	105399835
chr2	134102749	134108749	chr2	59747344	59753344	chr2	9467841	9473841	chr2	105394870	105400870
chr2	134107191	134113191	chr2	59751186	59757186	chr2	9481249	9487249	chr2	105396232	105402232
chr2	134361857	134367857	chr2	59752877	59758877	chr2	9483899	9489899	chr2	105433827	105439827
chr2	135106963	135112963	chr2	60286288	60292288	chr2	9487461	9493461	chr2	105435067	105441067
chr2	135160334	135166334	chr2	60287374	60293374	chr2	9498074	9504074	chr2	105751544	105757544
chr2	135293500	135299500	chr2	60684282	60690282	chr2	9501592	9507592	chr2	105978088	105984088
chr2	136670011	136676011	chr2	61244230	61250230	chr2	9508575	9514575	chr2	105979186	105985186
chr2	136833776	136839776	chr2	61245748	61251748	chr2	9519631	9525631	chr2	106907075	106913075
chr2	136835048	136841048	chr2	61249609	61255609	chr2	9521065	9527065	chr2	106926512	106932512
chr2	137870986	137876986	chr2	61263525	61269525	chr2	9525014	9531014	chr2	107114676	107120676
chr2	138087960	138093960	chr2	61276232	61282232	chr2	9868465	9874465	chr2	107456321	107462321
chr2	138134795	138140795	chr2	61286495	61292495	chr2	9885132	9891132	chr2	107458739	107464739
chr2	138159226	138165226	chr2	61316098	61322098	chr2	9899547	9905547	chr2	107556098	107562098
chr2	138163747	138169747	chr2	61328640	61334640	chr2	9916059	9922059	chr2	108062018	108068018
chr2	138164933	138170933	chr2	61330607	61336607	chr2	10605546	10611546	chr2	108064664	108070664
chr2	138169106	138175106	chr2	61342992	61348992	chr2	10863977	10869977	chr2	108069071	108075071
chr2	138170249	138176249	chr2	62107917	62113917	chr2	11916174	11922174	chr2	108071317	108077317
chr2	138171544	138177544	chr2	62356959	62362959	chr2	11921392	11927392	chr2	108128500	108134500
chr2	138176569	138182569	chr2	65222184	65228184	chr2	11927389	11933389	chr2	108138664	108144664
chr2	138178443	138184443	chr2	65282676	65288676	chr2	12179474	12185474	chr2	108140308	108146308
chr2	138279843	138285843	chr2	65285784	65291784	chr2	12240941	12246941	chr2	108180965	108186965
chr2	140431818	140437818	chr2	65294372	65300372	chr2	12481688	12487688	chr2	108842274	108848274
chr2	140458970	140464970	chr2	65388167	65394167	chr2	12613896	12619896	chr2	108848109	108854109
chr2	140557564	140563564	chr2	65432675	65438675	chr2	12993384	12999384	chr2	108856154	108862154
chr2	140636526	140642526	chr2	65865183	65871183	chr2	12994846	13000846	chr2	108861288	108867288
chr2	140659943	140665943	chr2	65880085	65886085	chr2	13010109	13016109	chr2	108870571	108876571
chr2	140674530	140680530	chr2	65892707	65898707	chr2	13022864	13028864	chr2	112352987	112358987
chr2	141163446	141169446	chr2	65897631	65903631	chr2	13024150	13030150	chr2	112353927	112359927
chr2	141166026	141172026	chr2	66614663	66620663	chr2	13118590	13124590	chr2	112354875	112360875
chr2	141167744	141173744	chr2	66894202	66900202	chr2	14746183	14752183	chr2	112473277	112479277
chr2	141373025	141379025	chr2	68814665	68820665	chr2	14747795	14753795	chr2	112479414	112485414
chr2	141462845	141468845	chr2	69084182	69090182	chr2	14767092	14773092	chr2	113510527	113516527
chr2	141468545	141474545	chr2	69184461	69190461	chr2	15215053	15221053	chr2	113751488	113757488
chr2	141517204	141523204	chr2	69812839	69818839	chr2	16621810	16627810	chr2	114287224	114293224
chr2	141521400	141527400	chr2	69816038	69822038	chr2	16673077	16679077	chr2	114881991	114887991
chr2	141525502	141531502	chr2	69986279	69992279	chr2	16791548	16797548	chr2	114888159	114894159
chr2	142080085	142086085	chr2	69989611	69995611	chr2	16817382	16823382	chr2	114896026	114902026
chr2	142081267	142087267	chr2	70668125	70674125	chr2	17013485	17019485	chr2	114902409	114908409
chr2	142089146	142095146	chr2	70706032	70712032	chr2	17088205	17094205	chr2	114910755	114916755
chr2	142959020	142965020	chr2	70707451	70713451	chr2	17307937	17313937	chr2	114915439	114921439
chr2	143405905	143411905	chr2	70715885	70721885	chr2	17337552	17343552	chr2	115209553	115215553
chr2	143431916	143437916	chr2	70923768	70929768	chr2	17348851	17354851	chr2	115215816	115221816
chr2	143441739	143447739	chr2	70925000	70931000	chr2	17378581	17384581	chr2	115593616	115599616
chr2	143447626	143453626	chr2	71381040	71387040	chr2	17389455	17395455	chr2	115594758	115600758
chr2	143454436	143460436	chr2	71753751	71759751	chr2	17415803	17421803	chr2	115672540	115678540
chr2	143456478	143462478	chr2	72586407	72592407	chr2	17428768	17434768	chr2	117095691	117101691
chr2	143461049	143467049	chr2	72718658	72724658	chr2	17714745	17720745	chr2	117097199	117103199
chr2	143464367	143470367	chr2	73054580	73060580	chr2	17816666	17822666	chr2	117098116	117104116
chr2	143468685	143474685	chr2	74032810	74038810	chr2	17818153	17824153	chr2	117202312	117208312
chr2	143620914	143626914	chr2	74653035	74659035	chr2	17835029	17841029	chr2	117599496	117605496
chr2	143814227	143820227	chr2	74656832	74662832	chr2	17901594	17907594	chr2	117602755	117608755
chr2	143822659	143828659	chr2	74738349	74744349	chr2	18755331	18761331	chr2	117605608	117611608
chr2	143824371	143830371	chr2	74792963	74798963	chr2	22570869	22576869	chr2	117608195	117614195
chr2	143845811	143851811	chr2	75681365	75687365	chr2	23051572	23057572	chr2	117621296	117627296
chr2	143862202	143868202	chr2	76089419	76095419	chr2	23053595	23059595	chr2	117625746	117631746
chr2	143864321	143870321	chr2	76099032	76105032	chr2	24629773	24635773	chr2	117630912	117636912
chr2	143904105	143910105	chr2	76524174	76530174	chr2	25392333	25398333	chr2	117633986	117639986
chr2	143914454	143920454	chr2	76638328	76644328	chr2	25406850	25412850	chr2	117637534	117643534
chr2	143919122	143925122	chr2	76668924	76674924	chr2	25408135	25414135	chr2	117647806	117653806
chr2	143929428	143935428	chr2	76844636	76850636	chr2	25907144	25913144	chr2	117652410	117658410
chr2	143941943	143947943	chr2	76846657	76852657	chr2	25931300	25937300	chr2	117653473	117659473
chr2	143993622	143999622	chr2	76847431	76853431	chr2	25963620	25969620	chr2	117663426	117669426
chr2	144008753	144014753	chr2	77254108	77260108	chr2	25980950	25986950	chr2	117674108	117680108
chr2	144009548	144015548	chr2	77576767	77582767	chr2	25982373	25988373	chr2	117697755	117703755
chr2	144034364	144040364	chr2	77580647	77586647	chr2	25987802	25993802	chr2	117750349	117756349
chr2	144036121	144042121	chr2	77584681	77590681	chr2	25990440	25996440	chr2	117750849	117756849
chr2	144037917	144043917	chr2	78220702	78226702	chr2	26343998	26349998	chr2	117752142	117758142
chr2	144039391	144045391	chr2	78243731	78249731	chr2	26350675	26356675	chr2	117763470	117769470
chr2	144048316	144054316	chr2	78245418	78251418	chr2	26358840	26364840	chr2	117771234	117777234
chr2	144055039	144061039	chr2	78249452	78255452	chr2	26360137	26366137	chr2	117772201	117778201
chr2	144061135	144067135	chr2	78255916	78261916	chr2	26410605	26416605	chr2	117775856	117781856
chr2	144062382	144068382	chr2	78270103	78276103	chr2	26417625	26423625	chr2	117779016	117785016
chr2	144077442	144083442	chr2	78503048	78509048	chr2	26419185	26425185	chr2	117806905	117812905
chr2	144084923	144090923	chr2	79131406	79137406	chr2	26878621	26884621	chr2	117813767	117819767
chr2	144091870	144097870	chr2	79132396	79138396	chr2	27018499	27024499	chr2	117814536	117820536
chr2	144250308	144256308	chr2	79667462	79673462	chr2	27217643	27223643	chr2	117815398	117821398
chr2	144271727	144277727	chr2	80387720	80393720	chr2	27220150	27226150	chr2	119666479	119672479
chr2	144276562	144282562	chr2	80564626	80570626	chr2	27221045	27227045	chr2	119670259	119676259
chr2	144975028	144981028	chr2	80822711	80828711	chr2	27741541	27747541	chr2	119672775	119678775
chr2	144976134	144982134	chr2	80831686	80837686	chr2	27747912	27753912	chr2	119683286	119689286
chr2	144981441	144987441	chr2	80833181	80839181	chr2	27932821	27938821	chr2	119685148	119691148
chr2	145014682	145020682	chr2	81992296	81998296	chr2	29896806	29902806	chr2	119822868	119828868
chr2	145160733	145166733	chr2	83168456	83174456	chr2	29902344	29908344	chr2	120061842	120067842
chr2	145167747	145173747	chr2	83442194	83448194	chr2	29988553	29994553	chr2	120476449	120482449
chr2	145175961	145181961	chr2	83460248	83466248	chr2	30350042	30356042	chr2	120479994	120485994
chr2	145212694	145218694	chr2	83603085	83609085	chr2	33101587	33107587	chr2	120486263	120492263
[truncated: 14,216 more rows]
