# Supplementary material for: Constructing eRNA-mediated gene regulatory networks to explore the genetic basis of muscle and fat-relevant traits in pigs
Source: Genet Sel Evol. 2024 Apr 9;56:28. doi: 10.1186/s12711-024-00897-4 (PMC11003151; doi:10.1186/s12711-024-00897-4)
Supplement: Supplementary file 12 — Additional file 12: Table S6. The expression activity of detectable eRNAs in different tissues. [file 12711_2024_897_MOESM12_ESM.xlsx]

## Sheet: Sheet1
eRNA ID	Duroc.2W.1.Fat.bam	Duroc.2W.1.Muscle.bam	Duroc.2W.2.Fat.bam	Duroc.2W.2.Muscle.bam	ES.2W.1.Fat.bam	ES.2W.1.Muscle.bam	ES.2W.2.Fat.bam	ES.2W.2.Muscle.bam	Duroc.2W.1.Heart.RNA.bam	Duroc.2W.1.Liver.RNA.bam	Duroc.2W.1.Spleen.RNA.bam	Duroc.2W.2.Heart.RNA.bam	Duroc.2W.2.Liver.RNA.bam	Duroc.2W.2.Spleen.RNA.bam	ES.2W.1.Heart.RNA.bam	ES.2W.1.Liver.RNA.bam	ES.2W.1.Spleen.RNA.bam	ES.2W.2.Heart.RNA.bam	ES.2W.2.Liver.RNA.bam	ES.2W.2.Spleen.RNA.bam
1_47844_53844	5.3175	13.6308	0.919068	24.6388	1.78593	13.6922	4.18541	1.64008	14.4813	5.1282	0	13.5174	10.2061	0.878769	7.47479	4.18246	3.08319	22.5778	0	15.1424
1_66598_72598	0	9.91331	1.83814	0	0	11.2027	0	0	0	0	0	0	0	3.51508	0	0	1.02773	1.73676	0	3.4944
1_85305_91305	0	11.1525	3.67627	0	3.57187	12.4475	0	3.28016	0	6.83761	0	3.37934	3.40202	1.75754	1.8687	8.36491	6.16639	0	0	0
1_191319_197319	9.74875	30.9791	5.51441	37.6066	0	19.916	1.04635	24.6012	0	29.0598	0	2.25289	6.80403	9.66646	0	8.36491	2.05546	1.73676	0	4.6592
1_246720_252720	0	17.3483	0	15.5613	3.57187	17.4265	2.09271	16.4008	0	6.83761	44.9569	0	8.50504	33.3932	0	12.5474	73.9967	3.47351	0	20.9664
1_254144_260144	0	12.3916	0.919068	0	0	7.46848	0	0	0	0	1.49856	0	0	7.03015	0	0	23.6378	0	0	0
1_259092_265092	0	0	0	9.07745	5.3578	14.937	4.18541	1.64008	0	0	0	1.12645	3.40202	0	1.8687	6.27368	0	3.47351	0	0
1_315261_321261	0	0	0	0	0	4.97899	0	0	0	0	8.99137	0	0	15.8178	1.8687	0	0	3.47351	0	2.3296
1_324254_330254	1.7725	11.1525	8.27162	3.89033	1.78593	11.2027	0	0	3.62033	0	17.9827	2.25289	0	36.0295	0	0	14.3882	0	0	16.3072
1_404457_410457	6.20375	40.8924	9.19068	25.9356	1.78593	51.0346	0	70.5234	3.62033	0	2.99712	0	0	7.03015	17.7526	4.18246	2.05546	5.21027	0	11.648
1_424446_430446	38.1087	38.4141	10.1098	23.342	35.7187	51.0346	34.5297	42.6421	21.722	3.4188	1.49856	18.0232	0	0	29.8992	0	9.24958	17.3676	0	0
1_428781_434781	7.97625	37.1749	11.9479	16.8581	17.8593	26.1397	25.1125	22.9611	9.6542	3.4188	1.49856	4.50579	1.70101	5.27261	19.6213	0	2.05546	19.1043	0	3.4944
1_448997_454997	10.635	0	0	0	1.78593	4.97899	3.13906	3.28016	0	0	0	2.25289	3.40202	0	3.7374	0	0	0	5.36958	0
1_498042_504042	0	4.95666	1.83814	0	0	3.73424	1.04635	9.84048	2.41355	5.1282	0	0	0	8.78769	2.80305	4.18246	16.4437	6.94703	10.7392	11.648
1_724660_730660	28.36	33.4574	63.4157	11.671	52.685	32.3634	53.364	6.56032	21.722	18.8034	4.49569	6.75868	13.6081	3.51508	28.9648	2.09123	9.24958	20.8411	13.424	12.8128
1_729487_735487	23.9288	34.6966	34.9246	12.9678	35.7187	6.22374	47.0859	9.84048	8.44743	13.6752	14.9856	5.63224	13.6081	1.75754	16.8183	2.09123	8.22185	15.6308	5.36958	16.3072
1_739157_745157	21.27	0	14.7051	0	21.4312	17.4265	8.37083	6.56032	0	3.4188	10.4899	0	1.70101	1.75754	23.3587	2.09123	14.3882	10.4205	2.68479	10.4832
1_757979_763979	16.8387	7.43498	10.1098	5.18711	33.9327	31.1187	12.5562	4.92024	3.62033	6.83761	0	3.37934	1.70101	5.27261	41.1114	6.27368	21.5824	19.1043	2.68479	12.8128
1_764367_770367	31.0187	6.19582	83.6352	7.78067	55.3639	13.6922	18.8344	0	12.0678	20.5128	5.99425	4.50579	1.70101	12.3028	36.4396	18.821	28.7765	6.94703	0	9.3184
1_771274_777274	5.3175	3.71749	26.653	1.29678	25.896	7.46848	9.41718	4.92024	1.20678	5.1282	2.99712	2.25289	10.2061	4.39384	49.5205	8.36491	9.24958	8.68378	5.36958	17.472
1_775308_781308	7.09	8.67415	26.653	1.29678	15.1804	21.1607	16.7417	14.7607	1.20678	6.83761	2.99712	4.50579	8.50504	0.878769	43.9144	16.7298	12.3328	5.21027	10.7392	1.1648
1_793244_799244	151.549	17.3483	263.773	2.59356	188.416	4.97899	221.827	3.28016	7.24065	3.4188	29.9712	6.75868	0	19.3329	30.8335	4.18246	4.11093	12.1573	5.36958	27.9552
1_798948_804948	78.8762	9.91331	112.126	0	97.3334	12.4475	74.2911	11.4806	7.24065	3.4188	14.9856	2.25289	0	5.27261	39.2427	0	10.2773	10.4205	0	4.6592
1_800835_806835	47.8575	0	56.9822	0	57.1499	16.1817	28.2515	11.4806	7.24065	6.83761	19.4813	2.25289	3.40202	22.848	29.8992	0	19.5269	3.47351	0	9.3184
1_847466_853466	62.9237	9.91331	35.8437	1.29678	34.8257	2.48949	37.6687	0	0	17.094	47.954	4.50579	17.0101	21.0905	22.4244	8.36491	19.5269	17.3676	16.1087	17.472
1_888946_894946	29.2462	8.67415	21.1386	10.3742	18.7523	14.937	15.6953	13.1206	7.24065	18.8034	14.9856	27.0347	6.80403	13.1815	18.687	16.7298	23.6378	29.5249	0	30.2848
1_896546_902546	45.1988	40.8924	64.3348	35.013	23.2171	31.1187	35.576	22.9611	24.1355	27.3504	53.9482	56.3224	13.6081	68.544	39.2427	66.9193	102.773	48.6292	10.7392	44.2624
1_909389_915389	9.74875	2.47833	23.8958	2.59356	5.3578	4.97899	10.4635	4.92024	0	0	5.99425	0	0	10.5452	0.934349	4.18246	8.22185	17.3676	18.7935	25.6256
1_933335_939335	0	0	0.919068	0	0	0	1.04635	3.28016	0	0	0	1.12645	0	0	6.54044	0	15.416	0	5.36958	0
1_956703_962703	6.20375	0	11.0288	5.18711	8.92967	9.95798	3.13906	4.92024	0	0	0	0	0	3.51508	1.8687	18.821	10.2773	15.6308	0	8.1536
1_963496_969496	0	0	1.83814	6.48389	0	4.97899	0	3.28016	0	0	10.4899	0	0	0	0	4.18246	2.05546	5.21027	2.68479	0
1_975880_981880	3.545	0	9.19068	0	1.78593	3.73424	0	0	9.6542	0	0	0	0	3.51508	0	0	4.11093	0	2.68479	11.648
1_988130_994130	5.3175	0	1.83814	0	0	4.97899	0	0	0	0	0	0	6.80403	0	1.8687	0	17.4714	0	0	0
1_997799_1003799	2.65875	0	0	0	1.78593	2.48949	0	0	0	6.83761	0	2.25289	3.40202	0	0	4.18246	0	0	10.7392	4.6592
1_1022246_1028246	0.88625	0	0	0	0	11.2027	0	0	0	3.4188	0	0	0	0	1.8687	0	0	0	0	0
1_1169673_1175673	5.3175	0	1.83814	12.9678	0.892967	68.4611	0	6.56032	7.24065	0	0	0	0	2.63631	0	0	0	1.73676	0	0
1_1171279_1177279	5.3175	0	1.83814	12.9678	0.892967	65.9716	3.13906	3.28016	0	0	0	0	0	4.39384	0	0	0	1.73676	0	2.3296
1_1356321_1362321	11.5212	9.91331	3.67627	3.89033	18.7523	2.48949	16.7417	0	0	0	0	0	0	0.878769	3.7374	0	0	6.94703	0	0
1_1377109_1383109	49.63	13.6308	90.9878	10.3742	25.0031	26.1397	33.4833	3.28016	1.20678	3.4188	0	4.50579	0	0	1.8687	0	0	12.1573	0	0
1_1377938_1383938	56.72	13.6308	94.664	10.3742	31.2538	28.6292	35.576	3.28016	1.20678	3.4188	0	4.50579	0	0	1.8687	0	0	12.1573	0	0
1_1379598_1385598	56.72	12.3916	90.9878	7.78067	31.2538	27.3844	35.576	3.28016	1.20678	0	0	4.50579	0	0	0	0	0	0	0	0
1_1396795_1402795	1.7725	0	3.67627	0	0	0	2.09271	0	0	0	0	0	0	5.27261	0	0	0	6.94703	0	9.3184
1_1457024_1463024	4.43125	11.1525	0.919068	7.78067	0.892967	1.24475	1.04635	8.2004	3.62033	13.6752	0	0	1.70101	1.75754	8.40914	0	3.08319	20.8411	5.36958	4.6592
1_1458124_1464124	2.65875	11.1525	0.919068	7.78067	0.892967	1.24475	1.04635	4.92024	3.62033	6.83761	0	0	1.70101	1.75754	8.40914	0	1.02773	20.8411	5.36958	4.6592
1_1492997_1498997	5.3175	0	5.51441	2.59356	0	2.48949	0	4.92024	1.20678	8.54701	4.49569	2.25289	6.80403	0	0.934349	4.18246	0	0	5.36958	4.6592
1_1542141_1548141	31.0187	7.43498	29.4102	2.59356	20.5382	18.6712	52.3177	6.56032	24.1355	11.9658	0	22.5289	0	5.27261	78.4853	8.36491	2.05546	32.9984	42.9567	10.4832
1_1546509_1552509	17.725	0	22.9767	9.07745	16.9664	42.3214	66.9666	29.5214	39.8236	15.3846	2.99712	9.01158	18.7111	0.878769	64.4701	31.3684	0	43.4189	16.1087	9.3184
1_1552481_1558481	47.8575	109.046	43.1962	63.5421	77.6881	144.391	123.47	157.448	143.606	42.735	2.99712	119.403	57.8343	8.78769	160.708	142.203	2.05546	239.672	102.022	10.4832
1_1555160_1561160	27.4737	94.1765	26.653	55.7615	46.4343	97.0903	48.1323	108.245	100.162	41.0256	8.99137	94.6216	47.6282	7.03015	112.122	62.7368	1.02773	144.151	67.1198	5.824
1_1722746_1728746	0	0	7.35255	2.59356	4.46483	0	5.23177	1.64008	1.20678	52.9914	0	3.37934	51.0303	0.878769	3.7374	60.6456	4.11093	5.21027	32.2175	5.824
1_1726531_1732531	14.18	17.3483	5.51441	2.59356	27.682	11.2027	15.6953	14.7607	1.20678	54.7009	5.99425	0	30.6182	7.90892	12.1465	115.018	33.9151	48.6292	93.9677	10.4832
1_1740394_1746394	1.7725	2.47833	1.83814	1.29678	5.3578	4.97899	2.09271	1.64008	2.41355	13.6752	0	4.50579	11.9071	1.75754	3.7374	12.5474	0	17.3676	21.4783	0
1_1772921_1778921	7.09	4.95666	2.7572	7.78067	3.57187	9.95798	4.18541	13.1206	14.4813	136.752	26.9741	13.5174	54.4323	15.8178	9.34349	25.0947	11.305	10.4205	21.4783	2.3296
1_1805889_1811889	0	0	0	0	5.3578	2.48949	3.13906	4.92024	0	11.9658	41.9597	0	8.50504	83.483	7.47479	12.5474	25.6933	10.4205	0	34.944
1_1837894_1843894	10.635	0	17.4623	0	16.9664	4.97899	6.27812	13.1206	1.20678	1.7094	25.4756	3.37934	0	8.78769	0.934349	2.09123	1.02773	0	0	6.9888
1_1843894_1849894	6.20375	1.23916	37.6818	1.29678	24.1101	9.95798	43.9468	18.0409	1.20678	10.2564	13.4871	4.50579	11.9071	13.1815	5.60609	4.18246	19.5269	1.73676	0	9.3184
1_1848661_1854661	7.09	0	11.0288	0	25.896	29.8739	31.3906	24.6012	0	3.4188	4.49569	6.75868	0	0.878769	1.8687	10.4561	10.2773	10.4205	8.05437	12.8128
1_1884267_1890267	15.0663	33.4574	10.1098	32.4195	8.0367	41.0767	11.5099	22.9611	54.3049	71.7949	35.9655	24.7818	66.3393	30.7569	62.6014	29.2772	12.3328	92.0481	10.7392	8.1536
1_1902553_1908553	30.1325	30.9791	83.6352	16.8581	87.5107	29.8739	107.774	37.7218	73.6133	20.5128	52.4497	14.6438	30.6182	82.6043	33.6366	4.18246	76.0521	62.5232	18.7935	107.162
1_1907559_1913559	0	0	0	0	1.78593	6.22374	2.09271	3.28016	1.20678	0	0	0	8.50504	0.878769	1.8687	4.18246	0	0	2.68479	2.3296
1_1909200_1915200	0	4.95666	0.919068	1.29678	0.892967	6.22374	4.18541	3.28016	1.20678	3.4188	0	1.12645	11.9071	0.878769	3.7374	4.18246	0	0	2.68479	0
1_1919794_1925794	3.545	0	0.919068	0	0	7.46848	2.09271	6.56032	1.20678	0	1.49856	1.12645	13.6081	0	0.934349	4.18246	5.13866	3.47351	2.68479	1.1648
1_2555625_2561625	32.7912	37.1749	41.3581	47.9808	70.5444	39.8319	54.4104	60.683	71.1998	22.2222	41.9597	72.0926	79.9474	37.7871	76.6166	39.7333	39.0538	53.8395	26.8479	24.4608
1_2558067_2564067	23.9288	23.5441	34.0055	33.7162	62.5077	22.4055	47.0859	42.6421	44.6507	10.2564	32.9684	47.3108	39.1232	34.272	52.3236	8.36491	40.0815	34.7351	16.1087	23.296
1_2561857_2567857	27.4737	7.43498	34.0055	24.6388	44.6483	14.937	46.0396	13.1206	7.24065	3.4188	11.9885	22.5289	40.8242	17.5754	22.4244	16.7298	30.8319	27.7881	32.2175	34.944
1_2563355_2569355	27.4737	7.43498	42.2771	25.9356	59.8288	9.95798	46.0396	26.2413	2.41355	10.2564	14.9856	13.5174	56.1333	13.1815	16.8183	25.0947	22.6101	38.2086	18.7935	30.2848
1_2564155_2570155	38.1087	7.43498	34.0055	28.5291	56.2569	9.95798	40.8078	22.9611	2.41355	10.2564	20.9799	7.88513	56.1333	11.424	17.7526	25.0947	23.6378	43.4189	16.1087	13.9776
1_2734359_2740359	2.65875	4.95666	5.51441	6.48389	0	0	0	1.64008	1.20678	1.7094	0	2.25289	0	0	0.934349	0	0	0	0	0
1_2735384_2741384	1.7725	4.95666	5.51441	3.89033	0.892967	0	0	3.28016	1.20678	1.7094	0	2.25289	0	2.63631	0.934349	0	0	1.73676	0	0
1_2806837_2812837	4.43125	0	0.919068	0	1.78593	0	2.09271	0	0	1.7094	0	2.25289	0	10.5452	6.54044	0	4.11093	0	0	0
1_2918378_2924378	14.18	19.8266	44.1153	2.59356	11.6086	41.0767	5.23177	44.2822	12.0678	0	86.9166	6.75868	0	116.876	43.9144	0	47.2756	39.9454	5.36958	27.9552
1_2926272_2932272	40.7675	37.1749	58.8204	5.18711	1.78593	32.3634	13.6026	22.9611	45.8575	0	142.363	15.7703	0	131.815	41.1114	0	133.605	10.4205	0	32.6144
1_2940291_2946291	11.5212	9.91331	20.2195	10.3742	5.3578	3.73424	6.27812	26.2413	24.1355	1.7094	59.9425	6.75868	0	58.8775	23.3587	4.18246	16.4437	3.47351	0	18.6368
1_3398574_3404574	19.4975	2.47833	17.4623	15.5613	13.3945	2.48949	25.1125	0	37.41	59.8291	32.9684	5.63224	23.8141	12.3028	19.6213	33.4596	24.6656	29.5249	45.6414	18.6368
1_3852115_3858115	3.545	0	0	0	0	0	0	0	9.6542	6.83761	0	2.25289	0	0	5.60609	0	0	0	5.36958	4.6592
1_3852904_3858904	3.545	0	0	0	0	0	0	0	9.6542	10.2564	0	2.25289	0	0	5.60609	0	0	0	5.36958	4.6592
1_3985435_3991435	1.7725	13.6308	0	23.342	5.3578	9.95798	0	24.6012	14.4813	0	0	12.3909	0	5.27261	11.2122	0	2.05546	31.2616	16.1087	2.3296
1_3987678_3993678	0	37.1749	1.83814	49.2776	5.3578	9.95798	0	37.7218	60.3388	0	0	41.6785	0	0	24.2931	0	2.05546	48.6292	16.1087	2.3296
1_3989731_3995731	3.545	50.8057	3.67627	77.8067	5.3578	22.4055	2.09271	50.8425	79.6472	0	0	74.3455	0	0	33.6366	0	2.05546	86.8378	0	0
1_4178958_4184958	3.545	0	0	0	0	0	0	6.56032	0	0	0	0	0	0	1.8687	0	2.05546	0	0	0
1_4229534_4235534	10.635	0	10.1098	0	1.78593	4.97899	4.18541	3.28016	4.8271	8.54701	1.49856	1.12645	17.0101	1.75754	0	0	1.02773	0	0	4.6592
1_4240270_4246270	15.9525	24.7833	12.867	27.2323	6.25077	27.3844	6.27812	13.1206	167.742	88.8889	1.49856	45.0579	6.80403	5.27261	17.7526	4.18246	7.19412	29.5249	5.36958	4.6592
1_4245639_4251639	11.5212	39.6532	27.572	41.4969	1.78593	29.8739	6.27812	32.8016	181.016	47.8632	0	134.047	40.8242	1.75754	29.8992	0	0	62.5232	0	2.3296
1_4309551_4315551	0	0	0.919068	0	0	0	2.09271	0	0	0	0	0	0	0	0	16.7298	0	6.94703	0	0
1_4328464_4334464	57.6063	4.95666	36.7627	12.9678	206.275	1.24475	156.953	6.56032	0	54.7009	0	0	23.8141	0	1.8687	4.18246	0	0	42.9567	4.6592
1_4390567_4396567	0	2.47833	0	0	0	4.97899	0	4.92024	4.8271	0	0	0	0	0	1.8687	2.09123	0	0	0	0
1_4391853_4397853	0	2.47833	0	0	0	2.48949	0	4.92024	2.41355	0	0	0	0	0	1.8687	2.09123	0	0	0	0
1_4394932_4400932	0	4.95666	0	0	0	2.48949	0	8.2004	0	0	0	0	0	0	0.934349	0	0	0	0	0
1_4398128_4404128	0	4.95666	0	0	0	0	0	6.56032	0	0	0	0	0	0	2.80305	0	0	0	2.68479	0
1_4428121_4434121	0	2.47833	0.919068	0	0	7.46848	1.04635	6.56032	48.271	0	0	74.3455	0	0	20.5557	0	2.05546	13.8941	0	4.6592
1_4433270_4439270	0.88625	4.95666	2.7572	0	0	0	1.04635	3.28016	0	0	0	5.63224	0	0	0.934349	0	2.05546	0	0	4.6592
1_4472163_4478163	1.7725	0	0	0	0	4.97899	0	0	0	0	0	0	0	0	0	0	6.16639	0	0	0
1_4477328_4483328	8.8625	0	0	0	0	7.46848	0	16.4008	0	0	0	0	0	0	0	2.09123	8.22185	0	0	0
1_4479931_4485931	7.97625	0	0	5.18711	0	4.97899	0	11.4806	0	0	0	0	0	0	0	0	8.22185	0	0	0
1_4482448_4488448	0	0	0	5.18711	0	7.46848	0	14.7607	0	0	0	0	0	0	0	0	0	3.47351	0	0
1_4487564_4493564	3.545	0	0	0	0	9.95798	0	0	0	0	0	0	0	0	0	0	0	3.47351	0	0
1_4495400_4501400	0	7.43498	1.83814	25.9356	1.78593	2.48949	0	13.1206	1.20678	0	1.49856	0	1.70101	4.39384	1.8687	0	6.16639	3.47351	0	0
1_4516978_4522978	2.65875	4.95666	0	0	0	0	0	3.28016	0	0	0	0	0	0	0	0	4.11093	3.47351	0	5.824
1_4518716_4524716	0.88625	4.95666	0.919068	0	0	0	0	3.28016	0	0	0	0	0	0	0	0	2.05546	3.47351	0	0
1_4520436_4526436	0	24.7833	1.83814	0	0.892967	2.48949	0	0	0	0	0	0	0	0	0	0	5.13866	0	0	1.1648
1_4521830_4527830	0	29.7399	1.83814	0	0.892967	2.48949	0	0	0	0	0	0	0	0	0	0	3.08319	3.47351	0	1.1648
1_4523741_4529741	0	24.7833	3.67627	0	0.892967	2.48949	0	0	0	0	0	0	0	0	0	0	5.13866	3.47351	0	1.1648
1_4529536_4535536	0.88625	0	5.51441	3.89033	0	0	0	0	0	13.6752	0	0	0	0	0	0	2.05546	20.8411	5.36958	0
1_4536377_4542377	0.88625	7.43498	0	1.29678	0	2.48949	0	19.681	0	0	0	0	1.70101	0	0	0	6.16639	0	0	0
1_4539249_4545249	3.545	0	0	0	0	2.48949	0	6.56032	0	0	0	0	1.70101	0	0	0	0	0	0	0
1_4540000_4546000	3.545	0	0	0	0	2.48949	0	6.56032	0	0	0	0	0	0	0	0	0	0	0	0
1_4570795_4576795	5.3175	2.47833	5.51441	10.3742	0	4.97899	4.18541	0	1.20678	0	1.49856	0	0	0	0	0	0	0	0	0
1_4582048_4588048	0	0	1.83814	10.3742	0	0	0	0	0	3.4188	0	0	0	0	0	0	8.22185	0	0	0
1_4596778_4602778	3.545	4.95666	0.919068	0	0	8.71323	2.09271	9.84048	14.4813	0	0	7.88513	0	0	0.934349	0	0	10.4205	0	1.1648
1_4610362_4616362	0	7.43498	0	0	0.892967	0	1.04635	0	2.41355	0	1.49856	0	0	0	1.8687	0	0	10.4205	0	0
1_4611093_4617093	0	7.43498	0	0	0	0	1.04635	0	2.41355	0	1.49856	0	0	0	1.8687	0	0	10.4205	0	0
1_4622022_4628022	8.8625	6.19582	1.83814	2.59356	0	0	0	16.4008	191.877	3.4188	0	4.50579	0	0.878769	3.7374	2.09123	6.16639	34.7351	0	4.6592
1_4634166_4640166	7.09	1.23916	3.67627	1.29678	0	4.97899	0	3.28016	0	0	1.49856	1.12645	1.70101	0.878769	1.8687	4.18246	4.11093	0	0	3.4944
1_4639432_4645432	1.7725	0	9.19068	0	0	0	0	0	0	0	0	0	0	0	0	2.09123	2.05546	0	0	4.6592
1_4886576_4892576	204.724	237.919	205.871	180.252	237.529	148.125	228.105	219.771	228.081	237.607	398.618	225.289	256.852	246.934	217.703	202.849	334.013	185.833	354.392	300.518
1_4890422_4896422	249.922	236.68	252.744	186.736	268.783	171.775	279.376	200.09	240.148	227.35	415.102	282.738	199.018	274.176	319.547	315.775	307.292	258.777	279.218	383.219
1_4950325_4956325	5.3175	83.024	10.1098	64.8389	5.3578	49.7899	3.13906	27.8814	240.148	27.3504	82.4209	132.921	0	134.452	127.071	20.9123	102.773	170.202	10.7392	38.4384
1_4958167_4964167	1.7725	1.23916	6.43348	0	7.14373	0	8.37083	3.28016	2.41355	0	2.99712	0	0	0	1.8687	0	0	3.47351	0	0
1_6733343_6739343	25.7012	13.6308	18.3814	38.9033	12.5015	7.46848	7.32447	26.2413	8.44743	1.7094	5.99425	34.9199	5.10303	3.51508	19.6213	4.18246	17.4714	6.94703	8.05437	0
1_6744347_6750347	23.0425	17.3483	14.7051	10.3742	12.5015	19.916	6.27812	3.28016	15.6881	15.3846	10.4899	13.5174	6.80403	4.39384	24.2931	10.4561	0	27.7881	5.36958	1.1648
1_7214640_7220640	45.1988	12.3916	44.1153	41.4969	25.896	4.97899	43.9468	16.4008	376.514	0	17.9827	417.912	17.0101	30.7569	85.9601	8.36491	6.16639	97.2584	0	18.6368
1_7275454_7281454	0	0	0	2.59356	1.78593	7.46848	1.04635	13.1206	0	0	0	0	0	0	0	0	0	6.94703	0	0
1_7276657_7282657	0	0	0	2.59356	1.78593	8.71323	1.04635	13.1206	0	0	0	0	0	0	0	0	0	24.3146	0	0
1_7332305_7338305	1.7725	0	2.7572	2.59356	0	2.48949	0	1.64008	2.41355	3.4188	0	1.12645	6.80403	0	0.934349	8.36491	0	0	32.2175	0
1_7491919_7497919	6.20375	2.47833	1.83814	0	4.46483	2.48949	4.18541	0	4.8271	3.4188	2.99712	2.25289	0	14.0603	6.54044	0	8.22185	10.4205	21.4783	5.824
1_7544623_7550623	10.635	6.19582	2.7572	3.89033	7.14373	1.24475	2.09271	1.64008	3.62033	0	0	6.75868	0	0	10.2778	8.36491	16.4437	5.21027	8.05437	0
1_7701871_7707871	1.7725	0	5.51441	2.59356	30.3609	14.937	9.41718	3.28016	3.62033	1.7094	1.49856	1.12645	3.40202	0.878769	0	0	1.02773	15.6308	0	10.4832
1_7718787_7724787	4.43125	3.71749	0.919068	0	8.92967	8.71323	4.18541	6.56032	3.62033	0	1.49856	12.3909	3.40202	3.51508	1.8687	8.36491	4.11093	5.21027	0	5.824
1_7740227_7746227	5.3175	2.47833	6.43348	0	5.3578	8.71323	3.13906	6.56032	3.62033	0	1.49856	1.12645	0	1.75754	9.34349	2.09123	18.4992	8.68378	10.7392	8.1536
1_7742971_7748971	6.20375	2.47833	2.7572	0	4.46483	4.97899	2.09271	0	1.20678	1.7094	0	0	3.40202	0	3.7374	0	3.08319	12.1573	0	0
1_7747345_7753345	13.2937	3.71749	20.2195	0	16.9664	2.48949	5.23177	11.4806	2.41355	0	1.49856	0	3.40202	0	1.8687	0	0	8.68378	0	9.3184
1_7765958_7771958	6.20375	0	11.9479	0	0	6.22374	0	0	0	1.7094	0	2.25289	0	0.878769	0	0	4.11093	1.73676	0	0
1_7771677_7777677	1.7725	0	0	0	1.78593	1.24475	4.18541	0	2.41355	0	0	0	1.70101	0	1.8687	0	2.05546	0	0	4.6592
1_7773584_7779584	1.7725	0	0	0	1.78593	0	4.18541	0	0	3.4188	0	0	0	0.878769	0	0	0	0	0	4.6592
1_7776955_7782955	0	0	2.7572	0	0	0	0	0	0	3.4188	1.49856	0	0	0.878769	0	0	3.08319	0	0	0
1_7778246_7784246	1.7725	0	2.7572	0	0	0	0	0	0	3.4188	1.49856	0	0	1.75754	0	0	3.08319	1.73676	0	0
1_7796573_7802573	1.7725	1.23916	0.919068	0	4.46483	4.97899	1.04635	3.28016	1.20678	3.4188	0	0	1.70101	0	1.8687	0	0	0	10.7392	0
1_7819196_7825196	3.545	0	0	0	0	7.46848	0	3.28016	0	0	0	1.12645	0	0	0	0	0	1.73676	2.68479	0
1_7827706_7833706	8.8625	4.95666	3.67627	5.18711	0	2.48949	4.18541	16.4008	0	0	0	1.12645	0	2.63631	3.7374	0	0	0	0	0
1_7829418_7835418	14.18	4.95666	3.67627	5.18711	0	2.48949	6.27812	16.4008	0	0	0	5.63224	0	0.878769	3.7374	0	0	3.47351	0	0
1_7842432_7848432	1.7725	0	9.19068	0	0	3.73424	0	3.28016	0	0	0	5.63224	0	0	1.8687	0	2.05546	0	0	0
1_7844054_7850054	1.7725	0	5.51441	0	0	3.73424	0	3.28016	0	0	0	4.50579	0	0	1.8687	0	2.05546	0	0	0
1_7860173_7866173	5.3175	11.1525	0.919068	0	0	2.48949	0	0	0	1.7094	0	0	0	2.63631	1.8687	0	2.05546	3.47351	0	2.3296
1_7872656_7878656	1.7725	0	0	0	0	4.97899	0	9.84048	2.41355	0	0	0	0	0	0	2.09123	0	0	0	4.6592
1_7890280_7896280	0	0	7.35255	3.89033	0	18.6712	7.32447	0	2.41355	6.83761	0	0	0	0	1.8687	0	7.19412	3.47351	10.7392	1.1648
1_7902975_7908975	0	0	0	0	3.57187	2.48949	0	0	1.20678	0	0	0	0	0	0	0	0	0	0	0
1_7912651_7918651	1.7725	0	1.83814	0	0	6.22374	0	8.2004	0	0	2.99712	0	0	0	3.7374	0	2.05546	0	0	2.3296
1_7932460_7938460	1.7725	0	1.83814	0	3.57187	11.2027	12.5562	6.56032	0	0	0	0	0	7.03015	0	0	0	27.7881	0	18.6368
1_7938879_7944879	1.7725	0	5.51441	0	3.57187	0	2.09271	0	0	0	2.99712	0	0	1.75754	1.8687	4.18246	6.16639	6.94703	0	6.9888
1_7958492_7964492	1.7725	0	1.83814	0	0.892967	0	0	1.64008	0	1.7094	0	0	0	0	0.934349	0	0	0	0	2.3296
1_7959615_7965615	1.7725	0	1.83814	0	0.892967	0	0	1.64008	0	1.7094	0	0	0	0	0.934349	0	0	0	0	2.3296
1_7978446_7984446	1.7725	0	0	0	4.46483	7.46848	3.13906	0	21.722	6.83761	0	18.0232	0	0	14.0152	12.5474	1.02773	36.4719	0	16.3072
1_7981049_7987049	2.65875	0	0	5.18711	0.892967	7.46848	6.27812	3.28016	24.1355	6.83761	0	18.0232	0	1.75754	15.8839	0	2.05546	38.2086	0	2.3296
1_8087693_8093693	443.125	148.7	333.622	114.116	300.037	70.9506	429.005	170.568	129.125	128.205	38.9626	292.876	185.41	10.5452	201.819	359.691	67.8303	109.416	351.708	30.2848
1_8091036_8097036	522.001	159.852	383.252	155.613	351.829	92.1113	486.554	170.568	165.328	193.162	38.9626	410.027	321.491	22.848	253.209	424.519	62.6916	203.201	515.48	41.9328
1_8097645_8103645	498.959	138.786	419.095	217.859	290.214	54.7689	538.872	183.689	259.457	99.1453	29.9712	377.36	183.709	20.2117	219.572	190.302	36.9983	224.042	158.403	44.2624
1_8102636_8108636	786.104	485.752	519.274	427.937	528.636	312.432	868.473	257.493	281.179	158.974	32.9684	495.637	171.802	41.3021	253.209	156.842	107.912	293.512	295.327	93.184
1_8117014_8123014	19.4975	4.95666	11.0288	7.78067	8.92967	7.46848	4.18541	0	91.7149	141.88	0	77.7249	170.101	1.75754	4.67175	35.5509	8.22185	3.47351	37.5871	3.4944
1_8198127_8204127	2.65875	0	1.83814	5.18711	4.46483	2.48949	0	0	3.62033	18.8034	0	0	8.50504	0.878769	0	0	4.11093	5.21027	10.7392	0
1_8200348_8206348	2.65875	0	1.83814	0	0.892967	0	2.09271	0	1.20678	25.641	0	0	1.70101	1.75754	0	0	1.02773	0	21.4783	2.3296
1_8335753_8341753	10.635	6.19582	11.0288	23.342	16.0734	9.95798	23.0198	9.84048	62.7523	6.83761	29.9712	52.943	5.10303	9.66646	38.3083	23.0035	11.305	32.9984	21.4783	33.7792
1_8362507_8368507	18.6112	9.91331	14.7051	5.18711	24.1101	4.97899	16.7417	26.2413	7.24065	0	7.49281	9.01158	3.40202	9.66646	20.5557	0	7.19412	13.8941	0	11.648
1_8383011_8389011	19.4975	3.71749	0	1.29678	1.78593	0	24.0661	6.56032	4.8271	3.4188	8.99137	2.25289	6.80403	8.78769	15.8839	0	22.6101	6.94703	0	4.6592
1_8548854_8554854	3.545	2.47833	9.19068	18.1549	17.8593	2.48949	11.5099	0	0	30.7692	11.9885	12.3909	34.0202	5.27261	7.47479	37.6421	6.16639	8.68378	59.0654	17.472
1_9119364_9125364	8.8625	16.1091	6.43348	33.7162	4.46483	18.6712	8.37083	34.4417	14.4813	8.54701	4.49569	1.12645	10.2061	0	7.47479	12.5474	17.4714	13.8941	10.7392	8.1536
1_9121168_9127168	10.635	16.1091	8.27162	31.1227	7.14373	27.3844	14.6489	39.3619	14.4813	29.0598	10.4899	13.5174	18.7111	8.78769	11.2122	12.5474	14.3882	15.6308	8.05437	16.3072
1_9242786_9248786	10.635	0	12.867	0	20.5382	2.48949	23.0198	9.84048	0	13.6752	5.99425	2.25289	11.9071	5.27261	12.1465	12.5474	3.08319	3.47351	5.36958	6.9888
1_9254087_9260087	8.8625	0	7.35255	0	0	0	4.18541	3.28016	7.24065	1.7094	1.49856	4.50579	0	7.90892	0.934349	8.36491	1.02773	0	8.05437	2.3296
1_9257181_9263181	5.3175	0	2.7572	0	4.46483	2.48949	0	0	0	11.9658	8.99137	0	6.80403	6.15138	0.934349	0	5.13866	3.47351	5.36958	0
1_9293192_9299192	0	2.47833	7.35255	0	7.14373	2.48949	4.18541	6.56032	0	0	0	1.12645	3.40202	8.78769	2.80305	0	3.08319	0	5.36958	1.1648
1_9295833_9301833	0	2.47833	7.35255	0	7.14373	4.97899	4.18541	6.56032	0	0	1.49856	1.12645	3.40202	8.78769	3.7374	0	4.11093	0	10.7392	1.1648
1_9308174_9314174	4.43125	8.67415	12.867	1.29678	28.5749	14.937	26.1588	22.9611	6.03388	3.4188	0	3.37934	0	0	12.1465	2.09123	4.11093	32.9984	8.05437	5.824
1_9313827_9319827	3.545	2.47833	5.51441	0	12.5015	9.95798	20.9271	0	2.41355	0	4.49569	3.37934	0	2.63631	2.80305	4.18246	5.13866	0	13.424	2.3296
1_9727513_9733513	15.0663	0	7.35255	1.29678	3.57187	6.22374	16.7417	11.4806	2.41355	1.7094	7.49281	0	3.40202	4.39384	9.34349	0	0	0	5.36958	4.6592
1_9762844_9768844	13.2937	4.95666	7.35255	1.29678	5.3578	9.95798	16.7417	14.7607	0	17.094	97.4065	7.88513	13.6081	56.2412	3.7374	23.0035	54.4698	6.94703	16.1087	32.6144
1_10229839_10235839	140.914	200.745	106.612	86.8841	60.7217	90.8665	93.1255	98.4048	125.505	177.778	145.361	146.438	302.78	197.723	128.006	87.8316	129.494	144.151	123.5	135.117
1_10308668_10314668	71.7862	68.154	66.1729	38.9033	45.5413	65.9716	57.5494	73.8036	67.5794	88.8889	8.99137	95.748	103.762	60.6351	28.9648	39.7333	16.4437	121.573	75.1742	11.648
1_10349456_10355456	23.0425	16.1091	38.6009	40.2001	11.6086	4.97899	2.09271	14.7607	38.6168	25.641	31.4698	38.2992	39.1232	178.39	31.7679	46.007	44.1924	20.8411	0	40.768
1_10351333_10357333	16.8387	16.1091	33.0865	40.2001	9.82263	6.22374	2.09271	11.4806	33.7897	17.094	19.4813	33.7934	39.1232	173.996	33.6366	39.7333	44.1924	20.8411	0	33.7792
1_10369110_10375110	16.8387	0	5.51441	0	1.78593	0	2.09271	0	0	0	0	2.25289	3.40202	0	0	16.7298	4.11093	0	10.7392	3.4944
1_10389852_10395852	3.545	0	9.19068	0	1.78593	0	4.18541	3.28016	1.20678	3.4188	14.9856	4.50579	0	1.75754	0.934349	0	0	0	0	0
1_10553816_10559816	0	0	0	0	0	2.48949	2.09271	0	0	3.4188	0	9.01158	0	7.90892	5.60609	0	6.16639	0	0	0
1_10554758_10560758	0	0	0	0	0	2.48949	2.09271	0	0	3.4188	0	4.50579	0	0.878769	5.60609	0	6.16639	0	0	0
1_10607893_10613893	7.97625	0	0	0	0	2.48949	0	0	0	3.4188	0	0	10.2061	0	3.7374	0	0	0	21.4783	6.9888
1_10609057_10615057	7.97625	0	0	0	0	2.48949	0	0	0	3.4188	0	0	10.2061	1.75754	3.7374	0	0	0	21.4783	6.9888
1_10647334_10653334	1.7725	0	7.35255	0	0	1.24475	10.4635	0	0	0	0	2.25289	10.2061	7.03015	11.2122	8.36491	16.4437	3.47351	0	0
1_10671589_10677589	3.545	0	0.919068	18.1549	0	7.46848	0	0	0	0	2.99712	0	6.80403	1.75754	7.47479	0	2.05546	3.47351	10.7392	22.1312
1_10674509_10680509	1.7725	0	5.51441	22.0452	7.14373	14.937	7.32447	0	2.41355	17.094	2.99712	0	17.0101	3.51508	16.8183	8.36491	14.3882	6.94703	0	44.2624
1_10791707_10797707	0	0	1.83814	0	3.57187	7.46848	0	0	2.41355	0	0	4.50579	3.40202	5.27261	1.8687	0	4.11093	0	10.7392	4.6592
1_10797298_10803298	11.5212	0	3.67627	5.18711	0.892967	11.2027	0	0	0	0	2.99712	2.25289	6.80403	1.75754	3.7374	0	2.05546	0	5.36958	0
1_11038549_11044549	1.7725	2.47833	25.7339	2.59356	0	0	0	0	7.24065	6.83761	71.931	9.01158	6.80403	57.12	9.34349	0	5.13866	0	0	16.3072
1_11354849_11360849	0	0	0.919068	0	1.78593	4.97899	1.04635	0	0	0	0	0	1.70101	0.878769	0.934349	0	0	0	0	0
1_11397502_11403502	0	2.47833	0	0	0	0	0	0	0	0	0	0	1.70101	0	1.8687	0	1.02773	1.73676	0	4.6592
1_11510954_11516954	1.7725	0	8.27162	7.78067	0	7.46848	0	1.64008	4.8271	0	0	1.12645	0	0	0	18.821	0	12.1573	0	3.4944
1_11511813_11517813	1.7725	0	7.35255	7.78067	0	7.46848	0	1.64008	4.8271	0	0	1.12645	0	0	0	18.821	4.11093	15.6308	0	8.1536
1_11512737_11518737	1.7725	0	7.35255	7.78067	0	11.2027	0	1.64008	4.8271	0	0	1.12645	0	0	0	18.821	4.11093	15.6308	0	8.1536
1_11515568_11521568	1.7725	0	0	0	0	4.97899	0	3.28016	0	0	0	0	0	0	1.8687	0	10.2773	10.4205	0	5.824
1_11528363_11534363	7.09	0	3.67627	0	0	0	2.09271	6.56032	0	0	0	2.25289	0	0	1.8687	0	0	0	0	0
1_11530640_11536640	9.74875	0	3.67627	0	9.82263	1.24475	3.13906	6.56032	0	0	0	2.25289	0	0	4.67175	0	0	0	0	0
1_11534689_11540689	4.43125	0	1.83814	0	9.82263	1.24475	1.04635	3.28016	0	0	0	0	0	0	6.54044	0	0	0	0	0
1_12145599_12151599	1.7725	1.23916	3.67627	0	3.57187	6.22374	12.5562	6.56032	1.20678	0	0	2.25289	0	7.03015	0	2.09123	1.02773	3.47351	2.68479	11.648
1_12170416_12176416	3.545	0	0.919068	0	3.57187	0	0	3.28016	2.41355	8.54701	0	2.25289	17.0101	0.878769	0.934349	0	4.11093	1.73676	0	8.1536
1_12172137_12178137	5.3175	0	0.919068	0	3.57187	2.48949	2.09271	3.28016	2.41355	8.54701	0	2.25289	17.0101	0.878769	0.934349	0	4.11093	1.73676	0	8.1536
1_12174203_12180203	5.3175	0	0	0	2.6789	2.48949	2.09271	3.28016	0	6.83761	0	2.25289	6.80403	0	0	0	0	1.73676	5.36958	8.1536
1_12187773_12193773	0.88625	0	0.919068	0	0.892967	2.48949	0	0	0	0	0	0	1.70101	3.51508	1.8687	0	3.08319	0	5.36958	0
1_12193527_12199527	0.88625	0	6.43348	0	5.3578	3.73424	0	3.28016	0	3.4188	1.49856	2.25289	1.70101	2.63631	7.47479	12.5474	4.11093	0	0	1.1648
1_12197185_12203185	3.545	0	5.51441	0	3.57187	12.4475	3.13906	3.28016	0	3.4188	1.49856	2.25289	1.70101	0	4.67175	10.4561	4.11093	3.47351	0	1.1648
1_12217934_12223934	0	1.23916	0	0	0	6.22374	0	3.28016	0	0	0	0	0	0	1.8687	0	0	0	0	0
1_12460675_12466675	10.635	2.47833	11.9479	2.59356	0.892967	9.95798	9.41718	0	13.2745	10.2564	17.9827	13.5174	15.3091	23.7268	13.0809	8.36491	48.3034	0	10.7392	39.6032
1_12490873_12496873	11.5212	19.8266	22.9767	18.1549	11.6086	9.95798	2.09271	0	54.3049	22.2222	44.9569	69.8397	30.6182	55.3624	19.6213	16.7298	57.553	17.3676	5.36958	53.5808
1_13932927_13938927	219.79	180.918	137.86	137.458	71.4373	155.593	75.3375	108.245	294.453	389.744	1201.85	220.784	389.531	1163.49	204.622	301.137	564.224	102.469	182.566	778.086
1_13934788_13940788	257.012	247.833	179.218	217.859	104.477	182.978	92.0791	114.806	352.378	482.051	1512.05	279.359	457.571	1428	253.209	345.053	728.661	135.467	255.055	933.005
1_13953087_13959087	254.354	1030.98	269.287	1139.87	266.997	902.442	256.357	683.913	973.868	215.385	392.623	656.719	147.988	608.108	711.974	179.846	495.366	828.433	153.033	368.077
1_14204318_14210318	15.0663	44.6099	13.786	50.5743	19.6453	47.3004	8.37083	42.6421	3.62033	8.54701	5.99425	24.7818	8.50504	14.9391	42.9801	10.4561	10.2773	12.1573	18.7935	17.472
1_14207462_14213462	5.3175	4.95666	5.51441	5.18711	8.92967	19.916	1.04635	6.56032	0	3.4188	0	11.2645	15.3091	10.5452	18.687	0	6.16639	10.4205	16.1087	5.824
1_15032488_15038488	3.545	2.47833	3.67627	7.78067	4.46483	0	1.04635	6.56032	0	1.7094	1.49856	2.25289	3.40202	0.878769	3.7374	0	1.02773	0	0	2.3296
1_15044957_15050957	3.545	1.23916	0	0	0	0	0	0	0	0	0	1.12645	0	1.75754	0	0	0	0	0	0
1_15112721_15118721	9.74875	0	5.51441	10.3742	8.0367	7.46848	14.6489	0	4.8271	0	0	4.50579	35.7212	5.27261	0	0	4.11093	0	5.36958	5.824
1_15115197_15121197	12.4075	0	11.0288	10.3742	9.82263	2.48949	10.4635	3.28016	7.24065	0	0	4.50579	25.5151	5.27261	0	0	3.08319	3.47351	5.36958	1.1648
1_15130412_15136412	5.3175	4.95666	6.43348	5.18711	26.789	23.6502	7.32447	21.321	0	3.4188	0	3.37934	34.0202	7.90892	3.7374	16.7298	8.22185	0	10.7392	5.824
1_15612353_15618353	7.09	0	3.67627	0	9.82263	0	0	1.64008	0	0	1.49856	4.50579	0	2.63631	1.8687	4.18246	2.05546	0	0	8.1536
1_15630202_15636202	1.7725	0	0.919068	0	0.892967	0	0	0	1.20678	3.4188	0	0	6.80403	0	1.8687	0	0	6.94703	0	1.1648
1_15635412_15641412	0	0	2.7572	0	0	2.48949	0	0	0	0	0	0	0	0	5.60609	0	0	0	0	0
1_15637691_15643691	5.3175	0	0.919068	0	3.57187	4.97899	0	0	0	0	1.49856	0	0	1.75754	3.7374	0	0	0	0	0
1_15641435_15647435	7.09	0	0	0	3.57187	4.97899	1.04635	0	0	0	1.49856	0	0	2.63631	0	0	0	0	0	1.1648
1_15647639_15653639	22.1562	1.23916	5.51441	2.59356	8.92967	0	9.41718	1.64008	31.3762	58.1197	8.99137	9.01158	54.4323	7.03015	12.1465	31.3684	2.05546	10.4205	42.9567	2.3296
1_15656644_15662644	4.43125	3.71749	8.27162	6.48389	2.6789	9.95798	0	0	2.41355	27.3504	5.99425	2.25289	11.9071	1.75754	11.2122	4.18246	5.13866	0	10.7392	0
1_15666419_15672419	7.97625	9.91331	1.83814	12.9678	8.0367	9.95798	1.04635	4.92024	2.41355	3.4188	5.99425	13.5174	20.4121	1.75754	6.54044	12.5474	4.11093	10.4205	34.9023	3.4944
1_15700443_15706443	4.43125	2.47833	4.59534	0	0	12.4475	0	19.681	1.20678	32.4786	0	12.3909	37.4222	0.878769	7.47479	10.4561	9.24958	12.1573	13.424	2.3296
1_15701934_15707934	0.88625	2.47833	8.27162	0	0	12.4475	0	22.9611	0	30.7692	0	10.138	35.7212	0.878769	7.47479	10.4561	8.22185	12.1573	13.424	3.4944
1_15734033_15740033	2.65875	4.95666	15.6242	0	3.57187	2.48949	3.13906	8.2004	0	11.9658	0	0	8.50504	18.4541	3.7374	8.36491	1.02773	6.94703	5.36958	1.1648
1_15738614_15744614	0	0	0	0	0	0	0	3.28016	7.24065	0	0	0	1.70101	22.848	1.8687	0	1.02773	0	0	0
1_15742067_15748067	0	0	1.83814	0	0	4.97899	0	1.64008	7.24065	10.2564	5.99425	0	3.40202	29.8781	1.8687	12.5474	3.08319	0	0	0
1_15748614_15754614	15.9525	17.3483	9.19068	2.59356	8.0367	46.0556	4.18541	45.9222	3.62033	485.47	0	13.5174	343.604	0	30.8335	213.305	0	39.9454	241.631	2.3296
1_16383675_16389675	3.545	1.23916	1.83814	3.89033	0	6.22374	4.18541	4.92024	0	0	1.49856	4.50579	1.70101	0.878769	4.67175	0	7.19412	6.94703	0	1.1648
1_16501069_16507069	4.43125	2.47833	0.919068	0	5.3578	3.73424	0	0	0	8.54701	43.4583	0	3.40202	53.6049	1.8687	0	22.6101	1.73676	5.36958	46.592
1_16678722_16684722	4.43125	17.3483	7.35255	28.5291	2.6789	24.8949	0	52.4826	4.8271	88.8889	2.99712	0	88.4525	18.4541	9.34349	81.5579	47.2756	10.4205	91.2829	5.824
1_16694062_16700062	0	0	0	0	0	11.2027	0	3.28016	0	0	0	0	0	0	0	0	0	0	0	2.3296
1_16697467_16703467	0	0	1.83814	0	0	12.4475	0	1.64008	0	0	0	0	0	0	0	0	0	0	0	2.3296
1_16806424_16812424	5.3175	4.95666	10.1098	5.18711	7.14373	12.4475	2.09271	0	9.6542	3.4188	11.9885	0	0	1.75754	11.2122	2.09123	4.11093	10.4205	0	8.1536
1_17178190_17184190	10.635	9.91331	3.67627	6.48389	5.3578	9.95798	5.23177	3.28016	37.41	6.83761	8.99137	27.0347	0	12.3028	8.40914	0	4.11093	0	0	5.824
1_17252261_17258261	7.09	2.47833	0.919068	7.78067	2.6789	6.22374	0	1.64008	16.8949	0	0	15.7703	0	1.75754	3.7374	0	2.05546	3.47351	0	2.3296
1_17257224_17263224	9.74875	0	0	12.9678	3.57187	7.46848	0	0	2.41355	0	5.99425	15.7703	0	0	0.934349	0	2.05546	3.47351	0	0
1_17261941_17267941	12.4075	4.95666	9.19068	1.29678	3.57187	9.95798	2.09271	3.28016	0	6.83761	0	6.75868	0	6.15138	5.60609	6.27368	9.24958	1.73676	10.7392	2.3296
1_17263068_17269068	12.4075	4.95666	9.19068	1.29678	3.57187	7.46848	4.18541	3.28016	0	6.83761	0	2.25289	0	6.15138	7.47479	6.27368	8.22185	1.73676	10.7392	2.3296
1_17268383_17274383	12.4075	7.43498	5.51441	2.59356	5.3578	11.2027	9.41718	6.56032	21.722	3.4188	0	13.5174	0	1.75754	0	0	0	3.47351	0	0
1_17270708_17276708	11.5212	9.91331	7.35255	2.59356	8.92967	9.95798	5.23177	9.84048	36.2033	3.4188	0	15.7703	0	1.75754	9.34349	0	0	3.47351	0	2.3296
1_17273539_17279539	12.4075	2.47833	11.0288	5.18711	3.57187	0	9.41718	3.28016	34.9965	0	2.99712	20.2761	0	5.27261	11.2122	2.09123	7.19412	0	0	9.3184
1_17275437_17281437	10.635	0	7.35255	14.2646	5.3578	0	7.32447	3.28016	57.9252	0	2.99712	21.4025	0	5.27261	11.2122	2.09123	7.19412	0	0	6.9888
1_17283693_17289693	13.2937	2.47833	5.51441	5.18711	8.0367	9.95798	4.18541	0	24.1355	0	0	6.75868	6.80403	5.27261	7.47479	0	2.05546	0	0	4.6592
1_17664695_17670695	26.5875	11.1525	9.19068	15.5613	41.0765	16.1817	30.3443	26.2413	6.03388	6.83761	53.9482	11.2645	27.2161	44.8172	30.8335	25.0947	43.1647	10.4205	77.8589	65.2288
1_17720443_17726443	33.6775	0	30.3293	25.9356	45.5413	19.916	20.9271	6.56032	9.6542	22.2222	139.366	5.63224	57.8343	64.1501	48.5862	8.36491	58.5807	38.2086	32.2175	83.8656
1_17721777_17727777	54.9475	2.47833	36.7627	12.9678	34.8257	19.916	27.2052	9.84048	9.6542	15.3846	146.859	11.2645	59.5353	63.2714	36.4396	16.7298	55.4975	24.3146	32.2175	97.8432
1_17723214_17729214	52.2887	7.43498	31.2483	5.18711	34.8257	18.6712	27.2052	3.28016	9.6542	10.2564	107.896	13.5174	52.7313	76.4529	29.8992	16.7298	49.3311	29.5249	32.2175	88.5248
1_17850507_17856507	61.1512	4.95666	22.0576	36.3098	39.2905	9.95798	40.8078	34.4417	8.44743	13.6752	143.862	7.88513	45.9272	96.6646	21.49	4.18246	47.2756	3.47351	96.6525	55.9104
1_17921903_17927903	15.0663	12.3916	5.51441	12.9678	17.8593	16.1817	34.5297	4.92024	0	30.7692	32.9684	7.88513	37.4222	53.6049	3.7374	12.5474	58.5807	0	26.8479	44.2624
1_17943178_17949178	11.5212	12.3916	5.51441	10.3742	9.82263	9.95798	16.7417	3.28016	2.41355	47.8632	62.9396	6.75868	13.6081	61.5138	3.7374	16.7298	39.0538	0	10.7392	36.1088
1_18843237_18849237	24.815	12.3916	25.7339	2.59356	19.6453	17.4265	18.8344	13.1206	16.8949	41.0256	38.9626	20.2761	44.2262	37.7871	12.1465	35.5509	22.6101	20.8411	32.2175	60.5696
1_18857962_18863962	24.815	4.95666	23.8958	11.671	19.6453	14.937	24.0661	22.9611	9.6542	23.9316	61.441	6.75868	13.6081	32.5144	11.2122	29.2772	41.1093	6.94703	26.8479	39.6032
1_18858921_18864921	31.905	4.95666	29.4102	11.671	24.1101	19.916	19.8807	19.681	9.6542	30.7692	64.4382	6.75868	8.50504	37.7871	13.0809	29.2772	43.1647	3.47351	26.8479	34.944
1_20273855_20279855	19.4975	1.23916	11.0288	15.5613	20.5382	6.22374	16.7417	9.84048	565.978	18.8034	199.309	1369.76	56.1333	182.784	881.091	31.3684	105.856	288.302	21.4783	145.6
1_20276113_20282113	15.9525	2.47833	5.51441	2.59356	8.92967	0	8.37083	0	651.659	6.83761	232.277	1609.69	37.4222	197.723	1002.56	41.8246	121.272	362.982	24.1631	170.061
1_21063452_21069452	24.815	2.47833	11.9479	6.48389	28.5749	16.1817	16.7417	11.4806	2.41355	0	4.49569	2.25289	0	5.27261	8.40914	0	11.305	3.47351	0	71.0528
1_21064133_21070133	24.815	2.47833	12.867	6.48389	28.5749	13.6922	14.6489	11.4806	2.41355	0	4.49569	4.50579	0	5.27261	10.2778	0	11.305	0	0	62.8992
1_21081165_21087165	4.43125	0	7.35255	15.5613	7.14373	4.97899	2.09271	0	1.20678	0	10.4899	5.63224	0	4.39384	1.8687	0	4.11093	0	5.36958	60.5696
1_21219351_21225351	3.545	0	4.59534	0	4.46483	0	6.27812	1.64008	2.41355	5.1282	20.9799	5.63224	6.80403	8.78769	2.80305	4.18246	2.05546	10.4205	2.68479	11.648
1_21262858_21268858	19.4975	9.91331	14.7051	0	1.78593	4.97899	12.5562	3.28016	24.1355	6.83761	14.9856	11.2645	3.40202	30.7569	11.2122	8.36491	12.3328	0	0	34.944
1_22166440_22172440	26.5875	0	1.83814	0	10.7156	8.71323	4.18541	13.1206	9.6542	17.094	35.9655	4.50579	23.8141	21.9692	16.8183	18.821	16.4437	1.73676	10.7392	6.9888
1_22170129_22176129	17.725	2.47833	11.9479	0	16.0734	9.95798	4.18541	24.6012	7.24065	23.9316	38.9626	2.25289	18.7111	33.3932	14.0152	10.4561	26.721	20.8411	0	15.1424
1_22173142_22179142	15.9525	4.95666	17.4623	0	19.6453	8.71323	10.4635	18.0409	7.24065	18.8034	43.4583	2.25289	28.9171	31.6357	6.54044	8.36491	36.9983	12.1573	0	19.8016
1_22178135_22184135	14.18	4.95666	7.35255	1.29678	26.789	9.95798	15.6953	0	1.20678	6.83761	37.4641	2.25289	34.0202	39.5446	1.8687	8.36491	32.8874	3.47351	0	6.9888
1_22193836_22199836	15.0663	0	8.27162	14.2646	15.1804	13.6922	11.5099	0	0	3.4188	35.9655	10.138	8.50504	31.6357	8.40914	2.09123	31.8597	8.68378	2.68479	15.1424
1_22196352_22202352	8.8625	9.91331	3.67627	2.59356	14.2875	19.916	12.5562	9.84048	0	8.54701	49.4525	9.01158	20.4121	30.7569	10.2778	4.18246	36.9983	3.47351	10.7392	16.3072
1_22439788_22445788	28.36	84.2632	6.43348	51.8711	16.0734	88.377	26.1588	85.2842	14.4813	10.2564	32.9684	6.75868	6.80403	43.9384	31.7679	29.2772	21.5824	27.7881	10.7392	20.9664
1_22477311_22483311	0	0	0.919068	0	0	4.97899	0	6.56032	0	0	8.99137	0	0	0	1.8687	0	4.11093	3.47351	2.68479	2.3296
1_22478257_22484257	0	0	0.919068	0	0	4.97899	0	6.56032	0	0	8.99137	0	0	1.75754	0	0	4.11093	3.47351	2.68479	0
1_22480715_22486715	0	0	0.919068	5.18711	0	7.46848	2.09271	18.0409	0	0	0	0	0	1.75754	3.7374	0	4.11093	0	2.68479	0
1_22484544_22490544	1.7725	1.23916	0	5.18711	3.57187	9.95798	2.09271	13.1206	1.20678	0	0	0	0	0	4.67175	0	0	0	0	0
1_22485574_22491574	1.7725	1.23916	0	5.18711	3.57187	9.95798	0	3.28016	1.20678	0	2.99712	0	0	0	0.934349	0	0	0	0	0
1_22490305_22496305	0	0	5.51441	0	0	4.97899	0	0	0	0	5.99425	0	0	0	0	4.18246	0	0	0	1.1648
1_22497667_22503667	23.0425	19.8266	22.9767	7.78067	3.57187	1.24475	10.4635	3.28016	0	3.4188	0	0	17.0101	0	0	8.36491	2.05546	0	0	6.9888
1_22501414_22507414	19.4975	14.87	21.1386	5.18711	3.57187	16.1817	13.6026	3.28016	0	1.7094	0	0	17.0101	0	1.8687	8.36491	0	0	0	4.6592
1_22503465_22509465	1.7725	7.43498	2.7572	0	0	14.937	3.13906	0	0	1.7094	0	0	0	0	1.8687	8.36491	0	3.47351	0	2.3296
1_22505092_22511092	0	0	0	0	0	4.97899	3.13906	0	0	1.7094	0	0	0	0	1.8687	0	0	3.47351	0	0
1_22521142_22527142	3.545	0	3.67627	0	0	0	1.04635	0	0	0	1.49856	0	0	0	0	0	0	3.47351	5.36958	0
1_22532883_22538883	1.7725	4.95666	0.919068	0	0	3.73424	6.27812	4.92024	1.20678	3.4188	0	3.37934	0	0	0	18.821	2.05546	0	13.424	2.3296
1_22535561_22541561	1.7725	4.95666	0.919068	0	0	3.73424	6.27812	3.28016	1.20678	3.4188	0	3.37934	0	0	0	18.821	2.05546	0	13.424	0
1_22545643_22551643	8.8625	0	0.919068	0	6.25077	12.4475	2.09271	3.28016	0	3.4188	0	1.12645	0	0.878769	0	31.3684	0	10.4205	2.68479	3.4944
1_22552627_22558627	3.545	0	0	0	0	17.4265	0	0	0	0	0	0	0	0	1.8687	0	2.05546	3.47351	0	0
1_22556752_22562752	5.3175	0	3.67627	0	0.892967	0	2.09271	3.28016	0	0	0	0	0	0	0.934349	0	2.05546	0	5.36958	0
1_22559747_22565747	10.635	0	3.67627	0	0.892967	0	2.09271	4.92024	0	0	0	0	0	0	0.934349	0	0	0	5.36958	2.3296
1_22562415_22568415	7.09	0	0	0	0	0	0	1.64008	0	0	0	0	0	0	0	0	0	0	2.68479	3.4944
1_22565549_22571549	6.20375	0	1.83814	0	0	4.97899	0	0	0	0	0	0	0	0	0	0	0	0	0	1.1648
1_22566772_22572772	3.545	0	1.83814	0	0.892967	4.97899	0	0	0	0	0	0	0	0	0	0	0	0	0	0
1_22567697_22573697	1.7725	0	1.83814	0	0.892967	4.97899	0	0	0	0	0	0	0	0	0	0	0	0	0	0
1_22585397_22591397	0	2.47833	0	0	1.78593	2.48949	0	3.28016	0	0	0	0	0	0	0	0	2.05546	0	2.68479	0
1_22595891_22601891	7.09	0	9.19068	0	1.78593	8.71323	0	6.56032	0	0	0	0	0	1.75754	1.8687	0	18.4992	1.73676	0	0
1_22602622_22608622	10.635	0	0	0	3.57187	12.4475	2.09271	0	1.20678	0	0	0	1.70101	0	0	0	1.02773	0	5.36958	0
1_22604696_22610696	8.8625	0	2.7572	0	3.57187	2.48949	4.18541	0	0	0	0	0	3.40202	0	0	0	0	6.94703	0	0
1_22618708_22624708	0.88625	0	3.67627	0	1.78593	4.97899	0	4.92024	1.20678	0	0	0	3.40202	1.75754	8.40914	0	0	0	0	1.1648
1_22619902_22625902	4.43125	0	3.67627	0	1.78593	4.97899	0	3.28016	1.20678	0	0	0	3.40202	1.75754	8.40914	0	0	0	0	1.1648
1_22827755_22833755	3.545	0	1.83814	1.29678	0	1.24475	0	0	0	6.83761	0	0	17.0101	1.75754	8.40914	33.4596	2.05546	1.73676	0	4.6592
1_23768297_23774297	7.09	0	2.7572	0	20.5382	9.95798	2.09271	0	8.44743	8.54701	2.99712	11.2645	20.4121	4.39384	4.67175	0	8.22185	0	0	24.4608
1_23769627_23775627	7.09	0	0.919068	0	0	4.97899	2.09271	0	8.44743	6.83761	2.99712	11.2645	20.4121	3.51508	0	0	6.16639	0	0	25.6256
1_23911760_23917760	1.7725	0	3.67627	5.18711	0	2.48949	0	0	0	0	0	0	1.70101	3.51508	0	0	19.5269	0	0	9.3184
1_23913025_23919025	1.7725	0	3.67627	5.18711	0	2.48949	0	0	0	0	0	0	1.70101	2.63631	0.934349	0	11.305	0	0	9.3184
1_23971612_23977612	0	128.873	0	38.9033	0	49.7899	0	18.0409	2.41355	0	0	11.2645	6.80403	1.75754	1.8687	0	10.2773	1.73676	0	11.648
1_23994218_24000218	0	91.6981	1.83814	46.684	0	57.2584	3.13906	31.1615	8.44743	3.4188	0	20.2761	3.40202	12.3028	1.8687	0	3.08319	6.94703	0	16.3072
1_23995417_24001417	0.88625	83.024	0.919068	44.0905	0	39.8319	3.13906	21.321	7.24065	3.4188	0	11.2645	3.40202	8.78769	7.47479	0	0	6.94703	16.1087	9.3184
1_24090428_24096428	116.985	42.1316	123.155	18.1549	68.7584	7.46848	48.1323	22.9611	77.2336	167.521	266.744	148.691	98.6585	343.599	0	41.8246	47.2756	15.6308	18.7935	27.9552
1_24156932_24162932	60.265	9.91331	62.4966	54.4647	32.1468	2.48949	9.41718	0	14.4813	47.8632	122.882	77.7249	34.0202	144.997	7.47479	16.7298	32.8874	3.47351	0	13.9776
1_24179126_24185126	60.265	28.5008	65.2539	20.7484	37.5046	12.4475	14.6489	0	41.0304	54.7009	82.4209	92.3687	40.8242	166.966	10.2778	0	34.9429	13.8941	5.36958	20.9664
1_24200940_24206940	57.6063	7.43498	48.7106	18.1549	10.7156	8.71323	12.5562	9.84048	26.5491	58.1197	86.9166	56.3224	17.0101	173.117	5.60609	0	30.8319	10.4205	5.36958	11.648
1_24243033_24249033	53.175	29.7399	51.4678	18.1549	21.4312	2.48949	25.1125	0	14.4813	13.6752	76.4267	76.5984	35.7212	82.6043	28.0305	4.18246	32.8874	20.8411	16.1087	6.9888
1_24244513_24250513	38.995	17.3483	55.1441	25.9356	23.2171	2.48949	10.4635	0	20.5152	11.9658	59.9425	61.9546	56.1333	93.1495	20.5557	4.18246	26.721	24.3146	10.7392	6.9888
1_24657951_24663951	3.545	0	0	0	0	4.97899	2.09271	0	2.41355	0	2.99712	9.01158	0	1.75754	9.34349	0	0	3.47351	0	4.6592
1_24715955_24721955	0	4.95666	0	2.59356	0	7.46848	2.09271	0	8.44743	0	2.99712	9.01158	0	5.27261	1.8687	0	2.05546	0	0	0
1_24717191_24723191	3.545	4.95666	0	0	0	8.71323	2.09271	0	7.24065	0	8.99137	11.2645	0	5.27261	5.60609	0	4.11093	0	0	0
1_24734789_24740789	5.3175	12.3916	1.83814	2.59356	1.78593	0	2.09271	0	2.41355	0	5.99425	9.01158	6.80403	16.6966	5.60609	0	4.11093	8.68378	0	8.1536
1_24792553_24798553	3.545	0	10.1098	0	0	9.95798	2.09271	0	4.8271	0	5.99425	15.7703	0	7.90892	9.34349	0	10.2773	6.94703	0	9.3184
1_24804397_24810397	5.3175	2.47833	3.67627	0	1.78593	2.48949	9.41718	3.28016	4.8271	10.2564	11.9885	9.01158	0	24.6055	1.8687	0	4.11093	0	0	5.824
1_24807868_24813868	7.09	3.71749	3.67627	2.59356	1.78593	1.24475	3.13906	6.56032	16.8949	6.83761	8.99137	7.88513	10.2061	31.6357	0	0	16.4437	5.21027	0	30.2848
1_24811294_24817294	7.09	0	11.0288	2.59356	0	3.73424	2.09271	6.56032	13.2745	0	5.99425	5.63224	17.0101	31.6357	0	0	20.5546	5.21027	0	23.296
1_24834080_24840080	22.1562	0	0	2.59356	0	3.73424	2.09271	0	2.41355	6.83761	11.9885	0	0	28.1206	3.7374	0	8.22185	1.73676	0	11.648
1_24834980_24840980	5.3175	0	1.83814	2.59356	3.57187	3.73424	4.18541	0	0	3.4188	17.9827	2.25289	0	33.3932	3.7374	0	16.4437	1.73676	0	11.648
1_24882290_24888290	0	2.47833	5.51441	0	0	0	2.09271	3.28016	0	0	0	13.5174	0	0	0	0	7.19412	6.94703	0	0
1_24946695_24952695	0	0	7.35255	0	1.78593	2.48949	0	0	3.62033	3.4188	26.9741	4.50579	0	4.39384	0	4.18246	0	0	0	4.6592
1_24948178_24954178	1.7725	0	8.27162	0	2.6789	4.97899	2.09271	1.64008	2.41355	6.83761	23.977	11.2645	0	7.03015	0	4.18246	4.11093	0	0	11.648
1_24957583_24963583	8.8625	2.47833	11.9479	0	5.3578	9.95798	2.09271	3.28016	2.41355	3.4188	20.9799	27.0347	0	27.2418	7.47479	0	3.08319	0	0	18.6368
1_24960501_24966501	12.4075	4.95666	11.0288	0	5.3578	4.97899	0	3.28016	2.41355	3.4188	23.977	29.2876	0	28.1206	4.67175	0	7.19412	0	0	25.6256
1_24962960_24968960	12.4075	2.47833	10.1098	0	3.57187	0	2.09271	3.28016	4.8271	0	26.9741	15.7703	0	29.8781	2.80305	0	15.416	3.47351	0	30.2848
1_24966595_24972595	21.27	7.43498	1.83814	0	3.57187	4.97899	12.5562	3.28016	9.6542	0	23.977	9.01158	3.40202	20.2117	3.7374	4.18246	21.5824	3.47351	16.1087	13.9776
1_24967990_24973990	15.9525	7.43498	3.67627	0	2.6789	4.97899	15.6953	3.28016	9.6542	3.4188	26.9741	18.0232	3.40202	22.848	3.7374	4.18246	23.6378	3.47351	21.4783	23.296
1_24975675_24981675	10.635	7.43498	18.3814	0	0	7.46848	8.37083	3.28016	4.8271	13.6752	8.99137	0	0	10.5452	3.7374	0	14.3882	3.47351	0	18.6368
1_25052435_25058435	21.27	1.23916	20.2195	5.18711	10.7156	4.97899	4.18541	0	2.41355	0	11.9885	13.5174	0	13.1815	6.54044	0	14.3882	3.47351	16.1087	13.9776
1_25055771_25061771	18.6112	13.6308	16.5432	5.18711	12.5015	0	4.18541	0	4.8271	0	5.99425	12.3909	0	24.6055	3.7374	25.0947	16.4437	1.73676	21.4783	11.648
1_25064460_25070460	21.27	12.3916	14.7051	2.59356	5.3578	4.97899	6.27812	3.28016	10.861	3.4188	17.9827	12.3909	13.6081	79.0892	9.34349	0	16.4437	1.73676	16.1087	6.9888
1_25090560_25096560	31.905	2.47833	11.0288	0	3.57187	7.46848	0	0	9.6542	13.6752	17.9827	2.25289	13.6081	24.6055	0.934349	0	7.19412	10.4205	0	11.648
1_25163256_25169256	28.36	7.43498	38.6009	10.3742	16.0734	0	4.18541	3.28016	2.41355	17.094	29.9712	7.88513	6.80403	70.3015	6.54044	0	24.6656	0	0	23.296
1_25202086_25208086	41.6537	2.47833	23.8958	2.59356	8.92967	4.97899	8.37083	4.92024	12.0678	13.6752	74.9281	10.138	6.80403	60.6351	2.80305	0	17.4714	1.73676	5.36958	17.472
1_25293352_25299352	87.7387	65.6757	61.5776	75.2131	57.1499	11.2027	41.8541	22.9611	53.0981	47.8632	170.836	64.2075	76.5454	271.54	42.0457	8.36491	64.7471	3.47351	16.1087	140.941
1_26393154_26399154	0	0	1.83814	0	0	7.46848	3.13906	1.64008	1.20678	0	0	3.37934	0	0.878769	3.7374	2.09123	3.08319	1.73676	0	0
1_26426955_26432955	0	1.23916	3.67627	0	0	13.6922	3.13906	0	0	0	0	0	0	3.51508	0	0	0	5.21027	0	0
1_26430652_26436652	0.88625	0	4.59534	0	0.892967	6.22374	2.09271	0	0	0	1.49856	0	3.40202	6.15138	0	0	1.02773	0	0	0
1_26438136_26444136	1.7725	1.23916	4.59534	1.29678	0.892967	2.48949	5.23177	0	0	3.4188	0	0	0	13.1815	0	0	1.02773	0	0	4.6592
1_26448683_26454683	0	2.47833	0	0	0	7.46848	0	0	0	0	0	1.12645	0	0	2.80305	0	2.05546	0	0	0
1_26460361_26466361	1.7725	0	5.51441	0	0.892967	4.97899	0	0	0	3.4188	0	0	3.40202	0	0	0	10.2773	3.47351	0	0
1_26463081_26469081	0	0	0	0	0	3.73424	4.18541	0	0	3.4188	0	0	20.4121	0	0	2.09123	2.05546	0	5.36958	0
1_26496311_26502311	37.2225	2.47833	22.9767	23.342	10.7156	23.6502	37.6687	19.681	0	1.7094	49.4525	4.50579	5.10303	30.7569	5.60609	0	36.9983	15.6308	0	4.6592
1_26498840_26504840	46.9712	0	37.6818	23.342	14.2875	23.6502	35.576	18.0409	4.8271	1.7094	65.9367	4.50579	6.80403	13.1815	5.60609	0	34.9429	27.7881	0	13.9776
1_26615485_26621485	0	0	0.919068	0	0.892967	1.24475	2.09271	14.7607	4.8271	3.4188	0	0	0	0	0	0	0	1.73676	0	0
1_26678723_26684723	0	7.43498	1.83814	0	3.57187	4.97899	0	3.28016	1.20678	0	0	0	0	0	0	0	0	0	0	0
1_26689442_26695442	0	0	0	0	0	4.97899	0	0	0	0	0	0	0	1.75754	0	0	0	0	2.68479	0
1_26696997_26702997	0.88625	0	0	0	0	17.4265	0	0	0	0	0	0	0	5.27261	1.8687	0	2.05546	0	10.7392	0
1_26960467_26966467	5.3175	0	5.51441	0	1.78593	2.48949	0	0	0	0	0	3.37934	0	0	1.8687	0	0	1.73676	0	0
1_26979246_26985246	2.65875	0	0	0	0	4.97899	2.09271	1.64008	0	0	0	2.25289	0	1.75754	0.934349	0	0	0	0	0
1_26983551_26989551	3.545	0	0.919068	1.29678	0	12.4475	9.41718	9.84048	7.24065	0	0	2.25289	3.40202	0.878769	3.7374	0	0	0	0	0
1_26986535_26992535	0	0	0.919068	1.29678	0	22.4055	5.23177	6.56032	0	0	0	0	0	1.75754	0.934349	0	0	0	0	0
1_26992212_26998212	6.20375	0	1.83814	0	0	4.97899	5.23177	0	0	5.1282	0	1.12645	3.40202	14.0603	2.80305	0	0	0	0	4.6592
1_26993079_26999079	0.88625	0	1.83814	0	0	2.48949	4.18541	0	0	5.1282	0	0	3.40202	5.27261	2.80305	0	0	0	0	4.6592
1_26994205_27000205	0.88625	0	0.919068	0	0	2.48949	4.18541	1.64008	0	5.1282	0	0	3.40202	7.03015	2.80305	0	2.05546	0	0	4.6592
1_27004446_27010446	6.20375	2.47833	3.67627	0	0	2.48949	4.18541	1.64008	0	3.4188	2.99712	4.50579	5.10303	16.6966	7.47479	0	0	5.21027	0	9.3184
1_27005679_27011679	6.20375	2.47833	3.67627	0	0	2.48949	0	1.64008	0	3.4188	5.99425	2.25289	5.10303	13.1815	8.40914	0	0	5.21027	0	9.3184
1_27006722_27012722	6.20375	2.47833	3.67627	0	0	2.48949	1.04635	1.64008	0	3.4188	5.99425	1.12645	5.10303	13.1815	4.67175	0	2.05546	5.21027	5.36958	9.3184
1_27008276_27014276	5.3175	2.47833	1.83814	0	0	0	1.04635	3.28016	0	0	5.99425	0	0	6.15138	1.8687	0	2.05546	0	5.36958	2.3296
1_27015845_27021845	2.65875	0	0.919068	0	4.46483	11.2027	3.13906	14.7607	2.41355	1.7094	0	0	3.40202	16.6966	8.40914	12.5474	2.05546	5.21027	0	2.3296
1_27022013_27028013	5.3175	2.47833	1.83814	5.18711	3.57187	7.46848	3.13906	0	2.41355	1.7094	2.99712	2.25289	10.2061	8.78769	2.80305	12.5474	1.02773	3.47351	0	5.824
1_27024245_27030245	0.88625	7.43498	1.83814	5.18711	5.3578	7.46848	6.27812	0	4.8271	3.4188	7.49281	2.25289	6.80403	13.1815	2.80305	12.5474	6.16639	0	0	6.9888
1_27026638_27032638	1.7725	4.95666	1.83814	0	7.14373	3.73424	7.32447	6.56032	7.24065	1.7094	13.4871	0	3.40202	18.4541	1.8687	12.5474	6.16639	6.94703	0	1.1648
1_27063203_27069203	50.5163	57.0015	62.4966	94.6648	38.3976	34.8529	43.9468	47.5623	44.6507	44.4444	47.954	45.0579	54.4323	168.724	25.2274	0	14.3882	34.7351	42.9567	94.3488
1_27065706_27071706	29.2462	49.5666	51.4678	72.6196	66.9725	32.3634	43.9468	37.7218	39.8236	32.4786	46.4554	19.1496	34.0202	108.967	20.5557	0	16.4437	71.207	42.9567	68.7232
1_27096811_27102811	10.635	0	12.867	0	0	0	0	0	0	1.7094	0	1.12645	0	7.90892	4.67175	4.18246	4.11093	1.73676	10.7392	2.3296
1_27104118_27110118	3.545	1.23916	6.43348	0	0.892967	0	3.13906	0	0	0	11.9885	2.25289	1.70101	0	2.80305	0	1.02773	1.73676	0	2.3296
1_28328468_28334468	5.3175	0	3.67627	0	0	4.97899	4.18541	3.28016	0	0	5.99425	0	0	13.1815	0	12.5474	22.6101	0	0	23.296
1_28329446_28335446	5.3175	0	1.83814	0	0	6.22374	4.18541	3.28016	0	0	5.99425	0	3.40202	16.6966	0	12.5474	29.8042	0	0	13.9776
1_28330035_28336035	5.3175	0	3.67627	0	0	7.46848	0	3.28016	1.20678	8.54701	5.99425	0	3.40202	16.6966	0	12.5474	34.9429	1.73676	0	11.648
1_28349188_28355188	12.4075	2.47833	16.5432	10.3742	1.78593	9.95798	4.18541	0	0	0	11.9885	13.5174	6.80403	26.3631	3.7374	0	16.4437	0	0	20.9664
1_28381829_28387829	15.9525	7.43498	3.67627	0	6.25077	0	2.09271	0	0	0	7.49281	2.25289	0	10.5452	5.60609	4.18246	10.2773	0	0	12.8128
1_28425163_28431163	3.545	0	1.83814	0	0	3.73424	0	0	7.24065	3.4188	2.99712	0	0	26.3631	0	0	11.305	10.4205	0	4.6592
1_28442980_28448980	1.7725	0	5.51441	0	1.78593	1.24475	2.09271	0	2.41355	0	5.99425	0	0	3.51508	0	4.18246	0	0	5.36958	0
1_28443719_28449719	1.7725	0	1.83814	0	1.78593	1.24475	2.09271	0	2.41355	0	5.99425	0	0	7.03015	0	4.18246	0	0	5.36958	0
1_28528207_28534207	5.3175	2.47833	5.51441	0	0	1.24475	1.04635	0	2.41355	3.4188	14.9856	0	0	62.3926	1.8687	0	18.4992	3.47351	0	2.3296
1_28530875_28536875	3.545	0	2.7572	0	0	1.24475	0	0	2.41355	3.4188	10.4899	0	0	64.1501	1.8687	0	18.4992	3.47351	0	2.3296
1_28531810_28537810	3.545	0	1.83814	0	0	0	0	0	2.41355	0	4.49569	2.25289	0	57.12	1.8687	0	13.3605	3.47351	0	2.3296
1_28532740_28538740	3.545	0	1.83814	0	0	0	0	0	2.41355	0	4.49569	2.25289	0	51.8474	1.8687	0	24.6656	3.47351	0	2.3296
1_29126158_29132158	0	0	5.51441	0	0	0	2.09271	6.56032	0	3.4188	2.99712	0	0	0	0	16.7298	2.05546	3.47351	13.424	9.3184
1_29150925_29156925	3.545	0	0	0	0	0	0	0	1.20678	5.1282	0	0	0	0	3.7374	10.4561	2.05546	0	10.7392	2.3296
1_29393579_29399579	5.3175	0	0	0	7.14373	4.97899	0	4.92024	0	0	0	0	0	0	0.934349	0	0	1.73676	0	0
1_29395319_29401319	6.20375	4.95666	0	0	0	2.48949	0	0	0	0	0	0	0	0	0.934349	0	0	0	0	0
1_29400581_29406581	0.88625	4.95666	0	0	0	7.46848	1.04635	0	0	0	0	0	0	0.878769	0	0	0	0	0	0
1_29401370_29407370	0	0	0	2.59356	0	7.46848	1.04635	0	0	1.7094	0	0	0	0.878769	0	0	0	0	0	0
1_29422389_29428389	0	0	1.83814	2.59356	0	2.48949	0	0	0	0	0	0	0	0	0	0	0	0	0	0
1_29423302_29429302	1.7725	0	1.83814	2.59356	0.892967	2.48949	0	0	0	0	0	0	0	0	0	0	0	3.47351	0	0
1_29424058_29430058	1.7725	0	1.83814	2.59356	0.892967	0	0	0	0	0	0	0	0	0	0	0	0	3.47351	0	0
1_29427767_29433767	3.545	0	0	0	0.892967	0	0	0	0	0	0	0	0	0	0	0	0	3.47351	0	2.3296
1_29433763_29439763	0	3.71749	0.919068	1.29678	3.57187	7.46848	1.04635	3.28016	0	0	0	0	0	3.51508	0.934349	2.09123	4.11093	1.73676	0	4.6592
1_29762763_29768763	0	0	1.83814	1.29678	0	4.97899	0	0	0	49.5726	0	0	27.2161	7.90892	1.8687	4.18246	2.05546	1.73676	120.816	4.6592
1_29772072_29778072	7.09	0	40.439	20.7484	58.9358	8.71323	65.9203	9.84048	0	15.3846	0	7.88513	13.6081	9.66646	5.60609	16.7298	0	1.73676	99.3373	12.8128
1_29773472_29779472	7.09	0	0	0	0	1.24475	1.04635	3.28016	0	10.2564	0	0	10.2061	5.27261	1.8687	16.7298	0	0	88.5981	0
1_30132435_30138435	3.545	0	2.7572	0	0	2.48949	0	0	16.8949	6.83761	28.4727	4.50579	6.80403	31.6357	4.67175	0	4.11093	1.73676	10.7392	20.9664
1_30185775_30191775	7.09	1.23916	9.19068	2.59356	10.7156	7.46848	3.13906	4.92024	14.4813	0	16.4842	15.7703	5.10303	4.39384	10.2778	0	6.16639	3.47351	10.7392	4.6592
1_30241511_30247511	3.545	40.8924	0	119.304	0	73.4401	0	141.047	16.8949	0	0	0	0	0	8.40914	0	0	3.47351	0	2.3296
1_30245114_30251114	5.3175	2.47833	0	3.89033	0	12.4475	1.04635	36.0818	0	0	5.99425	0	8.50504	0.878769	1.8687	0	0	0	0	0
1_30576760_30582760	0	1.23916	0	6.48389	0	4.97899	0	16.4008	7.24065	0	0	1.12645	1.70101	0	0	0	0	0	0	0
1_30584517_30590517	1.7725	0	0	0	0	8.71323	0	9.84048	0	0	0	0	0	0.878769	0	0	0	0	0	0
1_30590889_30596889	0	0	0	0	0.892967	2.48949	1.04635	1.64008	0	0	0	0	0	0	0	0	0	0	0	0
1_30674602_30680602	0.88625	2.47833	0	0	0	4.97899	0	0	0	0	0	0	0	0	0	0	0	6.94703	0	0
1_30697677_30703677	0.88625	39.6532	0	31.1227	0	44.8109	0	22.9611	0	0	0	2.25289	0	0	0	0	2.05546	0	2.68479	0
1_30759143_30765143	5.3175	7.43498	0.919068	2.59356	0	23.6502	0	26.2413	0	0	0	0	0	0.878769	0	0	0	3.47351	0	1.1648
1_30760408_30766408	5.3175	7.43498	0.919068	5.18711	0	28.6292	1.04635	26.2413	0	0	0	0	0	0.878769	0	0	0	3.47351	0	1.1648
1_30761641_30767641	5.3175	7.43498	0.919068	6.48389	0	28.6292	1.04635	26.2413	0	0	0	0	3.40202	0.878769	0	0	0	3.47351	0	1.1648
1_30765399_30771399	0	17.3483	0	14.2646	0	8.71323	1.04635	0	0	0	0	0	6.80403	0	0	0	0	0	0	0
1_30769104_30775104	3.545	28.5008	1.83814	22.0452	0	21.1607	0	6.56032	0	0	0	0	13.6081	0.878769	0	4.18246	2.05546	0	0	0
1_31382996_31388996	3.545	0	5.51441	2.59356	1.78593	7.46848	0	6.56032	4.8271	1.7094	0	9.01158	0	0	4.67175	0	0	0	0	0
1_31386769_31392769	12.4075	0	3.67627	0	3.57187	13.6922	1.04635	0	9.6542	0	0	2.25289	1.70101	3.51508	5.60609	0	0	10.4205	0	0
1_31418011_31424011	47.8575	19.8266	43.1962	5.18711	39.2905	19.916	44.9932	0	67.5794	10.2564	38.9626	108.139	17.0101	29.8781	77.551	0	34.9429	24.3146	0	13.9776
1_31426437_31432437	40.7675	19.8266	32.1674	40.2001	37.5046	17.4265	51.2713	24.6012	53.0981	20.5128	56.9454	110.392	61.2363	55.3624	66.3388	6.27368	14.3882	15.6308	0	15.1424
1_31452645_31458645	29.2462	43.3707	41.3581	31.1227	41.0765	24.8949	31.3906	29.5214	36.2033	29.0598	68.9339	66.4604	30.6182	33.3932	108.384	4.18246	15.416	17.3676	5.36958	6.9888
1_31456916_31462916	62.0375	27.2616	22.0576	23.342	57.1499	4.97899	42.9005	22.9611	60.3388	23.9316	68.9339	108.139	27.2161	56.2412	85.0258	12.5474	17.4714	31.2616	5.36958	11.648
1_31471127_31477127	45.1988	37.1749	50.5488	42.7937	80.367	13.6922	69.0593	13.1206	79.6472	20.5128	98.9051	74.3455	10.2061	88.7557	93.4349	8.36491	49.3311	17.3676	0	48.9216
1_31472227_31478227	47.8575	42.1316	50.5488	29.8259	61.6147	17.4265	62.7812	13.1206	57.9252	37.6068	112.392	83.3571	20.4121	91.392	94.3693	8.36491	45.2202	24.3146	0	32.6144
1_31479761_31485761	59.3787	21.0658	37.6818	35.013	91.0826	62.2374	88.9401	22.9611	126.711	41.0256	86.9166	104.76	47.6282	86.1194	113.991	54.3719	36.9983	64.26	10.7392	58.24
1_31490060_31496060	150.662	58.2407	63.4157	46.684	103.584	42.3214	121.377	22.9611	156.881	44.4444	104.899	170.094	86.7514	72.9378	174.723	10.4561	63.7193	62.5232	13.424	40.768
1_31513480_31519480	39.8812	29.7399	45.0343	19.4517	85.7248	14.937	60.6885	16.4008	55.5117	10.2564	94.4094	78.8513	37.4222	36.9083	133.612	12.5474	30.8319	15.6308	10.7392	34.944
1_31548401_31554401	107.236	57.0015	85.4734	73.9164	97.3334	29.8739	121.377	72.1635	152.054	37.6068	155.85	221.91	20.4121	140.603	166.314	8.36491	73.9967	53.8395	21.4783	47.7568
1_31554561_31560561	70.0138	63.1974	99.2594	59.6518	103.584	27.3844	107.774	27.8814	176.189	27.3504	80.9224	159.956	52.7313	71.1803	196.213	27.186	54.4698	57.313	18.7935	41.9328
1_31555449_31561449	75.3312	60.719	110.288	62.2453	112.514	47.3004	113.006	34.4417	207.565	27.3504	128.876	215.151	88.4525	95.7858	239.193	37.6421	79.1353	93.7849	24.1631	73.3824
1_31556329_31562329	86.8525	63.1974	107.531	67.4325	117.872	74.6848	117.192	63.9631	194.291	32.4786	143.862	259.083	90.1535	100.18	300.86	37.6421	97.6345	116.363	18.7935	81.536
1_31558288_31564288	112.554	48.3274	97.4212	70.026	114.3	88.377	107.774	50.8425	174.982	37.6068	149.856	247.818	85.0504	105.452	320.482	41.8246	84.274	133.73	34.9023	85.0304
1_31560331_31566331	113.44	48.3274	91.9068	77.8067	129.48	92.1113	96.2645	67.2433	173.776	85.4701	164.842	277.106	78.2464	94.0283	291.517	33.4596	90.4404	137.204	26.8479	86.1952
1_31568585_31574585	130.279	86.7415	89.1496	88.1809	129.48	54.7689	172.648	37.7218	194.291	83.7607	161.845	270.347	85.0504	100.18	264.421	83.6491	81.1908	57.313	0	74.5472
1_31579594_31585594	148.004	79.3065	115.803	97.2584	147.339	32.3634	143.35	88.5643	265.491	95.7265	166.34	352.578	108.865	137.088	242.931	50.1895	128.466	121.573	48.3262	83.8656
1_31582639_31588639	152.435	78.0673	104.774	77.8067	153.59	44.8109	167.417	104.965	294.453	87.1795	122.882	305.267	105.463	135.33	332.628	75.2842	101.745	137.204	26.8479	69.888
1_31591734_31597734	171.933	111.525	129.589	140.052	156.269	41.0767	170.556	45.9222	270.318	123.077	202.306	417.912	93.5555	176.633	289.648	46.007	81.1908	104.205	37.5871	52.416
1_31630450_31636450	32.7912	34.6966	23.8958	33.7162	49.1132	14.937	49.1786	13.1206	103.783	56.4103	35.9655	168.967	68.0403	72.0591	108.384	35.5509	53.442	59.0497	26.8479	25.6256
1_31641033_31647033	16.8387	4.95666	16.5432	23.342	14.2875	19.916	19.8807	4.92024	67.5794	18.8034	11.9885	45.0579	6.80403	24.6055	71.9449	0	16.4437	41.6822	5.36958	6.9888
1_31663760_31669760	35.45	14.87	34.9246	31.1227	39.2905	9.95798	42.9005	9.84048	51.8913	3.4188	26.9741	118.277	13.6081	26.3631	65.4044	12.5474	12.3328	22.5778	48.3262	20.9664
1_31665525_31671525	42.54	28.5008	33.0865	31.1227	58.9358	19.916	46.0396	8.2004	83.2675	10.2564	44.9569	112.645	35.7212	31.6357	79.4197	14.6386	19.5269	29.5249	42.9567	24.4608
1_31692649_31698649	10.635	0	3.67627	0	1.78593	4.97899	6.27812	11.4806	2.41355	0	7.49281	6.75868	0	1.75754	20.5557	0	10.2773	10.4205	18.7935	6.9888
1_31695320_31701320	7.09	1.23916	1.83814	1.29678	0	1.24475	5.23177	6.56032	10.861	0	5.99425	10.138	0	2.63631	9.34349	0	5.13866	0	2.68479	2.3296
1_31807582_31813582	2.65875	0	0	0	0	0	5.23177	6.56032	0	0	0	1.12645	1.70101	0	0	0	0	1.73676	0	0
1_31814208_31820208	2.65875	6.19582	2.7572	2.59356	4.46483	1.24475	7.32447	1.64008	1.20678	3.4188	1.49856	5.63224	3.40202	0	1.8687	12.5474	1.02773	6.94703	0	2.3296
1_31821994_31827994	10.635	0	7.35255	10.3742	2.6789	7.46848	4.18541	9.84048	0	0	0	12.3909	0	0	0	0	0	0	0	0
1_31838129_31844129	12.4075	0	0	1.29678	1.78593	8.71323	1.04635	3.28016	0	0	0	2.25289	0	0	3.7374	0	1.02773	0	0	3.4944
1_31840539_31846539	11.5212	0	0.919068	0	2.6789	0	2.09271	6.56032	0	0	0	1.12645	0	0	0.934349	0	1.02773	0	2.68479	1.1648
1_31844802_31850802	4.43125	0	2.7572	0	0.892967	0	2.09271	6.56032	3.62033	3.4188	0	0	3.40202	1.75754	4.67175	0	1.02773	6.94703	2.68479	1.1648
1_31846145_31852145	3.545	0	1.83814	0	0	0	0	6.56032	3.62033	3.4188	0	0	3.40202	1.75754	3.7374	0	0	6.94703	0	0
1_32152805_32158805	0	12.3916	0	1.29678	3.57187	0	5.23177	3.28016	19.3084	17.094	34.4669	23.6554	0	13.1815	26.1618	8.36491	8.22185	34.7351	13.424	5.824
1_32178453_32184453	5.3175	7.43498	3.67627	20.7484	0	7.46848	9.41718	21.321	39.8236	3.4188	113.891	104.76	3.40202	24.6055	41.1114	4.18246	32.8874	76.4173	0	24.4608
1_32188430_32194430	0	0	0	0	4.46483	4.97899	2.09271	3.28016	1.20678	0	22.4784	0	0	13.1815	3.7374	10.4561	19.5269	1.73676	10.7392	19.8016
1_32667555_32673555	3.545	0	0.919068	0	39.2905	9.95798	56.5031	21.321	0	0	1.49856	0	0	5.27261	16.8183	29.2772	43.1647	10.4205	37.5871	25.6256
1_32668962_32674962	0	0	0.919068	0	35.7187	2.48949	54.4104	19.681	0	0	0	0	0	5.27261	11.2122	29.2772	44.1924	10.4205	29.5327	26.7904
1_32878725_32884725	0	0	0.919068	0	1.78593	0	1.04635	0	0	1.7094	0	3.37934	3.40202	0	0	0	0	0	0	0
1_33454273_33460273	0	0	0	0	0	2.48949	1.04635	0	1.20678	1.7094	0	0	0	0	0	4.18246	4.11093	0	0	1.1648
1_33460593_33466593	0	1.23916	0	0	0	8.71323	0	0	0	0	0	0	6.80403	0	0	0	10.2773	0	26.8479	1.1648
1_33501232_33507232	5.3175	0	1.83814	0	5.3578	6.22374	0	14.7607	0	0	0	1.12645	0	0.878769	9.34349	4.18246	1.02773	0	0	2.3296
1_33512621_33518621	0.88625	3.71749	1.83814	0	0	1.24475	0	0	0	3.4188	0	0	0	0.878769	0	0	1.02773	0	2.68479	0
1_33514689_33520689	2.65875	3.71749	0	0	0	1.24475	4.18541	0	0	3.4188	0	0	0	2.63631	0	0	1.02773	0	2.68479	1.1648
1_34367743_34373743	4.43125	0	3.67627	0	0	7.46848	2.09271	3.28016	0	0	0	1.12645	28.9171	0	3.7374	0	0	0	0	0
1_35582750_35588750	0	0	0.919068	0	0	4.97899	0	3.28016	0	0	0	0	0	1.75754	0.934349	0	4.11093	8.68378	0	3.4944
1_35778782_35784782	632.782	4285.03	854.734	3374.22	458.092	751.827	1260.86	1141.5	125.505	372.65	32.9684	182.484	178.606	18.4541	40.177	37.6421	14.3882	130.257	85.9133	2.3296
1_35779754_35785754	483.892	3298.65	633.238	2574.1	322.361	557.647	956.367	893.844	101.369	275.214	22.4784	145.312	146.287	12.3028	28.0305	33.4596	14.3882	107.679	69.8046	0
1_35780551_35786551	401.471	2690.22	503.649	2035.94	277.713	449.354	762.792	726.555	84.4743	239.316	19.4813	114.898	120.772	12.3028	27.0961	31.3684	14.3882	102.469	59.0654	0
1_35944816_35950816	0	0	0	5.18711	5.3578	1.24475	3.13906	0	0	6.83761	0	0	0	0	0.934349	6.27368	3.08319	0	0	0
1_35950369_35956369	0	0	0.919068	7.78067	4.46483	13.6922	4.18541	3.28016	0	6.83761	0	0	0	0	1.8687	2.09123	2.05546	1.73676	5.36958	6.9888
1_35953310_35959310	0	0	2.7572	7.78067	3.57187	6.22374	5.23177	3.28016	0	0	0	0	0	0	1.8687	0	2.05546	0	5.36958	6.9888
1_35954636_35960636	0	0	1.83814	0	3.57187	3.73424	4.18541	0	0	0	0	0	3.40202	0	1.8687	0	0	0	5.36958	0
1_35955822_35961822	1.7725	1.23916	5.51441	0	7.14373	2.48949	8.37083	1.64008	0	0	0	0	3.40202	0.878769	0	0	0	3.47351	0	1.1648
1_37517954_37523954	5.3175	0	3.67627	0	1.78593	0	1.04635	0	41.0304	0	2.99712	45.0579	0	0	49.5205	0	5.13866	31.2616	0	8.1536
1_37583537_37589537	1.7725	1.23916	0	0	3.57187	2.48949	0	3.28016	36.2033	0	0	12.3909	0	0.878769	35.5053	0	2.05546	17.3676	0	13.9776
1_37778293_37784293	5.3175	17.3483	22.9767	25.9356	7.14373	19.916	4.18541	29.5214	0	10.2564	4.49569	2.25289	25.5151	8.78769	2.80305	12.5474	6.16639	20.8411	5.36958	4.6592
1_39171799_39177799	0	37.1749	0	37.6066	0	18.6712	0	21.321	9.6542	0	0	10.138	0	0.878769	14.0152	0	0	3.47351	0	0
1_39834440_39840440	0	0	3.67627	2.59356	0	0	4.18541	0	9.6542	0	0	15.7703	0	0	1.8687	0	0	0	0	0
1_40191834_40197834	12.4075	1.23916	2.7572	2.59356	6.25077	12.4475	2.09271	0	4.8271	15.3846	2.99712	14.6438	0	0.878769	11.2122	2.09123	2.05546	1.73676	8.05437	1.1648
1_40378072_40384072	1.7725	0	0	0	0	0	0	3.28016	2.41355	0	2.99712	6.75868	0	0	0	0	0	0	0	0
1_40378975_40384975	1.7725	0	0	0	0	0	0	3.28016	2.41355	0	2.99712	6.75868	0	0	1.8687	0	0	0	0	0
1_40379549_40385549	4.43125	0	0	0	0	0	0	3.28016	2.41355	0	2.99712	6.75868	0	0	1.8687	0	0	0	0	0
1_40380658_40386658	4.43125	0	0	0	0	2.48949	0	3.28016	2.41355	0	0	4.50579	0	0	1.8687	2.09123	0	0	0	0
1_40381494_40387494	4.43125	0	0	0	0	2.48949	0	3.28016	2.41355	0	0	4.50579	0	0	1.8687	2.09123	0	0	0	0
1_40391161_40397161	0	0	5.51441	0	1.78593	4.97899	1.04635	6.56032	7.24065	6.83761	0	5.63224	0	0	5.60609	0	0	17.3676	0	0
1_40437005_40443005	0	2.47833	0	0	0	9.95798	0	0	2.41355	0	0	9.01158	0	0	0	0	0	1.73676	5.36958	2.3296
1_40581197_40587197	6.20375	0	5.51441	1.29678	1.78593	2.48949	8.37083	6.56032	265.491	0	2.99712	275.98	0	0	251.34	0	0	663.441	0	0
1_40608895_40614895	8.8625	4.95666	12.867	10.3742	1.78593	0	4.18541	8.2004	1471.06	0	8.99137	1980.29	5.10303	9.66646	1476.27	0	4.11093	1148	0	4.6592
1_40613570_40619570	5.3175	0	18.3814	2.59356	1.78593	4.97899	14.6489	3.28016	1907.91	3.4188	8.99137	2169.54	0	8.78769	1404.33	0	0	1438.03	0	0
1_40728851_40734851	5.3175	0	8.27162	0	3.57187	2.48949	2.09271	0	26.5491	0	2.99712	11.2645	0	0	9.34349	0	0	24.3146	0	0
1_40750445_40756445	10.635	0	5.51441	0	5.3578	7.46848	2.09271	0	9.6542	0	0	16.8967	0	0	1.8687	0	0	24.3146	0	1.1648
1_40751898_40757898	10.635	0	5.51441	0	1.78593	7.46848	2.09271	0	19.3084	0	0	13.5174	0	0	0	0	2.05546	10.4205	0	8.1536
1_40817645_40823645	0	0	0	0	0	4.97899	0	0	0	0	0	0	0	0	0	0	13.3605	0	0	0
1_40882401_40888401	1.7725	0	0	0	1.78593	2.48949	0	0	2.41355	0	0	0	0	0	0	0	0	0	0	0
1_41428010_41434010	1.7725	0	4.59534	0	0	2.48949	1.04635	9.84048	9.6542	0	0	24.7818	0	1.75754	16.8183	0	0	6.94703	0	0
1_41429759_41435759	3.545	0	4.59534	3.89033	0	2.48949	1.04635	0	12.0678	0	0	13.5174	0	0	17.7526	0	0	6.94703	0	2.3296
1_41430429_41436429	2.65875	1.23916	4.59534	3.89033	0	2.48949	1.04635	0	14.4813	0	0	13.5174	0	0	15.8839	0	0	6.94703	0	2.3296
1_41431248_41437248	2.65875	1.23916	0	3.89033	0	2.48949	1.04635	0	14.4813	0	0	15.7703	0	0	12.1465	0	0	0	0	2.3296
1_42583779_42589779	3.545	0	0	0	0	0	0	0	0	0	0	0	0	5.27261	0	0	13.3605	6.94703	0	0
1_42668057_42674057	1.7725	1.23916	0	0	0.892967	9.95798	0	13.1206	0	0	0	0	0	1.75754	0	0	2.05546	0	0	0
1_42671676_42677676	0.88625	0	0.919068	0	0.892967	1.24475	0	9.84048	0	1.7094	0	0	0	0.878769	0.934349	4.18246	10.2773	3.47351	0	0
1_42679652_42685652	0	0	0	0	0	1.24475	0	1.64008	0	0	0	1.12645	0	0.878769	0	0	0	5.21027	0	0
1_42721170_42727170	1.7725	0	2.7572	0	3.57187	0	0	0	2.41355	25.641	0	0	69.7414	4.39384	0	16.7298	4.11093	0	37.5871	10.4832
1_43587471_43593471	4.43125	2.47833	5.51441	7.78067	8.0367	19.916	4.18541	4.92024	6.03388	1.7094	7.49281	7.88513	3.40202	4.39384	2.80305	2.09123	9.24958	6.94703	2.68479	4.6592
1_43589058_43595058	5.3175	2.47833	5.51441	10.3742	8.92967	14.937	4.18541	6.56032	13.2745	1.7094	10.4899	16.8967	3.40202	4.39384	2.80305	2.09123	9.24958	13.8941	2.68479	5.824
1_43596440_43602440	4.43125	8.67415	1.83814	36.3098	8.0367	16.1817	4.18541	6.56032	307.728	3.4188	8.99137	279.359	8.50504	3.51508	95.3036	0	3.08319	189.306	10.7392	1.1648
1_43600465_43606465	1.7725	7.43498	1.83814	33.7162	5.3578	19.916	4.18541	16.4008	317.382	1.7094	2.99712	337.934	8.50504	3.51508	85.0258	0	0	166.729	10.7392	2.3296
1_43604394_43610394	0	0	0.919068	0	0.892967	14.937	0	29.5214	588.906	6.83761	2.99712	774.996	3.40202	0.878769	116.794	0	0	229.252	0	4.6592
1_43607696_43613696	3.545	0	0.919068	0	0.892967	13.6922	1.04635	19.681	523.741	6.83761	2.99712	646.581	3.40202	0	120.531	0	2.05546	215.358	0	2.3296
1_43638085_43644085	5.3175	7.43498	12.867	10.3742	8.0367	4.97899	8.37083	0	12.0678	0	8.99137	6.75868	3.40202	47.4535	0	0	6.16639	0	16.1087	5.824
1_44031922_44037922	39.8812	19.8266	32.1674	33.7162	52.685	42.3214	74.2911	26.2413	50.6846	6.83761	20.9799	92.3687	0	23.7268	152.299	4.18246	36.9983	45.1557	16.1087	68.7232
1_44054295_44060295	48.7437	85.5023	32.1674	31.1227	62.5077	68.4611	52.3177	60.683	86.8878	17.094	14.9856	164.461	3.40202	25.4843	132.678	8.36491	23.6378	102.469	0	46.592
1_45088685_45094685	5.3175	0	0	0	0	3.73424	0	0	2.41355	251.282	0	0	246.646	0	0	596	2.05546	0	405.403	4.6592
1_45097716_45103716	0.88625	0	0	2.59356	0	0	0	0	0	51.282	1.49856	0	23.8141	0	0	232.126	2.05546	5.21027	102.022	1.1648
1_45161775_45167775	7.97625	18.5875	12.867	20.7484	1.78593	27.3844	8.37083	3.28016	19.3084	59.8291	2.99712	11.2645	147.988	7.90892	23.3587	0	11.305	6.94703	51.011	6.9888
1_47368093_47374093	0	0	0	0	0	0	0	3.28016	2.41355	0	0	0	0	0	0	8.36491	2.05546	0	0	0
1_48615504_48621504	3.545	0	1.83814	2.59356	10.7156	6.22374	20.9271	6.56032	0	0	2.99712	0	0	21.0905	0	0	6.16639	3.47351	0	4.6592
1_51371414_51377414	714.317	428.751	744.445	507.04	975.12	316.166	950.089	436.261	445.3	1087.18	638.387	467.476	983.183	958.737	399.901	1131.35	731.745	435.926	985.318	385.549
1_51372569_51378569	806.487	418.837	756.393	491.479	933.15	352.263	917.652	426.421	413.924	1017.09	647.379	432.556	1005.3	983.342	369.068	1043.52	644.388	392.507	988.003	400.691
1_51386253_51392253	874.729	660.474	909.878	775.473	839.389	210.362	1206.45	373.938	594.94	1254.7	878.157	624.052	1328.49	1412.18	520.432	1003.79	591.973	356.035	1009.48	474.074
1_51423048_51429048	2049.9	2317.24	2102.83	1908.86	1680.56	1348.06	2557.29	2071.42	2575.26	3603.42	1186.86	1569.14	3337.38	2174.95	1398.72	2898.44	1466.57	1931.27	3202.96	1135.68
1_51425365_51431365	1496.88	1500.63	1409.85	1209.89	1145.68	868.834	1774.62	1289.1	1702.76	2459.83	738.791	1037.46	2255.54	1501.82	952.102	1949.02	940.374	1245.25	2201.53	764.109
1_51474144_51480144	0	1.23916	4.59534	0	0	3.73424	2.09271	0	0	20.5128	0	0	51.0303	1.75754	2.80305	0	0	0	0	0
1_51477752_51483752	1.7725	4.95666	0	0	0	19.916	2.09271	6.56032	0	27.3504	0	0	39.1232	1.75754	1.8687	0	0	6.94703	0	0
1_51478965_51484965	1.7725	4.95666	0	0	0	17.4265	2.09271	6.56032	0	27.3504	0	0	35.7212	0	1.8687	0	0	6.94703	0	0
1_51482492_51488492	0.88625	0	0	0	1.78593	17.4265	2.09271	3.28016	0	41.0256	0	0	25.5151	3.51508	5.60609	0	4.11093	6.94703	0	4.6592
1_51484659_51490659	3.545	0	0	0	2.6789	7.46848	0	6.56032	0	54.7009	2.99712	0	61.2363	5.27261	6.54044	0	4.11093	0	0	4.6592
1_51486037_51492037	3.545	0	0	0	2.6789	7.46848	0	6.56032	0	47.8632	2.99712	0	86.7514	5.27261	2.80305	0	4.11093	0	0	4.6592
1_51494402_51500402	15.0663	0	3.67627	0	0	0	14.6489	0	0	550.427	29.9712	6.75868	624.27	16.6966	2.80305	211.214	10.2773	0	5.36958	2.3296
1_51566165_51572165	5.3175	0	0	0	0.892967	0	0	0	0	0	0	0	0	0	0	0	0	1.73676	0	0
1_51658340_51664340	0	1.23916	0.919068	0	0	2.48949	0	0	0	0	1.49856	0	1.70101	0	1.8687	0	0	0	0	1.1648
1_53199985_53205985	0	4.95666	0.919068	15.5613	0	0	5.23177	3.28016	2.41355	13.6752	8.99137	2.25289	1.70101	28.1206	1.8687	0	0	13.8941	0	4.6592
1_53514898_53520898	7.09	3.71749	0.919068	0	0.892967	2.48949	0	0	4.8271	3.4188	244.266	15.7703	0	45.696	21.49	54.3719	702.968	20.8411	26.8479	1450.18
1_53872842_53878842	7.09	0	1.83814	0	0.892967	0	0	6.56032	14.4813	0	0	11.2645	0	0.878769	5.60609	0	0	8.68378	0	0
1_54058575_54064575	35.45	22.305	25.7339	15.5613	7.14373	14.937	10.4635	14.7607	14.4813	20.5128	8.99137	22.5289	0	7.03015	28.9648	29.2772	24.6656	0	5.36958	0
1_54065373_54071373	37.2225	26.0224	11.0288	20.7484	22.3242	22.4055	16.7417	0	24.1355	17.094	4.49569	4.50579	6.80403	10.5452	16.8183	4.18246	14.3882	10.4205	5.36958	15.1424
1_54241301_54247301	19.4975	2.47833	12.867	18.1549	3.57187	19.916	0	9.84048	7.24065	0	0	9.01158	13.6081	6.15138	14.0152	8.36491	14.3882	0	16.1087	6.9888
1_54246184_54252184	65.5825	14.87	22.9767	10.3742	0	17.4265	10.4635	9.84048	7.24065	17.094	11.9885	11.2645	10.2061	7.03015	9.34349	8.36491	22.6101	1.73676	5.36958	6.9888
1_54248314_54254314	52.2887	9.91331	22.9767	15.5613	12.5015	9.95798	14.6489	0	7.24065	17.094	17.9827	6.75868	10.2061	7.03015	11.2122	4.18246	49.3311	1.73676	10.7392	0
1_54320975_54326975	0	12.3916	0	5.18711	1.78593	0	4.18541	6.56032	4.8271	0	5.99425	4.50579	6.80403	1.75754	3.7374	4.18246	10.2773	0	10.7392	0
1_54340980_54346980	9.74875	2.47833	15.6242	10.3742	12.5015	12.4475	2.09271	8.2004	18.1016	3.4188	16.4842	9.01158	0	4.39384	6.54044	29.2772	12.3328	6.94703	0	2.3296
1_56083245_56089245	2.65875	4.95666	0.919068	2.59356	0	7.46848	1.04635	11.4806	0	1.7094	2.99712	2.25289	1.70101	0.878769	2.80305	6.27368	10.2773	3.47351	0	1.1648
1_56134974_56140974	89.5112	2.47833	221.495	18.1549	149.125	41.0767	119.284	100.045	0	17.094	8.99137	2.25289	10.2061	5.27261	0.934349	12.5474	7.19412	0	5.36958	4.6592
1_56138169_56144169	101.033	21.0658	205.871	15.5613	157.162	22.4055	104.635	72.1635	0	6.83761	2.99712	2.25289	25.5151	7.03015	0.934349	12.5474	11.305	0	16.1087	2.3296
1_56168287_56174287	78.8762	2.47833	117.641	10.3742	175.914	16.1817	125.562	22.9611	0	10.2564	0	0	3.40202	9.66646	0	16.7298	0	0	21.4783	0
1_56169683_56175683	73.5587	2.47833	121.317	9.07745	150.911	22.4055	121.377	19.681	0	3.4188	0	0	3.40202	3.51508	0	16.7298	0	0	0	0
1_56293010_56299010	40.7675	4.95666	9.19068	1.29678	71.4373	0	41.8541	3.28016	0	59.8291	0	2.25289	66.3393	0	0	240.491	2.05546	0	204.044	0
1_56672849_56678849	4.43125	0	0.919068	2.59356	0	6.22374	0	3.28016	1.20678	0	0	1.12645	1.70101	1.75754	1.8687	0	0	3.47351	0	1.1648
1_56834728_56840728	2.65875	7.43498	3.67627	7.78067	23.2171	7.46848	1.04635	16.4008	13.2745	13.6752	0	0	3.40202	1.75754	15.8839	0	3.08319	3.47351	0	9.3184
1_57066135_57072135	64.6962	35.9358	65.2539	33.7162	1.78593	12.4475	0	6.56032	69.993	44.4444	11.9885	39.4257	27.2161	36.9083	2.80305	8.36491	6.16639	3.47351	2.68479	1.1648
1_57107696_57113696	7.09	23.5441	6.43348	2.59356	8.0367	36.0977	7.32447	39.3619	13.2745	8.54701	5.99425	10.138	6.80403	3.51508	133.612	0	8.22185	71.207	5.36958	24.4608
1_57120241_57126241	93.9425	214.375	108.45	351.427	99.1193	322.39	139.165	339.497	230.494	184.615	119.885	305.267	142.885	115.119	263.486	269.768	113.05	229.252	142.294	159.578
1_57171725_57177725	113.44	128.873	149.808	210.078	140.196	67.2163	173.695	86.9242	249.803	78.6325	88.4152	340.187	86.7514	108.089	178.461	77.3754	45.2202	131.994	83.2285	61.7344
1_57178069_57184069	163.956	235.441	166.351	141.349	141.982	80.9086	152.768	67.2433	347.551	66.6667	94.4094	429.176	100.36	65.0289	257.88	41.8246	43.1647	182.359	93.9677	65.2288
1_58266419_58272419	74.445	91.6981	130.508	77.8067	133.052	65.9716	79.5229	70.5234	69.993	379.487	223.286	275.98	627.672	391.931	154.168	434.975	168.548	31.2616	577.23	185.203
1_58267269_58273269	63.81	76.8282	135.103	90.7745	156.269	59.7479	79.5229	65.6032	92.9217	396.581	257.753	315.405	716.125	411.264	151.365	391.06	182.936	38.2086	571.861	182.874
1_58268279_58274279	55.8337	55.7624	147.051	82.9938	159.841	52.2794	87.8937	55.7627	77.2336	386.325	254.756	310.899	695.713	392.81	158.839	376.421	171.631	39.9454	566.491	196.851
1_58272962_58278962	60.265	53.2841	151.646	66.1357	93.7615	69.7058	96.2645	29.5214	132.745	449.573	170.836	219.657	712.723	266.267	128.94	416.154	144.91	45.1557	609.448	166.566
1_58277805_58283805	92.17	83.024	117.641	85.5873	70.5444	121.985	92.0791	55.7627	141.193	536.752	100.404	230.922	583.446	243.419	175.658	648.281	169.576	125.046	698.046	129.293
1_58335244_58341244	14.18	0	0	0	1.78593	0	2.09271	1.64008	0	0	0	0	0	0	1.8687	0	0	0	0	2.3296
1_58341645_58347645	13.2937	1.23916	0	0	0.892967	0	0	6.56032	2.41355	0	0	2.25289	0	0.878769	0	4.18246	4.11093	0	0	0
1_58349912_58355912	6.20375	0	0	0	0	6.22374	10.4635	0	0	0	0	0	0	0.878769	0.934349	0	2.05546	0	2.68479	0
1_58351697_58357697	6.20375	0	1.83814	0	0	6.22374	9.41718	0	0	0	0	0	0	0.878769	0	0	2.05546	0	2.68479	0
1_58353197_58359197	6.20375	0	1.83814	0	0	6.22374	5.23177	0	0	0	0	0	3.40202	1.75754	0	0	6.16639	0	2.68479	0
1_58354243_58360243	6.20375	0	1.83814	0	0	1.24475	5.23177	0	0	0	0	0	3.40202	1.75754	1.8687	4.18246	6.16639	0	2.68479	0
1_58387881_58393881	12.4075	0	0	0	0	4.97899	2.09271	3.28016	0	0	0	2.25289	1.70101	3.51508	0	0	2.05546	6.94703	0	4.6592
1_58566831_58572831	3.545	2.47833	5.51441	0	0	6.22374	2.09271	0	0	0	0	0	1.70101	0	7.47479	0	6.16639	6.94703	0	6.9888
1_58602053_58608053	0	0	1.83814	23.342	0	3.73424	0	3.28016	2.41355	0	0	2.25289	0	0	4.67175	0	4.11093	0	0	2.3296
1_58973230_58979230	1.7725	0	1.83814	0	0.892967	4.97899	1.04635	4.92024	0	0	0	3.37934	0	0.878769	10.2778	0	3.08319	0	0	3.4944
1_59343734_59349734	7.97625	0	5.51441	2.59356	0	0	1.04635	0	0	0	2.99712	0	0	0.878769	0	0	1.02773	0	0	0
1_59371061_59377061	15.9525	0	1.83814	0	0	4.97899	0	0	2.41355	0	5.99425	0	6.80403	0	5.60609	0	0	0	0	0
1_59373065_59379065	26.5875	4.95666	0	0	0	4.97899	0	0	7.24065	0	5.99425	0	8.50504	0	0	0	0	0	0	0
1_59373865_59379865	24.815	4.95666	0	0	0	4.97899	0	0	7.24065	0	5.99425	0	8.50504	0	0	0	0	0	0	0
1_59465419_59471419	5.3175	0	5.51441	0	0	4.97899	0	0	0	0	0	0	0	1.75754	0	0	2.05546	1.73676	0	0
1_59467390_59473390	8.8625	0	0	0	0	4.97899	0	3.28016	0	0	0	0	0	0	0	0	4.11093	1.73676	0	0
1_59496276_59502276	5.3175	0	0	0	0	0	0	0	0	0	0	2.25289	0	3.51508	0	0	0	0	0	4.6592
1_59687623_59693623	1.7725	0	3.67627	0	0	2.48949	1.04635	0	2.41355	6.83761	2.99712	0	3.40202	3.51508	3.7374	0	0	0	0	0
1_59819479_59825479	2.65875	0	0	0	0.892967	26.1397	0	13.1206	14.4813	3.4188	0	4.50579	0	2.63631	3.7374	0	0	15.6308	0	0
1_59822013_59828013	1.7725	0	0	0	0	24.8949	0	13.1206	12.0678	0	0	0	0	3.51508	3.7374	0	0	12.1573	0	0
1_59822776_59828776	1.7725	0	0	0	0	12.4475	1.04635	13.1206	7.24065	0	0	0	0	3.51508	3.7374	0	0	5.21027	0	0
1_60715413_60721413	2.65875	1.23916	0	0	0	0	1.04635	0	2.41355	0	0	1.12645	0	0	0	0	0	3.47351	0	0
1_61136549_61142549	0	0	0	0	0	2.48949	0	1.64008	0	0	0	0	0	3.51508	0	0	0	0	0	0
1_62808600_62814600	0	0	0	3.89033	0	4.97899	0	6.56032	0	0	2.99712	0	0	1.75754	0	0	1.02773	1.73676	2.68479	2.3296
1_64944536_64950536	19.4975	0	1.83814	18.1549	7.14373	4.97899	4.18541	0	27.7558	76.9231	8.99137	66.4604	66.3393	17.5754	36.4396	6.27368	3.08319	13.8941	10.7392	5.824
1_64945319_64951319	19.4975	0	3.67627	12.9678	8.92967	4.97899	5.23177	0	26.5491	80.3419	8.99137	78.8513	74.8444	7.03015	37.374	4.18246	3.08319	17.3676	5.36958	18.6368
1_66010224_66016224	0	0	0	0	0	9.95798	0	3.28016	0	0	0	0	1.70101	0	0	0	2.05546	6.94703	0	0
1_66988355_66994355	4.43125	0	3.67627	27.2323	0	16.1817	0	0	0	0	1.49856	0	0	0	0	0	0	1.73676	0	1.1648
1_67296135_67302135	4.43125	0	1.83814	2.59356	0.892967	3.73424	0	4.92024	0	0	0	1.12645	0	0	0	0	0	0	0	2.3296
1_67946637_67952637	0	0	0	5.18711	0	2.48949	2.09271	0	0	10.2564	0	2.25289	0	0	0.934349	0	2.05546	6.94703	0	0
1_68049303_68055303	3.545	12.3916	1.83814	5.18711	0	9.95798	0	16.4008	0	0	1.49856	0	0	0	0	0	4.11093	17.3676	0	0
1_69403893_69409893	0	2.47833	0	0	0	14.937	0	3.28016	0	0	0	0	0	0	1.8687	0	0	6.94703	0	0
1_69404617_69410617	0	2.47833	0	0	0	14.937	0	3.28016	0	0	0	0	0	0	1.8687	0	0	6.94703	0	0
1_69658586_69664586	0	0	0	0	0	4.97899	0	6.56032	0	0	0	0	0	0	0	0	0	0	0	0
1_70970239_70976239	0	2.47833	3.67627	0	8.0367	9.95798	23.0198	19.681	1.20678	1.7094	0	2.25289	3.40202	6.15138	3.7374	4.18246	1.02773	6.94703	18.7935	3.4944
1_71373700_71379700	0	365.553	9.19068	245.091	16.0734	194.181	6.27812	224.691	323.416	0	13.4871	305.267	0	8.78769	341.972	0	10.2773	156.308	5.36958	1.1648
1_71468964_71474964	0.88625	14.87	11.9479	32.4195	5.3578	7.46848	2.09271	19.681	154.467	0	2.99712	201.634	0	3.51508	98.1067	0	3.08319	109.416	0	0
1_71471874_71477874	3.545	14.87	4.59534	25.9356	3.57187	7.46848	2.09271	13.1206	89.3014	0	0	139.679	1.70101	1.75754	65.4044	0	3.08319	74.6805	0	0
1_71475911_71481911	5.3175	0	0	28.5291	8.0367	6.22374	6.27812	8.2004	24.1355	1.7094	2.99712	34.9199	3.40202	3.51508	16.8183	0	7.19412	13.8941	2.68479	5.824
1_71711155_71717155	1.7725	2.47833	11.0288	0	1.78593	6.22374	0	3.28016	0	3.4188	8.99137	0	6.80403	7.03015	0	2.09123	4.11093	0	0	4.6592
1_71715217_71721217	1.7725	0	10.1098	0	0.892967	0	0	0	0	0	2.99712	0	6.80403	3.51508	5.60609	2.09123	0	0	5.36958	2.3296
1_71739147_71745147	14.18	0	11.9479	0	1.78593	4.97899	0	6.56032	0	0	8.99137	2.25289	3.40202	19.3329	0.934349	0	4.11093	0	0	27.9552
1_71740676_71746676	13.2937	1.23916	10.1098	10.3742	9.82263	4.97899	2.09271	4.92024	1.20678	0	10.4899	14.6438	10.2061	39.5446	0.934349	0	5.13866	6.94703	5.36958	36.1088
1_71777305_71783305	30.1325	2.47833	19.3004	0	3.57187	8.71323	2.09271	0	8.44743	0	41.9597	0	6.80403	69.4227	0.934349	4.18246	12.3328	0	0	25.6256
1_71779257_71785257	36.3363	0	19.3004	7.78067	1.78593	3.73424	2.09271	0	7.24065	0	29.9712	0	6.80403	68.544	0	4.18246	12.3328	0	0	25.6256
1_72040198_72046198	1.7725	0	3.67627	2.59356	1.78593	2.48949	0	3.28016	0	0	8.99137	0	0	26.3631	0	0	57.553	0	0	47.7568
1_72041587_72047587	0	0	3.67627	2.59356	1.78593	0	0	3.28016	0	0	11.9885	0	0	31.6357	0	0	44.1924	0	0	47.7568
1_72217118_72223118	1.7725	0	2.7572	0	1.78593	11.2027	10.4635	8.2004	4.8271	0	5.99425	0	6.80403	0	4.67175	8.36491	4.11093	17.3676	0	9.3184
1_72219186_72225186	21.27	0	4.59534	0	1.78593	11.2027	12.5562	8.2004	4.8271	0	11.9885	0	6.80403	5.27261	4.67175	4.18246	0	17.3676	0	9.3184
1_72893494_72899494	3.545	0	0	0	0	9.95798	0	0	0	0	0	0	0	10.5452	0.934349	0	0	0	0	0
1_73726220_73732220	6.20375	2.47833	0	2.59356	0	9.95798	2.09271	3.28016	0	0	2.99712	0	0	0	0	0	0	0	0	2.3296
1_73729699_73735699	4.43125	0	0	0	8.92967	16.1817	1.04635	0	0	3.4188	0	0	3.40202	0	0	8.36491	0	0	0	4.6592
1_73731293_73737293	1.7725	0	0	0	8.92967	12.4475	9.41718	0	0	6.83761	0	0	13.6081	0	0	8.36491	0	0	0	2.3296
1_73823621_73829621	0	1.23916	3.67627	11.671	14.2875	26.1397	4.18541	13.1206	0	3.4188	14.9856	0	0	17.5754	0	0	0	0	16.1087	11.648
1_73824852_73830852	0	1.23916	5.51441	11.671	14.2875	31.1187	4.18541	13.1206	0	3.4188	20.9799	0	0	19.3329	0	0	4.11093	0	5.36958	11.648
1_73979600_73985600	4.43125	0	6.43348	0	14.2875	0	11.5099	0	4.8271	182.906	0	1.12645	139.483	19.3329	9.34349	161.025	19.5269	3.47351	85.9133	0
1_74238020_74244020	1.7725	4.95666	18.3814	6.48389	26.789	9.95798	23.0198	11.4806	2.41355	1.7094	83.9195	6.75868	28.9171	65.0289	27.0961	23.0035	67.8303	24.3146	10.7392	61.7344
1_74239806_74245806	1.7725	12.3916	18.3814	2.59356	18.7523	9.95798	14.6489	9.84048	7.24065	0	83.9195	6.75868	28.9171	87.8769	19.6213	16.7298	62.6916	20.8411	10.7392	71.0528
1_74298938_74304938	36.3363	52.0449	26.653	115.413	40.1835	98.335	60.6885	72.1635	85.6811	76.9231	56.9454	54.0695	42.5252	69.4227	47.6518	58.5544	61.6639	67.7335	16.1087	99.008
1_74828204_74834204	1.7725	9.91331	8.27162	5.18711	2.6789	0	6.27812	13.1206	21.722	54.7009	17.9827	4.50579	25.5151	3.51508	14.9496	29.2772	2.05546	6.94703	53.6958	11.648
1_74853704_74859704	5.3175	0	3.67627	0	0	0	2.09271	9.84048	21.722	6.83761	0	6.75868	6.80403	12.3028	1.8687	2.09123	7.19412	6.94703	5.36958	15.1424
1_74885122_74891122	0	0	0	0	0	0	0	6.56032	2.41355	0	8.99137	4.50579	0	5.27261	1.8687	0	3.08319	3.47351	0	2.3296
1_74891489_74897489	3.545	0	0	0	0	2.48949	0	9.84048	0	0	11.9885	0	6.80403	0	1.8687	0	0	6.94703	0	2.3296
1_74892634_74898634	1.7725	0	0	0	0	2.48949	0	9.84048	0	0	11.9885	0	6.80403	1.75754	1.8687	0	0	8.68378	0	2.3296
1_76531425_76537425	3.545	0	0	5.18711	0	2.48949	1.04635	3.28016	12.0678	0	0	20.2761	0	0	3.7374	0	1.02773	15.6308	0	3.4944
1_76532068_76538068	5.3175	0	0	3.89033	0	2.48949	1.04635	3.28016	12.0678	0	0	20.2761	0	0	1.8687	0	1.02773	10.4205	0	3.4944
1_76532805_76538805	5.3175	4.95666	0	2.59356	0	2.48949	1.04635	3.28016	12.0678	0	0	20.2761	0	0	1.8687	0	3.08319	10.4205	0	2.3296
1_76555752_76561752	0	0	2.7572	5.18711	3.57187	0	2.09271	0	1.20678	1.7094	2.99712	2.25289	0	2.63631	1.8687	0	8.22185	0	8.05437	2.3296
1_76888225_76894225	11.5212	16.1091	12.867	33.7162	6.25077	17.4265	31.3906	75.4437	79.6472	1.7094	55.4468	90.1158	1.70101	15.8178	24.2931	8.36491	11.305	31.2616	37.5871	78.0416
1_77174351_77180351	97.4875	1784.4	67.092	1844.02	150.911	888.75	172.648	1303.86	252.216	208.547	116.888	174.599	336.8	165.209	111.188	234.218	101.745	269.197	222.838	180.544
1_77443705_77449705	253.467	183.396	261.015	230.826	311.645	97.0903	288.794	119.726	125.505	99.1453	220.289	123.909	105.463	239.025	156.971	37.6421	200.408	72.9438	91.2829	154.918
1_77444939_77450939	272.965	193.31	268.368	195.813	267.89	78.4191	283.562	104.965	100.162	104.273	236.773	94.6216	79.9474	235.51	157.905	50.1895	191.158	69.4703	80.5437	136.282
1_77446704_77452704	256.126	161.091	234.362	237.31	328.612	70.9506	279.376	78.7238	86.8878	111.111	254.756	102.507	102.061	253.085	176.592	50.1895	204.519	69.4703	85.9133	136.282
1_77447496_77453496	219.79	158.613	262.854	199.704	315.217	65.9716	283.562	93.4846	98.9556	107.692	229.28	76.5984	95.2565	224.965	155.102	48.0982	201.435	65.9968	93.9677	137.446
1_77450458_77456458	204.724	144.982	302.373	232.123	396.477	67.2163	296.118	77.0838	111.023	88.8889	233.776	112.645	85.0504	250.449	200.885	87.8316	196.297	72.9438	112.761	199.181
1_77452875_77458875	204.724	147.461	295.94	190.626	346.471	99.5798	323.323	104.965	96.542	80.3419	256.254	134.047	88.4525	222.329	155.102	92.014	207.602	76.4173	118.131	221.312
1_77463913_77469913	144.459	116.481	226.091	172.471	247.352	89.6218	165.324	101.685	90.5082	61.5385	167.839	130.668	49.3293	129.179	124.268	20.9123	138.744	45.1557	53.6958	143.27
1_77467235_77473235	252.581	219.332	317.079	269.73	342.899	168.041	257.403	172.208	152.054	92.3077	170.836	192.622	95.2565	198.602	170.986	66.9193	180.881	147.624	107.392	210.829
1_77552836_77558836	16.8387	29.7399	11.0288	23.342	32.1468	6.22374	25.1125	22.9611	8.44743	0	14.9856	4.50579	0	8.78769	10.2778	4.18246	14.3882	0	16.1087	4.6592
1_77569960_77575960	13.2937	3.71749	18.3814	7.78067	24.1101	21.1607	28.2515	19.681	0	0	2.99712	2.25289	5.10303	7.90892	13.0809	4.18246	8.22185	0	0	6.9888
1_77894780_77900780	0	0	0	0	1.78593	9.95798	0	0	0	0	0	0	0	0	3.7374	0	0	0	0	0
1_77918283_77924283	1.7725	0	3.67627	0	0	1.24475	1.04635	0	0	1.7094	0	0	0	0	5.60609	6.27368	0	13.8941	0	0
1_77943891_77949891	0	0	0	0	0	2.48949	1.04635	9.84048	0	0	0	1.12645	0	0	0	0	0	0	0	1.1648
1_77953944_77959944	3.545	11.1525	16.5432	1.29678	0.892967	2.48949	0	0	0	0	0	1.12645	0	1.75754	1.8687	0	0	6.94703	0	0
1_77956228_77962228	3.545	13.6308	16.5432	1.29678	6.25077	3.73424	2.09271	0	0	6.83761	0	6.75868	0	1.75754	4.67175	0	2.05546	0	0	2.3296
1_77960956_77966956	5.3175	4.95666	0.919068	0	1.78593	0	2.09271	0	0	0	2.99712	0	0	3.51508	0	0	0	0	0	0
1_77967120_77973120	7.09	2.47833	1.83814	0	0	2.48949	7.32447	0	0	0	0	0	0	0	2.80305	0	0	0	0	0
1_77970243_77976243	5.3175	2.47833	5.51441	0	1.78593	2.48949	5.23177	0	0	0	0	0	0	0	1.8687	0	0	0	0	0
1_77972842_77978842	0	2.47833	5.51441	0	1.78593	3.73424	0	0	0	0	0	0	0	0	0	0	0	0	0	0
1_77987677_77993677	0	0	4.59534	6.48389	1.78593	12.4475	2.09271	0	0	0	0	0	0	0.878769	0	0	0	0	0	3.4944
1_77995393_78001393	2.65875	0	1.83814	0	0	0	0	1.64008	0	0	0	0	0	0	0	0	0	0	0	13.9776
1_78244371_78250371	6.20375	0	2.7572	0	1.78593	14.937	3.13906	0	9.6542	0	0	0	0	0	0.934349	0	0	0	0	1.1648
1_78246328_78252328	5.3175	0	10.1098	0	0	7.46848	10.4635	0	13.2745	0	0	0	0	0	2.80305	0	2.05546	10.4205	0	0
1_78254210_78260210	14.18	0	1.83814	0	14.2875	2.48949	6.27812	0	0	0	0	0	0	0	6.54044	0	2.05546	0	0	4.6592
1_78271609_78277609	0	1.23916	0	0	0.892967	0	0	3.28016	1.20678	0	0	1.12645	0	0.878769	1.8687	0	0	0	0	0
1_78276051_78282051	61.1512	0	64.3348	0	25.0031	2.48949	124.516	3.28016	28.9626	3.4188	0	13.5174	0	1.75754	7.47479	2.09123	0	31.2616	0	0
1_78277838_78283838	65.5825	0	64.3348	0	24.1101	2.48949	125.562	6.56032	28.9626	10.2564	0	20.2761	0	1.75754	8.40914	2.09123	0	34.7351	0	4.6592
1_78278574_78284574	62.0375	0	64.3348	0	20.5382	2.48949	125.562	6.56032	26.5491	10.2564	0	20.2761	0	1.75754	9.34349	2.09123	0	34.7351	0	4.6592
1_78299371_78305371	2.65875	1.23916	0	0	0	4.97899	0	0	0	0	0	0	0	0.878769	1.8687	0	2.05546	0	0	0
1_78383688_78389688	0	0	7.35255	0	3.57187	7.46848	0	0	0	0	0	0	0	0.878769	0.934349	0	0	1.73676	0	0
1_78547113_78553113	5.3175	1.23916	1.83814	1.29678	1.78593	9.95798	2.09271	1.64008	0	1.7094	0	1.12645	0	0.878769	7.47479	4.18246	2.05546	3.47351	0	5.824
1_78561749_78567749	3.545	0	3.67627	0	0	2.48949	2.09271	0	0	0	0	0	0	0	0.934349	0	2.05546	0	0	0
1_78566613_78572613	3.545	0	1.83814	2.59356	0	12.4475	2.09271	0	0	0	0	0	0	1.75754	1.8687	2.09123	0	0	0	0
1_78624246_78630246	4.43125	4.95666	4.59534	0	1.78593	7.46848	0	0	1.20678	0	0	0	0	0.878769	3.7374	0	8.22185	0	0	2.3296
1_78625973_78631973	4.43125	4.95666	2.7572	0	1.78593	2.48949	0	0	1.20678	0	0	0	0	0.878769	3.7374	0	8.22185	0	0	2.3296
1_78641624_78647624	1.7725	0	0	0	0	4.97899	2.09271	0	0	0	2.99712	1.12645	1.70101	0	0.934349	0	2.05546	0	0	0
1_78725782_78731782	0.88625	7.43498	12.867	0	1.78593	4.97899	2.09271	3.28016	0	0	0	0	0	0.878769	0	4.18246	0	0	0	0
1_78756871_78762871	0	0	0	0	1.78593	7.46848	2.09271	0	0	3.4188	5.99425	0	3.40202	7.03015	0	0	0	0	0	3.4944
1_78757705_78763705	0	0	0	0	3.57187	7.46848	2.09271	0	0	3.4188	5.99425	0	3.40202	1.75754	0	0	0	0	0	0
1_78758617_78764617	0	0	5.51441	0	3.57187	7.46848	2.09271	0	0	3.4188	2.99712	0	3.40202	0	0	0	0	1.73676	0	4.6592
1_78802489_78808489	6.20375	0	2.7572	0	0	0	0	0	0	0	7.49281	0	1.70101	1.75754	0	0	6.16639	0	0	0
1_78803931_78809931	7.97625	0	2.7572	0	0	0	1.04635	0	0	0	5.99425	0	1.70101	1.75754	0	0	6.16639	0	0	0
1_78809459_78815459	3.545	0	9.19068	5.18711	0	2.48949	3.13906	13.1206	0	0	0	0	0	7.03015	1.8687	0	0	0	2.68479	2.3296
1_78811134_78817134	5.3175	0	11.0288	5.18711	0	0	2.09271	3.28016	0	0	0	0	0	7.03015	1.8687	0	0	0	0	2.3296
1_78838589_78844589	1.7725	2.47833	2.7572	0	0	7.46848	0	0	0	0	0	0	0	4.39384	6.54044	0	0	3.47351	0	0
1_78905133_78911133	1.7725	0	0	0	0	0	2.09271	0	0	1.7094	0	1.12645	0	8.78769	1.8687	4.18246	4.11093	0	0	0
1_78914121_78920121	3.545	2.47833	3.67627	0	0	2.48949	0	0	0	0	0	0	0	0	0	0	0	0	0	1.1648
1_79036531_79042531	0.88625	4.95666	5.51441	2.59356	0	7.46848	0	0	4.8271	0	5.99425	0	0	3.51508	0	0	0	0	0	0
1_79070588_79076588	12.4075	7.43498	8.27162	2.59356	0	12.4475	8.37083	0	0	6.83761	8.99137	1.12645	3.40202	15.8178	5.60609	0	10.2773	6.94703	0	11.648
1_79089801_79095801	0.88625	2.47833	3.67627	2.59356	2.6789	2.48949	13.6026	0	4.8271	3.4188	14.9856	0	0	7.03015	0	0	0	0	0	6.9888
1_79091261_79097261	0	2.47833	5.51441	2.59356	2.6789	0	10.4635	0	2.41355	3.4188	14.9856	0	0	12.3028	0	8.36491	0	0	0	4.6592
1_79092836_79098836	0	0	7.35255	2.59356	1.78593	0	6.27812	0	2.41355	3.4188	14.9856	0	0	10.5452	0.934349	8.36491	0	6.94703	5.36958	6.9888
1_79106275_79112275	1.7725	0	1.83814	0	8.92967	0	12.5562	0	0	0	0	0	0	3.51508	2.80305	0	6.16639	0	5.36958	4.6592
1_79140924_79146924	5.3175	2.47833	6.43348	0	5.3578	2.48949	14.6489	0	0	0	8.99137	9.01158	10.2061	10.5452	2.80305	0	30.8319	0	5.36958	2.3296
1_79190460_79196460	12.4075	0	7.35255	7.78067	3.57187	2.48949	15.6953	6.56032	0	0	5.99425	0	0	25.4843	1.8687	0	12.3328	0	0	20.9664
1_79217714_79223714	3.545	0	5.51441	0	17.8593	6.22374	2.09271	3.28016	0	3.4188	47.954	3.37934	0	35.1508	5.60609	6.27368	28.7765	6.94703	5.36958	15.1424
1_79267518_79273518	0	0	11.0288	0	7.14373	9.95798	4.18541	24.6012	0	0	14.9856	0	0	19.3329	5.60609	16.7298	30.8319	13.8941	5.36958	13.9776
1_79269222_79275222	0	1.23916	11.0288	2.59356	8.92967	9.95798	10.4635	24.6012	0	6.83761	14.9856	0	0	25.4843	5.60609	16.7298	39.0538	13.8941	0	23.296
1_79271906_79277906	1.7725	1.23916	12.867	2.59356	3.57187	9.95798	16.7417	19.681	0	6.83761	11.9885	0	3.40202	25.4843	11.2122	16.7298	36.9983	6.94703	0	20.9664
1_79281836_79287836	1.7725	0	0	0	2.6789	0	0	0	0	3.4188	5.99425	0	0	8.78769	0.934349	0	8.22185	0	5.36958	9.3184
1_79282790_79288790	1.7725	0	1.83814	0	1.78593	0	0	0	0	3.4188	4.49569	0	0	10.5452	2.80305	4.18246	20.5546	0	5.36958	16.3072
1_79287183_79293183	7.09	0	3.67627	5.18711	7.14373	7.46848	0	4.92024	0	0	8.99137	5.63224	3.40202	8.78769	1.8687	4.18246	20.5546	1.73676	0	17.472
1_79311298_79317298	7.09	4.95666	20.2195	0	12.5015	4.97899	0	3.28016	2.41355	0	14.9856	4.50579	1.70101	32.5144	5.60609	0	28.7765	0	0	15.1424
1_79343931_79349931	3.545	4.95666	3.67627	2.59356	12.5015	7.46848	11.5099	3.28016	4.8271	0	26.9741	0	1.70101	34.272	9.34349	12.5474	12.3328	6.94703	10.7392	27.9552
1_79344859_79350859	3.545	4.95666	5.51441	0	16.0734	7.46848	11.5099	3.28016	4.8271	0	35.9655	0	0	30.7569	9.34349	12.5474	8.22185	6.94703	10.7392	27.9552
1_79417804_79423804	2.65875	4.95666	12.867	0	21.4312	21.1607	12.5562	3.28016	0	15.3846	29.9712	0	10.2061	28.1206	1.8687	4.18246	34.9429	3.47351	0	30.2848
1_79422416_79428416	8.8625	4.95666	17.4623	5.18711	23.2171	16.1817	3.13906	3.28016	0	10.2564	26.9741	4.50579	3.40202	45.696	0	4.18246	61.6639	13.8941	8.05437	34.944
1_79496055_79502055	10.635	9.91331	22.9767	7.78067	28.5749	24.8949	6.27812	11.4806	7.24065	3.4188	59.9425	6.75868	10.2061	106.331	9.34349	25.0947	86.3294	24.3146	21.4783	30.2848
1_79531217_79537217	7.09	4.95666	18.3814	20.7484	29.4679	19.916	18.8344	13.1206	21.722	13.6752	65.9367	11.2645	20.4121	85.2406	20.5557	0	71.9412	1.73676	5.36958	59.4048
1_79542492_79548492	12.4075	12.3916	27.572	46.684	23.2171	21.1607	14.6489	13.1206	14.4813	30.7692	49.4525	36.0463	20.4121	128.3	7.47479	41.8246	96.6067	3.47351	16.1087	76.8768
1_79562314_79568314	23.9288	7.43498	14.7051	41.4969	33.9327	29.8739	26.1588	11.4806	9.6542	23.9316	89.9137	40.5521	32.3192	137.967	22.4244	16.7298	112.023	34.7351	10.7392	74.5472
1_79563751_79569751	9.74875	9.91331	27.572	24.6388	28.5749	17.4265	23.0198	11.4806	7.24065	17.094	95.908	40.5521	35.7212	148.512	16.8183	14.6386	92.4958	24.3146	10.7392	69.888
1_79575733_79581733	7.97625	33.4574	39.5199	33.7162	39.2905	24.8949	31.3906	16.4008	16.8949	27.3504	113.891	24.7818	30.6182	94.907	23.3587	37.6421	136.688	8.68378	0	65.2288
1_79576810_79582810	8.8625	22.305	41.3581	15.5613	51.7921	22.4055	27.2052	9.84048	14.4813	10.2564	119.885	16.8967	22.1131	89.6344	20.5557	25.0947	88.3849	3.47351	0	43.0976
1_79630096_79636096	19.4975	24.7833	22.0576	23.342	21.4312	12.4475	21.9734	0	14.4813	27.3504	83.9195	27.0347	13.6081	101.937	9.34349	16.7298	100.718	0	10.7392	60.5696
1_79685822_79691822	4.43125	12.3916	20.2195	15.5613	25.0031	17.4265	11.5099	0	21.722	10.2564	143.862	2.25289	6.80403	102.816	3.7374	16.7298	76.0521	5.21027	0	40.768
1_79747637_79753637	38.1087	14.87	27.572	35.013	9.82263	12.4475	15.6953	24.6012	19.3084	42.735	221.787	19.1496	30.6182	241.661	22.4244	23.0035	220.962	3.47351	29.5327	130.458
1_79748677_79754677	38.1087	9.91331	23.8958	35.013	22.3242	17.4265	13.6026	42.6421	21.722	30.7692	181.326	20.2761	32.3192	218.813	18.687	16.7298	267.21	6.94703	29.5327	160.742
1_79809737_79815737	2.65875	0	0	0	0.892967	3.73424	0	6.56032	4.8271	0	2.99712	0	0	7.03015	0	0	13.3605	1.73676	0	3.4944
1_79829663_79835663	3.545	0	0	0	0.892967	0	0	0	2.41355	0	0	0	0	16.6966	0	0	2.05546	0	10.7392	1.1648
1_79836899_79842899	5.3175	2.47833	3.67627	1.29678	2.6789	4.97899	6.27812	11.4806	0	6.83761	5.99425	2.25289	1.70101	35.1508	1.8687	4.18246	6.16639	0	0	3.4944
1_79850137_79856137	6.20375	9.91331	6.43348	6.48389	0.892967	3.73424	5.23177	3.28016	13.2745	3.4188	20.9799	0	0	36.0295	3.7374	4.18246	40.0815	3.47351	5.36958	20.9664
1_81003191_81009191	1.7725	0	10.1098	12.9678	0	4.97899	6.27812	3.28016	7.24065	0	7.49281	18.0232	10.2061	7.03015	4.67175	0	6.16639	8.68378	0	6.9888
1_81357257_81363257	1.7725	1.23916	0	0	0	2.48949	0	0	3.62033	0	0	0	1.70101	0.878769	0	0	0	0	0	0
1_81358519_81364519	8.8625	1.23916	0	0	0	2.48949	0	0	2.41355	0	0	0	1.70101	0.878769	0.934349	0	0	0	0	0
1_81359729_81365729	7.09	1.23916	3.67627	0	0	2.48949	0	0	2.41355	0	0	0	1.70101	0.878769	2.80305	0	0	0	5.36958	0
1_81360803_81366803	7.09	0	3.67627	0	0	0	0	0	0	0	0	0	1.70101	0	2.80305	0	0	0	5.36958	0
1_81388911_81394911	5.3175	1.23916	5.51441	0	0.892967	7.46848	0	3.28016	0	3.4188	0	0	3.40202	0.878769	0	0	1.02773	0	0	0
1_82075989_82081989	4.43125	2.47833	1.83814	2.59356	8.0367	9.95798	2.09271	0	0	3.4188	2.99712	0	0	9.66646	0	0	15.416	3.47351	0	2.3296
1_83596611_83602611	3.545	0	5.51441	0	10.7156	9.95798	0	26.2413	0	6.83761	1.49856	0	0	10.5452	1.8687	0	6.16639	0	0	2.3296
1_83597488_83603488	3.545	0	7.35255	0	7.14373	4.97899	0	26.2413	0	6.83761	0	2.25289	3.40202	10.5452	1.8687	0	6.16639	0	0	0
1_84098636_84104636	0	0	13.786	0	1.78593	0	3.13906	0	2.41355	0	0	0	0	0	7.47479	0	1.02773	3.47351	0	1.1648
1_84167845_84173845	0	0	0	0	1.78593	2.48949	1.04635	3.28016	0	0	0	0	1.70101	14.0603	1.8687	0	0	6.94703	0	4.6592
1_84170098_84176098	3.545	0	0	0	1.78593	2.48949	1.04635	0	0	0	2.99712	0	0	14.0603	1.8687	0	0	6.94703	0	4.6592
1_84223273_84229273	0	0	0.919068	0	1.78593	0	0	3.28016	0	0	0	0	0	0	0	0	0	5.21027	10.7392	0
1_84229398_84235398	1.7725	0	0.919068	1.29678	0	7.46848	1.04635	0	0	0	0	6.75868	0	0.878769	1.8687	2.09123	4.11093	0	0	9.3184
1_84231339_84237339	1.7725	0	0.919068	2.59356	0	4.97899	3.13906	0	0	0	0	6.75868	0	0.878769	0.934349	0	3.08319	6.94703	0	3.4944
1_84232855_84238855	1.7725	3.71749	0.919068	2.59356	0	11.2027	3.13906	0	0	0	0	6.75868	0	0	0.934349	0	3.08319	6.94703	0	2.3296
1_84234026_84240026	5.3175	7.43498	3.67627	5.18711	1.78593	11.2027	4.18541	1.64008	0	0	0	6.75868	0	1.75754	2.80305	2.09123	5.13866	6.94703	0	4.6592
1_84235476_84241476	3.545	7.43498	2.7572	5.18711	1.78593	11.2027	3.13906	1.64008	0	0	0	0	0	1.75754	1.8687	2.09123	2.05546	13.8941	0	2.3296
1_84238127_84244127	7.09	7.43498	2.7572	2.59356	1.78593	0	1.04635	1.64008	0	0	0	0	0	2.63631	1.8687	2.09123	4.11093	6.94703	0	2.3296
1_84254140_84260140	10.635	7.43498	0	0	0.892967	1.24475	0	6.56032	0	0	2.99712	0	0	1.75754	4.67175	0	0	3.47351	0	1.1648
1_84260567_84266567	1.7725	0	0	0	0	4.97899	8.37083	0	0	0	0	1.12645	0	0	3.7374	0	0	1.73676	0	2.3296
1_84283038_84289038	1.7725	0	11.0288	0	0.892967	7.46848	4.18541	0	0	0	0	0	0	0	0	0	0	1.73676	0	0
1_84284686_84290686	0	2.47833	11.0288	0	0	7.46848	4.18541	6.56032	0	0	0	0	0	0	0	0	0	1.73676	0	0
1_84287840_84293840	0	2.47833	0	0	0	0	0	9.84048	0	0	0	0	0	0	0	0	0	3.47351	0	0
1_84293711_84299711	1.7725	0	3.67627	0	0	2.48949	0	3.28016	1.20678	0	0	0	1.70101	0	1.8687	0	0	5.21027	0	0
1_84325465_84331465	0	0	0	0	0	3.73424	0	3.28016	0	46.1538	0	1.12645	23.8141	0	0	0	2.05546	3.47351	21.4783	0
1_84388981_84394981	1.7725	0	0	0	0.892967	2.48949	0	0	3.62033	0	0	0	0	4.39384	5.60609	0	0	0	5.36958	0
1_84389989_84395989	1.7725	0	0.919068	1.29678	0.892967	2.48949	0	1.64008	3.62033	0	0	0	0	4.39384	7.47479	0	0	0	0	0
1_84442459_84448459	5.3175	0	0	5.18711	0.892967	22.4055	6.27812	3.28016	2.41355	1.7094	2.99712	0	0	0	0	0	0	0	5.36958	4.6592
1_84448776_84454776	7.09	0	0	0	1.78593	12.4475	0	3.28016	19.3084	3.4188	0	4.50579	0	0	14.0152	4.18246	0	3.47351	0	2.3296
1_84461658_84467658	5.3175	9.91331	3.67627	2.59356	5.3578	14.937	0	3.28016	24.1355	0	0	22.5289	3.40202	0	13.0809	4.18246	0	0	5.36958	0
1_84463294_84469294	5.3175	9.91331	3.67627	2.59356	5.3578	4.97899	0	13.1206	24.1355	0	0	16.8967	0	0	10.2778	4.18246	0	0	0	0
1_84498601_84504601	7.09	0	0	0	2.6789	4.97899	0	0	7.24065	3.4188	0	0	0	0	0	0	0	0	0	4.6592
1_84610252_84616252	22.1562	4.95666	17.4623	18.1549	23.2171	6.22374	54.4104	3.28016	43.4439	13.6752	20.9799	51.8166	23.8141	22.848	80.354	12.5474	16.4437	59.0497	34.9023	11.648
1_84663741_84669741	53.175	47.0882	34.9246	18.1549	78.5811	2.48949	136.026	26.2413	212.392	68.3761	35.9655	256.83	27.2161	45.696	301.795	71.1017	76.0521	130.257	72.4894	34.944
1_84665324_84671324	63.81	52.0449	55.1441	10.3742	82.1529	12.4475	136.026	26.2413	214.806	68.3761	32.9684	287.244	40.8242	59.7563	299.926	69.0105	55.4975	126.783	77.8589	39.6032
1_84704959_84710959	24.815	12.3916	29.4102	0	29.4679	4.97899	54.4104	3.28016	33.7897	20.5128	20.9799	72.0926	20.4121	12.3028	124.268	54.3719	24.6656	38.2086	32.2175	16.3072
1_84808204_84814204	10.635	2.47833	6.43348	0	10.7156	12.4475	13.6026	6.56032	19.3084	3.4188	17.9827	10.138	10.2061	7.90892	39.2427	25.0947	8.22185	6.94703	18.7935	3.4944
1_84999431_85005431	0	0	3.67627	0	0	2.48949	8.37083	3.28016	0	1.7094	0	0	0	0	0	0	0	0	0	0
1_85043119_85049119	0	0	10.1098	0	0	1.24475	0	0	0	0	0	0	0	0	0	0	0	0	0	0
1_85097926_85103926	5.3175	0	20.2195	1.29678	0	1.24475	0	0	7.24065	0	0	0	0	0	0.934349	0	10.2773	0	0	0
1_85100810_85106810	3.545	0	20.2195	0	3.57187	3.73424	2.09271	0	7.24065	0	0	0	0	0	0	0	2.05546	0	0	0
1_85135024_85141024	3.545	0	60.6585	0	1.78593	4.97899	4.18541	6.56032	1.20678	0	0	0	0	0	0	0	0	3.47351	0	1.1648
1_85154992_85160992	7.09	2.47833	67.092	5.18711	10.7156	7.46848	7.32447	0	0	0	0	0	0	0	0	0	9.24958	0	0	0
1_85306167_85312167	11.5212	0	109.369	0	8.92967	2.48949	25.1125	0	0	0	0	0	3.40202	0	1.8687	0	0	0	0	0
1_85374730_85380730	0	0	1.83814	0	0	1.24475	8.37083	0	0	0	0	0	0	0	0	0	0	0	0	0
1_85376144_85382144	0.88625	0	2.7572	0	0	0	8.37083	0	0	0	0	1.12645	0	1.75754	0	0	1.02773	6.94703	5.36958	1.1648
1_85394742_85400742	0	4.95666	0	0	0	0	2.09271	0	0	0	0	0	0	0	0	0	0	0	0	0
1_85396499_85402499	1.7725	0	0	0	0	0	2.09271	0	0	0	0	0	0	0	0	0	0	0	0	0
1_85445919_85451919	0	0	0	0	0.892967	3.73424	0	0	0	3.4188	0	0	0	0.878769	0.934349	0	0	0	0	1.1648
1_85450998_85456998	0	1.23916	1.83814	0	1.78593	2.48949	0	3.28016	0	0	0	0	0	0	0	0	0	1.73676	0	1.1648
1_85452925_85458925	0	0	0	0	1.78593	2.48949	0	6.56032	0	0	0	0	0	0	0	0	0	1.73676	0	0
1_85455656_85461656	0	0	0	0	3.57187	2.48949	1.04635	6.56032	0	0	0	0	0	0	0	0	0	0	0	0
1_85465294_85471294	1.7725	0	0	0	0	2.48949	0	0	0	0	0	0	0	0	0	0	0	0	0	0
1_85479080_85485080	1.7725	0	0	0	0.892967	7.46848	0	0	4.8271	0	0	4.50579	0	0	0	0	0	0	0	0
1_85492762_85498762	0	0	0	0	0	4.97899	0	0	0	0	0	0	0	0	0.934349	0	0	6.94703	0	0
1_85495121_85501121	0	0	0	0	2.6789	2.48949	0	6.56032	0	0	0	0	0	0	0	0	0	6.94703	0	0
1_85531542_85537542	6.20375	2.47833	21.1386	1.29678	16.0734	7.46848	20.9271	0	2.41355	0	0	5.63224	0	0	5.60609	0	0	0	0	6.9888
1_85644368_85650368	7.09	0	1.83814	0	12.5015	4.97899	16.7417	0	3.62033	0	0	2.25289	3.40202	0.878769	1.8687	0	2.05546	0	0	0
1_85671896_85677896	13.2937	0	10.1098	2.59356	26.789	7.46848	43.9468	9.84048	12.0678	11.9658	0	2.25289	6.80403	0	5.60609	0	2.05546	0	5.36958	2.3296
1_85677060_85683060	14.18	9.91331	10.1098	0	32.1468	3.73424	29.2979	0	14.4813	13.6752	0	0	17.0101	1.75754	0	0	4.11093	3.47351	0	0
1_85679306_85685306	12.4075	14.87	20.2195	0	25.0031	0	12.5562	0	7.24065	23.9316	0	0	3.40202	5.27261	2.80305	0	4.11093	10.4205	0	0
1_85695735_85701735	16.8387	24.7833	7.35255	0	19.6453	2.48949	37.6687	14.7607	43.4439	58.1197	11.9885	15.7703	40.8242	9.66646	10.2778	10.4561	7.19412	10.4205	37.5871	0
1_86046094_86052094	0	2.47833	5.51441	0	0.892967	14.937	0	0	0	0	0	9.01158	0	0	1.8687	0	3.08319	3.47351	0	0
1_86046730_86052730	0	2.47833	5.51441	0	0.892967	14.937	0	0	0	0	0	6.75868	0	2.63631	1.8687	0	3.08319	0	0	0
1_86055042_86061042	1.7725	0	7.35255	0	2.6789	9.95798	10.4635	3.28016	6.03388	1.7094	8.99137	2.25289	3.40202	15.8178	12.1465	20.9123	24.6656	3.47351	0	16.3072
1_86331462_86337462	1.7725	0	0	0	0	7.46848	0	3.28016	0	0	0	0	0	0	2.80305	0	10.2773	1.73676	0	0
1_86773198_86779198	18.6112	22.305	18.3814	41.4969	41.0765	27.3844	72.1984	45.9222	9.6542	0	14.9856	15.7703	0	15.8178	14.9496	8.36491	16.4437	32.9984	0	6.9888
1_86832704_86838704	8.8625	4.95666	6.43348	7.78067	7.14373	0	0	3.28016	2.41355	0	0	0	0	0	0	0	0	13.8941	0	0
1_86834295_86840295	7.09	7.43498	6.43348	7.78067	8.0367	0	3.13906	3.28016	0	0	0	0	0	1.75754	0	0	0	10.4205	0	2.3296
1_86838572_86844572	7.09	2.47833	11.9479	7.78067	4.46483	0	6.27812	3.28016	0	0	0	0	1.70101	1.75754	0	0	1.02773	0	0	3.4944
1_86840474_86846474	5.3175	0	11.9479	7.78067	2.6789	4.97899	2.09271	4.92024	0	0	0	0	1.70101	0	0	0	7.19412	0	0	1.1648
1_86841758_86847758	7.09	0	9.19068	7.78067	2.6789	4.97899	0	4.92024	0	0	0	0	0	0	0	0	7.19412	0	0	1.1648
1_86889756_86895756	19.4975	0	3.67627	7.78067	15.1804	2.48949	10.4635	3.28016	0	0	8.99137	0	0	3.51508	3.7374	0	14.3882	0	16.1087	6.9888
1_87021120_87027120	7.97625	2.47833	4.59534	1.29678	18.7523	3.73424	0	6.56032	6.03388	6.83761	8.99137	2.25289	30.6182	5.27261	5.60609	6.27368	7.19412	3.47351	29.5327	6.9888
1_87268023_87274023	45.1988	12.3916	53.306	5.18711	32.1468	27.3844	31.3906	41.002	73.6133	3.4188	29.9712	63.081	11.9071	28.1206	54.1922	0	33.9151	86.8378	10.7392	9.3184
1_89091111_89097111	3.545	0	0	1.29678	0	4.97899	0	0	0	0	0	0	0	0	0	0	0	0	0	0
1_89095020_89101020	8.8625	0	0	1.29678	0	0	0	0	0	0	0	0	0	0	0.934349	0	2.05546	0	0	0
1_89096469_89102469	7.09	0	0	0	0	0	0	0	0	0	0	0	0	0	0.934349	0	2.05546	0	0	0
1_89318160_89324160	1.7725	4.95666	1.83814	0	0	0	0	0	0	0	0	0	0	0	0.934349	0	8.22185	0	0	0
1_89318934_89324934	1.7725	4.95666	1.83814	0	0	0	0	0	0	0	0	0	0	0	0.934349	0	8.22185	0	0	0
1_89571877_89577877	1.7725	2.47833	0	0	0	1.24475	4.18541	9.84048	0	0	2.99712	6.75868	0	1.75754	0	0	0	0	0	1.1648
1_90723780_90729780	7.97625	2.47833	2.7572	0	0	0	0	8.2004	0	0	0	2.25289	0	1.75754	3.7374	0	2.05546	8.68378	2.68479	2.3296
1_90726482_90732482	5.3175	4.95666	3.67627	0	1.78593	0	0	8.2004	0	3.4188	1.49856	1.12645	0	6.15138	2.80305	0	3.08319	17.3676	0	0
1_90729880_90735880	4.43125	2.47833	2.7572	1.29678	1.78593	2.48949	0	0	0	5.1282	1.49856	0	0	4.39384	6.54044	0	1.02773	12.1573	0	0
1_91111284_91117284	7.09	0	5.51441	0	13.3945	2.48949	2.09271	0	1.20678	0	8.99137	0	0	0	0	0	2.05546	0	0	0
1_91231251_91237251	3.545	0	0	0	0	12.4475	0	0	0	0	0	0	0	0	0	0	0	0	2.68479	2.3296
1_91248252_91254252	1.7725	0	0	0	0	3.73424	0	0	0	0	0	0	0	0	0	0	0	0	0	0
1_91249796_91255796	3.545	0	0	0	0	3.73424	0	0	0	0	0	0	0	0	0.934349	0	0	0	0	0
1_91311910_91317910	3.545	0	7.35255	0	5.3578	0	0	0	1.20678	0	0	1.12645	0	0	0	0	2.05546	0	0	0
1_91313187_91319187	3.545	0	0	0	5.3578	0	0	0	1.20678	0	0	1.12645	0	0	0	0	4.11093	0	0	2.3296
1_91333093_91339093	4.43125	0	0	0	0	0	0	0	0	0	0	0	0	0	0	0	2.05546	6.94703	0	0
1_91335045_91341045	7.97625	0	0	0	0	0	0	1.64008	0	0	0	0	0	0	0	0	2.05546	6.94703	0	0
1_91363079_91369079	0	0	0	0	0	9.95798	0	0	0	0	0	0	0	2.63631	0	0	0	0	0	0
1_91487443_91493443	0	0	0	0	0	4.97899	0	0	2.41355	0	2.99712	0	0	0	0	0	0	0	0	0
1_91488875_91494875	0	0	0	0	0	2.48949	0	0	2.41355	0	2.99712	0	0	0.878769	0	0	0	0	0	0
1_91517950_91523950	1.7725	0	1.83814	0	1.78593	0	3.13906	0	1.20678	0	0	1.12645	0	0	0	0	0	0	0	0
1_91539906_91545906	1.7725	0	0	0	0	0	0	6.56032	0	0	4.49569	0	0	0	0	0	2.05546	3.47351	0	0
1_91552093_91558093	1.7725	0	3.67627	0	0	0	1.04635	8.2004	0	0	2.99712	0	0	0	0	0	0	10.4205	0	5.824
1_91553779_91559779	0	0	5.51441	0	0	0	5.23177	6.56032	0	0	2.99712	0	0	0	1.8687	0	0	1.73676	0	5.824
1_91555281_91561281	0	0	5.51441	0	0	0	8.37083	6.56032	0	0	2.99712	0	0	0	1.8687	0	0	0	0	0
1_91576204_91582204	3.545	3.71749	0	0	1.78593	14.937	0	3.28016	0	0	2.99712	0	0	0	0	8.36491	4.11093	0	5.36958	0
1_91579465_91585465	3.545	3.71749	0	0	0	9.95798	0	0	0	0	0	0	0	0.878769	0	10.4561	2.05546	0	0	1.1648
1_91580475_91586475	1.7725	0	0	0	0	7.46848	0	0	0	0	0	0	0	0.878769	0	2.09123	2.05546	0	0	1.1648
1_91581571_91587571	0	0	0	0	0	7.46848	0	0	0	0	0	0	0	0.878769	0	2.09123	2.05546	0	0	1.1648
1_91660834_91666834	2.65875	1.23916	1.83814	0	0	4.97899	2.09271	0	0	0	0	0	0	0	2.80305	2.09123	2.05546	1.73676	0	4.6592
1_91661955_91667955	2.65875	1.23916	1.83814	0	0	4.97899	1.04635	0	0	0	2.99712	0	0	1.75754	2.80305	0	2.05546	1.73676	0	3.4944
1_91669729_91675729	5.3175	0	7.35255	0	1.78593	0	0	9.84048	0	0	0	1.12645	0	0	1.8687	0	0	5.21027	0	0
1_91683270_91689270	0	0	0	0	3.57187	2.48949	0	0	0	0	8.99137	0	0	0	2.80305	0	0	0	0	0
1_91684020_91690020	1.7725	0	0	0	3.57187	2.48949	2.09271	0	0	0	8.99137	0	0	0	2.80305	0	0	0	0	0
1_91686657_91692657	12.4075	4.95666	1.83814	0	1.78593	4.97899	3.13906	9.84048	0	0	5.99425	3.37934	0	0	1.8687	4.18246	2.05546	1.73676	0	11.648
1_91775976_91781976	0	4.95666	5.51441	0	1.78593	2.48949	0	0	0	0	8.99137	0	6.80403	2.63631	0	0	0	0	0	4.6592
1_91776689_91782689	0	4.95666	0	0	1.78593	2.48949	0	0	0	0	8.99137	0	6.80403	2.63631	0	0	0	0	0	4.6592
1_91823579_91829579	0	3.71749	0	0	0	0	0	1.64008	0	0	0	0	0	1.75754	0	0	0	0	0	0
1_91824957_91830957	0	3.71749	0	0	0	2.48949	0	1.64008	0	0	0	0	0	0	0	0	0	0	0	6.9888
1_91857925_91863925	0	0	0.919068	2.59356	0	0	2.09271	0	0	10.2564	5.99425	0	5.10303	10.5452	2.80305	0	2.05546	0	0	0
1_91861365_91867365	9.74875	0	0	2.59356	0	0	0	0	0	0	5.99425	0	1.70101	13.1815	0.934349	0	2.05546	0	0	0
1_91886571_91892571	1.7725	2.47833	9.19068	0	3.57187	4.97899	4.18541	0	0	0	0	0	0	0.878769	0	0	2.05546	8.68378	0	4.6592
1_91887575_91893575	1.7725	2.47833	9.19068	0	3.57187	4.97899	4.18541	0	0	0	2.99712	0	0	0.878769	0	0	2.05546	5.21027	0	4.6592
1_91889234_91895234	1.7725	2.47833	9.19068	0	3.57187	2.48949	4.18541	1.64008	0	0	2.99712	0	0	0.878769	0	0	7.19412	5.21027	0	2.3296
1_91915779_91921779	0	0	0	0	1.78593	0	0	3.28016	0	0	0	1.12645	0	2.63631	1.8687	0	2.05546	0	0	1.1648
1_91973244_91979244	1.7725	1.23916	1.83814	0	0	0	0	0	0	0	2.99712	0	0	10.5452	1.8687	0	7.19412	3.47351	0	10.4832
1_91974043_91980043	0.88625	1.23916	1.83814	0	0	0	0	0	0	0	2.99712	0	0	14.0603	1.8687	0	9.24958	3.47351	0	9.3184
1_91987792_91993792	1.7725	0	7.35255	0	1.78593	2.48949	1.04635	0	0	0	0	0	0	1.75754	3.7374	0	4.11093	0	0	4.6592
1_91989155_91995155	1.7725	0	0	0	1.78593	3.73424	4.18541	0	0	1.7094	8.99137	0	0	0.878769	3.7374	0	4.11093	0	0	0
1_91998466_92004466	1.7725	0	0.919068	0	0.892967	11.2027	4.18541	13.1206	1.20678	0	0	0	0	0	9.34349	2.09123	1.02773	0	0	5.824
1_92000419_92006419	0	0	0.919068	0	1.78593	14.937	1.04635	8.2004	1.20678	0	2.99712	0	0	7.03015	9.34349	2.09123	1.02773	6.94703	0	15.1424
1_92004231_92010231	5.3175	0	3.67627	5.18711	1.78593	8.71323	8.37083	8.2004	0	0	20.9799	0	0	15.8178	7.47479	0	0	17.3676	0	9.3184
1_92006437_92012437	5.3175	0	7.35255	5.18711	5.3578	4.97899	7.32447	13.1206	0	0	20.9799	0	0	10.5452	7.47479	0	0	10.4205	0	0
1_92349281_92355281	11.5212	12.3916	8.27162	10.3742	3.57187	4.97899	10.4635	31.1615	2.41355	5.1282	5.99425	2.25289	13.6081	15.8178	4.67175	20.9123	14.3882	10.4205	10.7392	11.648
1_94186496_94192496	0	12.3916	12.867	7.78067	5.3578	22.4055	3.13906	3.28016	19.3084	0	0	1.12645	0	8.78769	2.80305	0	28.7765	13.8941	0	3.4944
1_94715205_94721205	3.545	1.23916	6.43348	2.59356	8.92967	4.97899	8.37083	0	2.41355	13.6752	0	6.75868	0	8.78769	9.34349	0	4.11093	3.47351	10.7392	4.6592
1_94769975_94775975	5.3175	0	0.919068	7.78067	3.57187	4.97899	2.09271	3.28016	0	3.4188	0	1.12645	0	0	7.47479	0	4.11093	6.94703	0	2.3296
1_94770775_94776775	7.09	0	2.7572	7.78067	1.78593	4.97899	2.09271	3.28016	0	3.4188	0	1.12645	0	0	3.7374	0	4.11093	6.94703	0	0
1_94894118_94900118	12.4075	0	0	0	8.92967	0	4.18541	3.28016	0	0	0	0	0	3.51508	0.934349	4.18246	2.05546	0	0	0
1_94964476_94970476	3.545	0	1.83814	0	8.92967	4.97899	0	8.2004	0	0	0	0	0	0	0	0	4.11093	0	0	0
1_94965258_94971258	3.545	0	1.83814	0	8.92967	4.97899	0	8.2004	4.8271	0	0	0	0	0	0	0	4.11093	0	0	0
1_94968162_94974162	3.545	0	1.83814	0	8.92967	2.48949	0	0	4.8271	0	0	0	0	0	0	0	6.16639	0	0	4.6592
1_94969467_94975467	1.7725	0	1.83814	2.59356	5.3578	1.24475	0	0	4.8271	0	0	0	0	0	0	0	4.11093	0	0	4.6592
1_95082989_95088989	0	0	0	2.59356	3.57187	0	4.18541	9.84048	4.8271	0	0	0	0	0	0	0	4.11093	0	0	2.3296
1_95098068_95104068	3.545	0	0	0	0	7.46848	0	0	0	0	0	0	0	0	1.8687	0	0	0	0	0
1_95100182_95106182	0	0	0	0	0	9.95798	2.09271	0	0	0	0	0	0	0	5.60609	0	0	0	0	0
1_95197907_95203907	1.7725	0	1.83814	1.29678	1.78593	2.48949	2.09271	0	1.20678	0	0	0	0	0	1.8687	0	2.05546	3.47351	0	4.6592
1_95200113_95206113	5.3175	0	1.83814	1.29678	1.78593	4.97899	2.09271	0	1.20678	0	0	0	0	0	1.8687	0	2.05546	1.73676	0	6.9888
1_95203985_95209985	12.4075	0	0.919068	1.29678	1.78593	4.97899	2.09271	0	0	0	0	0	0	0	0	0	0	0	0	4.6592
1_95231602_95237602	0	3.71749	3.67627	0	0	9.95798	1.04635	3.28016	2.41355	0	1.49856	2.25289	5.10303	1.75754	0	4.18246	4.11093	3.47351	0	1.1648
1_95244448_95250448	5.3175	0	0	0	0	0	0	0	0	0	0	0	0	0	0	0	2.05546	13.8941	0	2.3296
1_95247482_95253482	7.09	0	1.83814	0	0	0	0	6.56032	0	0	0	0	0	1.75754	5.60609	0	3.08319	13.8941	0	2.3296
1_95783142_95789142	0	54.5232	3.67627	7.78067	4.46483	11.2027	0	8.2004	51.8913	10.2564	16.4842	42.805	3.40202	1.75754	7.47479	0	7.19412	24.3146	10.7392	15.1424
1_95785174_95791174	0	47.0882	7.35255	10.3742	3.57187	8.71323	3.13906	8.2004	48.271	10.2564	16.4842	45.0579	3.40202	1.75754	8.40914	0	8.22185	26.0514	5.36958	5.824
1_95788257_95794257	7.09	0	6.43348	3.89033	0.892967	11.2027	3.13906	9.84048	3.62033	11.9658	1.49856	5.63224	1.70101	0	9.34349	0	3.08319	19.1043	2.68479	5.824
1_95791477_95797477	12.4075	3.71749	0.919068	1.29678	0.892967	11.2027	0	19.681	3.62033	11.9658	1.49856	4.50579	1.70101	1.75754	7.47479	6.27368	0	15.6308	2.68479	4.6592
1_95793668_95799668	15.0663	3.71749	2.7572	0	1.78593	9.95798	0	16.4008	1.20678	8.54701	0	5.63224	0	2.63631	7.47479	6.27368	2.05546	17.3676	0	3.4944
1_95801126_95807126	2.65875	7.43498	6.43348	0	1.78593	13.6922	3.13906	9.84048	3.62033	3.4188	7.49281	5.63224	0	0	1.8687	12.5474	5.13866	3.47351	0	0
1_96392443_96398443	3.545	14.87	8.27162	7.78067	0	7.46848	2.09271	22.9611	12.0678	0	7.49281	16.8967	13.6081	6.15138	14.9496	2.09123	13.3605	3.47351	5.36958	2.3296
1_97369278_97375278	6.20375	4.95666	3.67627	28.5291	5.3578	1.24475	0	9.84048	9.6542	8.54701	1.49856	12.3909	0	1.75754	41.1114	0	11.305	20.8411	5.36958	2.3296
1_97598869_97604869	6.20375	1.23916	0.919068	2.59356	0	7.46848	0	0	0	0	0	2.25289	0	0	0.934349	0	7.19412	1.73676	0	1.1648
1_98074028_98080028	0	0	0	3.89033	1.78593	2.48949	1.04635	0	0	0	0	0	0	1.75754	3.7374	4.18246	0	0	0	9.3184
1_98074997_98080997	3.545	14.87	0	3.89033	1.78593	2.48949	1.04635	0	0	0	5.99425	0	0	1.75754	3.7374	4.18246	0	0	0	9.3184
1_98076384_98082384	3.545	14.87	0	3.89033	1.78593	2.48949	1.04635	0	0	0	5.99425	0	0	0	7.47479	4.18246	0	0	0	9.3184
1_98566007_98572007	1.7725	3.71749	0	2.59356	0	8.71323	0	0	18.1016	0	2.99712	1.12645	8.50504	3.51508	16.8183	0	0	6.94703	16.1087	0
1_98577607_98583607	5.3175	2.47833	0.919068	2.59356	0.892967	4.97899	2.09271	0	2.41355	3.4188	0	0	5.10303	0.878769	6.54044	0	0	0	2.68479	1.1648
1_99062575_99068575	12.4075	2.47833	0.919068	9.07745	3.57187	4.97899	5.23177	9.84048	21.722	1.7094	0	22.5289	1.70101	1.75754	22.4244	4.18246	3.08319	24.3146	2.68479	16.3072
1_99063493_99069493	11.5212	2.47833	0.919068	9.07745	2.6789	4.97899	5.23177	9.84048	21.722	3.4188	0	22.5289	0	2.63631	21.49	2.09123	3.08319	17.3676	0	16.3072
1_99065661_99071661	11.5212	2.47833	0.919068	9.07745	0	2.48949	1.04635	8.2004	22.9287	1.7094	0	21.4025	5.10303	1.75754	22.4244	2.09123	0	10.4205	0	4.6592
1_99124469_99130469	0	2.47833	7.35255	2.59356	4.46483	2.48949	6.27812	9.84048	2.41355	5.1282	0	0	3.40202	0.878769	0	2.09123	6.16639	0	0	2.3296
1_99129832_99135832	3.545	0	1.83814	10.3742	0.892967	0	0	0	0	0	0	3.37934	0	0.878769	1.8687	0	6.16639	1.73676	0	0
1_99132129_99138129	3.545	0	0	10.3742	0	0	0	0	0	0	0	3.37934	3.40202	0	1.8687	0	4.11093	1.73676	10.7392	0
1_99134575_99140575	0	0	0.919068	0	0.892967	7.46848	0	0	0	0	0	2.25289	17.0101	0	0	0	1.02773	0	10.7392	0
1_99137338_99143338	0	0	0.919068	0	0.892967	9.95798	0	6.56032	0	3.4188	0	1.12645	20.4121	0	0	0	1.02773	0	10.7392	0
1_99139965_99145965	6.20375	4.95666	0	0	1.78593	11.2027	0	6.56032	1.20678	13.6752	4.49569	1.12645	17.0101	0	1.8687	0	12.3328	0	10.7392	4.6592
1_99216721_99222721	5.3175	11.1525	3.67627	0	1.78593	7.46848	0	0	0	6.83761	2.99712	0	11.9071	0	0	0	0	5.21027	5.36958	0
1_99226457_99232457	15.9525	24.7833	18.3814	7.78067	5.3578	9.95798	17.788	21.321	4.8271	198.291	0	1.12645	108.865	0	0.934349	4.18246	2.05546	3.47351	85.9133	6.9888
1_100636813_100642813	61.1512	79.3065	76.2827	53.1679	32.1468	32.3634	41.8541	101.685	19.3084	51.282	43.4583	24.7818	42.5252	81.7255	22.4244	20.9123	33.9151	26.0514	10.7392	43.0976
1_100642658_100648658	7.09	9.91331	28.4911	15.5613	5.3578	1.24475	13.6026	8.2004	2.41355	23.9316	14.9856	18.0232	8.50504	39.5446	27.0961	2.09123	30.8319	12.1573	10.7392	23.296
1_100870761_100876761	0.88625	0	0	1.29678	0	7.46848	3.13906	3.28016	0	0	0	0	0	0	1.8687	0	0	0	0	0
1_100932135_100938135	0	0	0	0	0	7.46848	0	6.56032	1.20678	5.1282	0	0	0	1.75754	1.8687	0	13.3605	0	13.424	2.3296
1_103669786_103675786	110.781	68.154	68.9301	12.9678	122.336	32.3634	172.648	62.323	37.41	20.5128	77.9252	15.7703	22.1131	110.725	34.5709	27.186	107.912	22.5778	69.8046	206.17
1_103780257_103786257	12.4075	0	5.51441	0	0	19.916	0	14.7607	0	3.4188	2.99712	0	3.40202	0	1.8687	0	1.02773	1.73676	0	5.824
1_103781212_103787212	10.635	0	5.51441	0	0	19.916	0	1.64008	0	3.4188	1.49856	0	3.40202	0	1.8687	0	1.02773	1.73676	0	5.824
1_104596252_104602252	0	2.47833	0	0	0	0	1.04635	0	0	0	0	0	0	0	3.7374	0	4.11093	0	0	0
1_104609883_104615883	5.3175	0	0	2.59356	0	7.46848	2.09271	6.56032	7.24065	0	0	0	0	0	3.7374	0	0	0	0	1.1648
1_104639432_104645432	0	0	0.919068	0	0	0	0	6.56032	0	0	0	0	0	0	0	0	0	3.47351	0	0
1_105250675_105256675	0.88625	1.23916	0	0	0	6.22374	0	0	0	1.7094	0	0	0	0	0	0	1.02773	0	0	0
1_105289229_105295229	0	0	6.43348	0	2.6789	3.73424	3.13906	6.56032	0	0	0	0	0	3.51508	4.67175	0	2.05546	6.94703	0	2.3296
1_105303758_105309758	0.88625	0	3.67627	0	0	2.48949	0	0	1.20678	0	0	0	0	0	0	0	0	0	0	0
1_105312529_105318529	0.88625	7.43498	0	5.18711	0	8.71323	2.09271	3.28016	0	0	0	4.50579	0	0	0	0	0	6.94703	21.4783	0
1_105314473_105320473	0.88625	7.43498	0	5.18711	1.78593	11.2027	0	3.28016	7.24065	0	0	4.50579	0	0	0	0	0	6.94703	21.4783	0
1_105315032_105321032	0.88625	7.43498	0	5.18711	1.78593	11.2027	0	3.28016	7.24065	0	0	4.50579	0	0	0	0	0	6.94703	21.4783	0
1_105315905_105321905	0.88625	0	0	2.59356	1.78593	11.2027	0	3.28016	12.0678	0	0	6.75868	0	0	1.8687	0	0	6.94703	0	0
1_105318922_105324922	2.65875	0	2.7572	5.18711	2.6789	7.46848	0	0	14.4813	0	1.49856	2.25289	1.70101	0	4.67175	4.18246	1.02773	13.8941	0	0
1_105324198_105330198	0	2.47833	0	5.18711	3.57187	3.73424	6.27812	9.84048	2.41355	0	0	6.75868	0	0	5.60609	0	1.02773	6.94703	0	4.6592
1_105325579_105331579	1.7725	2.47833	0	0	3.57187	3.73424	4.18541	9.84048	2.41355	0	1.49856	6.75868	1.70101	0	0	0	1.02773	6.94703	0	4.6592
1_105433171_105439171	3.545	0	1.83814	1.29678	3.57187	4.97899	8.37083	1.64008	2.41355	6.83761	0	2.25289	0	4.39384	2.80305	2.09123	2.05546	3.47351	0	18.6368
1_105445667_105451667	0	0	3.67627	0	0	0	4.18541	0	0	0	0	1.12645	0	0	1.8687	0	0	3.47351	10.7392	2.3296
1_105499534_105505534	1.7725	4.95666	1.83814	0	0	9.95798	4.18541	0	0	0	0	0	0	0	0	0	0	3.47351	0	0
1_105505677_105511677	2.65875	7.43498	1.83814	0	0	9.95798	12.5562	0	0	0	0	0	0	0.878769	5.60609	0	0	10.4205	0	0
1_105519921_105525921	2.65875	0	0	0	8.92967	6.22374	0	8.2004	0	0	0	0	1.70101	1.75754	1.8687	0	0	0	0	0
1_105571216_105577216	0	7.43498	0	0	0	0	0	11.4806	0	0	0	0	0	0	1.8687	0	1.02773	10.4205	2.68479	1.1648
1_105572370_105578370	0	7.43498	0	0	0	0	0	9.84048	0	0	0	0	0	0	0	0	1.02773	10.4205	2.68479	1.1648
1_105601248_105607248	0	1.23916	1.83814	0	0.892967	14.937	0	13.1206	0	0	0	0	0	0	0	0	0	0	0	2.3296
1_105603381_105609381	0	1.23916	0	0	0.892967	9.95798	0	13.1206	0	0	0	0	0	0	0	0	0	0	0	3.4944
1_105613337_105619337	1.7725	0	0	0	0	7.46848	6.27812	0	0	3.4188	0	0	0	0	0	0	6.16639	10.4205	0	0
1_105614785_105620785	0	0	0	0	0	7.46848	6.27812	0	0	3.4188	0	0	0	0	0	0	6.16639	10.4205	0	0
1_105636195_105642195	0	0	1.83814	0	0	0	0	3.28016	0	0	2.99712	1.12645	0	1.75754	0	0	7.19412	0	0	4.6592
1_105637042_105643042	0	0	1.83814	0	0	0	0	3.28016	1.20678	0	0	0	0	1.75754	0	0	9.24958	0	0	4.6592
1_105716744_105722744	0	4.95666	0	0	0	7.46848	0	6.56032	0	3.4188	2.99712	0	3.40202	5.27261	3.7374	0	0	0	0	6.9888
1_105720254_105726254	1.7725	4.95666	0.919068	0	1.78593	14.937	0	13.1206	4.8271	3.4188	5.99425	0	3.40202	8.78769	12.1465	0	6.16639	3.47351	0	12.8128
1_105721663_105727663	3.545	4.95666	0.919068	0	1.78593	17.4265	0	13.1206	4.8271	0	2.99712	0	0	3.51508	12.1465	0	6.16639	3.47351	0	10.4832
1_105848715_105854715	3.545	4.95666	8.27162	2.59356	3.57187	3.73424	19.8807	4.92024	9.6542	0	0	1.12645	0	2.63631	12.1465	0	5.13866	10.4205	0	4.6592
1_105853819_105859819	8.8625	9.91331	3.67627	23.342	2.6789	7.46848	6.27812	13.1206	36.2033	0	0	3.37934	0	0.878769	13.0809	0	4.11093	17.3676	10.7392	0
1_105860271_105866271	0	1.23916	0	0	0	2.48949	0	0	0	0	0	0	0	0	0.934349	0	0	3.47351	0	0
1_105865822_105871822	1.7725	0	0	0	0	9.95798	0	3.28016	3.62033	0	0	1.12645	0	1.75754	1.8687	0	1.02773	3.47351	0	0
1_105867234_105873234	1.7725	0	0	0	0	9.95798	1.04635	3.28016	3.62033	0	0	2.25289	0	2.63631	1.8687	0	0	5.21027	0	0
1_105868439_105874439	1.7725	0	0	0	0	9.95798	1.04635	16.4008	3.62033	0	0	2.25289	0	2.63631	1.8687	0	2.05546	5.21027	0	0
1_105871212_105877212	0	0	0	0	0	7.46848	1.04635	13.1206	0	0	0	1.12645	0	1.75754	1.8687	0	2.05546	5.21027	0	0
1_105887164_105893164	7.09	27.2616	3.67627	15.5613	0	21.1607	0	24.6012	19.3084	18.8034	0	13.5174	13.6081	3.51508	8.40914	25.0947	12.3328	29.5249	5.36958	5.824
1_105889327_105895327	6.20375	19.8266	3.67627	9.07745	3.57187	18.6712	0	18.0409	16.8949	15.3846	1.49856	9.01158	10.2061	2.63631	8.40914	16.7298	6.16639	27.7881	2.68479	8.1536
1_105952434_105958434	4.43125	0	1.83814	0	0	4.97899	1.04635	3.28016	2.41355	0	0	1.12645	0	0	2.80305	0	1.02773	5.21027	0	2.3296
1_105955608_105961608	3.545	2.47833	2.7572	0	2.6789	3.73424	4.18541	4.92024	4.8271	6.83761	0	0	0	0	3.7374	0	3.08319	3.47351	0	1.1648
1_107306767_107312767	73.5587	16.1091	37.6818	19.4517	69.6514	12.4475	40.8078	27.8814	166.535	27.3504	62.9396	165.588	40.8242	21.9692	282.173	35.5509	26.721	145.888	75.1742	32.6144
1_107309653_107315653	80.6487	19.8266	39.5199	19.4517	66.0795	19.916	40.8078	18.0409	168.949	37.6068	58.4439	181.358	37.4222	17.5754	280.305	35.5509	24.6656	164.992	80.5437	37.2736
1_108141744_108147744	5.3175	4.95666	7.35255	10.3742	14.2875	24.8949	39.7614	9.84048	2.41355	3.4188	2.99712	9.01158	5.10303	3.51508	16.8183	12.5474	0	27.7881	16.1087	9.3184
1_108153798_108159798	0.88625	3.71749	2.7572	0	0.892967	14.937	15.6953	9.84048	0	6.83761	0	4.50579	8.50504	5.27261	2.80305	0	1.02773	6.94703	0	2.3296
1_108521762_108527762	5.3175	0	20.2195	1.29678	0	7.46848	5.23177	0	4.8271	0	7.49281	2.25289	6.80403	0.878769	3.7374	12.5474	14.3882	6.94703	2.68479	2.3296
1_108843311_108849311	19.4975	6.19582	26.653	2.59356	15.1804	12.4475	17.788	9.84048	3.62033	6.83761	8.99137	6.75868	6.80403	19.3329	17.7526	8.36491	17.4714	17.3676	10.7392	20.9664
1_108859399_108865399	10.635	11.1525	14.7051	5.18711	8.92967	12.4475	19.8807	13.1206	2.41355	1.7094	11.9885	12.3909	11.9071	9.66646	2.80305	16.7298	14.3882	10.4205	5.36958	25.6256
1_108863634_108869634	4.43125	0	22.0576	0	4.46483	9.95798	6.27812	22.9611	4.8271	13.6752	10.4899	7.88513	17.0101	7.90892	6.54044	0	10.2773	13.8941	0	8.1536
1_108959738_108965738	5.3175	8.67415	5.51441	15.5613	9.82263	31.1187	42.9005	52.4826	15.6881	6.83761	22.4784	11.2645	3.40202	35.1508	9.34349	12.5474	39.0538	53.8395	16.1087	96.6784
1_108971142_108977142	15.0663	22.305	12.867	27.2323	13.3945	44.8109	26.1588	59.0429	34.9965	10.2564	29.9712	19.1496	0	40.4234	41.1114	0	88.3849	71.207	48.3262	88.5248
1_108974742_108980742	9.74875	44.6099	15.6242	32.4195	9.82263	78.4191	31.3906	37.7218	50.6846	10.2564	55.4468	52.943	11.9071	43.9384	87.8288	0	60.6361	95.5216	21.4783	83.8656
1_109022314_109028314	1.7725	21.0658	6.43348	50.5743	12.5015	92.1113	9.41718	85.2842	42.2371	66.6667	31.4698	29.2876	30.6182	14.9391	25.2274	18.821	108.94	72.9438	5.36958	68.7232
1_109026205_109032205	5.3175	24.7833	7.35255	53.1679	10.7156	77.1743	10.4635	86.9242	34.9965	47.8632	10.4899	14.6438	6.80403	18.4541	15.8839	20.9123	36.9983	85.1011	0	50.0864
1_109037006_109043006	1.7725	4.95666	3.67627	12.9678	9.82263	51.0346	2.09271	44.2822	21.722	0	0	10.138	0	7.90892	34.5709	2.09123	15.416	78.1541	2.68479	2.3296
1_109050927_109056927	0	16.1091	0.919068	24.6388	8.92967	29.8739	4.18541	26.2413	14.4813	0	5.99425	10.138	0	35.1508	12.1465	0	11.305	24.3146	0	25.6256
1_109055631_109061631	1.7725	23.5441	6.43348	41.4969	8.92967	44.8109	4.18541	29.5214	8.44743	0	0	20.2761	5.10303	5.27261	14.9496	10.4561	2.05546	26.0514	0	6.9888
1_109061450_109067450	9.74875	6.19582	1.83814	10.3742	0.892967	52.2794	0	16.4008	3.62033	1.7094	13.4871	2.25289	5.10303	5.27261	6.54044	4.18246	4.11093	38.2086	0	2.3296
1_109074620_109080620	7.09	6.19582	0.919068	11.671	1.78593	33.6082	1.04635	24.6012	3.62033	0	2.99712	9.01158	0	0	8.40914	4.18246	4.11093	19.1043	0	10.4832
1_109092006_109098006	0	1.23916	0	1.29678	1.78593	19.916	0	6.56032	3.62033	0	0	2.25289	0	0.878769	7.47479	0	2.05546	5.21027	5.36958	1.1648
1_109097452_109103452	0.88625	0	0	0	0	2.48949	0	1.64008	0	0	4.49569	0	0	7.03015	3.7374	4.18246	12.3328	3.47351	0	6.9888
1_109108404_109114404	0	2.47833	0	0	5.3578	2.48949	0	0	0	0	0	4.50579	0	0	4.67175	4.18246	6.16639	0	5.36958	2.3296
1_109114498_109120498	8.8625	0	0	0	0	2.48949	0	0	2.41355	0	13.4871	4.50579	0	7.03015	0	0	11.305	0	0	2.3296
1_109137904_109143904	5.3175	0	5.51441	0	0	0	0	0	7.24065	0	4.49569	9.01158	3.40202	3.51508	7.47479	4.18246	2.05546	6.94703	0	2.3296
1_109139132_109145132	5.3175	2.47833	5.51441	0	0	2.48949	0	0	7.24065	0	10.4899	4.50579	3.40202	0	11.2122	4.18246	7.19412	0	0	6.9888
1_109140347_109146347	5.3175	2.47833	5.51441	0	5.3578	2.48949	0	0	7.24065	0	10.4899	6.75868	3.40202	0	13.0809	4.18246	9.24958	0	5.36958	9.3184
1_109146175_109152175	3.545	0	10.1098	0	7.14373	8.71323	2.09271	0	4.8271	0	5.99425	14.6438	0	24.6055	22.4244	12.5474	20.5546	5.21027	5.36958	17.472
1_109151581_109157581	0	0	0	0	0	9.95798	4.18541	0	12.0678	3.4188	8.99137	11.2645	0	5.27261	18.687	25.0947	14.3882	41.6822	5.36958	17.472
1_109152561_109158561	0	0	0	0	1.78593	9.95798	4.18541	0	12.0678	3.4188	8.99137	11.2645	0	3.51508	23.3587	20.9123	14.3882	45.1557	5.36958	17.472
1_109153792_109159792	0	0	0	0	3.57187	9.95798	0	0	4.8271	3.4188	5.99425	9.01158	0	3.51508	25.2274	20.9123	13.3605	43.4189	5.36958	15.1424
1_109156140_109162140	0	0	0.919068	0	3.57187	4.97899	0	0	7.24065	3.4188	5.99425	9.01158	0	0	17.7526	12.5474	2.05546	15.6308	0	8.1536
1_109158301_109164301	0	0	1.83814	0	1.78593	7.46848	4.18541	0	12.0678	0	8.99137	4.50579	0	1.75754	9.34349	12.5474	2.05546	3.47351	0	0
1_109160150_109166150	0	0	1.83814	0	0	9.95798	6.27812	0	19.3084	0	2.99712	4.50579	0	1.75754	11.2122	12.5474	7.19412	24.3146	0	0
1_109164159_109170159	8.8625	0	1.83814	0	0	2.48949	4.18541	0	12.0678	0	0	1.12645	0	1.75754	22.4244	4.18246	15.416	27.7881	0	2.3296
1_109175697_109181697	0	0	3.67627	6.48389	0	2.48949	4.18541	0	0	3.4188	7.49281	9.01158	0	13.1815	6.54044	10.4561	4.11093	15.6308	5.36958	6.9888
1_109176338_109182338	0	0	4.59534	6.48389	0	2.48949	4.18541	3.28016	0	3.4188	4.49569	4.50579	0	6.15138	4.67175	10.4561	8.22185	15.6308	5.36958	10.4832
1_109181964_109187964	1.7725	0	3.67627	2.59356	1.78593	7.46848	2.09271	9.84048	0	0	5.99425	14.6438	0	0	2.80305	0	63.7193	15.6308	13.424	96.6784
1_109198037_109204037	24.815	30.9791	31.2483	32.4195	17.8593	59.7479	32.437	68.8834	20.5152	6.83761	0	16.8967	0	9.66646	67.2731	4.18246	12.3328	17.3676	0	25.6256
1_109714801_109720801	0	2.47833	0	0	0	4.97899	0	0	1.20678	0	0	0	0	2.63631	0	4.18246	4.11093	3.47351	0	0
1_109727751_109733751	0	0	3.67627	0	1.78593	0	6.27812	0	0	0	0	0	0	0	3.7374	8.36491	1.02773	0	0	0
1_109742584_109748584	4.43125	4.95666	0.919068	10.3742	4.46483	1.24475	6.27812	9.84048	0	0	1.49856	2.25289	0	3.51508	3.7374	0	3.08319	10.4205	0	5.824
1_109743935_109749935	4.43125	2.47833	0.919068	10.3742	0.892967	0	2.09271	9.84048	1.20678	0	1.49856	2.25289	0	1.75754	1.8687	0	1.02773	6.94703	0	2.3296
1_109813922_109819922	1.7725	0	0	0	5.3578	2.48949	2.09271	0	0	0	0	4.50579	0	8.78769	7.47479	4.18246	2.05546	13.8941	0	0
1_109814624_109820624	1.7725	0	0	2.59356	5.3578	2.48949	2.09271	0	0	0	0	9.01158	0	9.66646	7.47479	4.18246	2.05546	13.8941	0	0
1_109829195_109835195	1.7725	0	3.67627	0	1.78593	2.48949	4.18541	1.64008	0	0	0	3.37934	0	0	7.47479	0	0	17.3676	0	3.4944
1_111565840_111571840	136.482	60.719	108.45	63.5421	85.7248	72.1953	66.9666	36.0818	131.539	119.658	82.4209	67.5868	108.865	66.7864	126.137	148.477	91.4681	76.4173	102.022	53.5808
1_111567341_111573341	127.62	53.2841	98.3403	62.2453	85.7248	44.8109	62.7812	26.2413	101.369	102.564	74.9281	73.2191	95.2565	56.2412	123.334	115.018	69.8857	52.1027	80.5437	51.2512
1_111572078_111578078	53.175	43.3707	43.1962	31.1227	38.3976	17.4265	19.8807	13.1206	41.0304	30.7692	53.9482	42.805	27.2161	14.0603	63.5357	25.0947	15.416	12.1573	18.7935	18.6368
1_112653145_112659145	7.09	24.7833	2.7572	5.18711	19.6453	13.6922	23.0198	0	8.44743	0	5.99425	10.138	0	11.424	10.2778	0	18.4992	20.8411	0	11.648
1_112664338_112670338	23.0425	26.0224	9.19068	36.3098	37.5046	3.73424	17.788	8.2004	21.722	3.4188	55.4468	11.2645	10.2061	21.9692	29.8992	16.7298	24.6656	6.94703	8.05437	26.7904
1_114059925_114065925	10.635	9.91331	1.83814	7.78067	0	4.97899	0	6.56032	7.24065	0	0	4.50579	0	0	7.47479	0	0	0	0	0
1_114177973_114183973	22.1562	17.3483	1.83814	0	5.3578	4.97899	4.18541	0	4.8271	0	0	9.01158	0	0	0.934349	0	0	0	10.7392	16.3072
1_114204728_114210728	5.3175	7.43498	14.7051	7.78067	5.3578	11.2027	3.13906	0	2.41355	0	0	2.25289	0	0	0	0	0	6.94703	0	0
1_114635723_114641723	1.7725	4.95666	4.59534	2.59356	1.78593	4.97899	2.09271	1.64008	0	0	1.49856	2.25289	3.40202	0.878769	0	4.18246	1.02773	6.94703	0	2.3296
1_114641278_114647278	1.7725	1.23916	0	0	0.892967	17.4265	0	0	3.62033	0	0	1.12645	1.70101	0.878769	0	0	2.05546	0	0	2.3296
1_114648718_114654718	3.545	18.5875	19.3004	3.89033	0	22.4055	0	4.92024	0	3.4188	0	2.25289	0	0	0	0	2.05546	1.73676	2.68479	1.1648
1_114665098_114671098	1.7725	9.91331	4.59534	9.07745	1.78593	4.97899	8.37083	0	0	0	8.99137	0	0	28.1206	2.80305	14.6386	29.8042	13.8941	21.4783	16.3072
1_115879592_115885592	21.27	12.3916	11.0288	25.9356	39.2905	14.937	35.576	6.56032	14.4813	37.6068	11.9885	4.50579	0	14.0603	4.67175	8.36491	45.2202	6.94703	10.7392	20.9664
1_115880598_115886598	17.725	14.87	9.19068	23.342	33.9327	7.46848	34.5297	9.84048	4.8271	30.7692	11.9885	0	0	10.5452	12.1465	10.4561	32.8874	6.94703	5.36958	23.296
1_115929540_115935540	0	0	6.43348	0	2.6789	0	4.18541	0	0	3.4188	1.49856	0	0	7.03015	3.7374	0	0	0	5.36958	1.1648
1_116073435_116079435	11.5212	95.4156	25.7339	82.9938	14.2875	27.3844	19.8807	62.323	14.4813	15.3846	29.9712	9.01158	20.4121	28.1206	14.9496	0	20.5546	34.7351	26.8479	22.1312
1_116081181_116087181	14.18	17.3483	3.67627	7.78067	8.92967	13.6922	8.37083	11.4806	0	0	2.99712	3.37934	0	7.03015	0	2.09123	0	10.4205	5.36958	0
1_116084271_116090271	7.09	7.43498	7.35255	7.78067	0	7.46848	0	8.2004	0	0	0	0	6.80403	8.78769	0	0	0	6.94703	0	0
1_116089487_116095487	3.545	4.95666	7.35255	5.18711	0	2.48949	11.5099	6.56032	0	0	0	0	0	10.5452	0.934349	0	0	0	0	0
1_116096828_116102828	3.545	4.95666	0	0	0	0	0	0	0	3.4188	0	2.25289	0	0	5.60609	0	2.05546	5.21027	2.68479	0
1_116106751_116112751	0	0	0.919068	0	0	2.48949	2.09271	0	0	0	0	0	0	0	0	0	2.05546	0	0	0
1_118966490_118972490	4.43125	0	2.7572	1.29678	1.78593	2.48949	1.04635	0	0	11.9658	0	4.50579	3.40202	0	1.8687	0	1.02773	0	5.36958	1.1648
1_118972389_118978389	2.65875	0	1.83814	2.59356	0.892967	1.24475	1.04635	0	0	13.6752	0	0	11.9071	0	0.934349	4.18246	0	0	10.7392	1.1648
1_119000325_119006325	7.97625	2.47833	0	2.59356	5.3578	4.97899	0	13.1206	0	17.094	17.9827	0	6.80403	21.0905	1.8687	225.853	53.442	6.94703	85.9133	6.9888
1_119776036_119782036	3.545	0	3.67627	0	2.6789	9.95798	3.13906	6.56032	4.8271	0	2.99712	0	0	1.75754	11.2122	16.7298	2.05546	1.73676	2.68479	2.3296
1_119778760_119784760	4.43125	0	0	0	0.892967	9.95798	6.27812	3.28016	2.41355	0	4.49569	0	0	0	10.2778	8.36491	1.02773	1.73676	5.36958	2.3296
1_120762139_120768139	4.43125	0	2.7572	1.29678	2.6789	2.48949	3.13906	0	1.20678	1.7094	8.99137	1.12645	10.2061	2.63631	5.60609	4.18246	14.3882	5.21027	0	10.4832
1_120792401_120798401	3.545	2.47833	3.67627	0	3.57187	6.22374	1.04635	0	0	0	0	3.37934	0	5.27261	0	0	2.05546	10.4205	0	0
1_120795545_120801545	1.7725	2.47833	5.51441	1.29678	2.6789	3.73424	2.09271	3.28016	0	0	0	0	0	4.39384	6.54044	0	4.11093	10.4205	0	0
1_120797486_120803486	0	2.47833	3.67627	1.29678	2.6789	7.46848	2.09271	3.28016	9.6542	0	0	0	0	4.39384	6.54044	0	5.13866	3.47351	0	0
1_120989446_120995446	10.635	0	9.19068	0	13.3945	4.97899	1.04635	3.28016	0	0	0	0	6.80403	0	3.7374	0	1.02773	3.47351	0	0
1_121919478_121925478	2.65875	2.47833	11.0288	2.59356	10.7156	4.97899	4.18541	0	0	0	11.9885	0	0	3.51508	12.1465	0	10.2773	6.94703	0	16.3072
1_121920940_121926940	3.545	0	15.6242	2.59356	10.7156	4.97899	7.32447	0	0	0	11.9885	0	0	1.75754	14.0152	0	10.2773	6.94703	0	13.9776
1_121922754_121928754	5.3175	0	11.0288	2.59356	10.7156	1.24475	5.23177	0	0	0	5.99425	0	0	3.51508	13.0809	0	10.2773	3.47351	0	4.6592
1_121933104_121939104	6.20375	0	3.67627	2.59356	7.14373	2.48949	16.7417	6.56032	2.41355	0	2.99712	11.2645	0	0	1.8687	0	10.2773	3.47351	0	1.1648
1_121957250_121963250	7.09	2.47833	5.51441	2.59356	1.78593	7.46848	10.4635	9.84048	2.41355	0	5.99425	6.75868	0	1.75754	0	0	4.11093	0	0	0
1_121971381_121977381	1.7725	2.47833	3.67627	0	11.6086	8.71323	18.8344	3.28016	0	0	0	6.75868	0	0	14.9496	0	0	6.94703	0	2.3296
1_121984149_121990149	8.8625	4.95666	2.7572	0	7.14373	0	7.32447	3.28016	0	1.7094	0	2.25289	1.70101	0	5.60609	0	4.11093	13.8941	0	1.1648
1_121998162_122004162	5.3175	0	12.867	0	8.92967	9.95798	31.3906	13.1206	0	0	0	4.50579	0	0	5.60609	0	0	10.4205	0	4.6592
1_121999400_122005400	1.7725	0	11.0288	0	8.92967	7.46848	18.8344	13.1206	0	0	0	0	0	0	7.47479	0	2.05546	10.4205	0	4.6592
1_122000392_122006392	1.7725	0	11.0288	0	7.14373	6.22374	12.5562	6.56032	0	0	0	2.25289	0	0	5.60609	0	2.05546	10.4205	0	4.6592
1_122023119_122029119	0	0	11.0288	0	1.78593	14.937	13.6026	4.92024	4.8271	0	0	0	0	0	0	0	3.08319	12.1573	0	20.9664
1_122059317_122065317	9.74875	22.305	22.0576	20.7484	14.2875	17.4265	9.41718	6.56032	0	0	2.99712	22.5289	10.2061	7.03015	58.864	0	2.05546	20.8411	0	3.4944
1_122060935_122066935	10.635	64.4365	24.8148	45.3872	14.2875	17.4265	9.41718	16.4008	31.3762	0	5.99425	31.5405	17.0101	21.0905	54.1922	0	16.4437	27.7881	0	0
1_122063284_122069284	19.4975	69.3932	24.8148	54.4647	17.8593	14.937	10.4635	16.4008	63.9591	0	17.9827	41.6785	17.0101	33.3932	52.3236	4.18246	16.4437	24.3146	0	0
1_122078693_122084693	15.9525	59.4799	12.867	33.7162	17.8593	42.3214	25.1125	16.4008	62.7523	13.6752	35.9655	47.3108	17.0101	14.0603	63.5357	4.18246	9.24958	45.1557	0	4.6592
1_122095481_122101481	8.8625	19.8266	5.51441	18.1549	47.3272	16.1817	11.5099	3.28016	14.4813	0	8.99137	27.0347	6.80403	10.5452	63.5357	0	10.2773	36.4719	5.36958	4.6592
1_122615538_122621538	122.302	87.9806	84.5543	80.4002	57.1499	13.6922	65.9203	39.3619	59.132	58.1197	76.4267	52.943	71.4424	98.4221	42.9801	104.561	49.3311	34.7351	53.6958	37.2736
1_123033863_123039863	5.3175	1.23916	0	0	0.892967	1.24475	0	0	0	0	0	0	0	0	7.47479	8.36491	1.02773	0	0	2.3296
1_123361420_123367420	1211.5	432.468	609.342	484.995	385.762	421.969	807.785	583.868	591.32	170.94	170.836	497.89	168.4	125.664	542.857	75.2842	108.94	993.425	96.6525	129.293
1_123395827_123401827	12.4075	0	4.59534	1.29678	3.57187	7.46848	2.09271	1.64008	0	0	0	0	0	1.75754	6.54044	0	0	1.73676	0	0
1_123398898_123404898	11.5212	7.43498	4.59534	0	9.82263	7.46848	1.04635	0	0	0	0	1.12645	0	1.75754	5.60609	6.27368	4.11093	3.47351	0	0
1_123427091_123433091	4.43125	1.23916	1.83814	2.59356	0.892967	0	2.09271	4.92024	0	46.1538	0	0	71.4424	0	0	20.9123	6.16639	6.94703	0	3.4944
1_123435706_123441706	0.88625	0	0	0	0.892967	2.48949	0	0	2.41355	56.4103	4.49569	4.50579	96.9575	3.51508	0	0	0	1.73676	0	1.1648
1_123436546_123442546	1.7725	0	0	0	0.892967	2.48949	1.04635	3.28016	2.41355	71.7949	4.49569	4.50579	113.968	2.63631	0	0	0	1.73676	0	2.3296
1_123440993_123446993	13.2937	6.19582	0.919068	0	1.78593	4.97899	2.09271	8.2004	1.20678	111.111	1.49856	3.37934	112.267	7.03015	10.2778	10.4561	4.11093	6.94703	0	3.4944
1_123819627_123825627	3.545	0	0	0	0	0	0	0	2.41355	0	0	0	0	0	0	0	0	0	0	0
1_123900541_123906541	1.7725	0	0	1.29678	1.78593	4.97899	0	1.64008	0	0	1.49856	4.50579	0	0	0	0	0	6.94703	0	0
1_123922564_123928564	0	0	3.67627	0	0	0	0	1.64008	0	0	0	1.12645	0	0	4.67175	2.09123	0	3.47351	2.68479	1.1648
1_123961052_123967052	1.7725	0	4.59534	0	0.892967	2.48949	0	0	0	1.7094	0	0	3.40202	1.75754	0.934349	2.09123	2.05546	0	0	0
1_124362545_124368545	3.545	0	0	0	2.6789	0	6.27812	4.92024	0	0	0	2.25289	0	0	3.7374	0	0	0	5.36958	0
1_124474044_124480044	8.8625	0	1.83814	12.9678	8.0367	0	10.4635	3.28016	0	0	0	2.25289	0	1.75754	0	8.36491	0	0	0	0
1_124475349_124481349	8.8625	0	2.7572	15.5613	9.82263	4.97899	23.0198	3.28016	0	0	0	2.25289	0	1.75754	0	8.36491	2.05546	0	0	0
1_124582188_124588188	6.20375	0	0.919068	5.18711	9.82263	0	11.5099	6.56032	0	10.2564	0	5.63224	3.40202	0	1.8687	0	2.05546	0	10.7392	8.1536
1_125267316_125273316	11.5212	0	0	0	0	2.48949	2.09271	3.28016	0	0	0	0	0	0	0	0	4.11093	1.73676	0	1.1648
1_125323326_125329326	0	0	0	0	0	2.48949	0	0	0	0	0	0	0	0	1.8687	0	0	1.73676	5.36958	2.3296
1_125327559_125333559	1.7725	0	0	0	0	3.73424	0	0	0	0	0	0	0	0	0	0	0	6.94703	5.36958	4.6592
1_125346641_125352641	1.7725	0	0	0	0	2.48949	1.04635	0	0	0	0	0	3.40202	0	0	0	6.16639	0	0	3.4944
1_125347577_125353577	1.7725	0	0	0	0	2.48949	1.04635	0	0	0	0	0	3.40202	0	0	0	6.16639	0	0	3.4944
1_126226068_126232068	2.65875	9.91331	1.83814	0	24.1101	4.97899	2.09271	18.0409	14.4813	10.2564	7.49281	9.01158	3.40202	4.39384	39.2427	4.18246	23.6378	0	0	13.9776
1_126389833_126395833	8.8625	6.19582	3.67627	2.59356	7.14373	4.97899	11.5099	8.2004	12.0678	5.1282	2.99712	4.50579	8.50504	5.27261	11.2122	25.0947	21.5824	15.6308	2.68479	33.7792
1_126394347_126400347	7.97625	2.47833	0.919068	1.29678	8.0367	4.97899	12.5562	9.84048	13.2745	8.54701	5.99425	3.37934	25.5151	5.27261	12.1465	39.7333	21.5824	26.0514	10.7392	27.9552
1_126539164_126545164	61.1512	89.2198	92.8259	10.3742	40.1835	227.789	60.6885	278.814	282.385	80.3419	28.4727	152.07	52.7313	84.3618	85.9601	69.0105	64.7471	324.774	16.1087	81.536
1_126822393_126828393	8.8625	0	3.67627	2.59356	4.46483	8.71323	6.27812	9.84048	4.8271	3.4188	8.99137	4.50579	1.70101	17.5754	2.80305	14.6386	31.8597	3.47351	2.68479	19.8016
1_128805193_128811193	78.8762	99.1331	110.288	60.9486	115.193	119.496	96.2645	57.4028	39.8236	34.188	91.4123	43.9314	44.2262	144.118	82.2227	27.186	146.966	60.7865	10.7392	89.6896
1_128806642_128812642	70.9	79.3065	93.745	46.684	90.1896	109.538	74.2911	47.5623	34.9965	30.7692	85.418	33.7934	18.7111	122.149	69.1418	14.6386	132.577	34.7351	8.05437	66.3936
1_129759610_129765610	95.715	131.351	87.3115	98.5551	104.477	107.048	86.8473	106.605	179.81	52.9914	94.4094	202.761	100.36	51.8474	216.769	138.021	35.9706	163.255	142.294	39.6032
1_129780635_129786635	2.65875	12.3916	1.83814	0	1.78593	2.48949	1.04635	3.28016	4.8271	0	0	0	0	1.75754	2.80305	0	3.08319	1.73676	0	2.3296
1_129797571_129803571	3.545	2.47833	2.7572	0	6.25077	0	5.23177	6.56032	8.44743	6.83761	2.99712	1.12645	6.80403	3.51508	9.34349	12.5474	8.22185	3.47351	8.05437	3.4944
1_129870447_129876447	34.5637	44.6099	22.0576	99.8519	122.336	73.4401	43.9468	100.045	30.1694	1259.83	17.9827	31.5405	1496.89	163.451	24.2931	924.323	59.6084	10.4205	1460.53	51.2512
1_129872441_129878441	27.4737	39.6532	21.1386	73.9164	101.798	68.4611	43.9468	90.2044	22.9287	984.615	14.9856	27.0347	1110.76	119.513	21.49	821.853	60.6361	10.4205	1339.71	51.2512
1_130349245_130355245	24.815	23.5441	11.0288	44.0905	7.14373	44.8109	27.2052	39.3619	25.3423	10.2564	5.99425	31.5405	10.2061	9.66646	9.34349	0	6.16639	17.3676	5.36958	16.3072
1_130352890_130358890	19.4975	4.95666	7.35255	15.5613	6.25077	36.0977	15.6953	27.8814	7.24065	0	2.99712	5.63224	0	3.51508	7.47479	0	2.05546	17.3676	0	4.6592
1_130389931_130395931	19.4975	4.95666	6.43348	14.2646	8.0367	9.95798	2.09271	13.1206	16.8949	1.7094	14.9856	6.75868	3.40202	4.39384	13.0809	0	16.4437	3.47351	2.68479	17.472
1_130394511_130400511	1.7725	7.43498	5.51441	15.5613	15.1804	7.46848	0	6.56032	9.6542	10.2564	2.99712	0	0	1.75754	3.7374	0	8.22185	6.94703	0	13.9776
1_130399708_130405708	17.725	19.8266	33.0865	23.342	24.1101	46.0556	28.2515	65.6032	4.8271	66.6667	35.9655	6.75868	73.1434	29.8781	20.5557	35.5509	36.9983	24.3146	42.9567	44.2624
1_130743745_130749745	210.928	206.94	239.877	302.149	214.312	344.795	257.403	382.139	354.792	485.47	160.346	287.244	409.943	311.963	218.638	397.333	280.571	507.133	561.121	334.298
1_130774530_130780530	7.09	7.43498	0	6.48389	4.46483	16.1817	0	39.3619	0	0	2.99712	0	0	0.878769	0.934349	0	2.05546	3.47351	0	6.9888
1_130987452_130993452	717.862	1416.36	635.995	1628.75	549.174	1264.66	771.163	1436.71	2481.13	1480.34	1305.25	2590.83	1268.95	2428.04	1034.32	1468.04	1213.75	3320.68	1049.75	1355.83
1_130989660_130995660	691.275	1348.21	581.77	1566.51	536.673	1207.4	729.308	1364.55	2406.31	1458.12	1269.28	2516.48	1209.42	1918.35	1016.57	1344.66	942.43	3206.05	971.894	1085.59
1_131031432_131037432	29.2462	27.2616	42.2771	22.0452	21.4312	22.4055	27.2052	19.681	12.0678	76.9231	374.641	29.2876	100.36	655.562	18.687	135.93	348.401	52.1027	61.7502	370.406
1_131169469_131175469	8.8625	7.43498	4.59534	1.29678	5.3578	7.46848	18.8344	22.9611	14.4813	6.83761	14.9856	1.12645	6.80403	12.3028	14.9496	0	30.8319	8.68378	13.424	53.5808
1_131203154_131209154	9.74875	8.67415	6.43348	22.0452	10.7156	9.95798	18.8344	9.84048	21.722	20.5128	46.4554	18.0232	30.6182	42.1809	17.7526	66.9193	30.8319	3.47351	53.6958	10.4832
1_131206586_131212586	9.74875	2.47833	8.27162	11.671	5.3578	4.97899	10.4635	9.84048	7.24065	6.83761	23.977	13.5174	23.8141	24.6055	13.0809	20.9123	23.6378	0	5.36958	9.3184
1_131209386_131215386	6.20375	0	9.19068	1.29678	5.3578	7.46848	0	3.28016	1.20678	0	11.9885	6.75868	28.9171	7.90892	10.2778	12.5474	16.4437	0	5.36958	0
1_131228394_131234394	6.20375	0	0	0	3.57187	4.97899	3.13906	1.64008	0	0	2.99712	3.37934	0	5.27261	1.8687	0	9.24958	8.68378	5.36958	4.6592
1_131749234_131755234	11.5212	2.47833	3.67627	10.3742	0	0	4.18541	1.64008	0	3.4188	4.49569	5.63224	0	11.424	9.34349	0	0	8.68378	0	6.9888
1_131750749_131756749	11.5212	1.23916	9.19068	10.3742	0	0	2.09271	11.4806	0	6.83761	1.49856	3.37934	0	11.424	9.34349	0	4.11093	0	0	4.6592
1_131764336_131770336	7.97625	0	16.5432	2.59356	3.57187	2.48949	0	3.28016	9.6542	0	16.4842	2.25289	0	5.27261	3.7374	0	2.05546	0	0	3.4944
1_131766698_131772698	6.20375	0	14.7051	2.59356	6.25077	3.73424	2.09271	1.64008	14.4813	0	10.4899	4.50579	0	7.03015	3.7374	0	0	0	0	1.1648
1_131776561_131782561	0	2.47833	10.1098	0	7.14373	1.24475	2.09271	3.28016	8.44743	3.4188	8.99137	1.12645	0	3.51508	1.8687	0	4.11093	0	0	6.9888
1_131779434_131785434	1.7725	0	10.1098	0	7.14373	1.24475	2.09271	3.28016	7.24065	3.4188	5.99425	1.12645	0	0	1.8687	0	2.05546	3.47351	0	4.6592
1_131802845_131808845	17.725	2.47833	8.27162	14.2646	11.6086	3.73424	3.13906	0	19.3084	0	2.99712	11.2645	0	0	14.9496	0	0	19.1043	0	0
1_131812867_131818867	1.7725	4.95666	1.83814	0	0	1.24475	6.27812	0	9.6542	0	8.99137	22.5289	0	4.39384	7.47479	0	0	8.68378	0	3.4944
1_131823942_131829942	15.9525	7.43498	1.83814	12.9678	4.46483	4.97899	10.4635	6.56032	4.8271	0	0	4.50579	0	3.51508	9.34349	0	2.05546	0	0	0
1_131828857_131834857	12.4075	4.95666	5.51441	7.78067	8.0367	2.48949	2.09271	3.28016	4.8271	3.4188	10.4899	13.5174	0	5.27261	8.40914	0	2.05546	3.47351	0	9.3184
1_131843133_131849133	5.3175	2.47833	13.786	5.18711	0	0	10.4635	13.1206	15.6881	10.2564	5.99425	13.5174	1.70101	0.878769	3.7374	0	1.02773	0	0	1.1648
1_131849459_131855459	0	14.87	5.51441	0	1.78593	4.97899	0	0	2.41355	0	0	33.7934	3.40202	1.75754	5.60609	0	6.16639	0	0	0
1_132039627_132045627	7.97625	0	22.9767	6.48389	3.57187	18.6712	0	3.28016	0	1.7094	8.99137	2.25289	0	10.5452	7.47479	2.09123	0	0	0	6.9888
1_132041469_132047469	7.97625	0	17.4623	10.3742	3.57187	13.6922	0	3.28016	0	1.7094	8.99137	0	0	7.03015	5.60609	2.09123	2.05546	3.47351	0	0
1_132047780_132053780	2.65875	0	9.19068	0	0	2.48949	5.23177	0	2.41355	0	0	0	0	3.51508	5.60609	0	4.11093	8.68378	0	3.4944
1_132086582_132092582	12.4075	0	18.3814	12.9678	0	2.48949	0	0	0	0	5.99425	4.50579	5.10303	7.03015	0.934349	4.18246	2.05546	3.47351	0	2.3296
1_132401432_132407432	58.4925	14.87	34.9246	23.342	96.4404	4.97899	62.7812	3.28016	2.41355	10.2564	146.859	11.2645	3.40202	96.6646	1.8687	4.18246	168.548	13.8941	0	76.8768
1_132403602_132409602	71.7862	37.1749	38.6009	41.4969	91.0826	7.46848	59.6422	16.4008	2.41355	13.6752	167.839	11.2645	6.80403	117.755	3.7374	8.36491	153.132	0	10.7392	64.064
1_132410986_132416986	125.847	40.8924	97.4212	67.4325	77.6881	27.3844	51.2713	19.681	2.41355	10.2564	184.323	3.37934	10.2061	171.36	7.47479	0	176.77	3.47351	5.36958	87.36
1_132431782_132437782	84.1937	26.0224	82.7161	62.2453	49.1132	14.937	71.152	45.9222	4.8271	6.83761	169.338	5.63224	13.6081	141.482	4.67175	6.27368	187.047	3.47351	5.36958	95.5136
1_132433121_132439121	79.7625	23.5441	76.2827	62.2453	66.9725	26.1397	79.5229	39.3619	4.8271	6.83761	199.309	1.12645	13.6081	145.876	5.60609	10.4561	184.992	3.47351	5.36958	81.536
1_132439673_132445673	45.1988	57.0015	62.4966	27.2323	66.9725	13.6922	83.7083	60.683	7.24065	0	161.845	7.88513	11.9071	127.421	4.67175	0	103.801	27.7881	0	103.667
1_132474882_132480882	88.625	65.6757	28.4911	25.9356	66.9725	12.4475	105.682	16.4008	0	17.094	259.251	11.2645	5.10303	141.482	9.34349	12.5474	217.879	8.68378	16.1087	96.6784
1_132484937_132490937	72.6725	70.6323	84.5543	67.4325	113.407	12.4475	87.8937	42.6421	7.24065	30.7692	232.277	12.3909	3.40202	251.328	0	4.18246	215.824	3.47351	10.7392	97.8432
1_132493172_132499172	47.8575	34.6966	29.4102	31.1227	85.7248	23.6502	78.4765	37.7218	9.6542	20.5128	131.873	21.4025	3.40202	130.058	0	0	140.799	0	5.36958	110.656
1_132499070_132505070	55.8337	66.9149	60.6585	54.4647	96.4404	37.3424	83.7083	60.683	16.8949	17.094	295.217	20.2761	17.0101	202.996	0.934349	33.4596	295.987	20.8411	5.36958	109.491
1_132505434_132511434	17.725	24.7833	41.3581	62.2453	57.1499	16.1817	47.0859	93.4846	0	0	137.868	6.75868	0	149.391	1.8687	0	125.383	0	0	71.0528
1_132509526_132515526	8.8625	13.6308	29.4102	10.3742	18.7523	17.4265	18.8344	0	2.41355	0	5.99425	2.25289	0	0	2.80305	0	1.02773	3.47351	0	6.9888
1_132511063_132517063	10.635	13.6308	23.8958	2.59356	16.0734	12.4475	13.6026	3.28016	2.41355	1.7094	5.99425	2.25289	0	0	2.80305	0	1.02773	5.21027	0	4.6592
1_132517261_132523261	16.8387	22.305	20.2195	15.5613	17.8593	19.916	13.6026	44.2822	0	8.54701	5.99425	6.75868	5.10303	0	3.7374	0	2.05546	3.47351	0	0
1_132519477_132525477	13.2937	17.3483	11.0288	6.48389	25.0031	12.4475	15.6953	41.002	0	1.7094	11.9885	6.75868	5.10303	0	1.8687	0	2.05546	3.47351	0	0
1_132524868_132530868	12.4075	7.43498	25.7339	0	15.1804	17.4265	6.27812	3.28016	2.41355	0	8.99137	0	0	1.75754	0	2.09123	0	0	0	0
1_132573212_132579212	13.2937	0	13.786	10.3742	13.3945	2.48949	10.4635	22.9611	0	0	5.99425	4.50579	0	1.75754	1.8687	0	4.11093	0	0	13.9776
1_132853041_132859041	1.7725	1.23916	1.83814	0	5.3578	2.48949	14.6489	0	0	3.4188	1.49856	0	0	2.63631	4.67175	0	0	10.4205	0	8.1536
1_132853797_132859797	1.7725	1.23916	1.83814	0	3.57187	2.48949	15.6953	0	0	5.1282	1.49856	0	0	2.63631	5.60609	0	0	17.3676	0	8.1536
1_132882460_132888460	4.43125	7.43498	14.7051	16.8581	7.14373	29.8739	8.37083	18.0409	2.41355	0	0	4.50579	10.2061	10.5452	11.2122	4.18246	12.3328	13.8941	16.1087	0
1_133049613_133055613	129.392	78.0673	110.288	66.1357	243.78	80.9086	303.443	121.366	73.6133	94.0171	181.326	94.6216	78.2464	164.33	138.284	62.7368	130.522	74.6805	32.2175	125.798
1_133055706_133061706	113.44	90.459	113.045	112.82	290.214	62.2374	323.323	100.045	115.85	88.8889	193.315	69.8397	57.8343	154.663	147.627	69.0105	156.215	125.046	69.8046	121.139
1_133057395_133063395	104.577	85.5023	105.693	97.2584	241.994	79.6638	311.813	129.566	120.678	95.7265	136.369	54.0695	69.7414	144.997	142.955	58.5544	156.215	104.205	53.6958	121.139
1_133114896_133120896	40.7675	38.4141	23.8958	44.0905	91.0826	34.8529	138.119	45.9222	41.0304	17.094	41.9597	29.2876	10.2061	38.6658	48.5862	16.7298	36.9983	43.4189	26.8479	37.2736
1_133117114_133123114	45.1988	30.9791	30.3293	38.9033	111.621	37.3424	131.841	29.5214	57.9252	20.5128	29.9712	36.0463	6.80403	24.6055	47.6518	12.5474	39.0538	19.1043	5.36958	51.2512
1_133146702_133152702	7.97625	0	7.35255	18.1549	12.5015	14.937	35.576	16.4008	7.24065	0	5.99425	2.25289	0	5.27261	13.0809	4.18246	0	6.94703	0	2.3296
1_133201109_133207109	33.6775	110.286	33.0865	38.9033	22.3242	72.1953	12.5562	103.325	44.6507	220.513	11.9885	31.5405	173.503	38.6658	36.4396	301.137	36.9983	112.889	182.566	20.9664
1_133205431_133211431	18.6112	40.8924	5.51441	11.671	14.2875	32.3634	28.2515	54.1226	33.7897	88.8889	5.99425	6.75868	37.4222	11.424	26.1618	29.2772	34.9429	27.7881	48.3262	16.3072
1_133221468_133227468	0	0	3.67627	2.59356	7.14373	2.48949	4.18541	36.0818	0	0	0	5.63224	1.70101	0	9.34349	0	8.22185	0	0	3.4944
1_133236202_133242202	0	0	3.67627	0	5.3578	0	8.37083	8.2004	14.4813	0	0	6.75868	13.6081	0	3.7374	0	0	10.4205	5.36958	0
1_133270439_133276439	3.545	2.47833	3.67627	1.29678	8.92967	8.71323	11.5099	0	1.20678	1.7094	0	1.12645	0	3.51508	6.54044	20.9123	14.3882	10.4205	5.36958	0
1_134000756_134006756	33.6775	17.3483	27.572	31.1227	39.2905	41.0767	34.5297	3.28016	199.118	30.7692	71.931	244.439	18.7111	130.058	126.137	0	35.9706	102.469	10.7392	44.2624
1_134765405_134771405	3.545	0	0	0	0	2.48949	0	6.56032	0	0	0	0	0	0	1.8687	0	0	0	0	0
1_135128946_135134946	14.18	0	3.67627	5.18711	4.46483	2.48949	6.27812	0	9.6542	3.4188	11.9885	20.2761	0	7.90892	14.0152	16.7298	10.2773	0	0	3.4944
1_135275827_135281827	11.5212	0	0	1.29678	7.14373	0	5.23177	0	15.6881	3.4188	5.99425	28.1612	10.2061	3.51508	28.0305	16.7298	9.24958	13.8941	16.1087	6.9888
1_135294848_135300848	21.27	0	5.51441	0	10.7156	4.97899	4.18541	0	33.7897	0	2.99712	33.7934	20.4121	3.51508	14.0152	8.36491	6.16639	3.47351	0	8.1536
1_135409181_135415181	26.5875	6.19582	13.786	5.18711	12.5015	7.46848	20.9271	3.28016	33.7897	17.094	14.9856	65.3339	40.8242	17.5754	31.7679	4.18246	16.4437	38.2086	10.7392	6.9888
1_135409925_135415925	30.1325	0	14.7051	10.3742	17.8593	2.48949	16.7417	3.28016	34.9965	17.094	14.9856	78.8513	40.8242	15.8178	32.7022	12.5474	16.4437	41.6822	10.7392	6.9888
1_135418808_135424808	26.5875	4.95666	11.9479	5.18711	19.6453	2.48949	37.6687	0	62.7523	17.094	17.9827	78.8513	3.40202	14.0603	23.3587	4.18246	10.2773	6.94703	5.36958	8.1536
1_135420604_135426604	24.815	4.95666	9.19068	5.18711	12.5015	0	29.2979	0	60.3388	30.7692	14.9856	58.5753	17.0101	8.78769	34.5709	4.18246	8.22185	0	0	4.6592
1_135421911_135427911	28.36	4.95666	15.6242	7.78067	16.0734	2.48949	23.0198	0	53.0981	37.6068	8.99137	67.5868	13.6081	15.8178	31.7679	4.18246	16.4437	3.47351	5.36958	3.4944
1_135446595_135452595	33.6775	22.305	5.51441	7.78067	14.2875	12.4475	14.6489	18.0409	97.7488	11.9658	5.99425	88.9893	8.50504	10.5452	29.8992	8.36491	14.3882	34.7351	0	11.648
1_135962529_135968529	31.905	28.5008	66.1729	40.2001	54.471	14.937	77.4302	13.1206	72.4065	179.487	59.9425	125.036	294.274	93.1495	62.6014	294.863	17.4714	45.1557	434.936	54.7456
1_135964326_135970326	49.63	19.8266	71.6873	42.7937	53.578	12.4475	76.3838	16.4008	108.61	203.419	47.954	132.921	343.604	108.089	62.6014	255.13	9.24958	50.3659	400.034	37.2736
1_135970998_135976998	46.085	24.7833	45.9534	38.9033	66.9725	29.8739	69.0593	16.4008	74.8201	162.393	44.9569	129.541	231.337	91.392	51.3892	338.779	28.7765	29.5249	440.306	32.6144
1_136006107_136012107	34.5637	43.3707	52.3869	31.1227	39.2905	6.22374	35.576	9.84048	65.1659	347.009	62.9396	136.3	631.074	90.5132	29.8992	443.34	32.8874	38.2086	434.936	25.6256
1_136007416_136013416	62.9237	42.1316	72.6064	36.3098	54.471	9.95798	43.9468	6.56032	79.6472	435.897	61.441	167.841	739.939	99.3009	38.3083	537.446	43.1647	36.4719	429.567	27.9552
1_136013395_136019395	45.1988	19.8266	45.9534	47.9808	47.3272	8.71323	51.2713	0	65.1659	261.538	61.441	102.507	447.365	46.5748	35.5053	359.691	32.8874	27.7881	257.74	16.3072
1_136244934_136250934	204.724	268.899	182.895	427.937	229.492	185.467	219.734	262.413	371.687	299.145	254.756	396.509	340.202	355.023	232.653	301.137	256.933	303.932	193.305	232.96
1_136258166_136264166	127.62	182.157	131.427	171.175	136.624	97.0903	156.953	129.566	164.121	95.7265	139.366	161.082	141.184	199.481	156.036	96.1965	113.05	142.414	59.0654	99.008
1_136259344_136265344	109.895	163.57	114.884	142.646	110.728	74.6848	138.119	100.045	132.745	85.4701	116.888	154.323	112.267	158.178	129.875	50.1895	90.4404	147.624	64.435	79.2064
1_136260241_136266241	93.0562	128.873	98.3403	128.381	103.584	56.0136	85.801	95.1246	107.403	68.3761	109.395	157.703	105.463	118.634	102.778	33.4596	69.8857	118.099	37.5871	50.0864
1_136264601_136270601	42.54	37.1749	55.1441	29.8259	28.5749	27.3844	40.8078	47.5623	148.433	15.3846	14.9856	122.783	34.0202	48.3323	113.056	29.2772	27.7487	78.1541	24.1631	11.648
1_136265877_136271877	52.2887	22.305	49.6297	29.8259	19.6453	22.4055	32.437	45.9222	149.64	5.1282	8.99137	143.059	35.7212	40.4234	123.334	25.0947	25.6933	78.1541	13.424	12.8128
1_136273857_136279857	14.18	32.2183	8.27162	10.3742	15.1804	11.2027	18.8344	50.8425	229.287	15.3846	22.4784	166.714	3.40202	25.4843	143.89	0	9.24958	277.881	5.36958	9.3184
1_136342599_136348599	1.7725	1.23916	3.67627	1.29678	0	9.95798	2.09271	0	9.6542	0	1.49856	3.37934	1.70101	0	5.60609	2.09123	0	15.6308	0	0
1_136357427_136363427	0	0	0	0	0	4.97899	0	3.28016	0	0	0	0	1.70101	0	0	0	2.05546	0	0	0
1_136361074_136367074	3.545	0	0	0	0	1.24475	1.04635	3.28016	0	0	0	0	1.70101	0.878769	0.934349	0	0	3.47351	0	0
1_136363021_136369021	5.3175	0	0	1.29678	0	1.24475	2.09271	6.56032	0	1.7094	0	0	1.70101	2.63631	2.80305	6.27368	0	3.47351	0	1.1648
1_136366578_136372578	2.65875	0	0	1.29678	0	7.46848	1.04635	3.28016	0	1.7094	0	2.25289	1.70101	1.75754	1.8687	6.27368	2.05546	3.47351	0	1.1648
1_136375135_136381135	1.7725	2.47833	0	0	1.78593	2.48949	0	24.6012	0	0	0	0	0	0.878769	1.8687	0	2.05546	0	5.36958	1.1648
1_136382300_136388300	0	0	3.67627	2.59356	0.892967	24.8949	1.04635	3.28016	1.20678	1.7094	0	4.50579	1.70101	0	4.67175	0	0	10.4205	0	0
1_136385539_136391539	0	2.47833	0.919068	2.59356	0.892967	22.4055	1.04635	9.84048	4.8271	1.7094	0	0	1.70101	0	2.80305	0	2.05546	13.8941	0	4.6592
1_137779538_137785538	0.88625	0	0	3.89033	1.78593	7.46848	0	9.84048	14.4813	0	0	4.50579	0	1.75754	11.2122	0	1.02773	15.6308	0	0
1_137847580_137853580	1.7725	0	0	1.29678	4.46483	3.73424	0	1.64008	1.20678	0	5.99425	4.50579	0	0	3.7374	0	1.02773	3.47351	0	2.3296
1_138279161_138285161	0	0	0	0	0	4.97899	0	3.28016	1.20678	46.1538	0	0	20.4121	1.75754	1.8687	146.386	2.05546	0	96.6525	0
1_138281364_138287364	0	0	0	0	0	4.97899	0	3.28016	2.41355	35.8974	0	0	20.4121	1.75754	0	108.744	2.05546	1.73676	80.5437	0
1_138310769_138316769	8.8625	4.95666	0	0	0	6.22374	1.04635	0	0	317.949	1.49856	1.12645	68.0403	0	0	225.853	0	19.1043	185.251	4.6592
1_138328438_138334438	0.88625	0	0.919068	0	0	2.48949	0	0	0	3.4188	0	0	17.0101	2.63631	0	4.18246	0	1.73676	0	6.9888
1_139260268_139266268	17.725	2.47833	10.1098	23.342	12.5015	1.24475	20.9271	9.84048	12.0678	15.3846	2.99712	9.01158	3.40202	5.27261	6.54044	37.6421	2.05546	10.4205	16.1087	6.9888
1_139267325_139273325	15.9525	0	18.3814	28.5291	0	17.4265	7.32447	3.28016	7.24065	13.6752	5.99425	13.5174	0	13.1815	9.34349	0	6.16639	6.94703	16.1087	0
1_139307039_139313039	0	0	0	0	0	4.97899	0	3.28016	0	0	2.99712	0	0	0.878769	1.8687	0	0	0	0	0
1_139317405_139323405	12.4075	0	3.67627	5.18711	0	2.48949	2.09271	0	2.41355	0	0	2.25289	0	0	0	0	0	0	0	0
1_139334622_139340622	1.7725	0	1.83814	1.29678	0.892967	4.97899	1.04635	0	0	0	0	15.7703	3.40202	0.878769	0	2.09123	0	8.68378	0	3.4944
1_139344215_139350215	1.7725	2.47833	0	2.59356	3.57187	2.48949	0	0	0	0	0	6.75868	0	0	0	0	2.05546	3.47351	0	2.3296
1_139346686_139352686	1.7725	0	0	0	0	0	2.09271	0	0	0	0	6.75868	0	0	0	0	2.05546	3.47351	0	0
1_139388902_139394902	7.09	0	0	0	4.46483	0	6.27812	6.56032	1.20678	0	0	0	0	0	1.8687	0	0	3.47351	0	2.3296
1_139441978_139447978	24.815	39.6532	38.6009	28.5291	26.789	22.4055	40.8078	8.2004	26.5491	6.83761	5.99425	15.7703	3.40202	3.51508	9.34349	8.36491	4.11093	13.8941	0	2.3296
1_139634289_139640289	7.09	7.43498	10.1098	0	6.25077	7.46848	12.5562	0	1.20678	0	14.9856	4.50579	0	9.66646	0.934349	4.18246	2.05546	0	0	0
1_139655964_139661964	15.0663	4.95666	23.8958	25.9356	32.1468	0	4.18541	0	2.41355	3.4188	2.99712	0	5.10303	15.8178	10.2778	0	11.305	0	0	15.1424
1_139692688_139698688	22.1562	4.95666	3.67627	5.18711	11.6086	4.97899	6.27812	29.5214	13.2745	0	7.49281	2.25289	3.40202	20.2117	8.40914	16.7298	14.3882	12.1573	5.36958	5.824
1_139708757_139714757	8.8625	9.91331	10.1098	2.59356	4.46483	4.97899	4.18541	6.56032	7.24065	17.094	25.4756	6.75868	10.2061	23.7268	19.6213	2.09123	22.6101	10.4205	29.5327	37.2736
1_141297961_141303961	0	0	0	0	0	3.73424	0	0	1.20678	0	0	1.12645	0	0	0	2.09123	3.08319	3.47351	0	11.648
1_141307696_141313696	0	0	1.83814	0	0	2.48949	2.09271	9.84048	0	10.2564	26.9741	0	0	3.51508	0	16.7298	196.297	6.94703	10.7392	366.912
1_141321122_141327122	0	2.47833	0	0	0	0	0	0	0	0	23.977	0	0	3.51508	0	10.4561	116.134	10.4205	16.1087	319.155
1_141441298_141447298	82.4212	61.9582	139.698	93.368	38.3976	64.7269	48.1323	42.6421	32.5829	13.6752	67.4353	30.4141	3.40202	106.331	19.6213	0	60.6361	24.3146	24.1631	44.2624
1_141455510_141461510	9.74875	0	20.2195	2.59356	8.92967	4.97899	0	6.56032	0	0	0	0	3.40202	7.03015	1.8687	0	4.11093	0	0	1.1648
1_141457252_141463252	0	0	16.5432	0	8.92967	0	0	6.56032	0	0	0	0	0	8.78769	3.7374	0	2.05546	0	0	0
1_141458032_141464032	0	0	12.867	0	7.14373	0	0	6.56032	0	0	0	0	0	8.78769	1.8687	0	2.05546	0	0	0
1_141459288_141465288	0	0	7.35255	0	3.57187	1.24475	0	3.28016	0	0	0	0	0	7.03015	1.8687	0	2.05546	0	2.68479	0
1_141474143_141480143	4.43125	4.95666	0	0	5.3578	3.73424	2.09271	3.28016	0	1.7094	2.99712	0	1.70101	5.27261	5.60609	6.27368	2.05546	0	5.36958	0
1_141476328_141482328	3.545	4.95666	0	0	1.78593	6.22374	3.13906	3.28016	0	1.7094	2.99712	0	1.70101	7.03015	5.60609	6.27368	4.11093	0	5.36958	0
1_141670104_141676104	12.4075	14.87	21.1386	2.59356	0.892967	9.95798	4.18541	26.2413	7.24065	0	2.99712	2.25289	0	1.75754	5.60609	0	2.05546	6.94703	0	2.3296
1_141736819_141742819	0	12.3916	12.867	5.18711	5.3578	0	0	3.28016	1.20678	0	0	0	0	0	0	0	0	0	0	0
1_141845752_141851752	2.65875	0	3.67627	23.342	3.57187	4.97899	0	3.28016	1.20678	0	0	2.25289	0	0	1.8687	0	4.11093	5.21027	0	0
1_141846988_141852988	7.97625	0	0	3.89033	3.57187	4.97899	0	3.28016	2.41355	3.4188	1.49856	3.37934	5.10303	0	1.8687	0	6.16639	3.47351	0	0
1_142563974_142569974	1.7725	0	0	20.7484	1.78593	1.24475	2.09271	6.56032	0	3.4188	0	0	47.6282	0	0	2.09123	2.05546	0	5.36958	4.6592
1_143431358_143437358	0	12.3916	0.919068	9.07745	0	4.97899	3.13906	16.4008	7.24065	0	0	2.25289	0	0	1.8687	8.36491	3.08319	17.3676	2.68479	5.824
1_143439839_143445839	0.88625	0	1.83814	0	0	0	15.6953	4.92024	0	0	0	0	0	1.75754	2.80305	0	5.13866	0	10.7392	4.6592
1_143446129_143452129	1.7725	0	0.919068	10.3742	0	3.73424	13.6026	0	9.6542	0	1.49856	2.25289	0	3.51508	1.8687	0	0	1.73676	10.7392	0
1_143448291_143454291	3.545	0	0.919068	11.671	0.892967	0	13.6026	0	16.8949	3.4188	0	2.25289	0	1.75754	2.80305	0	0	1.73676	10.7392	1.1648
1_143450695_143456695	3.545	0	0.919068	1.29678	1.78593	0	13.6026	0	7.24065	5.1282	0	2.25289	10.2061	1.75754	6.54044	0	0	0	0	1.1648
1_143454395_143460395	0.88625	2.47833	0.919068	0	1.78593	2.48949	4.18541	6.56032	0	10.2564	1.49856	0	10.2061	5.27261	6.54044	0	0	0	0	3.4944
1_143484932_143490932	2.65875	27.2616	2.7572	42.7937	5.3578	16.1817	9.41718	13.1206	1.20678	3.4188	2.99712	20.2761	8.50504	11.424	8.40914	4.18246	6.16639	19.1043	5.36958	17.472
1_143585268_143591268	0	12.3916	0.919068	5.18711	3.57187	7.46848	0	0	2.41355	3.4188	0	15.7703	10.2061	0	0	0	1.02773	0	16.1087	0
1_145471069_145477069	8.8625	0	5.51441	16.8581	1.78593	2.48949	0	3.28016	0	23.9316	0	6.75868	20.4121	0	2.80305	29.2772	1.02773	17.3676	10.7392	1.1648
1_145479121_145485121	12.4075	2.47833	9.19068	7.78067	0	6.22374	0	0	0	3.4188	0	3.37934	13.6081	0	9.34349	0	0	3.47351	26.8479	0
1_145495207_145501207	1.7725	0	5.51441	18.1549	0	2.48949	0	6.56032	0	0	0	0	5.10303	0	9.34349	2.09123	3.08319	19.1043	16.1087	0
1_145817138_145823138	31.0187	64.4365	37.6818	97.2584	41.0765	102.069	47.0859	119.726	77.2336	20.5128	38.9626	49.5637	61.2363	47.4535	62.6014	35.5509	21.5824	97.2584	26.8479	85.0304
1_145821503_145827503	7.09	32.2183	11.0288	68.7292	22.3242	28.6292	14.6489	44.2822	34.9965	0	8.99137	4.50579	6.80403	21.9692	9.34349	33.4596	21.5824	20.8411	5.36958	11.648
1_145822357_145828357	7.09	32.2183	11.0288	73.9164	25.896	23.6502	12.5562	36.0818	20.5152	0	8.99137	4.50579	15.3091	19.3329	11.2122	20.9123	18.4992	17.3676	5.36958	2.3296
1_145823235_145829235	8.8625	29.7399	11.0288	71.3228	10.7156	18.6712	11.5099	36.0818	20.5152	6.83761	8.99137	4.50579	11.9071	22.848	15.8839	29.2772	16.4437	6.94703	0	11.648
1_145838030_145844030	5.3175	0	0	7.78067	0	7.46848	8.37083	16.4008	2.41355	0	0	2.25289	0	0	0	0	0	6.94703	5.36958	9.3184
1_145845044_145851044	0	0	0.919068	0	0	7.46848	0	16.4008	2.41355	1.7094	0	2.25289	0	0	3.7374	0	0	0	0	0
1_145893314_145899314	3.545	4.95666	3.67627	6.48389	8.92967	7.46848	0	6.56032	0	0	5.99425	0	0	8.78769	1.8687	0	2.05546	0	0	0
1_145901115_145907115	10.635	24.7833	9.19068	47.9808	7.14373	33.6082	21.9734	59.0429	9.6542	17.094	20.9799	13.5174	13.6081	19.3329	11.2122	4.18246	10.2773	6.94703	0	4.6592
1_146717006_146723006	3.545	14.87	0	2.59356	0	4.97899	6.27812	0	4.8271	0	0	9.01158	0	0	1.8687	0	0	0	0	0
1_146734230_146740230	0	0	0	0	0	2.48949	2.09271	3.28016	2.41355	0	0	18.0232	0	0	3.7374	0	0	10.4205	13.424	0
1_146770582_146776582	2.65875	2.47833	0	10.3742	0	4.97899	2.09271	3.28016	0	0	0	0	0	0	3.7374	0	3.08319	5.21027	8.05437	4.6592
1_147214917_147220917	7.09	0	0	0	0.892967	0	0	0	1.20678	0	0	5.63224	1.70101	0	3.7374	0	0	0	0	0
1_147840502_147846502	0.88625	2.47833	0	0	0.892967	4.97899	4.18541	4.92024	0	3.4188	0	0	0	0	0	2.09123	2.05546	0	0	2.3296
1_147843567_147849567	0.88625	2.47833	0	0	0	0	2.09271	1.64008	0	0	0	0	0	0	0	0	3.08319	0	0	0
1_148092379_148098379	325.254	260.224	394.28	352.724	419.694	332.348	427.959	306.695	168.949	629.06	530.491	214.025	515.406	536.928	232.653	819.761	424.453	281.355	1216.21	472.909
1_148722418_148728418	0.88625	0	0.919068	0	0	9.95798	0	0	0	0	1.49856	0	0	0	0	0	0	0	0	0
1_148725646_148731646	0	0	0.919068	0	0	9.95798	0	0	0	0	0	0	0	0	7.47479	0	0	3.47351	0	0
1_148740614_148746614	2.65875	4.95666	1.83814	0	0	2.48949	2.09271	3.28016	0	0	5.99425	0	0	0	0	0	0	0	0	0
1_149060900_149066900	0	0	0	2.59356	12.5015	6.22374	2.09271	9.84048	1.20678	0	0	0	0	0.878769	1.8687	0	1.02773	5.21027	0	0
1_149065806_149071806	1.7725	22.305	0	15.5613	0	33.6082	0	9.84048	0	0	0	4.50579	1.70101	5.27261	0	0	3.08319	0	5.36958	1.1648
1_149653083_149659083	10.635	0	0	0	1.78593	6.22374	0	0	0	0	0	0	10.2061	0	3.7374	0	0	0	0	0
1_149943132_149949132	11.5212	4.95666	11.9479	20.7484	3.57187	13.6922	14.6489	0	7.24065	10.2564	8.99137	2.25289	47.6282	19.3329	11.2122	29.2772	20.5546	8.68378	42.9567	25.6256
1_149945129_149951129	10.635	2.47833	18.3814	7.78067	5.3578	7.46848	2.09271	6.56032	7.24065	6.83761	20.9799	11.2645	51.0303	17.5754	9.34349	16.7298	20.5546	8.68378	40.2719	34.944
1_151187864_151193864	0	0	0	0	0	6.22374	0	0	0	0	0	0	0	0	1.8687	0	2.05546	0	0	0
1_154840635_154846635	15.0663	4.95666	10.1098	20.7484	13.3945	2.48949	12.5562	0	4.8271	27.3504	23.977	9.01158	37.4222	59.7563	5.60609	0	12.3328	3.47351	48.3262	0
1_154847375_154853375	6.20375	4.95666	25.7339	41.4969	10.7156	12.4475	6.27812	22.9611	7.24065	6.83761	11.9885	15.7703	6.80403	28.9994	1.8687	4.18246	28.7765	0	0	5.824
1_155005992_155011992	12.4075	7.43498	21.1386	28.5291	31.2538	7.46848	56.5031	3.28016	9.6542	0	1.49856	4.50579	3.40202	15.8178	3.7374	4.18246	14.3882	13.8941	0	16.3072
1_155049453_155055453	0	0	0	0	0	0	14.6489	0	0	0	0	0	0	0	1.8687	0	3.08319	0	0	0
1_155092936_155098936	0	0	0	0	0	2.48949	0	0	0	0	0	0	0	0	0	0	0	10.4205	10.7392	0
1_155162836_155168836	0	0	0	0	1.78593	8.71323	0	0	0	0	0	0	0	0	0	0	0	3.47351	0	0
1_155799783_155805783	0	0	0.919068	0	0	11.2027	0	0	0	0	0	2.25289	6.80403	0	9.34349	0	2.05546	0	5.36958	0
1_158620574_158626574	6.20375	0	0	2.59356	0	4.97899	5.23177	0	2.41355	0	5.99425	2.25289	3.40202	5.27261	2.80305	0	2.05546	0	0	2.3296
1_158623348_158629348	3.545	0	0	7.78067	0.892967	4.97899	4.18541	0	2.41355	0	5.99425	6.75868	3.40202	8.78769	5.60609	0	2.05546	0	0	0
1_158630624_158636624	13.2937	7.43498	5.51441	0	7.14373	9.95798	1.04635	9.84048	0	0	11.9885	4.50579	6.80403	7.03015	7.47479	0	20.5546	12.1573	0	11.648
1_158871001_158877001	2.65875	0	3.67627	3.89033	2.6789	0	7.32447	1.64008	0	15.3846	2.99712	0	10.2061	0	6.54044	0	3.08319	0	8.05437	9.3184
1_158879246_158885246	1.7725	0	0	0	0.892967	4.97899	4.18541	13.1206	0	3.4188	5.99425	1.12645	3.40202	0	1.8687	0	8.22185	0	0	4.6592
1_158881799_158887799	5.3175	0	0	0	0	8.71323	4.18541	9.84048	0	0	1.49856	1.12645	3.40202	0	2.80305	4.18246	8.22185	1.73676	0	9.3184
1_158889398_158895398	3.545	0	0	0	0	4.97899	2.09271	0	0	0	0	2.25289	0	4.39384	0.934349	0	8.22185	0	0	0
1_158946584_158952584	20.3837	16.1091	48.7106	42.7937	1.78593	4.97899	17.788	29.5214	12.0678	23.9316	23.977	6.75868	13.6081	8.78769	11.2122	0	8.22185	19.1043	5.36958	36.1088
1_159117645_159123645	8.8625	9.91331	22.0576	7.78067	5.3578	2.48949	0	9.84048	2.41355	11.9658	17.9827	6.75868	6.80403	14.0603	3.7374	0	11.305	3.47351	5.36958	0
1_159120382_159126382	8.8625	9.91331	22.0576	6.48389	12.5015	2.48949	2.09271	3.28016	7.24065	13.6752	26.9741	9.01158	10.2061	19.3329	6.54044	0	12.3328	6.94703	10.7392	2.3296
1_159193015_159199015	8.8625	28.5008	31.2483	11.671	12.5015	17.4265	11.5099	26.2413	4.8271	13.6752	14.9856	4.50579	28.9171	1.75754	16.8183	8.36491	4.11093	20.8411	16.1087	30.2848
1_159421230_159427230	5.3175	0	1.83814	5.18711	1.78593	4.97899	9.41718	4.92024	9.6542	0	2.99712	0	6.80403	8.78769	1.8687	20.9123	3.08319	6.94703	13.424	4.6592
1_159422322_159428322	5.3175	6.19582	1.83814	5.18711	2.6789	12.4475	9.41718	4.92024	4.8271	0	2.99712	0	6.80403	5.27261	1.8687	20.9123	4.11093	6.94703	13.424	6.9888
1_159430233_159436233	0.88625	9.91331	1.83814	5.18711	18.7523	2.48949	6.27812	6.56032	1.20678	0	0	0	0	5.27261	2.80305	0	0	1.73676	42.9567	2.3296
1_159431638_159437638	2.65875	9.91331	0.919068	5.18711	4.46483	2.48949	4.18541	6.56032	1.20678	0	2.99712	0	0	3.51508	2.80305	0	8.22185	0	42.9567	2.3296
1_159507199_159513199	0.88625	0	3.67627	2.59356	0	7.46848	0	0	0	0	0	2.25289	1.70101	0.878769	3.7374	2.09123	0	20.8411	0	0
1_161175116_161181116	1.7725	0	0.919068	0	0	9.95798	1.04635	0	0	0	2.99712	0	0	5.27261	2.80305	4.18246	0	0	0	3.4944
1_161200223_161206223	10.635	0	0	0	3.57187	9.95798	3.13906	0	2.41355	0	0	0	0	0	0	0	1.02773	0	0	0
1_161272893_161278893	0	1.23916	1.83814	0	0	1.24475	2.09271	1.64008	4.8271	0	2.99712	0	0	1.75754	0	8.36491	2.05546	8.68378	0	0
1_161274877_161280877	0	1.23916	2.7572	0	0	0	3.13906	1.64008	2.41355	1.7094	2.99712	9.01158	0	1.75754	0	8.36491	2.05546	8.68378	0	0
1_161296731_161302731	4.43125	0	5.51441	2.59356	3.57187	2.48949	2.09271	13.1206	7.24065	3.4188	0	5.63224	3.40202	0.878769	7.47479	0	2.05546	3.47351	0	2.3296
1_161302289_161308289	4.43125	12.3916	9.19068	2.59356	0	2.48949	2.09271	13.1206	9.6542	3.4188	0	9.01158	5.10303	4.39384	5.60609	0	0	13.8941	0	0
1_161558204_161564204	108.122	49.5666	101.098	67.4325	74.1162	57.2584	59.6422	65.6032	119.471	230.769	41.9597	117.151	212.626	56.2412	113.056	138.021	28.7765	62.5232	193.305	23.296
1_161870355_161876355	20.3837	9.91331	7.35255	10.3742	0	16.1817	12.5562	18.0409	4.8271	5.1282	0	2.25289	0	3.51508	1.8687	0	0	27.7881	0	1.1648
1_161989105_161995105	1.7725	1.23916	14.7051	18.1549	14.2875	4.97899	4.18541	0	12.0678	10.2564	2.99712	13.5174	6.80403	0	8.40914	8.36491	5.13866	32.9984	0	4.6592
1_162032471_162038471	6.20375	3.71749	0	0	0	0	0	0	0	0	0	1.12645	0	0	0	0	1.02773	3.47351	0	0
1_162050165_162056165	14.18	0	7.35255	0	1.78593	2.48949	3.13906	0	0	0	2.99712	0	0	1.75754	2.80305	4.18246	2.05546	0	0	2.3296
1_162057392_162063392	14.18	2.47833	0.919068	0	0	0	8.37083	3.28016	7.24065	0	0	9.01158	0	0	0.934349	0	2.05546	0	0	12.8128
1_162860253_162866253	3.545	0	0	0	1.78593	2.48949	3.13906	6.56032	0	0	0	0	0	0	0.934349	0	2.05546	6.94703	0	0
1_162919044_162925044	0	0	1.83814	0	1.78593	6.22374	0	3.28016	1.20678	0	0	0	1.70101	0	0.934349	2.09123	1.02773	1.73676	2.68479	6.9888
1_163117994_163123994	0.88625	3.71749	0	5.18711	2.6789	29.8739	0	22.9611	2.41355	90.5983	0	2.25289	15.3091	7.03015	24.2931	12.5474	8.22185	39.9454	10.7392	2.3296
1_163119400_163125400	2.65875	3.71749	0	0	2.6789	34.8529	0	29.5214	2.41355	80.3419	0	2.25289	5.10303	7.03015	25.2274	16.7298	6.16639	43.4189	10.7392	2.3296
1_163120605_163126605	6.20375	3.71749	0	10.3742	2.6789	39.8319	0	26.2413	3.62033	80.3419	0	2.25289	5.10303	7.90892	19.6213	39.7333	2.05546	43.4189	10.7392	1.1648
1_163124453_163130453	5.3175	7.43498	0.919068	10.3742	1.78593	34.8529	0	22.9611	1.20678	35.8974	2.99712	0	11.9071	1.75754	19.6213	71.1017	2.05546	27.7881	26.8479	1.1648
1_163224923_163230923	46.085	19.8266	45.0343	33.7162	41.0765	72.1953	47.0859	36.0818	10.861	44.4444	0	0	32.3192	1.75754	5.60609	29.2772	4.11093	3.47351	26.8479	5.824
1_163275570_163281570	78.8762	59.4799	152.565	41.4969	162.52	44.8109	72.1984	62.323	8.44743	54.7009	23.977	9.01158	57.8343	36.0295	14.0152	66.9193	18.4992	17.3676	45.6414	81.536
1_163280228_163286228	77.1037	12.3916	59.7394	2.59356	88.4037	32.3634	55.4567	77.0838	45.8575	54.7009	38.9626	22.5289	98.6585	51.8474	28.9648	81.5579	57.553	52.1027	131.555	69.888
1_163284333_163290333	59.3787	32.2183	68.9301	41.4969	71.4373	48.5451	55.4567	32.8016	55.5117	102.564	50.9511	27.0347	95.2565	83.483	30.8335	121.291	41.1093	32.9984	107.392	68.7232
1_163337934_163343934	3.545	2.47833	8.27162	0	2.6789	2.48949	0	0	0	6.83761	2.99712	0	10.2061	1.75754	1.8687	27.186	6.16639	0	10.7392	1.1648
1_164371534_164377534	0.88625	0	0	0	0	2.48949	2.09271	4.92024	2.41355	3.4188	0	0	0	2.63631	0.934349	0	3.08319	6.94703	0	0
1_164373352_164379352	0	0	0	0	0	2.48949	2.09271	3.28016	2.41355	3.4188	0	1.12645	0	2.63631	1.8687	0	4.11093	6.94703	0	0
1_164578056_164584056	0	0	0	0	0	2.48949	0	6.56032	0	0	0	9.01158	0	1.75754	1.8687	8.36491	2.05546	6.94703	16.1087	0
1_164580414_164586414	0	2.47833	1.83814	0	0	2.48949	0	0	4.8271	0	0	6.75868	3.40202	0	3.7374	0	6.16639	17.3676	18.7935	2.3296
1_164582878_164588878	0	3.71749	7.35255	0	0.892967	7.46848	0	6.56032	4.8271	1.7094	0	6.75868	10.2061	1.75754	1.8687	2.09123	9.24958	13.8941	2.68479	13.9776
1_164616149_164622149	0	0	0	0	0.892967	2.48949	1.04635	0	9.6542	0	0	0	0	0	0	4.18246	3.08319	0	0	6.9888
1_164836195_164842195	0	0	4.59534	0	7.14373	1.24475	2.09271	3.28016	7.24065	0	0	6.75868	3.40202	0	2.80305	0	0	3.47351	16.1087	1.1648
1_164892325_164898325	2.65875	3.71749	1.83814	2.59356	0	0	1.04635	3.28016	0	0	1.49856	4.50579	0	0	0.934349	0	1.02773	0	0	4.6592
1_164922661_164928661	2.65875	0	0.919068	1.29678	8.92967	1.24475	4.18541	3.28016	0	0	0	0	0	0.878769	0	0	0	0	2.68479	0
1_164923651_164929651	1.7725	0	0	1.29678	5.3578	1.24475	2.09271	3.28016	0	0	0	0	0	0	0	0	0	0	0	0
1_164953132_164959132	3.545	0	5.51441	0	0	2.48949	0	1.64008	4.8271	0	1.49856	7.88513	6.80403	0	2.80305	12.5474	2.05546	5.21027	0	6.9888
1_164961886_164967886	4.43125	0	0.919068	0	3.57187	11.2027	4.18541	0	2.41355	37.6068	0	0	44.2262	5.27261	4.67175	58.5544	2.05546	13.8941	56.3806	0
1_164970045_164976045	6.20375	0	0	7.78067	0	3.73424	1.04635	13.1206	2.41355	0	0	0	10.2061	0	12.1465	43.9158	2.05546	5.21027	8.05437	2.3296
1_164972456_164978456	7.09	0	0	9.07745	0	1.24475	1.04635	13.1206	2.41355	5.1282	0	9.01158	27.2161	3.51508	8.40914	77.3754	4.11093	3.47351	5.36958	0
1_164976732_164982732	8.8625	0	2.7572	0	5.3578	4.97899	0	1.64008	0	25.641	0	7.88513	68.0403	1.75754	6.54044	79.4667	5.13866	1.73676	26.8479	2.3296
1_164983534_164989534	14.18	4.95666	11.0288	12.9678	9.82263	4.97899	7.32447	3.28016	4.8271	42.735	2.99712	16.8967	44.2262	0	4.67175	81.5579	2.05546	8.68378	29.5327	9.3184
1_165772393_165778393	7.97625	19.8266	13.786	36.3098	15.1804	39.8319	17.788	18.0409	41.0304	17.094	16.4842	21.4025	17.0101	28.9994	11.2122	25.0947	23.6378	13.8941	10.7392	18.6368
1_165779902_165785902	3.545	14.87	8.27162	25.9356	8.92967	2.48949	7.32447	6.56032	4.8271	0	11.9885	20.2761	0	1.75754	6.54044	0	6.16639	0	0	8.1536
1_165806978_165812978	19.4975	12.3916	19.3004	5.18711	14.2875	12.4475	4.18541	16.4008	43.4439	6.83761	20.9799	64.2075	17.0101	6.15138	13.0809	0	12.3328	64.26	0	3.4944
1_165818314_165824314	7.09	0	4.59534	7.78067	10.7156	2.48949	10.4635	6.56032	1.20678	1.7094	0	21.4025	1.70101	6.15138	10.2778	4.18246	12.3328	1.73676	0	6.9888
1_165824735_165830735	0	9.91331	4.59534	5.18711	3.57187	1.24475	4.18541	22.9611	21.722	0	8.99137	11.2645	0	1.75754	5.60609	0	2.05546	5.21027	2.68479	2.3296
1_166145193_166151193	64.6962	138.786	61.5776	85.5873	55.3639	62.2374	68.013	75.4437	172.569	82.0513	73.4295	125.036	56.1333	92.2707	77.551	60.6456	39.0538	159.782	53.6958	39.6032
1_166354106_166360106	3.545	0	0	0	0	1.24475	1.04635	0	0	0	0	0	0	0	0.934349	2.09123	3.08319	0	0	0
1_166365269_166371269	1.7725	0	0	5.18711	0	9.95798	0	0	0	1.7094	0	0	0	0	0	0	16.4437	0	0	9.3184
1_166377329_166383329	2.65875	0	0	0	0	4.97899	0	0	1.20678	0	0	0	0	5.27261	1.8687	2.09123	12.3328	0	0	2.3296
1_166382653_166388653	5.3175	0	0	0	0	2.48949	0	0	1.20678	0	1.49856	0	0	5.27261	0.934349	2.09123	12.3328	0	0	6.9888
1_166426712_166432712	0	0	0	0	0	0	1.04635	3.28016	0	0	2.99712	0	0	0	0	0	2.05546	0	0	4.6592
1_166441023_166447023	0.88625	0	0.919068	0	0	0	2.09271	0	1.20678	0	0	0	0	0.878769	0	0	4.11093	0	0	0
1_166795880_166801880	0	0	7.35255	0	0.892967	0	0	8.2004	9.6542	0	0	0	0	5.27261	0	0	2.05546	0	0	6.9888
1_166847220_166853220	1.7725	0	5.51441	0	0	2.48949	0	3.28016	0	0	0	2.25289	0	0	2.80305	0	4.11093	1.73676	0	0
1_166907851_166913851	0	9.91331	0	10.3742	4.46483	9.95798	5.23177	9.84048	0	0	0	2.25289	0	0	31.7679	0	0	48.6292	0	0
1_166909813_166915813	0	0	0	10.3742	3.57187	2.48949	8.37083	3.28016	0	0	0	2.25289	0	0	16.8183	0	0	48.6292	0	0
1_167356854_167362854	10.635	0	0	3.89033	0	6.22374	0	3.28016	0	0	1.49856	3.37934	0	0.878769	2.80305	0	1.02773	0	8.05437	10.4832
1_167374902_167380902	1.7725	0	0.919068	0	0	2.48949	0	6.56032	0	0	0	0	0	7.03015	0	0	1.02773	8.68378	0	1.1648
1_167391593_167397593	3.545	0	0.919068	0	0	4.97899	0	3.28016	0	11.9658	0	1.12645	0	0	24.2931	35.5509	0	6.94703	32.2175	4.6592
1_167419794_167425794	1.7725	0	4.59534	0	0	2.48949	0	0	0	0	0	0	0	1.75754	0	0	0	0	0	0
1_167420713_167426713	1.7725	0	4.59534	0	0.892967	2.48949	0	0	0	0	0	0	0	1.75754	0	0	0	0	0	0
1_167449887_167455887	1.7725	2.47833	0	18.1549	0	9.95798	0	0	2.41355	6.83761	2.99712	0	1.70101	1.75754	1.8687	0	0	3.47351	0	0
1_167561571_167567571	0	0	1.83814	0	1.78593	12.4475	1.04635	9.84048	7.24065	0	0	2.25289	0	1.75754	18.687	0	10.2773	20.8411	0	0
1_167566906_167572906	1.7725	0	0	0	0.892967	2.48949	1.04635	3.28016	0	0	0	2.25289	0	0	1.8687	0	4.11093	0	0	0
1_167568382_167574382	1.7725	0	0	1.29678	0.892967	4.97899	1.04635	4.92024	1.20678	0	0	2.25289	0	0	1.8687	0	4.11093	0	0	0
1_167867331_167873331	1.7725	0	0	0	10.7156	0	1.04635	3.28016	0	188.034	0	0	110.566	1.75754	0.934349	374.33	2.05546	0	472.523	1.1648
1_167887715_167893715	0	2.47833	0	0	0	4.97899	0	1.64008	0	100.855	0	2.25289	88.4525	0	2.80305	211.214	0	1.73676	271.164	0
1_167911842_167917842	5.3175	0	0	0	0	0	0	0	0	68.3761	0	0	51.0303	2.63631	0	119.2	2.05546	1.73676	142.294	4.6592
1_167918906_167924906	0	0	0.919068	0	0	1.24475	2.09271	6.56032	0	47.8632	2.99712	0	20.4121	0.878769	0	161.025	0	0	128.87	2.3296
1_167931285_167937285	3.545	0	0	0	0.892967	0	0	0	0	41.0256	0	0	17.0101	0	3.7374	87.8316	2.05546	0	72.4894	0
1_167941837_167947837	10.635	0	0	0	0	0	0	0	3.62033	58.1197	0	0	10.2061	0	0.934349	104.561	0	0	48.3262	1.1648
1_168011780_168017780	0	0	0	0	0	3.73424	2.09271	0	0	0	0	2.25289	0	0	0.934349	0	4.11093	0	0	0
1_168149538_168155538	1.7725	2.47833	0	0	0	4.97899	0	0	0	0	0	0	0	1.75754	1.8687	0	0	0	0	0
1_168209557_168215557	0	0	0	0	1.78593	2.48949	0	3.28016	0	0	5.99425	0	0	1.75754	1.8687	0	8.22185	13.8941	0	4.6592
1_168213448_168219448	0	0	0	0	1.78593	0	0	3.28016	0	6.83761	0	0	3.40202	1.75754	1.8687	0	10.2773	10.4205	0	0
1_168217448_168223448	0	0	0	0	1.78593	2.48949	0	0	0	0	0	0	0	0	1.8687	0	2.05546	6.94703	0	0
1_168287770_168293770	1.7725	7.43498	3.67627	5.18711	0	4.97899	2.09271	0	7.24065	3.4188	0	0	0	1.75754	0	0	0	0	0	2.3296
1_168288910_168294910	2.65875	12.3916	0	5.18711	0	4.97899	2.09271	6.56032	7.24065	3.4188	0	0	0	1.75754	0	0	0	0	0	2.3296
1_168534362_168540362	4.43125	0	16.5432	0	1.78593	0	3.13906	3.28016	2.41355	0	1.49856	1.12645	0	0.878769	14.0152	6.27368	11.305	8.68378	0	1.1648
1_169335632_169341632	15.9525	8.67415	8.27162	0	17.8593	2.48949	13.6026	3.28016	26.5491	0	25.4756	25.9083	0	30.7569	34.5709	37.6421	23.6378	6.94703	5.36958	17.472
1_169351083_169357083	8.8625	24.7833	16.5432	0	18.7523	13.6922	18.8344	3.28016	8.44743	23.9316	34.4669	3.37934	13.6081	15.8178	28.0305	46.007	28.7765	17.3676	10.7392	10.4832
1_169629683_169635683	36.3363	38.4141	36.7627	10.3742	46.4343	12.4475	14.6489	22.9611	27.7558	17.094	56.9454	16.8967	27.2161	24.6055	18.687	12.5474	25.6933	20.8411	5.36958	34.944
1_172459541_172465541	0	0	0	0	0	0	0	6.56032	1.20678	0	0	1.12645	0	0	0	0	0	0	0	0
1_173386297_173392297	0	0	0	0	0	9.95798	0	0	0	0	0	0	0	0	3.7374	0	0	0	0	1.1648
1_174615975_174621975	3.545	0	0	0	0	9.95798	0	0	0	0	0	0	0	0	0	0	0	0	0	10.4832
1_174616799_174622799	3.545	1.23916	0	0	1.78593	9.95798	0	3.28016	0	0	2.99712	0	0	0	0	0	0	0	0	10.4832
1_175044213_175050213	0	0	0	7.78067	1.78593	7.46848	4.18541	3.28016	2.41355	0	0	0	0	0	0	0	2.05546	0	0	0
1_175454875_175460875	23.9288	24.7833	11.9479	7.78067	16.0734	3.73424	43.9468	9.84048	16.8949	35.8974	20.9799	15.7703	25.5151	18.4541	28.9648	6.27368	29.8042	32.9984	5.36958	20.9664
1_178799439_178805439	0.88625	1.23916	3.67627	0	7.14373	2.48949	2.09271	0	0	0	0	0	0	0	0	0	4.11093	0	0	0
1_179735769_179741769	6721.32	162.33	224.253	101.149	185.737	179.244	307.628	254.212	370.48	203.419	13.4871	107.012	85.0504	72.0591	538.185	453.796	4214.73	270.934	365.132	186.368
1_179749882_179755882	552.134	258.985	690.22	54.4647	328.612	516.57	11427.2	301.775	7751.12	71.7949	10.4899	198.255	39.1232	89.6344	925.94	1321.66	173.687	251.83	260.425	189.862
1_179770071_179776071	51.4025	34.6966	43.1962	24.6388	33.9327	114.517	57.5494	72.1635	1649.66	61.5385	29.9712	48.4372	40.8242	48.3323	43.9144	227.944	5129.41	116.363	48.3262	50.0864
1_179774622_179780622	0.88625	0	4.59534	0	0	9.95798	0	3.28016	19.3084	20.5128	14.9856	2.25289	20.4121	28.1206	10.2778	16.7298	22.6101	1.73676	2.68479	4.6592
1_179813261_179819261	0	0	0	0	0	4.97899	0	3.28016	0	6.83761	0	4.50579	10.2061	0	3.7374	8.36491	6.16639	0	10.7392	2.3296
1_179815192_179821192	0	0	0	0	0	12.4475	0	3.28016	0	0	0	0	3.40202	0	1.8687	8.36491	0	1.73676	5.36958	2.3296
1_179816636_179822636	0	0	0	0	0	17.4265	0	3.28016	0	0	0	0	3.40202	0	0	8.36491	0	1.73676	5.36958	0
1_179820286_179826286	3.545	0	0	0	0	7.46848	0	0	0	0	0	0	3.40202	0	0	0	2.05546	1.73676	21.4783	1.1648
1_179823219_179829219	14.18	0	1.83814	0	1.78593	0	2.09271	0	0	3.4188	0	0	0	7.03015	0	0	2.05546	0	21.4783	2.3296
1_179826228_179832228	10.635	0	1.83814	1.29678	1.78593	7.46848	2.09271	0	0	3.4188	0	0	0	7.03015	0	8.36491	0	0	5.36958	6.9888
1_179829781_179835781	10.635	0	0	7.78067	0	8.71323	0	0	0	6.83761	0	0	10.2061	0.878769	0.934349	4.18246	1.02773	0	5.36958	4.6592
1_179838221_179844221	1.7725	0	1.83814	0	0	3.73424	1.04635	0	2.41355	6.83761	8.99137	4.50579	3.40202	5.27261	1.8687	16.7298	2.05546	0	8.05437	5.824
1_179864602_179870602	0	3.71749	0.919068	5.18711	3.57187	12.4475	0	0	2.41355	37.6068	0	0	17.0101	8.78769	9.34349	33.4596	4.11093	6.94703	5.36958	9.3184
1_179881200_179887200	40.7675	45.8491	29.4102	47.9808	66.9725	83.3981	56.5031	39.3619	126.711	295.726	26.9741	58.5753	171.802	47.4535	96.238	209.123	45.2202	36.4719	104.707	44.2624
1_179890101_179896101	99.26	257.746	98.3403	273.62	208.954	161.817	133.933	178.769	238.942	606.838	137.868	189.243	466.076	173.117	301.795	365.965	194.241	177.149	279.218	117.645
1_180967414_180973414	1.7725	0	14.7051	5.18711	14.2875	4.97899	3.13906	0	4.8271	6.83761	8.99137	2.25289	0	7.03015	2.80305	4.18246	14.3882	5.21027	2.68479	8.1536
1_180968281_180974281	1.7725	0	14.7051	5.18711	11.6086	2.48949	3.13906	0	4.8271	6.83761	8.99137	2.25289	0	3.51508	0.934349	4.18246	12.3328	3.47351	0	9.3184
1_180982133_180988133	0.88625	0	10.1098	0	7.14373	12.4475	2.09271	3.28016	0	3.4188	5.99425	0	0	1.75754	0	0	3.08319	0	0	15.1424
1_180987353_180993353	1.7725	0	12.867	0	1.78593	4.97899	10.4635	0	1.20678	0	2.99712	0	0	0	0.934349	0	16.4437	0	0	9.3184
1_181003880_181009880	33.6775	3.71749	22.0576	1.29678	8.92967	4.97899	9.41718	0	9.6542	0	11.9885	0	0	1.75754	3.7374	0	1.02773	0	0	0
1_181012831_181018831	5.3175	0	9.19068	1.29678	8.92967	0	0	0	0	0	4.49569	0	3.40202	3.51508	0	8.36491	2.05546	1.73676	10.7392	3.4944
1_181020257_181026257	19.4975	0	36.7627	23.342	35.7187	12.4475	37.6687	16.4008	2.41355	0	8.99137	2.25289	0	9.66646	1.8687	4.18246	8.22185	5.21027	0	0
1_181024659_181030659	19.4975	0	27.572	5.18711	34.8257	7.46848	14.6489	13.1206	0	0	8.99137	4.50579	0	10.5452	0	4.18246	14.3882	3.47351	0	9.3184
1_181030674_181036674	3.545	7.43498	7.35255	0	0	4.97899	2.09271	6.56032	1.20678	0	7.49281	0	0	0	9.34349	0	12.3328	6.94703	0	2.3296
1_181036382_181042382	3.545	0	0.919068	0	1.78593	3.73424	3.13906	3.28016	1.20678	0	0	0	0	0	0.934349	4.18246	4.11093	0	0	0
1_181060554_181066554	1.7725	0	1.83814	0	1.78593	9.95798	1.04635	0	0	3.4188	2.99712	2.25289	3.40202	0	1.8687	0	5.13866	0	5.36958	6.9888
1_181066392_181072392	1.7725	0	3.67627	1.29678	0	0	2.09271	9.84048	0	3.4188	2.99712	0	1.70101	0	0	0	6.16639	0	0	4.6592
1_181073231_181079231	5.3175	7.43498	3.67627	0	0	0	2.09271	0	0	0	2.99712	0	0	3.51508	1.8687	0	1.02773	0	0	0
1_181077370_181083370	3.545	4.95666	18.3814	2.59356	0	2.48949	2.09271	3.28016	2.41355	0	2.99712	0	0	2.63631	0	0	2.05546	0	0	4.6592
1_181080218_181086218	3.545	0	11.0288	2.59356	0	2.48949	0	3.28016	2.41355	0	2.99712	0	0	2.63631	0	0	2.05546	3.47351	0	4.6592
1_181084591_181090591	0.88625	0	3.67627	0	0	4.97899	4.18541	0	0	0	5.99425	0	0	0	1.8687	0	0	3.47351	0	0
1_181091955_181097955	1.7725	0	3.67627	7.78067	3.57187	7.46848	18.8344	0	0	1.7094	7.49281	2.25289	3.40202	3.51508	1.8687	0	0	1.73676	0	0
1_181107537_181113537	7.09	4.95666	13.786	7.78067	25.0031	7.46848	41.8541	3.28016	0	0	11.9885	0	0	1.75754	4.67175	0	8.22185	3.47351	0	9.3184
1_181115863_181121863	22.1562	22.305	27.572	7.78067	28.5749	9.95798	27.2052	3.28016	0	0	5.99425	4.50579	3.40202	7.03015	0	4.18246	14.3882	1.73676	0	10.4832
1_181117206_181123206	26.5875	9.91331	22.9767	7.78067	32.1468	9.95798	18.8344	0	0	0	5.99425	6.75868	3.40202	7.03015	0	4.18246	19.5269	0	0	10.4832
1_181125084_181131084	10.635	9.91331	18.3814	7.78067	8.0367	17.4265	27.2052	6.56032	0	0	23.977	2.25289	3.40202	1.75754	0.934349	0	2.05546	3.47351	0	6.9888
1_181132173_181138173	9.74875	12.3916	9.19068	0	42.8624	2.48949	18.8344	9.84048	0	0	29.9712	0	0	4.39384	0	0	8.22185	0	0	4.6592
1_181158354_181164354	23.0425	4.95666	23.8958	0	23.2171	2.48949	23.0198	1.64008	0	0	20.9799	0	0	10.5452	4.67175	0	7.19412	6.94703	0	11.648
1_181162450_181168450	18.6112	7.43498	55.1441	0	25.896	2.48949	10.4635	0	0	0	20.9799	0	0	8.78769	3.7374	0	14.3882	1.73676	0	4.6592
1_181653839_181659839	5.3175	14.87	7.35255	0	33.9327	12.4475	31.3906	18.0409	0	6.83761	80.9224	4.50579	15.3091	84.3618	63.5357	25.0947	220.962	50.3659	5.36958	88.5248
1_181655312_181661312	8.8625	17.3483	6.43348	0	25.896	12.4475	30.3443	14.7607	4.8271	3.4188	94.4094	0	8.50504	90.5132	47.6518	25.0947	163.409	10.4205	0	66.3936
1_181668577_181674577	6.20375	12.3916	14.7051	0	22.3242	9.95798	24.0661	6.56032	6.03388	0	53.9482	10.138	0	28.1206	15.8839	0	87.3572	5.21027	0	34.944
1_181776246_181782246	15.0663	2.47833	15.6242	2.59356	94.6545	2.48949	34.5297	0	36.2033	0	2.99712	13.5174	0	13.1815	46.7175	8.36491	8.22185	85.1011	8.05437	5.824
1_181777384_181783384	16.8387	2.47833	11.9479	2.59356	86.6178	2.48949	42.9005	0	33.7897	0	2.99712	12.3909	0	12.3028	46.7175	8.36491	8.22185	76.4173	8.05437	9.3184
1_181782699_181788699	6.20375	4.95666	10.1098	0	89.2967	6.22374	37.6687	11.4806	12.0678	3.4188	0	3.37934	0	0	9.34349	0	6.16639	3.47351	0	0
1_181784011_181790011	6.20375	4.95666	5.51441	0	76.7951	6.22374	41.8541	11.4806	12.0678	3.4188	0	2.25289	0	0	9.34349	0	8.22185	3.47351	0	2.3296
1_181785576_181791576	4.43125	0	9.19068	0	96.4404	4.97899	36.6224	9.84048	16.8949	10.2564	0	1.12645	0	3.51508	9.34349	0	8.22185	3.47351	0	8.1536
1_181815920_181821920	1.7725	2.47833	4.59534	5.18711	11.6086	6.22374	4.18541	0	0	3.4188	2.99712	0	0	2.63631	1.8687	12.5474	2.05546	6.94703	0	4.6592
1_181827960_181833960	1.7725	2.47833	5.51441	0	3.57187	9.95798	0	0	0	0	0	0	0	2.63631	0	0	0	0	0	0
1_181831823_181837823	3.545	2.47833	0	0	3.57187	4.97899	0	0	7.24065	0	0	0	0	0	3.7374	0	0	0	8.05437	3.4944
1_181833879_181839879	6.20375	2.47833	0	0	0	0	0	0	7.24065	6.83761	0	0	0	0	3.7374	2.09123	0	0	8.05437	3.4944
1_181853753_181859753	2.65875	0	3.67627	0	3.57187	2.48949	1.04635	0	0	0	2.99712	0	0	4.39384	10.2778	4.18246	0	0	2.68479	0
1_181890224_181896224	3.545	11.1525	6.43348	0	5.3578	2.48949	2.09271	6.56032	4.8271	3.4188	8.99137	4.50579	3.40202	3.51508	4.67175	0	2.05546	10.4205	32.2175	4.6592
1_181891076_181897076	3.545	0	4.59534	0	5.3578	3.73424	0	6.56032	2.41355	0	2.99712	0	0	3.51508	1.8687	0	2.05546	3.47351	32.2175	4.6592
1_182027233_182033233	0	2.47833	1.83814	2.59356	0	9.95798	2.09271	0	1.20678	3.4188	0	0	3.40202	14.0603	2.80305	0	8.22185	0	0	18.6368
1_182034186_182040186	7.97625	0	0	0	0.892967	9.95798	1.04635	0	19.3084	0	11.9885	33.7934	0	3.51508	9.34349	0	5.13866	13.8941	0	4.6592
1_182055229_182061229	0	0	0	1.29678	0	7.46848	0	3.28016	4.8271	0	11.9885	0	0	6.15138	3.7374	0	2.05546	3.47351	0	18.6368
1_182444386_182450386	4.43125	0	9.19068	9.07745	4.46483	4.97899	3.13906	4.92024	0	13.6752	2.99712	4.50579	11.9071	2.63631	16.8183	0	7.19412	0	5.36958	0
1_182468369_182474369	5.3175	7.43498	5.51441	1.29678	4.46483	12.4475	5.23177	11.4806	8.44743	32.4786	0	1.12645	74.8444	0	5.60609	144.295	0	3.47351	13.424	2.3296
1_182469270_182475270	1.7725	0	7.35255	0	2.6789	12.4475	6.27812	14.7607	8.44743	32.4786	0	1.12645	91.8545	0	5.60609	131.747	0	3.47351	13.424	2.3296
1_182486354_182492354	4.43125	0	9.19068	2.59356	7.14373	0	2.09271	4.92024	4.8271	75.2137	2.99712	1.12645	68.0403	0	4.67175	204.94	2.05546	1.73676	32.2175	0
1_182487482_182493482	7.97625	0	3.67627	2.59356	14.2875	0	7.32447	4.92024	4.8271	90.5983	2.99712	1.12645	51.0303	0	4.67175	253.039	2.05546	1.73676	32.2175	0
1_182508202_182514202	41.6537	96.6548	50.5488	154.317	22.3242	67.2163	49.1786	119.726	88.0946	105.983	29.9712	65.3339	176.905	77.3317	33.6366	414.063	39.0538	86.8378	80.5437	15.1424
1_182509946_182515946	62.9237	128.873	65.2539	207.484	34.8257	100.825	53.364	183.689	112.23	160.684	62.9396	79.9778	171.802	95.7858	54.1922	451.705	61.6639	98.9951	115.446	24.4608
1_182610278_182616278	7.09	4.95666	12.867	32.4195	10.7156	18.6712	14.6489	4.92024	7.24065	8.54701	1.49856	7.88513	34.0202	0	8.40914	6.27368	14.3882	8.68378	0	2.3296
1_182618982_182624982	7.97625	2.47833	22.0576	2.59356	33.9327	47.3004	42.9005	13.1206	2.41355	0	7.49281	5.63224	5.10303	4.39384	21.49	12.5474	11.305	10.4205	5.36958	2.3296
1_182620511_182626511	13.2937	2.47833	26.653	2.59356	33.9327	47.3004	42.9005	13.1206	2.41355	0	7.49281	4.50579	5.10303	3.51508	21.49	12.5474	13.3605	10.4205	5.36958	2.3296
1_182624127_182630127	11.5212	0	22.0576	0	5.3578	3.73424	2.09271	0	6.03388	0	1.49856	4.50579	1.70101	0.878769	0.934349	0	6.16639	6.94703	5.36958	1.1648
1_182627724_182633724	4.43125	0	15.6242	0	10.7156	7.46848	6.27812	6.56032	6.03388	0	2.99712	9.01158	0	0.878769	0	4.18246	1.02773	17.3676	2.68479	6.9888
1_182631823_182637823	12.4075	3.71749	11.0288	0	14.2875	3.73424	12.5562	3.28016	6.03388	0	2.99712	5.63224	0	1.75754	5.60609	2.09123	0	5.21027	0	13.9776
1_182633751_182639751	14.18	3.71749	8.27162	0	16.9664	1.24475	16.7417	4.92024	6.03388	0	0	0	0	0.878769	5.60609	0	1.02773	5.21027	0	11.648
1_182635754_182641754	15.9525	8.67415	6.43348	5.18711	9.82263	0	8.37083	8.2004	8.44743	0	0	0	0	0.878769	5.60609	0	3.08319	3.47351	0	5.824
1_182638430_182644430	23.9288	8.67415	16.5432	5.18711	17.8593	2.48949	11.5099	8.2004	2.41355	0	0	0	10.2061	0	2.80305	0	8.22185	1.73676	5.36958	0
1_182641275_182647275	35.45	3.71749	36.7627	2.59356	25.896	6.22374	11.5099	6.56032	6.03388	10.2564	5.99425	3.37934	13.6081	0	7.47479	0	7.19412	1.73676	5.36958	2.3296
1_182643337_182649337	40.7675	13.6308	47.7916	12.9678	46.4343	11.2027	14.6489	0	3.62033	10.2564	5.99425	10.138	13.6081	9.66646	9.34349	0	10.2773	0	0	2.3296
1_182644497_182650497	53.175	13.6308	46.8725	20.7484	47.3272	11.2027	13.6026	3.28016	13.2745	10.2564	5.99425	10.138	8.50504	11.424	8.40914	0	10.2773	3.47351	0	4.6592
1_182652915_182658915	238.401	52.0449	210.467	27.2323	168.771	34.8529	155.907	65.6032	47.0642	30.7692	62.9396	65.3339	23.8141	82.6043	64.4701	29.2772	86.3294	69.4703	21.4783	66.3936
1_182654540_182660540	311.96	58.2407	265.611	28.5291	245.566	48.5451	214.502	95.1246	112.23	61.5385	68.9339	88.9893	51.0303	103.695	99.041	77.3754	118.189	83.3643	26.8479	101.338
1_182656342_182662342	467.054	128.873	322.593	44.0905	300.93	70.9506	263.681	121.366	179.81	58.1197	68.9339	96.8745	69.7414	126.543	119.597	102.47	173.687	85.1011	64.435	118.81
1_182659880_182665880	489.21	159.852	405.309	121.897	361.651	118.251	340.065	175.489	249.803	100.855	85.418	148.691	93.5555	170.481	201.819	167.298	247.683	224.042	75.1742	185.203
1_182879236_182885236	11.5212	6.19582	7.35255	24.6388	6.25077	28.6292	13.6026	13.1206	34.9965	5.1282	4.49569	13.5174	13.6081	9.66646	16.8183	4.18246	6.16639	24.3146	10.7392	4.6592
1_182885351_182891351	3.545	7.43498	5.51441	9.07745	18.7523	34.8529	8.37083	9.84048	7.24065	5.1282	1.49856	6.75868	3.40202	10.5452	20.5557	8.36491	26.721	19.1043	18.7935	17.472
1_182886998_182892998	6.20375	11.1525	3.67627	16.8581	8.0367	34.8529	8.37083	8.2004	10.861	8.54701	1.49856	4.50579	3.40202	7.90892	17.7526	10.4561	28.7765	27.7881	18.7935	13.9776
1_183012662_183018662	0.88625	2.47833	9.19068	5.18711	0	9.95798	2.09271	11.4806	4.8271	3.4188	1.49856	4.50579	0	3.51508	5.60609	0	7.19412	6.94703	18.7935	2.3296
1_183351749_183357749	0	0	0	0	0	4.97899	1.04635	0	0	0	5.99425	0	13.6081	0	0	0	0	1.73676	0	0
1_183868084_183874084	36.3363	63.1974	23.8958	84.2906	30.3609	67.2163	31.3906	50.8425	66.3727	355.556	104.899	73.2191	227.935	57.9988	71.0105	150.568	182.936	76.4173	150.348	280.717
1_184152178_184158178	21.27	22.305	26.653	10.3742	54.471	24.8949	12.5562	21.321	19.3084	52.9914	19.4813	5.63224	3.40202	18.4541	44.8488	25.0947	40.0815	19.1043	75.1742	25.6256
1_184418794_184424794	341.206	371.749	380.494	319.007	241.994	348.529	232.29	290.294	302.901	353.846	338.675	343.566	302.78	438.506	250.406	217.488	344.29	270.934	212.098	257.421
1_184420513_184426513	263.216	332.096	363.032	285.291	208.061	301.229	183.112	257.493	235.321	246.154	305.707	313.152	239.842	354.144	221.441	152.66	254.877	206.674	139.609	203.84
1_184439067_184445067	31.905	16.1091	53.306	62.2453	44.6483	14.937	38.7151	6.56032	6.03388	5.1282	4.49569	21.4025	3.40202	5.27261	23.3587	4.18246	6.16639	3.47351	13.424	15.1424
1_184442345_184448345	60.265	9.91331	85.4734	45.3872	42.8624	16.1817	55.4567	0	10.861	8.54701	5.99425	42.805	6.80403	1.75754	27.0961	20.9123	2.05546	5.21027	10.7392	12.8128
1_184448241_184454241	68.2412	24.7833	84.5543	24.6388	85.7248	23.6502	69.0593	19.681	14.4813	0	2.99712	29.2876	1.70101	1.75754	28.9648	20.9123	6.16639	12.1573	0	2.3296
1_184454254_184460254	73.5587	29.7399	61.5776	18.1549	65.1866	27.3844	52.3177	18.0409	28.9626	11.9658	14.9856	13.5174	3.40202	0.878769	21.49	12.5474	0	27.7881	8.05437	8.1536
1_184581948_184587948	5.3175	0	19.3004	0	4.46483	14.937	7.32447	0	0	3.4188	0	1.12645	1.70101	10.5452	3.7374	0	2.05546	0	0	4.6592
1_184855362_184861362	0	0	4.59534	1.29678	0	4.97899	11.5099	0	1.20678	1.7094	1.49856	0	6.80403	0.878769	1.8687	6.27368	7.19412	3.47351	0	1.1648
1_185180079_185186079	1.7725	9.91331	0	0	1.78593	0	0	11.4806	2.41355	0	0	2.25289	0	0	3.7374	0	0	1.73676	10.7392	2.3296
1_185195197_185201197	1.7725	9.91331	5.51441	5.18711	0	7.46848	0	3.28016	2.41355	0	0	0	0	0	13.0809	0	5.13866	6.94703	0	2.3296
1_185199731_185205731	3.545	13.6308	1.83814	0	3.57187	7.46848	4.18541	0	12.0678	0	0	11.2645	3.40202	6.15138	10.2778	4.18246	12.3328	10.4205	0	1.1648
1_185213815_185219815	3.545	4.95666	3.67627	1.29678	2.6789	22.4055	1.04635	14.7607	3.62033	0	0	5.63224	0	0	13.0809	0	1.02773	34.7351	0	0
1_185215816_185221816	1.7725	4.95666	3.67627	1.29678	1.78593	4.97899	0	1.64008	2.41355	0	0	5.63224	0	0	5.60609	0	0	6.94703	0	0
1_185218700_185224700	8.8625	12.3916	0	5.18711	0	4.97899	0	0	4.8271	0	0	2.25289	0	0.878769	4.67175	0	0	6.94703	0	0
1_185659167_185665167	3.545	0	0	0	0	0	2.09271	0	0	0	0	0	0	1.75754	0	0	2.05546	6.94703	0	5.824
1_185661125_185667125	7.09	0	0	0	0	0	2.09271	3.28016	0	0	0	0	0	3.51508	0	0	0	6.94703	0	2.3296
1_185700934_185706934	4.43125	0	10.1098	0	0.892967	17.4265	0	3.28016	0	1.7094	0	0	0	0	1.8687	2.09123	0	0	0	8.1536
1_186514197_186520197	36.3363	4.95666	17.4623	50.5743	19.6453	14.937	18.8344	29.5214	30.1694	61.5385	56.9454	24.7818	13.6081	34.272	38.3083	20.9123	43.1647	3.47351	37.5871	12.8128
1_187662540_187668540	0	0	5.51441	1.29678	17.8593	6.22374	1.04635	9.84048	2.41355	1.7094	14.9856	6.75868	13.6081	5.27261	3.7374	10.4561	10.2773	6.94703	5.36958	18.6368
1_187738200_187744200	89.5112	17.3483	104.774	49.2776	43.7554	4.97899	39.7614	14.7607	57.9252	20.5128	127.378	99.1274	13.6081	77.3317	144.824	14.6386	26.721	90.3114	26.8479	47.7568
1_187742591_187748591	44.3125	19.8266	44.1153	3.89033	37.5046	17.4265	21.9734	4.92024	53.0981	10.2564	32.9684	40.5521	0	41.3021	85.0258	2.09123	24.6656	71.207	5.36958	17.472
1_187961820_187967820	5.3175	2.47833	0	5.18711	10.7156	11.2027	8.37083	6.56032	0	6.83761	2.99712	11.2645	0	0	9.34349	0	0	6.94703	0	0
1_188049184_188055184	1.7725	2.47833	1.83814	2.59356	5.3578	4.97899	4.18541	3.28016	2.41355	0	0	6.75868	1.70101	0.878769	5.60609	2.09123	1.02773	3.47351	0	4.6592
1_188050348_188056348	2.65875	0	1.83814	2.59356	1.78593	4.97899	4.18541	3.28016	0	0	1.49856	6.75868	1.70101	0.878769	1.8687	2.09123	1.02773	0	0	4.6592
1_188055532_188061532	4.43125	12.3916	3.67627	0	13.3945	0	14.6489	0	16.8949	47.8632	4.49569	6.75868	15.3091	5.27261	31.7679	66.9193	0	26.0514	0	3.4944
1_188230456_188236456	0	0	0	0	3.57187	0	1.04635	3.28016	0	0	0	0	0	0.878769	0	0	0	0	0	4.6592
1_188231276_188237276	0	0	0	0	3.57187	0	1.04635	3.28016	0	0	0	0	0	0.878769	0	0	0	0	0	2.3296
1_188234146_188240146	0	0	5.51441	0	0	0	0	0	0	0	0	0	0	0	0	0	0	3.47351	10.7392	0
1_188236861_188242861	0	0	7.35255	0	0	2.48949	0	3.28016	0	0	0	0	0	0	0	0	0	3.47351	16.1087	0
1_188241249_188247249	0	0	1.83814	0	0	2.48949	0	3.28016	0	0	0	0	0	0	0	0	3.08319	1.73676	0	2.3296
1_188271817_188277817	0	0	0	0	0	2.48949	4.18541	0	0	0	0	0	0	0	0	0	0	6.94703	0	0
1_188274419_188280419	0	0	0	0	0	2.48949	4.18541	8.2004	2.41355	0	0	0	0	0	0	0	1.02773	0	0	0
1_188277158_188283158	0.88625	0	0	0	0.892967	4.97899	0	8.2004	2.41355	0	0	0	0	0	0	0	1.02773	0	0	0
1_188525749_188531749	3.545	4.95666	8.27162	0	7.14373	4.97899	2.09271	3.28016	1.20678	0	2.99712	3.37934	6.80403	1.75754	1.8687	6.27368	0	1.73676	0	4.6592
1_188527413_188533413	3.545	4.95666	8.27162	7.78067	5.3578	7.46848	2.09271	3.28016	1.20678	6.83761	2.99712	3.37934	6.80403	1.75754	1.8687	6.27368	4.11093	1.73676	0	9.3184
1_188536281_188542281	1.7725	9.91331	0	2.59356	3.57187	7.46848	2.09271	16.4008	7.24065	0	0	2.25289	0	1.75754	6.54044	2.09123	2.05546	0	0	10.4832
1_188539368_188545368	2.65875	4.95666	0	7.78067	1.78593	0	8.37083	27.8814	4.8271	0	2.99712	6.75868	1.70101	0	7.47479	0	0	0	0	2.3296
1_188564408_188570408	1.7725	2.47833	4.59534	0	0	12.4475	0	0	4.8271	0	0	5.63224	0	1.75754	17.7526	0	4.11093	22.5778	0	0
1_189632588_189638588	23.9288	32.2183	38.6009	42.7937	19.6453	24.8949	25.1125	19.681	0	0	0	0	1.70101	0	0	0	4.11093	3.47351	5.36958	0
1_189634010_189640010	19.4975	19.8266	32.1674	35.013	8.92967	0	16.7417	0	1.20678	0	0	0	1.70101	0	0	0	6.16639	3.47351	5.36958	1.1648
1_189635382_189641382	19.4975	7.43498	30.3293	28.5291	8.92967	0	25.1125	0	1.20678	0	0	0	1.70101	0	0	0	5.13866	0	5.36958	1.1648
1_190001641_190007641	14.18	4.95666	12.867	5.18711	11.6086	17.4265	11.5099	19.681	4.8271	10.2564	14.9856	0	20.4121	21.9692	6.54044	0	28.7765	1.73676	16.1087	10.4832
1_190018090_190024090	1.7725	0	0	2.59356	0	2.48949	0	0	0	0	5.99425	5.63224	0	2.63631	1.8687	4.18246	4.11093	0	0	3.4944
1_190020812_190026812	3.545	0	1.83814	2.59356	0	2.48949	0	0	0	0	5.99425	4.50579	0	3.51508	1.8687	4.18246	0	0	0	0
1_190021730_190027730	3.545	0	1.83814	2.59356	0	2.48949	0	0	0	0	5.99425	0	0	3.51508	1.8687	4.18246	0	0	0	0
1_190024850_190030850	3.545	0	1.83814	0	0	2.48949	0	3.28016	0	0	0	0	0	0.878769	0	4.18246	0	0	0	0
1_190145285_190151285	78.8762	43.3707	112.126	111.523	41.9694	41.0767	56.5031	62.323	12.0678	75.2137	0	4.50579	47.6282	0	3.7374	8.36491	4.11093	12.1573	26.8479	0
1_190193204_190199204	7.97625	7.43498	27.572	20.7484	30.3609	13.6922	31.3906	22.9611	8.44743	0	5.99425	2.25289	25.5151	3.51508	1.8687	4.18246	6.16639	0	21.4783	6.9888
1_190194302_190200302	9.74875	4.95666	23.8958	18.1549	28.5749	16.1817	30.3443	16.4008	8.44743	0	2.99712	2.25289	25.5151	3.51508	1.8687	4.18246	8.22185	3.47351	21.4783	6.9888
1_190484903_190490903	5.3175	0	0	0	10.7156	0	0	0	0	5.1282	14.9856	0	15.3091	0	0.934349	0	18.4992	3.47351	0	4.6592
1_190490327_190496327	0	0	3.67627	0	3.57187	16.1817	0	13.1206	1.20678	1.7094	2.99712	4.50579	0	1.75754	3.7374	0	1.02773	0	0	4.6592
1_190493391_190499391	1.7725	0	1.83814	0	5.3578	1.24475	0	13.1206	0	0	0	4.50579	0	0.878769	2.80305	0	0	0	0	0
1_190495701_190501701	1.7725	0	0.919068	0	1.78593	4.97899	4.18541	0	0	0	0	2.25289	0	1.75754	0	0	0	0	0	0
1_190511646_190517646	3.545	0	0.919068	2.59356	12.5015	11.2027	6.27812	4.92024	0	5.1282	0	2.25289	3.40202	0	0	0	2.05546	0	0	1.1648
1_190523240_190529240	3.545	0	0	0	5.3578	0	12.5562	6.56032	0	0	0	0	0	2.63631	5.60609	0	0	0	0	0
1_190525492_190531492	1.7725	0	0	0	17.8593	3.73424	10.4635	3.28016	0	0	0	0	0	1.75754	9.34349	0	0	0	5.36958	2.3296
1_190526200_190532200	1.7725	0	0	0	16.0734	3.73424	10.4635	3.28016	0	0	2.99712	2.25289	0	1.75754	9.34349	0	0	0	5.36958	2.3296
1_190527873_190533873	1.7725	0	1.83814	0	16.0734	3.73424	10.4635	0	9.6542	1.7094	5.99425	2.25289	0	2.63631	15.8839	0	0	0	5.36958	3.4944
1_190539891_190545891	1.7725	2.47833	2.7572	2.59356	0.892967	2.48949	2.09271	0	2.41355	0	0	0	6.80403	0	0	0	2.05546	1.73676	0	0
1_190548494_190554494	1.7725	12.3916	0	0	0	2.48949	0	0	0	0	0	6.75868	0	1.75754	0	0	0	1.73676	0	4.6592
1_190570594_190576594	1.7725	14.87	0	0	1.78593	9.95798	2.09271	0	12.0678	0	0	0	0	0	0	0	4.11093	17.3676	0	0
1_190575344_190581344	7.09	0	1.83814	0	0	9.95798	2.09271	9.84048	0	1.7094	0	0	6.80403	0.878769	1.8687	4.18246	0	0	10.7392	0
1_190577716_190583716	7.09	2.47833	1.83814	0	0	4.97899	2.09271	9.84048	0	0	0	4.50579	6.80403	0	1.8687	4.18246	0	0	5.36958	0
1_190585594_190591594	1.7725	4.95666	5.51441	10.3742	9.82263	21.1607	0	6.56032	4.8271	5.1282	0	0	3.40202	0	0.934349	6.27368	1.02773	6.94703	0	0
1_190586633_190592633	1.7725	4.95666	5.51441	7.78067	9.82263	11.2027	0	6.56032	4.8271	5.1282	0	0	3.40202	0	0.934349	6.27368	1.02773	6.94703	0	0
1_190610406_190616406	3.545	0	0	7.78067	1.78593	0	1.04635	0	0	0	4.49569	4.50579	0	0	2.80305	0	4.11093	3.47351	0	0
1_190732996_190738996	3.545	7.43498	0	23.342	5.3578	22.4055	12.5562	16.4008	4.8271	18.8034	0	0	49.3293	7.90892	5.60609	4.18246	3.08319	0	45.6414	3.4944
1_190743857_190749857	1.7725	7.43498	4.59534	1.29678	4.46483	4.97899	6.27812	6.56032	2.41355	20.5128	0	10.138	35.7212	0	7.47479	4.18246	2.05546	3.47351	10.7392	0
1_190744928_190750928	1.7725	7.43498	4.59534	1.29678	2.6789	2.48949	6.27812	11.4806	2.41355	17.094	0	2.25289	37.4222	1.75754	14.0152	4.18246	2.05546	3.47351	2.68479	3.4944
1_191397558_191403558	4.43125	26.0224	0	18.1549	14.2875	36.0977	24.0661	26.2413	7.24065	0	0	0	0	4.39384	25.2274	0	11.305	3.47351	59.0654	13.9776
1_191399662_191405662	5.3175	32.2183	0	24.6388	7.14373	37.3424	28.2515	36.0818	7.24065	0	5.99425	0	0	9.66646	26.1618	0	12.3328	6.94703	48.3262	24.4608
1_192076205_192082205	1.7725	0	0	0	0	2.48949	0	0	0	0	0	0	0	0	0.934349	0	0	0	0	0
1_192513945_192519945	0.88625	0	0	2.59356	0	12.4475	0	1.64008	0	0	0	0	0	0.878769	0	0	0	3.47351	0	5.824
1_192514919_192520919	3.545	0	0	2.59356	0	12.4475	0	0	0	0	0	0	0	0.878769	0	0	2.05546	3.47351	0	5.824
1_192721831_192727831	5.3175	315.987	12.867	417.563	33.9327	347.284	0	406.74	0	1.7094	0	0	3.40202	14.0603	0.934349	4.18246	6.16639	0	0	26.7904
1_192722859_192728859	5.3175	386.619	11.9479	495.369	42.8624	435.662	0	472.343	0	0	0	0	5.10303	12.3028	0.934349	12.5474	8.22185	0	0	24.4608
1_192723802_192729802	7.09	508.057	9.19068	526.492	41.9694	543.955	0	536.306	0	0	11.9885	0	5.10303	10.5452	0.934349	12.5474	8.22185	0	0	15.1424
1_192851502_192857502	1.7725	203.223	7.35255	264.543	8.92967	212.852	0	101.685	0	17.094	14.9856	6.75868	0	28.1206	0	0	6.16639	5.21027	0	15.1424
1_192960716_192966716	0	55.7624	2.7572	95.9616	0	49.7899	0	45.9222	0	0	0	1.12645	0	7.03015	0	0	2.05546	1.73676	0	2.3296
1_192983868_192989868	0	89.2198	3.67627	225.639	7.14373	93.356	0	93.4846	4.8271	3.4188	0	0	0	31.6357	3.7374	8.36491	0	0	5.36958	0
1_193346823_193352823	6.20375	141.265	3.67627	221.749	14.2875	150.614	2.09271	118.086	0	10.2564	0	0	0	0	0	0	0	3.47351	5.36958	4.6592
1_193347902_193353902	6.20375	146.221	3.67627	234.717	14.2875	140.656	2.09271	121.366	0	10.2564	0	0	0	0	1.8687	0	0	1.73676	5.36958	4.6592
1_193405172_193411172	17.725	61.9582	0.919068	90.7745	12.5015	31.1187	3.13906	39.3619	2.41355	0	0	0	10.2061	0	0	0	1.02773	0	10.7392	0
1_193437720_193443720	2.65875	133.83	0	125.787	9.82263	48.5451	1.04635	19.681	0	3.4188	0	0	3.40202	0	0	4.18246	0	0	10.7392	0
1_193440635_193446635	2.65875	89.2198	0	147.833	8.92967	34.8529	5.23177	32.8016	0	3.4188	0	0	0	0	0	4.18246	0	0	10.7392	0
1_193443756_193449756	0	140.026	4.59534	306.04	4.46483	120.74	4.18541	104.965	0	10.2564	0	0	0	0	0	4.18246	0	0	0	0
1_193475727_193481727	3.545	84.2632	0	119.304	3.57187	47.3004	0	32.8016	0	0	2.99712	0	0	0	0	0	0	0	0	0
1_193477393_193483393	1.7725	50.8057	0	80.4002	3.57187	34.8529	0	26.2413	0	0	2.99712	0	0	0	0.934349	0	0	0	0	0
1_193528964_193534964	3.545	261.464	8.27162	274.917	10.7156	295.005	0	246.012	0	0	0	0	3.40202	0	2.80305	0	0	0	0	4.6592
1_193531805_193537805	1.7725	171.005	0.919068	211.375	7.14373	226.544	0	206.65	0	0	0	0	3.40202	0	1.8687	0	2.05546	0	0	0
1_193541396_193547396	0	0	0	11.671	0	9.95798	0	0	0	0	0	0	0	0	0	0	1.02773	0	0	2.3296
1_193543019_193549019	0	0	0	10.3742	0	14.937	0	0	0	0	0	0	0	0	0	0	0	0	0	2.3296
1_193545829_193551829	1.7725	0	0	0	0	18.6712	0	0	0	0	0	0	0	0	0	0	0	0	0	2.3296
1_193614107_193620107	0	0	0.919068	7.78067	0	7.46848	0	13.1206	0	0	0	0	0	0	0	0	0	0	0	0
1_193667589_193673589	0.88625	0	0	0	0	9.95798	0	0	0	0	1.49856	0	0	0	0	0	0	0	0	0
1_193674310_193680310	50.5163	34.6966	43.1962	41.4969	25.896	41.0767	20.9271	29.5214	108.61	68.3761	32.9684	77.7249	59.5353	68.544	83.1571	58.5544	86.3294	67.7335	21.4783	51.2512
1_193675679_193681679	13.2937	18.5875	24.8148	32.4195	25.896	24.8949	11.5099	14.7607	95.3353	52.9914	26.9741	66.4604	37.4222	50.0898	72.8792	46.007	59.6084	36.4719	21.4783	31.4496
1_193676911_193682911	0	0	0.919068	0	0	2.48949	0	8.2004	0	0	0	0	0	0	0	0	0	0	0	5.824
1_193679395_193685395	0	0	0.919068	0	0	2.48949	0	3.28016	0	0	0	0	0	0	0	0	0	0	0	5.824
1_194413454_194419454	15.9525	19.8266	16.5432	36.3098	10.7156	22.4055	10.4635	0	21.722	59.8291	217.291	21.4025	103.762	320.751	16.8183	46.007	98.6622	10.4205	21.4783	38.4384
1_194845742_194851742	6.20375	0	6.43348	0	1.78593	4.97899	6.27812	8.2004	2.41355	1.7094	0	1.12645	0	7.90892	7.47479	0	4.11093	3.47351	0	6.9888
1_194859332_194865332	1.7725	0	0	0	1.78593	2.48949	0	3.28016	0	0	2.99712	0	0	0	3.7374	0	0	10.4205	0	0
1_194867427_194873427	0	0	0.919068	2.59356	6.25077	0	5.23177	0	2.41355	0	0	0	0	0	1.8687	0	11.305	5.21027	5.36958	0
1_194868888_194874888	1.7725	0	0.919068	2.59356	5.3578	0	2.09271	3.28016	0	0	0	0	0	0	2.80305	0	6.16639	5.21027	0	0
1_194872802_194878802	3.545	7.43498	0	0	9.82263	4.97899	2.09271	13.1206	0	0	0	0	0	0.878769	3.7374	0	0	0	0	0
1_194876889_194882889	3.545	7.43498	0.919068	0	4.46483	7.46848	2.09271	13.1206	0	0	0	0	0	0.878769	1.8687	0	0	0	0	0
1_194878477_194884477	3.545	0	0.919068	0	1.78593	2.48949	0	3.28016	0	0	0	0	0	3.51508	1.8687	0	0	0	0	0
1_196731131_196737131	1.7725	0	0	0	1.78593	9.95798	0	0	0	0	0	2.25289	0	1.75754	5.60609	0	0	0	0	6.9888
1_197184682_197190682	5.3175	0	0	0	0	2.48949	0	3.28016	0	0	0	0	0	0	0	0	0	0	0	4.6592
1_197291954_197297954	1.7725	2.47833	5.51441	0	0	4.97899	0	0	0	0	0	1.12645	0	0	0	0	0	6.94703	0	0
1_197293267_197299267	3.545	0	1.83814	0	0	2.48949	0	0	0	0	0	1.12645	0	0	0	0	0	6.94703	0	0
1_197624152_197630152	2.65875	0	0	0	1.78593	2.48949	0	3.28016	2.41355	0	0	1.12645	3.40202	3.51508	0	0	0	3.47351	0	2.3296
1_197725477_197731477	1.7725	0	1.83814	5.18711	0	7.46848	2.09271	0	0	0	0	1.12645	0	1.75754	0	0	0	0	0	0
1_199567313_199573313	0	0	0	5.18711	3.57187	0	4.18541	0	0	0	0	0	0	0	0	0	3.08319	0	0	2.3296
1_200241815_200247815	0.88625	2.47833	0	5.18711	0	0	0	0	0	0	0	0	0	0	0	0	0	0	0	3.4944
1_200645255_200651255	5.3175	2.47833	1.83814	5.18711	7.14373	4.97899	0	9.84048	0	3.4188	14.9856	4.50579	1.70101	22.848	16.8183	8.36491	4.11093	12.1573	0	6.9888
1_201282190_201288190	316.391	463.447	377.737	473.324	417.015	338.571	363.085	309.975	419.958	184.615	268.243	590.258	210.925	412.143	341.972	230.035	252.822	323.037	83.2285	264.41
1_201594775_201600775	9.74875	14.87	10.1098	7.78067	17.8593	9.95798	17.788	19.681	20.5152	1.7094	0	0	6.80403	25.4843	4.67175	0	36.9983	1.73676	5.36958	13.9776
1_201603583_201609583	15.9525	2.47833	15.6242	10.3742	12.5015	11.2027	24.0661	3.28016	4.8271	10.2564	10.4899	6.75868	0	19.3329	3.7374	0	44.1924	3.47351	2.68479	2.3296
1_201628427_201634427	51.4025	19.8266	49.6297	10.3742	228.599	34.8529	213.456	31.1615	19.3084	0	2.99712	11.2645	0	7.03015	67.2731	12.5474	72.9689	65.9968	5.36958	72.2176
1_201857839_201863839	1.7725	0	0	0	0	1.24475	2.09271	0	0	0	0	1.12645	0	0	0	0	0	0	0	0
1_202771726_202777726	0	0	1.83814	0	0	7.46848	0	3.28016	1.20678	0	0	0	0	0	0.934349	0	0	0	0	0
1_202948966_202954966	2.65875	0	0	2.59356	5.3578	0	1.04635	6.56032	0	3.4188	0	0	0	0.878769	0.934349	4.18246	5.13866	0	0	0
1_203602851_203608851	4.43125	2.47833	7.35255	0	0.892967	6.22374	2.09271	1.64008	0	0	0	3.37934	8.50504	3.51508	2.80305	4.18246	6.16639	1.73676	0	0
1_203611702_203617702	8.8625	3.71749	1.83814	0	1.78593	3.73424	3.13906	16.4008	1.20678	0	0	0	6.80403	0	2.80305	2.09123	7.19412	1.73676	0	4.6592
1_203633537_203639537	2.65875	2.47833	4.59534	5.18711	8.0367	2.48949	3.13906	0	3.62033	3.4188	0	0	0	0.878769	0.934349	0	0	6.94703	0	2.3296
1_203636161_203642161	0	2.47833	4.59534	5.18711	7.14373	2.48949	3.13906	0	0	3.4188	0	0	0	0	0.934349	0	0	3.47351	0	2.3296
1_203642684_203648684	3.545	2.47833	1.83814	1.29678	0	9.95798	1.04635	3.28016	2.41355	1.7094	0	0	0	2.63631	3.7374	2.09123	4.11093	10.4205	0	4.6592
1_203645829_203651829	2.65875	1.23916	4.59534	0	6.25077	14.937	2.09271	6.56032	2.41355	0	0	0	0	0.878769	2.80305	8.36491	1.02773	12.1573	0	4.6592
1_203653507_203659507	13.2937	2.47833	3.67627	2.59356	0.892967	11.2027	2.09271	13.1206	2.41355	3.4188	1.49856	2.25289	0	0	0	8.36491	3.08319	10.4205	0	10.4832
1_203666151_203672151	9.74875	0	2.7572	3.89033	0.892967	12.4475	5.23177	3.28016	6.03388	0	0	2.25289	0	4.39384	1.8687	0	2.05546	5.21027	2.68479	3.4944
1_203668940_203674940	0.88625	3.71749	6.43348	7.78067	0	9.95798	6.27812	1.64008	4.8271	3.4188	1.49856	2.25289	0	2.63631	0.934349	14.6386	0	3.47351	0	2.3296
1_203924641_203930641	0	1.23916	0	0	0.892967	9.95798	0	3.28016	1.20678	0	0	0	0	0	0.934349	0	0	3.47351	0	0
1_204417097_204423097	12.4075	0	0	2.59356	3.57187	0	5.23177	13.1206	0	54.7009	5.99425	4.50579	23.8141	1.75754	5.60609	0	2.05546	13.8941	16.1087	6.9888
1_204480180_204486180	16.8387	12.3916	7.35255	5.18711	17.8593	17.4265	6.27812	0	30.1694	78.6325	23.977	2.25289	85.0504	24.6055	14.9496	25.0947	8.22185	12.1573	26.8479	4.6592
1_204485020_204491020	28.36	0	2.7572	2.59356	6.25077	14.937	8.37083	0	7.24065	162.393	34.4669	39.4257	125.875	30.7569	16.8183	12.5474	18.4992	3.47351	26.8479	13.9776
1_204573682_204579682	24.815	16.1091	9.19068	9.07745	14.2875	7.46848	16.7417	6.56032	24.1355	170.94	8.99137	36.0463	130.978	56.2412	16.8183	62.7368	27.7487	10.4205	53.6958	11.648
1_204590012_204596012	22.1562	2.47833	14.7051	1.29678	3.57187	7.46848	1.04635	8.2004	9.6542	71.7949	32.9684	9.01158	105.463	28.1206	20.5557	37.6421	33.9151	3.47351	61.7502	23.296
1_205702891_205708891	0	0	3.67627	0	0	0	1.04635	0	0	0	0	0	0	2.63631	0	0	0	3.47351	0	1.1648
1_205782620_205788620	1.7725	0	1.83814	0	0	0	0	0	0	0	0	0	0	0.878769	1.8687	0	1.02773	3.47351	5.36958	0
1_205799612_205805612	5.3175	1.23916	0	0	0	2.48949	4.18541	0	0	0	0	0	0	1.75754	0	0	0	1.73676	0	0
1_206465020_206471020	0	0	0	0	0	7.46848	0	3.28016	0	0	0	0	0	0	1.8687	8.36491	0	3.47351	2.68479	4.6592
1_206468022_206474022	5.3175	0	0	0	0	14.937	0	0	0	0	0	0	0	0	1.8687	10.4561	0	3.47351	2.68479	6.9888
1_206504252_206510252	0	2.47833	0	0	0	0	0	0	0	0	0	0	0	3.51508	1.8687	0	0	0	0	2.3296
1_207571689_207577689	1.7725	0	0	0	0	9.95798	0	0	0	1.7094	0	0	0	0	1.8687	0	0	0	0	0
1_207924899_207930899	44.3125	75.589	16.5432	114.116	41.0765	14.937	16.7417	29.5214	38.6168	10.2564	43.4583	40.5521	37.4222	49.2111	32.7022	0	12.3328	19.1043	16.1087	38.4384
1_207936290_207942290	15.9525	4.95666	0.919068	23.342	0	0	0	8.2004	0	0	0	0	0	3.51508	5.60609	0	0	0	2.68479	6.9888
1_208055748_208061748	0	0	3.67627	0	1.78593	0	1.04635	0	0	0	1.49856	0	0	0	1.8687	0	0	0	0	0
1_208056560_208062560	0	0	3.67627	7.78067	1.78593	0	1.04635	0	0	0	1.49856	0	0	0	1.8687	0	0	0	0	0
1_208057525_208063525	0	0	1.83814	7.78067	1.78593	0	0	0	0	0	0	0	0	0	1.8687	0	8.22185	0	0	0
1_208062428_208068428	3.545	0	0	0	0	4.97899	2.09271	0	0	0	0	4.50579	0	0	0	4.18246	8.22185	0	0	2.3296
1_208072342_208078342	7.09	0	0.919068	0	5.3578	26.1397	0	6.56032	0	0	0	0	0	4.39384	1.8687	0	2.05546	3.47351	0	0
1_208092696_208098696	7.09	0	5.51441	0	0	13.6922	8.37083	3.28016	0	0	0	0	1.70101	0	1.8687	0	0	3.47351	0	0
1_208111001_208117001	27.4737	0	6.43348	2.59356	9.82263	23.6502	4.18541	11.4806	0	0	0	3.37934	1.70101	0	4.67175	0	2.05546	5.21027	0	2.3296
1_208122922_208128922	9.74875	6.19582	1.83814	2.59356	3.57187	11.2027	4.18541	3.28016	14.4813	6.83761	0	0	0	0	3.7374	4.18246	2.05546	22.5778	2.68479	6.9888
1_208124240_208130240	4.43125	6.19582	6.43348	0	3.57187	14.937	6.27812	3.28016	12.0678	6.83761	0	3.37934	0	0	3.7374	4.18246	3.08319	19.1043	2.68479	13.9776
1_208125695_208131695	9.74875	6.19582	12.867	10.3742	3.57187	14.937	6.27812	3.28016	12.0678	6.83761	0	6.75868	0	0	3.7374	4.18246	1.02773	19.1043	2.68479	13.9776
1_208128648_208134648	15.0663	16.1091	24.8148	31.1227	9.82263	23.6502	4.18541	0	18.1016	10.2564	0	28.1612	0	1.75754	5.60609	0	1.02773	6.94703	0	6.9888
1_208132444_208138444	16.8387	26.0224	31.2483	32.4195	33.0398	12.4475	2.09271	0	20.5152	10.2564	0	29.2876	0	3.51508	18.687	14.6386	2.05546	15.6308	0	2.3296
1_208155792_208161792	89.5112	64.4365	77.2017	134.865	76.7951	31.1187	64.8739	4.92024	88.0946	6.83761	0	93.4951	1.70101	3.51508	94.3693	2.09123	6.16639	65.9968	2.68479	4.6592
1_208167969_208173969	85.08	115.242	117.641	153.02	92.8685	77.1743	82.6619	67.2433	189.464	23.9316	10.4899	171.22	15.3091	5.27261	132.678	6.27368	10.2773	69.4703	16.1087	6.9888
1_208429492_208435492	74.445	123.916	160.837	50.5743	84.8318	85.8876	86.8473	73.8036	59.132	100.855	8.99137	36.0463	51.0303	7.03015	100.91	35.5509	8.22185	118.099	48.3262	5.824
1_208431188_208437188	73.5587	73.1107	116.722	36.3098	58.9358	60.9926	66.9666	60.683	30.1694	51.282	2.99712	27.0347	61.2363	17.5754	76.6166	39.7333	4.11093	95.5216	21.4783	1.1648
1_208433444_208439444	69.1275	54.5232	73.5255	31.1227	42.8624	38.5872	53.364	41.002	24.1355	27.3504	0	28.1612	37.4222	10.5452	38.3083	31.3684	0	50.3659	16.1087	5.824
1_208444396_208450396	23.0425	12.3916	33.0865	7.78067	46.4343	6.22374	28.2515	6.56032	33.7897	0	0	5.63224	17.0101	1.75754	9.34349	8.36491	6.16639	1.73676	8.05437	4.6592
1_208470597_208476597	19.4975	0	14.7051	2.59356	16.9664	0	19.8807	6.56032	0	3.4188	0	2.25289	6.80403	3.51508	7.47479	0	0	1.73676	5.36958	2.3296
1_208481562_208487562	12.4075	0	17.4623	7.78067	14.2875	6.22374	14.6489	3.28016	4.8271	8.54701	1.49856	2.25289	3.40202	0	0	0	0	6.94703	0	0
1_208500546_208506546	8.8625	2.47833	25.7339	0	7.14373	3.73424	2.09271	0	4.8271	0	0	7.88513	3.40202	0	3.7374	0	0	3.47351	0	0
1_208502622_208508622	5.3175	0	10.1098	0	12.5015	4.97899	2.09271	0	4.8271	0	0	7.88513	3.40202	0	3.7374	0	1.02773	5.21027	0	0
1_208503910_208509910	7.09	0	11.9479	0	12.5015	4.97899	2.09271	0	0	0	0	5.63224	1.70101	0	1.8687	0	1.02773	5.21027	10.7392	0
1_208513021_208519021	12.4075	0	13.786	0	19.6453	0	5.23177	0	0	0	0	1.12645	1.70101	0	0	0	1.02773	3.47351	0	0
1_208535186_208541186	8.8625	6.19582	7.35255	0	8.92967	7.46848	6.27812	0	7.24065	3.4188	0	0	0	0	9.34349	4.18246	0	13.8941	0	5.824
1_208547297_208553297	4.43125	11.1525	5.51441	5.18711	5.3578	2.48949	18.8344	1.64008	0	0	0	7.88513	0	0	1.8687	12.5474	0	3.47351	0	4.6592
1_208560188_208566188	0	0	14.7051	5.18711	7.14373	4.97899	6.27812	0	0	6.83761	0	1.12645	3.40202	0	1.8687	4.18246	0	0	0	2.3296
1_208562377_208568377	3.545	17.3483	7.35255	5.18711	14.2875	4.97899	8.37083	0	0	6.83761	0	0	0	0	3.7374	0	8.22185	0	0	2.3296
1_208564258_208570258	5.3175	17.3483	0	12.9678	8.92967	0	8.37083	3.28016	0	0	0	0	0	0	3.7374	0	8.22185	0	5.36958	0
1_208570891_208576891	6.20375	0	1.83814	0	7.14373	4.97899	6.27812	9.84048	0	0	0	0	3.40202	0.878769	3.7374	0	7.19412	0	0	4.6592
1_208574834_208580834	3.545	0	1.83814	0	12.5015	4.97899	6.27812	0	2.41355	0	0	2.25289	3.40202	0	3.7374	0	1.02773	0	0	1.1648
1_208579854_208585854	10.635	0	2.7572	0	7.14373	2.48949	0	0	0	0	0	7.88513	0	0	5.60609	0	4.11093	0	5.36958	1.1648
1_208582810_208588810	12.4075	0	3.67627	1.29678	5.3578	2.48949	0	3.28016	0	0	0	7.88513	0	0	7.47479	0	4.11093	0	0	0
1_208597523_208603523	14.18	0	2.7572	3.89033	17.8593	0	6.27812	0	0	0	0	2.25289	10.2061	1.75754	0	0	0	0	0	0
1_208610207_208616207	1.7725	0	0	0	7.14373	0	0	6.56032	2.41355	0	0	0	6.80403	0	7.47479	0	0	3.47351	0	0
1_208612131_208618131	14.18	4.95666	0	0	8.92967	0	10.4635	0	2.41355	0	0	2.25289	0	0	7.47479	0	0	3.47351	0	0
1_208615000_208621000	12.4075	4.95666	0	0	7.14373	0	13.6026	3.28016	2.41355	0	0	4.50579	0	0	11.2122	0	0	8.68378	0	0
1_208625228_208631228	1.7725	0	2.7572	0	10.7156	3.73424	4.18541	0	26.5491	0	0	29.2876	0	0.878769	7.47479	0	0	13.8941	0	0
1_208632201_208638201	10.635	0	15.6242	0	12.5015	8.71323	10.4635	0	2.41355	1.7094	0	4.50579	0	0.878769	1.8687	4.18246	0	1.73676	0	1.1648
1_208642838_208648838	21.27	0	14.7051	0	28.5749	1.24475	17.788	3.28016	2.41355	0	0	4.50579	3.40202	4.39384	11.2122	0	10.2773	5.21027	0	1.1648
1_208677902_208683902	15.9525	0	24.8148	0	31.2538	4.97899	10.4635	1.64008	4.8271	3.4188	2.99712	6.75868	0	0	1.8687	0	0	0	0	1.1648
1_208688232_208694232	17.725	0	14.7051	0	19.6453	0	6.27812	3.28016	4.8271	0	0	4.50579	0	3.51508	0.934349	0	0	0	0	0
1_208700616_208706616	9.74875	2.47833	15.6242	0	7.14373	0	18.8344	3.28016	0	0	0	2.25289	3.40202	0	3.7374	2.09123	4.11093	0	5.36958	0
1_208705938_208711938	14.18	0	11.0288	0	3.57187	2.48949	10.4635	3.28016	0	0	1.49856	11.2645	6.80403	0	1.8687	4.18246	0	0	0	0
1_208708073_208714073	19.4975	0	12.867	0	5.3578	2.48949	10.4635	3.28016	4.8271	0	1.49856	2.25289	3.40202	0	1.8687	2.09123	0	0	0	0
1_208714411_208720411	14.18	0	14.7051	0	1.78593	2.48949	10.4635	3.28016	4.8271	0	0	2.25289	0	0	0	0	0	0	5.36958	0
1_208715881_208721881	5.3175	0	14.7051	0	7.14373	0	4.18541	3.28016	4.8271	0	0	2.25289	0	1.75754	0	0	4.11093	0	0	0
1_208762043_208768043	32.7912	0	34.9246	5.18711	48.2202	0	20.9271	6.56032	0	3.4188	0	22.5289	10.2061	3.51508	1.8687	4.18246	0	0	0	0
1_208766894_208772894	19.4975	0	20.2195	10.3742	10.7156	9.95798	8.37083	6.56032	4.8271	3.4188	0	11.2645	3.40202	0	5.60609	8.36491	0	0	0	0
1_208780025_208786025	28.36	0	28.4911	0	34.8257	12.4475	31.3906	9.84048	2.41355	1.7094	0	9.01158	3.40202	0.878769	5.60609	10.4561	1.02773	6.94703	10.7392	2.3296
1_208782998_208788998	44.3125	0	39.5199	0	24.1101	14.937	27.2052	9.84048	2.41355	0	2.99712	11.2645	0	0	8.40914	8.36491	5.13866	13.8941	10.7392	0
1_208792972_208798972	31.905	9.91331	40.439	0	14.2875	12.4475	13.6026	16.4008	55.5117	3.4188	0	49.5637	3.40202	3.51508	20.5557	0	0	15.6308	0	0
1_208795349_208801349	15.9525	9.91331	18.3814	0	10.7156	14.937	12.5562	14.7607	53.0981	3.4188	0	38.2992	6.80403	3.51508	14.9496	0	1.02773	15.6308	0	0
1_208821029_208827029	42.54	3.71749	9.19068	2.59356	40.1835	4.97899	10.4635	3.28016	0	0	0	16.8967	0	1.75754	9.34349	8.36491	0	6.94703	0	0
1_208823066_208829066	35.45	3.71749	11.0288	0	19.6453	4.97899	8.37083	0	0	0	0	14.6438	0	1.75754	9.34349	8.36491	0	3.47351	0	0
1_208825929_208831929	15.9525	2.47833	5.51441	0	10.7156	7.46848	6.27812	0	0	0	0	5.63224	0	0	1.8687	0	4.11093	0	0	0
1_208829164_208835164	12.4075	0	12.867	0	37.5046	6.22374	8.37083	0	0	3.4188	0	13.5174	0	0	0	0	6.16639	3.47351	0	0
1_208830318_208836318	10.635	0	11.0288	0	37.5046	4.97899	6.27812	0	0	3.4188	0	11.2645	0	0	0	0	2.05546	3.47351	0	0
1_208832222_208838222	12.4075	0	9.19068	0	30.3609	2.48949	12.5562	0	0	1.7094	0	13.5174	0	0	0	0	2.05546	3.47351	0	0
1_208878830_208884830	33.6775	12.3916	25.7339	0	19.6453	2.48949	12.5562	0	3.62033	0	0	20.2761	1.70101	0.878769	7.47479	0	2.05546	12.1573	0	1.1648
1_208880083_208886083	30.1325	9.91331	15.6242	0	20.5382	2.48949	10.4635	3.28016	3.62033	0	5.99425	18.0232	0	0.878769	13.0809	0	2.05546	17.3676	0	1.1648
1_208882594_208888594	7.09	8.67415	5.51441	1.29678	14.2875	2.48949	16.7417	3.28016	3.62033	0	5.99425	16.8967	0	0	9.34349	0	4.11093	10.4205	0	1.1648
1_208887724_208893724	23.0425	0	7.35255	1.29678	9.82263	4.97899	10.4635	1.64008	0	0	0	2.25289	10.2061	0	4.67175	0	2.05546	0	0	0
1_208898166_208904166	15.9525	0	20.2195	0	24.1101	2.48949	24.0661	0	1.20678	3.4188	0	2.25289	3.40202	0.878769	9.34349	2.09123	2.05546	5.21027	0	0
1_208903444_208909444	17.725	0	51.4678	0	30.3609	7.46848	36.6224	3.28016	0	1.7094	2.99712	6.75868	0	3.51508	3.7374	16.7298	0	0	5.36958	0
1_208908092_208914092	9.74875	0	35.8437	0	24.1101	9.95798	14.6489	6.56032	2.41355	0	0	6.75868	30.6182	2.63631	1.8687	4.18246	2.05546	0	5.36958	0
1_209356232_209362232	66.4687	54.5232	80.878	81.697	62.5077	52.2794	62.7812	68.8834	98.9556	92.3077	8.99137	47.3108	163.297	54.4837	71.0105	31.3684	24.6656	97.2584	13.424	39.6032
1_209424846_209430846	26.5875	9.91331	11.9479	29.8259	6.25077	0	20.9271	6.56032	8.44743	3.4188	11.9885	5.63224	0	11.424	11.2122	0	2.05546	8.68378	0	1.1648
1_209458930_209464930	27.4737	2.47833	7.35255	7.78067	6.25077	7.46848	2.09271	16.4008	4.8271	13.6752	2.99712	5.63224	10.2061	10.5452	0	0	2.05546	3.47351	21.4783	0
1_209522723_209528723	30.1325	9.91331	7.35255	10.3742	0	17.4265	8.37083	13.1206	0	13.6752	17.9827	6.75868	6.80403	28.1206	5.60609	0	10.2773	20.8411	0	2.3296
1_209524477_209530477	24.815	14.87	7.35255	10.3742	3.57187	12.4475	6.27812	0	0	13.6752	23.977	7.88513	10.2061	28.1206	3.7374	0	20.5546	20.8411	0	2.3296
1_209525713_209531713	31.905	4.95666	13.786	15.5613	5.3578	7.46848	2.09271	0	2.41355	27.3504	38.9626	11.2645	10.2061	21.0905	1.8687	0	20.5546	20.8411	0	4.6592
1_209891076_209897076	0	4.95666	9.19068	0	0	2.48949	8.37083	6.56032	0	0	0	1.12645	0	0	0	0	0	1.73676	0	0
1_209896611_209902611	0	2.47833	0	2.59356	0	2.48949	1.04635	6.56032	0	0	1.49856	0	0	0	1.8687	0	0	0	0	6.9888
1_213092176_213098176	0	9.91331	0	0	0	0	0	0	0	41.0256	0	0	10.2061	0	1.8687	16.7298	0	3.47351	0	0
1_214051005_214057005	3.545	0	0	5.18711	0	0	0	0	0	0	14.9856	6.75868	0	0	1.8687	0	18.4992	0	0	33.7792
1_214085137_214091137	3.545	0	0	0	0	12.4475	0	0	4.8271	0	16.4842	4.50579	0	1.75754	7.47479	0	49.3311	6.94703	0	65.2288
1_214086316_214092316	3.545	0	1.83814	0	0	12.4475	0	0	7.24065	0	17.9827	4.50579	0	0	5.60609	0	53.442	6.94703	0	66.3936
1_214094056_214100056	0	0	1.83814	0	0	0	0	6.56032	0	0	4.49569	9.01158	0	3.51508	1.8687	0	43.1647	3.47351	0	69.888
1_214215538_214221538	0	0	3.67627	0	0	7.46848	0	0	0	3.4188	35.9655	15.7703	3.40202	3.51508	5.60609	4.18246	81.1908	0	0	154.918
1_215013182_215019182	1.7725	0	0	0	0	0	2.09271	0	0	0	0	0	0	0	5.60609	0	0	0	0	1.1648
1_215717155_215723155	47.8575	49.5666	57.9013	64.8389	41.0765	34.8529	33.4833	67.2433	14.4813	155.556	182.825	36.0463	115.669	115.119	50.4549	46.007	61.6639	32.9984	42.9567	135.117
1_215718797_215724797	60.265	55.7624	57.9013	107.633	24.1101	47.3004	27.2052	57.4028	14.4813	189.744	247.263	50.6901	124.174	125.664	78.4853	54.3719	98.6622	15.6308	53.6958	123.469
1_215719990_215725990	62.0375	63.1974	84.5543	134.865	41.0765	52.2794	38.7151	80.3639	38.6168	217.094	311.701	94.6216	137.782	172.239	128.006	96.1965	140.799	13.8941	142.294	153.754
1_216270910_216276910	11.5212	0	4.59534	3.89033	0.892967	11.2027	11.5099	8.2004	43.4439	1.7094	0	46.1843	1.70101	3.51508	6.54044	0	7.19412	6.94703	10.7392	15.1424
1_216271918_216277918	9.74875	0	4.59534	3.89033	0.892967	11.2027	10.4635	8.2004	43.4439	1.7094	0	46.1843	0	4.39384	2.80305	0	7.19412	6.94703	10.7392	13.9776
1_216498739_216504739	7.09	4.95666	6.43348	0	2.6789	4.97899	0	3.28016	0	20.5128	11.9885	2.25289	11.9071	33.3932	1.8687	0	12.3328	0	2.68479	15.1424
1_217218502_217224502	3.545	4.95666	9.19068	0	5.3578	2.48949	5.23177	3.28016	0	5.1282	1.49856	2.25289	0	4.39384	0.934349	12.5474	6.16639	13.8941	0	10.4832
1_217583342_217589342	4.43125	0	0	0	0.892967	12.4475	4.18541	0	2.41355	0	1.49856	1.12645	3.40202	0.878769	0.934349	6.27368	6.16639	0	0	6.9888
1_218974339_218980339	1.7725	6.19582	0	0	1.78593	1.24475	2.09271	0	0	0	0	0	0	0	0	0	0	0	0	4.6592
1_219254280_219260280	54.9475	44.6099	33.0865	94.6648	70.5444	103.314	97.3109	68.8834	94.1285	47.8632	70.4324	130.668	17.0101	76.4529	217.703	12.5474	86.3294	90.3114	0	61.7344
1_219331894_219337894	71.7862	168.526	96.5022	151.723	133.052	107.048	175.787	132.846	573.218	23.9316	154.352	683.754	28.9171	103.695	724.121	6.27368	81.1908	493.239	34.9023	64.064
1_219364699_219370699	84.1937	66.9149	58.8204	101.149	154.483	82.1533	197.761	95.1246	185.843	17.094	82.4209	330.049	44.2262	101.937	731.595	8.36491	77.0798	234.462	32.2175	39.6032
1_219407310_219413310	8.8625	4.95666	7.35255	0	26.789	12.4475	23.0198	0	4.8271	3.4188	14.9856	15.7703	3.40202	22.848	32.7022	12.5474	10.2773	52.1027	5.36958	4.6592
1_219414516_219420516	19.4975	4.95666	11.0288	5.18711	16.9664	12.4475	30.3443	8.2004	2.41355	6.83761	14.9856	9.01158	0	8.78769	19.6213	0	8.22185	3.47351	0	6.9888
1_219416721_219422721	12.4075	2.47833	12.867	7.78067	20.5382	12.4475	26.1588	13.1206	7.24065	6.83761	11.9885	14.6438	0	10.5452	11.2122	0	4.11093	3.47351	0	4.6592
1_219512449_219518449	17.725	0	12.867	5.18711	19.6453	3.73424	8.37083	0	12.0678	3.4188	11.9885	11.2645	6.80403	1.75754	1.8687	0	12.3328	6.94703	0	6.9888
1_219865270_219871270	10.635	14.87	28.4911	0	25.896	26.1397	12.5562	0	0	0	0	6.75868	8.50504	24.6055	0	0	4.11093	5.21027	0	2.3296
1_219867591_219873591	15.9525	9.91331	28.4911	15.5613	18.7523	19.916	19.8807	3.28016	2.41355	0	0	6.75868	6.80403	21.0905	0	2.09123	4.11093	3.47351	0	0
1_219883172_219889172	14.18	0	24.8148	0	1.78593	2.48949	6.27812	3.28016	0	0	2.99712	0	0	0	0.934349	0	2.05546	0	0	5.824
1_220483096_220489096	5.3175	0	0	0	1.78593	0	1.04635	0	0	0	0	0	0	0	0	0	0	0	0	0
1_220484119_220490119	5.3175	0	0	0	1.78593	0	1.04635	0	0	0	0	0	0	0	0	0	0	0	0	1.1648
1_220498283_220504283	2.65875	0	3.67627	0	5.3578	2.48949	0	11.4806	0	0	0	0	0	0	0	0	2.05546	0	0	0
1_220505139_220511139	1.7725	0	11.0288	0	6.25077	0	0	9.84048	1.20678	0	0	0	3.40202	0	0	0	0	0	0	2.3296
1_220506070_220512070	1.7725	0	11.0288	0	6.25077	0	0	0	0	0	0	0	3.40202	0	0	0	0	3.47351	0	2.3296
1_220710208_220716208	0	0	6.43348	2.59356	5.3578	2.48949	2.09271	0	0	0	0	1.12645	0	0	0	0	6.16639	3.47351	0	0
1_220729965_220735965	14.18	0	7.35255	0	11.6086	4.97899	2.09271	0	0	0	0	0	0	0	0.934349	0	2.05546	3.47351	0	2.3296
1_220759499_220765499	0.88625	0	0	0	0.892967	2.48949	3.13906	0	2.41355	0	0	0	0	0.878769	0.934349	0	0	6.94703	0	0
1_221001348_221007348	46.085	34.6966	51.4678	28.5291	33.9327	14.937	51.2713	32.8016	22.9287	80.3419	245.764	11.2645	146.287	162.572	129.875	62.7368	114.078	41.6822	32.2175	71.0528
1_221002576_221008576	73.5587	47.0882	73.5255	35.013	55.3639	14.937	103.589	42.6421	27.7558	121.368	386.629	20.2761	207.523	275.055	172.855	73.193	181.908	57.313	80.5437	89.6896
1_221244854_221250854	9.74875	2.47833	7.35255	7.78067	7.14373	9.95798	13.6026	3.28016	2.41355	23.9316	76.4267	4.50579	10.2061	77.3317	3.7374	50.1895	85.3017	6.94703	5.36958	85.0304
1_221877272_221883272	1.7725	1.23916	0	3.89033	1.78593	4.97899	4.18541	3.28016	0	3.4188	2.99712	2.25289	3.40202	0	9.34349	0	2.05546	5.21027	5.36958	2.3296
1_222624204_222630204	8.8625	4.95666	6.43348	5.18711	1.78593	12.4475	2.09271	6.56032	12.0678	51.282	2.99712	18.0232	34.0202	10.5452	18.687	20.9123	6.16639	10.4205	29.5327	9.3184
1_222626032_222632032	5.3175	0	9.19068	5.18711	10.7156	12.4475	4.18541	9.84048	16.8949	68.3761	2.99712	27.0347	20.4121	10.5452	15.8839	16.7298	6.16639	10.4205	42.9567	11.648
1_223551053_223557053	46.9712	7.43498	6.43348	2.59356	0	13.6922	4.18541	11.4806	9.6542	47.8632	35.9655	5.63224	23.8141	47.4535	10.2778	8.36491	40.0815	3.47351	10.7392	17.472
1_223699020_223705020	132.051	184.635	124.993	368.285	50.8991	44.8109	126.609	141.047	132.745	109.402	49.4525	96.8745	120.772	51.8474	85.0258	29.2772	24.6656	161.518	56.3806	41.9328
1_223751567_223757567	80.6487	173.483	70.7683	194.517	31.2538	107.048	94.1718	224.691	147.227	403.419	32.9684	150.944	406.541	44.8172	92.5006	96.1965	25.6933	151.098	238.946	22.1312
1_223755454_223761454	39.8812	37.1749	27.572	64.8389	24.1101	22.4055	12.5562	34.4417	10.861	148.718	53.9482	41.6785	188.812	36.0295	11.2122	119.2	5.13866	20.8411	69.8046	9.3184
1_223783675_223789675	6.20375	11.1525	5.51441	0	10.7156	0	10.4635	1.64008	7.24065	51.282	2.99712	0	79.9474	0	1.8687	0	0	1.73676	5.36958	2.3296
1_223792251_223798251	7.97625	12.3916	5.51441	15.5613	3.57187	8.71323	16.7417	32.8016	19.3084	52.9914	0	15.7703	93.5555	4.39384	0	54.3719	1.02773	13.8941	48.3262	4.6592
1_223799864_223805864	1.7725	7.43498	1.83814	5.18711	3.57187	1.24475	5.23177	3.28016	0	30.7692	1.49856	5.63224	68.0403	0.878769	1.8687	4.18246	15.416	0	24.1631	5.824
1_223809491_223815491	5.3175	0	18.3814	7.78067	6.25077	0	8.37083	0	4.8271	54.7009	0	13.5174	127.576	0	0	16.7298	0	22.5778	26.8479	0
1_223816797_223822797	4.43125	0	0	0	0	2.48949	2.09271	0	0	54.7009	0	4.50579	105.463	0	5.60609	0	0	0	0	2.3296
1_223817549_223823549	4.43125	0	0	10.3742	0	0	2.09271	0	0	46.1538	0	0	93.5555	0	6.54044	0	0	0	0	2.3296
1_224884928_224890928	0	2.47833	0.919068	0	3.57187	0	2.09271	1.64008	1.20678	1.7094	0	0	3.40202	0	0.934349	2.09123	8.22185	0	0	1.1648
1_224914575_224920575	1.7725	0	1.83814	0	2.6789	0	1.04635	0	0	0	1.49856	2.25289	0	10.5452	0.934349	4.18246	6.16639	0	2.68479	0
1_224917429_224923429	0	2.47833	1.83814	0	0	2.48949	3.13906	0	2.41355	0	1.49856	0	10.2061	3.51508	0.934349	0	8.22185	0	5.36958	0
1_224919399_224925399	0.88625	4.95666	3.67627	0	1.78593	4.97899	2.09271	9.84048	2.41355	0	4.49569	0	10.2061	3.51508	0.934349	14.6386	12.3328	3.47351	8.05437	0
1_224937019_224943019	8.8625	7.43498	10.1098	12.9678	6.25077	6.22374	1.04635	0	6.03388	6.83761	2.99712	0	23.8141	1.75754	0.934349	6.27368	6.16639	6.94703	2.68479	0
1_224941020_224947020	8.8625	13.6308	4.59534	12.9678	7.14373	8.71323	1.04635	3.28016	4.8271	10.2564	4.49569	0	23.8141	1.75754	1.8687	8.36491	7.19412	6.94703	8.05437	2.3296
1_225054968_225060968	7.09	0	5.51441	2.59356	0	4.97899	2.09271	29.5214	2.41355	3.4188	0	2.25289	5.10303	12.3028	0.934349	0	4.11093	0	0	6.9888
1_225668291_225674291	0	0	0.919068	1.29678	0	6.22374	2.09271	0	0	0	0	1.12645	1.70101	0	0	2.09123	2.05546	0	2.68479	6.9888
1_225669722_225675722	0	0	0.919068	1.29678	0	3.73424	1.04635	0	0	0	0	1.12645	1.70101	0	0	4.18246	3.08319	0	2.68479	8.1536
1_226234185_226240185	5.3175	0	2.7572	0	0.892967	0	2.09271	0	0	20.5128	0	4.50579	11.9071	0	0	10.4561	1.02773	0	18.7935	2.3296
1_226328458_226334458	0	0	0	0	0	7.46848	0	0	3.62033	1.7094	0	0	0	0	0	0	0	0	5.36958	0
1_226434885_226440885	10.635	7.43498	11.0288	14.2646	16.9664	14.937	52.3177	9.84048	2.41355	6.83761	5.99425	11.2645	3.40202	21.0905	10.2778	0	8.22185	3.47351	0	8.1536
1_226436555_226442555	8.8625	3.71749	8.27162	7.78067	10.7156	14.937	39.7614	6.56032	0	10.2564	5.99425	2.25289	3.40202	19.3329	4.67175	0	5.13866	3.47351	0	6.9888
1_226848838_226854838	0	0	2.7572	0	0	4.97899	0	0	0	0	0	0	0	0	0.934349	8.36491	4.11093	1.73676	0	0
1_226851184_226857184	1.7725	0	1.83814	0	0	7.46848	0	0	0	0	0	0	0	0	0	0	0	0	0	0
1_227995655_228001655	74.445	97.894	316.16	77.8067	72.3303	94.6008	111.96	83.6441	266.697	200	128.876	196.002	139.483	105.452	113.991	219.579	228.156	356.035	174.511	397.197
1_228204459_228210459	48.7437	71.8715	59.7394	88.1809	58.0428	44.8109	102.543	32.8016	126.711	215.385	127.378	95.748	239.842	187.178	72.8792	115.018	100.718	97.2584	158.403	72.2176
1_228555236_228561236	1.7725	2.47833	0	1.29678	0	1.24475	0	9.84048	0	3.4188	0	0	0	10.5452	0	4.18246	8.22185	0	0	4.6592
1_228566522_228572522	0	0	0.919068	3.89033	0.892967	0	0	0	0	17.094	0	0	3.40202	0	1.8687	0	18.4992	0	0	4.6592
1_228589322_228595322	0	0	0	5.18711	3.57187	3.73424	2.09271	0	0	6.83761	2.99712	0	0	5.27261	2.80305	0	0	0	0	0
1_228590617_228596617	0	0	0	5.18711	3.57187	3.73424	2.09271	0	0	3.4188	2.99712	0	0	5.27261	2.80305	0	0	0	0	0
1_228793964_228799964	19.4975	8.67415	7.35255	3.89033	6.25077	42.3214	19.8807	26.2413	18.1016	0	0	27.0347	0	3.51508	12.1465	2.09123	10.2773	38.2086	0	0
1_229313004_229319004	59.3787	47.0882	22.9767	36.3098	45.5413	38.5872	48.1323	32.8016	31.3762	49.5726	65.9367	38.2992	127.576	77.3317	36.4396	131.747	91.4681	13.8941	53.6958	54.7456
1_229500236_229506236	22.1562	33.4574	24.8148	3.89033	11.6086	13.6922	14.6489	8.2004	8.44743	6.83761	44.9569	7.88513	28.9171	71.1803	12.1465	16.7298	26.721	3.47351	13.424	25.6256
1_229517713_229523713	15.9525	24.7833	24.8148	10.3742	11.6086	8.71323	19.8807	3.28016	4.8271	25.641	112.392	20.2761	39.1232	122.149	16.8183	14.6386	17.4714	0	5.36958	12.8128
1_229852264_229858264	7.09	19.8266	0	2.59356	35.7187	19.916	11.5099	16.4008	0	75.2137	0	0	95.2565	1.75754	0	37.6421	3.08319	1.73676	72.4894	0
1_231210078_231216078	2.65875	0	1.83814	0	5.3578	0	2.09271	0	0	1.7094	0	1.12645	0	0	0	0	2.05546	0	2.68479	1.1648
1_231261447_231267447	0	0	0	0	1.78593	7.46848	0	0	0	0	0	0	0	1.75754	0	0	0	0	0	2.3296
1_231684963_231690963	5.3175	0	0	0	0	0	0	0	0	0	0	0	6.80403	1.75754	0	16.7298	0	3.47351	0	8.1536
1_232734205_232740205	0	4.95666	4.59534	15.5613	5.3578	22.4055	0	0	2.41355	0	11.9885	2.25289	0	1.75754	3.7374	0	12.3328	13.8941	0	4.6592
1_232736077_232742077	1.7725	4.95666	0.919068	15.5613	5.3578	19.916	3.13906	0	2.41355	0	17.9827	2.25289	0	1.75754	3.7374	0	22.6101	6.94703	0	16.3072
1_232742600_232748600	3.545	2.47833	0	0	3.57187	2.48949	6.27812	9.84048	2.41355	0	11.9885	2.25289	0	1.75754	13.0809	0	5.13866	0	0	4.6592
1_232743954_232749954	3.545	2.47833	2.7572	0	3.57187	2.48949	6.27812	13.1206	2.41355	0	8.99137	2.25289	0	3.51508	14.9496	0	2.05546	3.47351	0	4.6592
1_232745466_232751466	3.545	2.47833	3.67627	0	3.57187	2.48949	5.23177	13.1206	0	0	2.99712	2.25289	0	5.27261	14.9496	0	2.05546	3.47351	0	4.6592
1_233065857_233071857	7.09	2.47833	5.51441	10.3742	10.7156	0	29.2979	9.84048	7.24065	0	14.9856	6.75868	0	38.6658	11.2122	4.18246	41.1093	13.8941	0	16.3072
1_233104889_233110889	3.545	0	9.19068	0	15.1804	8.71323	23.0198	3.28016	2.41355	0	0	2.25289	0	8.78769	11.2122	0	24.6656	10.4205	0	18.6368
1_233106269_233112269	3.545	0	3.67627	0	12.5015	2.48949	26.1588	3.28016	0	0	0	0	0	1.75754	5.60609	0	22.6101	3.47351	0	9.3184
1_233107869_233113869	3.545	0	3.67627	7.78067	12.5015	2.48949	18.8344	3.28016	9.6542	0	2.99712	2.25289	3.40202	15.8178	5.60609	0	35.9706	10.4205	0	16.3072
1_233121684_233127684	3.545	9.91331	1.83814	0	7.14373	4.97899	5.23177	1.64008	4.8271	3.4188	13.4871	0	3.40202	3.51508	9.34349	0	36.9983	13.8941	8.05437	18.6368
1_233500690_233506690	0	7.43498	6.43348	7.78067	5.3578	0	15.6953	0	0	0	0	0	0	0	3.7374	20.9123	2.05546	0	5.36958	2.3296
1_233637001_233643001	1.7725	0	0	0	1.78593	4.97899	4.18541	0	0	0	0	0	0	0	0	0	0	0	0	2.3296
1_233637946_233643946	1.7725	0	0	0	1.78593	4.97899	4.18541	0	0	0	0	0	0	0	0	0	0	0	0	2.3296
1_234112815_234118815	5.3175	0	1.83814	0	0	9.95798	0	0	0	0	0	0	0	3.51508	3.7374	0	0	6.94703	0	0
1_234113886_234119886	4.43125	0	2.7572	0	0	9.95798	0	0	0	0	0	0	0	3.51508	3.7374	0	0	3.47351	0	0
1_234171208_234177208	12.4075	0	8.27162	0	0	2.48949	0	3.28016	0	17.094	0	2.25289	25.5151	0	0	0	0	0	0	2.3296
1_234172791_234178791	11.5212	0	11.9479	0	0	2.48949	0	0	0	23.9316	0	2.25289	35.7212	0	0	8.36491	0	0	0	0
1_234180249_234186249	3.545	0	2.7572	0	0	2.48949	1.04635	4.92024	4.8271	6.83761	5.99425	0	17.0101	0	0	0	0	0	0	6.9888
1_234193547_234199547	10.635	4.95666	6.43348	7.78067	0.892967	12.4475	8.37083	3.28016	0	3.4188	8.99137	0	22.1131	7.90892	3.7374	20.9123	27.7487	26.0514	29.5327	44.2624
1_234197574_234203574	8.8625	7.43498	11.9479	10.3742	0.892967	7.46848	13.6026	0	0	32.4786	5.99425	2.25289	32.3192	7.90892	3.7374	20.9123	27.7487	26.0514	26.8479	38.4384
1_234198690_234204690	3.545	9.91331	9.19068	2.59356	0	0	9.41718	0	0	32.4786	2.99712	2.25289	20.4121	1.75754	0	0	1.02773	0	8.05437	6.9888
1_234232121_234238121	7.09	2.47833	5.51441	5.18711	0	17.4265	5.23177	3.28016	1.20678	37.6068	2.99712	4.50579	42.5252	1.75754	1.8687	4.18246	0	1.73676	13.424	3.4944
1_234233199_234239199	4.43125	2.47833	11.0288	5.18711	0	22.4055	5.23177	3.28016	1.20678	27.3504	2.99712	4.50579	59.5353	0	1.8687	0	0	1.73676	13.424	5.824
1_234233908_234239908	4.43125	2.47833	11.0288	5.18711	0	22.4055	6.27812	3.28016	1.20678	23.9316	0	4.50579	59.5353	0.878769	1.8687	0	0	1.73676	13.424	5.824
1_234243047_234249047	5.3175	12.3916	1.83814	15.5613	1.78593	2.48949	6.27812	26.2413	0	66.6667	5.99425	0	68.0403	2.63631	0.934349	0	2.05546	0	32.2175	0
1_234245081_234251081	15.9525	17.3483	11.0288	10.3742	1.78593	2.48949	7.32447	22.9611	0	47.8632	8.99137	1.12645	64.6383	6.15138	0	0	2.05546	0	42.9567	0
1_234679928_234685928	3.545	0	0	0	0	7.46848	1.04635	11.4806	0	3.4188	0	0	1.70101	0	1.8687	0	0	0	0	0
1_234772413_234778413	0	0	0	0	1.78593	0	8.37083	0	0	8.54701	0	0	3.40202	1.75754	0	2.09123	0	0	0	0
1_234848989_234854989	0	0	0.919068	2.59356	0	2.48949	0	3.28016	0	0	0	0	0	0	1.8687	4.18246	10.2773	0	0	2.3296
1_234925734_234931734	0	7.43498	0	7.78067	0	2.48949	0	0	0	0	0	0	0	1.75754	0	0	0	0	0	0
1_234927564_234933564	0	7.43498	1.83814	7.78067	0	2.48949	0	0	0	0	0	0	0	0.878769	0	0	2.05546	0	0	0
1_234985461_234991461	0	0	3.67627	0	0	2.48949	0	0	0	0	0	0	0	0	0	2.09123	0	0	0	4.6592
1_235011122_235017122	10.635	3.71749	14.7051	11.671	2.6789	59.7479	25.1125	78.7238	0	3.4188	0	0	0	0	11.2122	0	0	32.9984	0	11.648
1_235030769_235036769	7.09	0	1.83814	5.18711	0	8.71323	0	3.28016	0	0	0	0	0	0	1.8687	2.09123	2.05546	3.47351	5.36958	2.3296
1_235033168_235039168	7.09	0	7.35255	5.18711	0	11.2027	0	3.28016	0	0	0	0	0	0	0	2.09123	4.11093	1.73676	5.36958	4.6592
1_235042498_235048498	0	0	7.35255	2.59356	0	4.97899	0	0	0	0	0	0	0	1.75754	5.60609	0	0	0	0	0
1_235043962_235049962	0	0	0	2.59356	0	1.24475	0	0	0	0	0	0	6.80403	1.75754	5.60609	0	0	0	0	0
1_237089845_237095845	3.545	4.95666	8.27162	2.59356	1.78593	19.916	1.04635	0	1.20678	0	0	2.25289	3.40202	0.878769	0	0	4.11093	13.8941	0	4.6592
1_237092014_237098014	5.3175	6.19582	8.27162	2.59356	2.6789	23.6502	0	3.28016	2.41355	0	0	4.50579	3.40202	0	0	0	0	1.73676	0	5.824
1_238674009_238680009	47.8575	45.8491	26.653	32.4195	32.1468	51.0346	47.0859	41.002	119.471	198.291	26.9741	64.2075	295.976	43.0597	95.3036	188.21	53.442	128.52	123.5	59.4048
1_238906531_238912531	0.88625	0	0.919068	0	0	3.73424	1.04635	0	0	0	8.99137	0	0	0	1.8687	4.18246	0	0	0	0
1_238907302_238913302	0.88625	0	0.919068	0	0	2.48949	1.04635	0	0	0	0	0	0	0	2.80305	4.18246	0	0	0	0
1_239064219_239070219	1.7725	0	0	0	0	2.48949	0	0	0	0	0	0	0	0	0	0	0	3.47351	0	0
1_239101607_239107607	0	0	0.919068	2.59356	0	0	0	0	4.8271	0	5.99425	2.25289	8.50504	1.75754	2.80305	6.27368	0	0	0	4.6592
1_240645631_240651631	10.635	0	19.3004	0	8.0367	7.46848	6.27812	3.28016	0	5.1282	5.99425	0	3.40202	8.78769	11.2122	0	0	10.4205	0	4.6592
1_240839889_240845889	19.4975	7.43498	34.9246	29.8259	50.8991	18.6712	47.0859	13.1206	12.0678	13.6752	50.9511	4.50579	6.80403	65.9077	5.60609	37.6421	53.442	20.8411	13.424	75.712
1_240850312_240856312	14.18	3.71749	7.35255	2.59356	9.82263	12.4475	13.6026	11.4806	1.20678	15.3846	92.9109	9.01158	0	93.1495	8.40914	8.36491	50.3588	19.1043	10.7392	40.768
1_240851425_240857425	12.4075	3.71749	6.43348	3.89033	10.7156	9.95798	13.6026	9.84048	7.24065	13.6752	89.9137	4.50579	0	96.6646	8.40914	12.5474	40.0815	24.3146	10.7392	20.9664
1_242157950_242163950	20.3837	3.71749	3.67627	10.3742	10.7156	7.46848	5.23177	1.64008	12.0678	3.4188	8.99137	13.5174	13.6081	3.51508	8.40914	0	10.2773	10.4205	0	9.3184
1_242327167_242333167	4.43125	193.31	2.7572	276.214	0.892967	69.7058	0	157.448	0	6.83761	0	5.63224	3.40202	2.63631	26.1618	4.18246	4.11093	41.6822	0	3.4944
1_242330489_242336489	4.43125	149.939	2.7572	241.201	0.892967	80.9086	0	111.525	14.4813	0	0	13.5174	0	2.63631	14.9496	0	2.05546	13.8941	0	1.1648
1_242331969_242337969	4.43125	182.157	0	241.201	2.6789	72.1953	0	108.245	19.3084	0	2.99712	12.3909	3.40202	2.63631	17.7526	0	2.05546	6.94703	0	1.1648
1_242346077_242352077	0	91.6981	3.67627	178.955	8.92967	22.4055	1.04635	49.2024	7.24065	3.4188	2.99712	1.12645	0	1.75754	1.8687	2.09123	12.3328	15.6308	0	0
1_242349990_242355990	1.7725	144.982	3.67627	124.491	0	47.3004	0	101.685	9.6542	0	0	0	0	0	1.8687	2.09123	0	8.68378	0	0
1_242352839_242358839	1.7725	148.7	0	73.9164	0	27.3844	2.09271	75.4437	7.24065	0	0	0	0	0	0	0	0	0	0	0
1_242366130_242372130	5.3175	78.0673	0	128.381	1.78593	33.6082	5.23177	63.9631	2.41355	0	1.49856	0	0	8.78769	3.7374	0	5.13866	0	0	3.4944
1_242367408_242373408	5.3175	63.1974	0	146.536	1.78593	37.3424	5.23177	67.2433	2.41355	0	1.49856	1.12645	0	8.78769	3.7374	0	5.13866	6.94703	0	4.6592
1_242370106_242376106	0	70.6323	0	186.736	0.892967	34.8529	0	41.002	2.41355	0	0	1.12645	0	7.03015	5.60609	0	2.05546	10.4205	0	6.9888
1_242372098_242378098	0	69.3932	0	189.33	1.78593	44.8109	0	60.683	1.20678	0	0	1.12645	0	6.15138	3.7374	0	1.02773	10.4205	0	6.9888
1_242374535_242380535	0	80.5457	0	181.549	1.78593	46.0556	0	65.6032	0	0	0	0	0	0	1.8687	0	2.05546	3.47351	0	0
1_242375719_242381719	1.7725	76.8282	0	171.175	0.892967	46.0556	0	57.4028	0	0	0	0	0	0	0.934349	0	1.02773	0	0	0
1_243150872_243156872	11.5212	14.87	0.919068	11.671	3.57187	8.71323	16.7417	13.1206	22.9287	13.6752	29.9712	39.4257	15.3091	7.03015	18.687	8.36491	5.13866	41.6822	5.36958	51.2512
1_245016638_245022638	0	0	0	0	0	2.48949	0	0	0	0	0	0	0	0	1.8687	0	0	0	0	1.1648
1_246288124_246294124	5.3175	0	1.83814	0	1.78593	0	0	1.64008	0	0	0	0	1.70101	0	0	8.36491	0	0	0	0
1_246334992_246340992	16.8387	1.23916	17.4623	3.89033	5.3578	4.97899	57.5494	6.56032	3.62033	0	16.4842	5.63224	0	10.5452	0	0	0	6.94703	5.36958	9.3184
1_246335775_246341775	15.0663	1.23916	17.4623	3.89033	8.92967	4.97899	59.6422	6.56032	3.62033	0	20.9799	5.63224	0	10.5452	0	4.18246	0	3.47351	5.36958	9.3184
1_246345653_246351653	7.09	22.305	16.5432	1.29678	1.78593	0	23.0198	4.92024	2.41355	17.094	14.9856	9.01158	20.4121	5.27261	11.2122	0	6.16639	6.94703	21.4783	22.1312
1_246349239_246355239	4.43125	0	10.1098	1.29678	4.46483	4.97899	7.32447	3.28016	1.20678	6.83761	0	9.01158	3.40202	0	1.8687	2.09123	8.22185	13.8941	5.36958	2.3296
1_246370850_246376850	1.7725	2.47833	12.867	0	5.3578	3.73424	14.6489	0	1.20678	0	1.49856	2.25289	0	3.51508	0.934349	0	1.02773	0	0	0
1_246383520_246389520	10.635	0	11.9479	0	3.57187	2.48949	14.6489	0	2.41355	6.83761	2.99712	0	0	5.27261	1.8687	4.18246	0	6.94703	0	0
1_246384251_246390251	12.4075	0	10.1098	0	3.57187	0	12.5562	0	2.41355	6.83761	5.99425	0	0	1.75754	0	4.18246	0	6.94703	0	0
1_246398794_246404794	10.635	0	12.867	0	0	4.97899	17.788	3.28016	2.41355	1.7094	2.99712	0	0	0.878769	0	0	8.22185	10.4205	16.1087	0
1_246450372_246456372	5.3175	2.47833	13.786	0	0	7.46848	0	0	1.20678	1.7094	2.99712	0	0	4.39384	1.8687	8.36491	2.05546	17.3676	10.7392	13.9776
1_246458773_246464773	8.8625	0	4.59534	2.59356	0	2.48949	0	0	1.20678	3.4188	1.49856	0	0	0	0.934349	0	3.08319	6.94703	5.36958	2.3296
1_246486280_246492280	1.7725	0	4.59534	5.18711	0	4.97899	0	0	0	0	0	0	0	0	2.80305	0	2.05546	1.73676	0	1.1648
1_246487549_246493549	1.7725	0	8.27162	5.18711	0	2.48949	0	0	0	0	0	0	0	0	2.80305	0	2.05546	1.73676	0	1.1648
1_246512247_246518247	6.20375	0	10.1098	0	0	2.48949	0	8.2004	0	0	0	0	1.70101	1.75754	0	0	0	6.94703	0	6.9888
1_246516152_246522152	6.20375	0	0.919068	0	0	0	2.09271	0	0	0	0	0	1.70101	0	0	0	0	3.47351	0	2.3296
1_246517816_246523816	0	0	0	0	0	0	2.09271	0	0	0	0	0	1.70101	0	3.7374	4.18246	0	0	0	0
1_246961776_246967776	6.20375	0	2.7572	24.6388	0.892967	8.71323	7.32447	16.4008	1.20678	0	5.99425	9.01158	0	7.03015	7.47479	10.4561	6.16639	5.21027	8.05437	19.8016
1_246963493_246969493	6.20375	0	1.83814	10.3742	0.892967	3.73424	1.04635	3.28016	1.20678	0	2.99712	4.50579	0	6.15138	2.80305	10.4561	2.05546	1.73676	5.36958	2.3296
1_246965026_246971026	5.3175	7.43498	1.83814	7.78067	0	3.73424	1.04635	4.92024	1.20678	0	1.49856	6.75868	0	6.15138	1.8687	12.5474	4.11093	1.73676	5.36958	2.3296
1_247109875_247115875	0	12.3916	1.83814	3.89033	1.78593	7.46848	0	0	2.41355	0	0	6.75868	0	0	1.8687	16.7298	0	5.21027	0	9.3184
1_247156968_247162968	7.97625	9.91331	0	2.59356	1.78593	2.48949	2.09271	0	289.626	3.4188	0	342.44	0	1.75754	351.315	0	0	39.9454	5.36958	6.9888
1_247160035_247166035	10.635	9.91331	0.919068	2.59356	2.6789	9.95798	2.09271	6.56032	318.589	3.4188	0	341.314	0	3.51508	337.3	0	4.11093	39.9454	2.68479	4.6592
1_247162780_247168780	11.5212	9.91331	0.919068	2.59356	2.6789	9.95798	2.09271	6.56032	292.04	5.1282	2.99712	403.268	0	12.3028	293.386	0	4.11093	17.3676	2.68479	4.6592
1_247164828_247170828	3.545	9.91331	0.919068	12.9678	1.78593	9.95798	2.09271	6.56032	279.972	3.4188	2.99712	296.256	0	8.78769	260.683	0	4.11093	12.1573	0	4.6592
1_247169489_247175489	1.7725	1.23916	0.919068	28.5291	1.78593	12.4475	1.04635	3.28016	418.751	0	4.49569	324.417	3.40202	0	310.204	6.27368	2.05546	234.462	10.7392	0
1_247212705_247218705	3.545	0	0	0	0	14.937	1.04635	4.92024	103.783	3.4188	0	153.197	0	3.51508	157.905	0	3.08319	109.416	0	4.6592
1_247309030_247315030	3.545	29.7399	5.51441	23.342	1.78593	7.46848	2.09271	0	284.799	0	10.4899	385.245	3.40202	0	265.355	8.36491	2.05546	128.52	5.36958	4.6592
1_247310520_247316520	3.545	7.43498	5.51441	15.5613	1.78593	7.46848	8.37083	1.64008	277.558	0	5.99425	333.428	3.40202	0	245.734	0	1.02773	119.836	5.36958	2.3296
1_247418955_247424955	8.8625	2.47833	0	15.5613	0	9.95798	0	6.56032	135.159	0	0	185.864	3.40202	1.75754	142.955	0	3.08319	57.313	5.36958	6.9888
1_247421770_247427770	5.3175	2.47833	0	7.78067	0	9.95798	0	6.56032	103.783	0	0	131.794	0	1.75754	108.384	0	1.02773	48.6292	0	11.648
1_247449288_247455288	0.88625	4.95666	4.59534	0	0	2.48949	4.18541	16.4008	88.0946	0	0	128.415	3.40202	1.75754	87.8288	4.18246	2.05546	59.0497	0	0
1_247458182_247464182	0	4.95666	1.83814	0	0	0	2.09271	0	77.2336	0	2.99712	76.5984	0	1.75754	33.6366	0	2.05546	29.5249	0	0
1_247717318_247723318	7.09	0	1.83814	0	0	0	0	0	0	0	0	2.25289	0	0	0	0	0	0	0	0
1_247879644_247885644	54.9475	50.8057	32.1674	47.9808	11.6086	99.5798	39.7614	88.5643	60.3388	56.4103	26.9741	54.0695	32.3192	71.1803	52.3236	43.9158	59.6084	192.78	29.5327	65.2288
1_247994725_248000725	1.7725	0	0.919068	0	1.78593	3.73424	0	3.28016	1.20678	0	0	2.25289	0	0.878769	7.47479	2.09123	0	1.73676	0	6.9888
1_247998452_248004452	5.3175	1.23916	12.867	1.29678	8.0367	2.48949	2.09271	0	1.20678	0	0	2.25289	1.70101	0.878769	13.0809	2.09123	0	5.21027	0	0
1_248006742_248012742	9.74875	2.47833	28.4911	1.29678	17.8593	6.22374	11.5099	9.84048	2.41355	0	0	0	3.40202	1.75754	5.60609	0	5.13866	1.73676	0	0
1_248182280_248188280	11.5212	16.1091	19.3004	12.9678	19.6453	42.3214	19.8807	31.1615	28.9626	44.4444	14.9856	43.9314	30.6182	17.5754	54.1922	12.5474	8.22185	17.3676	0	19.8016
1_248226293_248232293	1.7725	4.95666	9.19068	5.18711	12.5015	4.97899	11.5099	9.84048	16.8949	3.4188	29.9712	38.2992	3.40202	12.3028	24.2931	46.007	4.11093	17.3676	10.7392	11.648
1_248231119_248237119	0	2.47833	0	12.9678	5.3578	2.48949	6.27812	6.56032	33.7897	0	23.977	12.3909	0	3.51508	26.1618	12.5474	4.11093	10.4205	0	11.648
1_248231979_248237979	0	2.47833	1.83814	12.9678	5.3578	2.48949	6.27812	6.56032	33.7897	3.4188	23.977	9.01158	0	3.51508	35.5053	12.5474	4.11093	3.47351	0	11.648
1_248233311_248239311	1.7725	2.47833	1.83814	15.5613	1.78593	4.97899	5.23177	6.56032	43.4439	3.4188	10.4899	11.2645	0	1.75754	33.6366	0	5.13866	3.47351	5.36958	9.3184
1_248247268_248253268	12.4075	9.91331	5.51441	0	12.5015	9.95798	18.8344	6.56032	28.9626	13.6752	11.9885	20.2761	6.80403	8.78769	16.8183	18.821	8.22185	15.6308	10.7392	3.4944
1_248263736_248269736	20.3837	27.2616	8.27162	5.18711	10.7156	4.97899	16.7417	16.4008	66.3727	37.6068	17.9827	48.4372	3.40202	9.66646	22.4244	20.9123	29.8042	20.8411	5.36958	13.9776
1_248265216_248271216	23.0425	29.7399	9.19068	5.18711	7.14373	17.4265	23.0198	16.4008	60.3388	20.5128	23.977	56.3224	6.80403	16.6966	28.0305	25.0947	30.8319	20.8411	10.7392	16.3072
1_248586396_248592396	0	1.23916	0	0	0	0	2.09271	0	0	0	0	19.1496	1.70101	2.63631	0	0	0	1.73676	0	2.3296
1_248689122_248695122	5.3175	0	5.51441	2.59356	8.0367	2.48949	6.27812	8.2004	6.03388	1.7094	1.49856	0	1.70101	3.51508	0	0	3.08319	1.73676	5.36958	3.4944
1_248716145_248722145	0	0	0	0	0	0	2.09271	4.92024	0	0	1.49856	0	3.40202	0	0	0	12.3328	0	0	0
1_248726178_248732178	1.7725	0	9.19068	0	7.14373	2.48949	0	0	0	0	0	4.50579	0	0.878769	0	0	2.05546	0	0	4.6592
1_248733541_248739541	0.88625	0	5.51441	0	0	0	0	0	0	1.7094	0	0	0	0	0	0	6.16639	0	0	0
1_248750560_248756560	2.65875	0	18.3814	10.3742	0	9.95798	4.18541	9.84048	0	0	1.49856	0	0	15.8178	3.7374	0	16.4437	0	0	4.6592
1_248762310_248768310	7.09	0	1.83814	0	3.57187	3.73424	1.04635	3.28016	0	0	0	0	0	0.878769	0	0	2.05546	17.3676	0	2.3296
1_248763419_248769419	3.545	0	1.83814	0	3.57187	3.73424	1.04635	3.28016	0	0	0	0	0	0.878769	0	0	0	17.3676	0	2.3296
1_248785183_248791183	0	0	0	0	0	2.48949	0	0	2.41355	0	0	2.25289	0	1.75754	1.8687	0	0	0	0	0
1_248815346_248821346	1.7725	0	1.83814	0	0	0	0	0	0	0	0	6.75868	0	0	1.8687	2.09123	2.05546	0	0	0
1_248819480_248825480	3.545	0	0	0	2.6789	0	0	0	0	0	0	0	0	0	0.934349	0	0	3.47351	0	0
1_248829502_248835502	5.3175	0	0	0	0	3.73424	0	0	0	0	0	0	0	1.75754	0	0	1.02773	1.73676	0	0
1_248837840_248843840	3.545	4.95666	0	0	0.892967	4.97899	3.13906	0	2.41355	3.4188	0	2.25289	5.10303	5.27261	2.80305	0	1.02773	0	0	0
1_248847786_248853786	0	0	1.83814	2.59356	2.6789	4.97899	0	13.1206	0	0	1.49856	0	0	0.878769	0.934349	0	2.05546	3.47351	0	0
1_248894787_248900787	3.545	0	11.0288	0	1.78593	7.46848	6.27812	0	0	0	0	4.50579	0	0	0	0	0	0	0	0
1_249079812_249085812	5.3175	0	7.35255	2.59356	3.57187	0	0	0	0	0	0	0	0	0	0	0	0	3.47351	0	2.3296
1_249083411_249089411	0	0	1.83814	0	1.78593	0	0	4.92024	0	0	0	0	0	0	1.8687	0	0	0	0	2.3296
1_249084933_249090933	1.7725	0	1.83814	0	1.78593	0	2.09271	4.92024	0	0	0	0	0	0	1.8687	0	0	6.94703	0	2.3296
1_249087644_249093644	3.545	0	4.59534	0	1.78593	2.48949	8.37083	3.28016	0	0	0	0	0	0.878769	1.8687	0	0	6.94703	5.36958	0
1_249116736_249122736	4.43125	0	0	2.59356	0	12.4475	0	3.28016	0	0	0	2.25289	0	0	1.8687	4.18246	0	3.47351	0	4.6592
1_249169905_249175905	19.4975	0	3.67627	0	0	4.97899	10.4635	0	0	0	0	0	0	0	0.934349	0	4.11093	0	0	5.824
1_249376896_249382896	27.4737	9.91331	5.51441	0	0.892967	0	6.27812	0	2.41355	3.4188	2.99712	5.63224	1.70101	0	4.67175	0	2.05546	5.21027	0	4.6592
1_249574693_249580693	0	0	3.67627	1.29678	0	2.48949	0	0	0	0	0	0	0	0	1.8687	0	0	0	5.36958	0
1_249644225_249650225	2.65875	0	3.67627	0	0	4.97899	0	0	1.20678	0	0	0	0	0	0	0	6.16639	0	0	0
1_249644903_249650903	2.65875	0	1.83814	0	0	4.97899	0	0	1.20678	0	0	4.50579	0	0	0	0	6.16639	0	0	0
1_249647979_249653979	2.65875	0	5.51441	0	0	0	2.09271	0	8.44743	0	0	4.50579	0	0	0	0	8.22185	0	0	0
1_249806179_249812179	0	0	0	0	0	3.73424	0	0	0	0	0	0	0	0	0.934349	0	2.05546	0	0	0
1_249808177_249814177	0	0	0	0	0	2.48949	0	6.56032	0	0	0	0	0	0	0	0	0	0	0	0
1_249809732_249815732	0	0	0	0	0	2.48949	0	6.56032	0	0	0	0	0	0	0	0	0	0	0	0
1_249844282_249850282	1.7725	2.47833	0	5.18711	0	12.4475	0	0	0	0	0	6.75868	0	0	0	0	1.02773	0	0	0
1_249995789_250001789	17.725	112.764	44.1153	67.4325	26.789	107.048	43.9468	170.568	348.758	73.5043	89.9137	290.623	25.5151	56.2412	248.537	50.1895	50.3588	904.85	91.2829	94.3488
1_250405610_250411610	0.88625	4.95666	0.919068	0	2.6789	4.97899	4.18541	8.2004	2.41355	6.83761	1.49856	0	0	1.75754	0	0	2.05546	3.47351	0	0
1_251298939_251304939	3.545	2.47833	7.35255	5.18711	0	7.46848	0	4.92024	0	0	0	13.5174	0	0.878769	3.7374	0	0	0	0	1.1648
1_251612549_251618549	6.20375	2.47833	11.0288	7.78067	12.5015	0	10.4635	18.0409	0	0	5.99425	0	0	5.27261	1.8687	0	4.11093	3.47351	0	11.648
1_251615905_251621905	11.5212	0	17.4623	0	16.9664	4.97899	9.41718	16.4008	0	0	14.9856	7.88513	0	10.5452	1.8687	4.18246	4.11093	6.94703	0	12.8128
1_251759191_251765191	59.3787	33.4574	73.5255	46.684	30.3609	3.73424	8.37083	19.681	12.0678	3.4188	14.9856	18.0232	0	37.7871	12.1465	2.09123	16.4437	20.8411	0	26.7904
1_251763525_251769525	54.0612	12.3916	71.6873	31.1227	29.4679	13.6922	35.576	6.56032	7.24065	0	28.4727	23.6554	3.40202	41.3021	9.34349	4.18246	36.9983	6.94703	0	30.2848
1_251765548_251771548	40.7675	19.8266	61.5776	12.9678	29.4679	14.937	35.576	6.56032	12.0678	1.7094	35.9655	22.5289	3.40202	48.3323	10.2778	4.18246	34.9429	6.94703	0	32.6144
1_251769740_251775740	58.4925	33.4574	110.288	98.5551	46.4343	24.8949	23.0198	22.9611	33.7897	1.7094	59.9425	31.5405	3.40202	123.906	15.8839	0	32.8874	3.47351	0	25.6256
1_251774825_251780825	132.937	42.1316	183.814	75.2131	67.8655	22.4055	55.4567	18.0409	36.2033	0	77.9252	55.1959	0	152.027	14.0152	0	80.163	15.6308	5.36958	39.6032
1_251782329_251788329	141.8	52.0449	236.201	134.865	57.1499	28.6292	89.9864	55.7627	28.9626	6.83761	98.9051	61.9546	6.80403	221.45	12.1465	0	94.5513	13.8941	0	60.5696
1_251785663_251791663	96.6012	63.1974	257.339	101.149	73.2233	34.8529	73.2447	45.9222	42.2371	3.4188	113.891	77.7249	6.80403	224.086	18.687	0	73.9967	31.2616	5.36958	73.3824
1_251787593_251793593	93.0562	60.719	216.9	72.6196	71.4373	42.3214	78.4765	68.8834	42.2371	0	106.398	74.3455	3.40202	204.753	22.4244	0	49.3311	34.7351	5.36958	69.888
1_251990579_251996579	3.545	0	10.1098	0	0	8.71323	3.13906	0	0	0	0	0	0	1.75754	2.80305	0	10.2773	5.21027	0	4.6592
1_252001062_252007062	13.2937	9.91331	15.6242	18.1549	8.92967	29.8739	9.41718	9.84048	38.6168	0	5.99425	4.50579	0	0	1.8687	0	0	17.3676	0	19.8016
1_252007136_252013136	5.3175	7.43498	4.59534	1.29678	7.14373	7.46848	10.4635	6.56032	0	3.4188	0	9.01158	0	2.63631	3.7374	2.09123	8.22185	10.4205	0	1.1648
1_252011666_252017666	0	0	7.35255	0	10.7156	2.48949	3.13906	3.28016	4.8271	3.4188	0	7.88513	0	3.51508	11.2122	0	8.22185	3.47351	0	5.824
1_252015147_252021147	3.545	0	11.0288	5.18711	13.3945	4.97899	5.23177	6.56032	0	0	5.99425	0	0	3.51508	5.60609	2.09123	2.05546	0	0	4.6592
1_252020168_252026168	7.09	0	0.919068	9.07745	8.92967	2.48949	0	3.28016	0	0	0	2.25289	0	0.878769	0.934349	0	0	0	5.36958	3.4944
1_252023655_252029655	6.20375	0	0	9.07745	12.5015	3.73424	3.13906	0	0	0	2.99712	0	3.40202	4.39384	0.934349	4.18246	0	3.47351	0	3.4944
1_252030791_252036791	1.7725	0	7.35255	0	8.92967	7.46848	0	0	1.20678	0	8.99137	4.50579	0	12.3028	0	4.18246	8.22185	3.47351	0	0
1_252034282_252040282	7.09	19.8266	14.7051	7.78067	14.2875	17.4265	2.09271	4.92024	6.03388	0	5.99425	4.50579	0	23.7268	3.7374	4.18246	8.22185	3.47351	0	6.9888
1_252040401_252046401	1.7725	0	4.59534	0	0	1.24475	1.04635	6.56032	0	0	0	0	1.70101	5.27261	0.934349	0	2.05546	0	0	2.3296
1_252041749_252047749	1.7725	0	2.7572	0	1.78593	1.24475	1.04635	6.56032	0	0	2.99712	0	1.70101	1.75754	0.934349	0	2.05546	0	0	2.3296
1_252044168_252050168	0.88625	0	1.83814	0	1.78593	1.24475	1.04635	16.4008	0	0	2.99712	0	1.70101	0	1.8687	0	2.05546	0	0	0
1_252055662_252061662	1.7725	0	6.43348	3.89033	4.46483	9.95798	1.04635	1.64008	3.62033	1.7094	5.99425	4.50579	0	1.75754	0	0	1.02773	0	5.36958	2.3296
1_252066838_252072838	8.8625	0	12.867	6.48389	1.78593	13.6922	6.27812	6.56032	0	0	0	0	3.40202	1.75754	0	0	2.05546	3.47351	0	2.3296
1_252071197_252077197	0	0	18.3814	5.18711	12.5015	12.4475	2.09271	3.28016	0	0	0	0	0	7.03015	0	0	10.2773	0	0	0
1_252095510_252101510	1.7725	0	0	0	0	2.48949	2.09271	9.84048	0	0	0	2.25289	0	0	0	0	0	5.21027	0	2.3296
1_252096913_252102913	1.7725	0	0.919068	0	0	2.48949	2.09271	9.84048	0	0	2.99712	2.25289	0	0	0	0	0	1.73676	0	2.3296
1_252120000_252126000	2.65875	7.43498	2.7572	0	1.78593	8.71323	0	3.28016	1.20678	0	0	2.25289	0	5.27261	0	2.09123	4.11093	0	0	3.4944
1_252121321_252127321	2.65875	7.43498	1.83814	2.59356	0	9.95798	0	3.28016	0	0	0	2.25289	0	5.27261	0	0	0	0	0	5.824
1_252123056_252129056	2.65875	7.43498	1.83814	3.89033	0	9.95798	0	3.28016	0	1.7094	2.99712	2.25289	1.70101	7.90892	0	0	1.02773	0	0	5.824
1_252135636_252141636	4.43125	0	2.7572	1.29678	0	0	5.23177	0	0	0	0	0	0	10.5452	0	10.4561	0	0	0	20.9664
1_252167356_252173356	1.7725	2.47833	2.7572	0	4.46483	14.937	0	8.2004	0	0	0	3.37934	3.40202	8.78769	0.934349	0	8.22185	1.73676	0	17.472
1_252177467_252183467	5.3175	2.47833	3.67627	0	4.46483	0	18.8344	4.92024	3.62033	0	0	2.25289	0	1.75754	3.7374	4.18246	7.19412	1.73676	5.36958	16.3072
1_252178714_252184714	3.545	0	7.35255	0	4.46483	1.24475	11.5099	4.92024	3.62033	0	0	0	0	1.75754	3.7374	4.18246	7.19412	5.21027	5.36958	23.296
1_252181721_252187721	14.18	0	12.867	0	9.82263	13.6922	7.32447	3.28016	6.03388	0	0	0	0	11.424	4.67175	4.18246	9.24958	6.94703	0	19.8016
1_252403555_252409555	587.584	102.851	323.512	58.355	265.211	67.2163	150.675	85.2842	69.993	341.88	193.315	27.0347	299.378	211.783	105.581	129.656	205.546	78.1541	139.609	147.93
1_252417392_252423392	67.355	35.9358	32.1674	64.8389	54.471	84.6428	102.543	60.683	60.3388	88.8889	31.4698	15.7703	45.9272	46.5748	130.809	71.1017	89.4126	74.6805	45.6414	61.7344
1_252737910_252743910	6.20375	0	0	1.29678	0	11.2027	0	0	0	0	0	0	0	1.75754	0.934349	0	4.11093	1.73676	2.68479	12.8128
1_252739172_252745172	2.65875	0	0	1.29678	1.78593	6.22374	0	0	0	0	0	0	0	1.75754	0.934349	0	6.16639	1.73676	2.68479	12.8128
1_253712672_253718672	43.4262	17.3483	38.6009	3.89033	25.0031	49.7899	171.602	196.81	16.8949	92.3077	5.99425	15.7703	74.8444	24.6055	39.2427	146.386	64.7471	257.04	451.045	151.424
1_254216648_254222648	21.27	1.23916	3.67627	12.9678	3.57187	44.8109	16.7417	14.7607	0	5.1282	2.99712	6.75868	0	6.15138	3.7374	2.09123	1.02773	1.73676	0	17.472
1_254228931_254234931	23.0425	2.47833	40.439	7.78067	4.46483	12.4475	6.27812	8.2004	0	5.1282	0	3.37934	0	5.27261	0	0	1.02773	6.94703	0	6.9888
1_254237950_254243950	3.545	0	5.51441	0	0	0	1.04635	0	0	0	0	0	0	0	0.934349	0	2.05546	1.73676	0	0
1_254239258_254245258	1.7725	0	5.51441	0	0	0	0	0	0	0	0	0	0	0	0.934349	0	2.05546	5.21027	0	1.1648
1_254241457_254247457	1.7725	0	5.51441	0	0.892967	2.48949	0	0	0	0	0	0	0	0	0	0	2.05546	5.21027	0	1.1648
1_254247432_254253432	7.97625	4.95666	12.867	0	1.78593	9.95798	0	0	2.41355	0	1.49856	0	0	0	5.60609	0	0	0	0	0
1_254251316_254257316	14.18	4.95666	13.786	0	5.3578	7.46848	2.09271	0	1.20678	3.4188	7.49281	11.2645	0	0	4.67175	4.18246	0	10.4205	10.7392	0
1_254258530_254264530	2.65875	0	0	0	0	4.97899	1.04635	1.64008	0	0	2.99712	0	0	0	4.67175	0	1.02773	3.47351	0	2.3296
1_254261465_254267465	0	0	5.51441	2.59356	2.6789	9.95798	2.09271	0	3.62033	0	1.49856	0	0	0	1.8687	0	3.08319	3.47351	0	0
1_254266423_254272423	7.09	1.23916	12.867	0	3.57187	2.48949	3.13906	6.56032	3.62033	5.1282	1.49856	5.63224	0	0	0	0	2.05546	1.73676	0	0
1_254326860_254332860	1.7725	0	1.83814	0	0.892967	1.24475	0	0	4.8271	0	2.99712	0	0	3.51508	0.934349	0	2.05546	10.4205	0	9.3184
1_254348551_254354551	0	0	0	0	0.892967	2.48949	4.18541	11.4806	0	0	0	0	0	7.90892	1.8687	0	19.5269	3.47351	0	2.3296
1_254740693_254746693	3.545	0	0	0	0	12.4475	0	3.28016	0	18.8034	1.49856	4.50579	5.10303	0.878769	12.1465	16.7298	0	0	16.1087	3.4944
1_254746889_254752889	2.65875	0	1.83814	0	1.78593	2.48949	0	1.64008	43.4439	6.83761	0	42.805	8.50504	0	38.3083	20.9123	0	3.47351	8.05437	0
1_254749568_254755568	5.3175	0	1.83814	0	0.892967	2.48949	0	0	50.6846	5.1282	0	24.7818	6.80403	0.878769	34.5709	8.36491	2.05546	0	8.05437	4.6592
1_254751432_254757432	5.3175	2.47833	1.83814	5.18711	0	2.48949	1.04635	6.56032	38.6168	11.9658	1.49856	13.5174	5.10303	1.75754	29.8992	10.4561	2.05546	0	10.7392	17.472
1_254752071_254758071	7.09	2.47833	1.83814	5.18711	0	6.22374	1.04635	6.56032	36.2033	11.9658	1.49856	11.2645	5.10303	1.75754	31.7679	12.5474	2.05546	0	10.7392	17.472
1_255000973_255006973	6.20375	17.3483	14.7051	49.2776	11.6086	6.22374	14.6489	19.681	26.5491	41.0256	47.954	18.0232	17.0101	86.9981	18.687	41.8246	36.9983	34.7351	53.6958	47.7568
1_255001989_255007989	4.43125	17.3483	12.867	46.684	8.0367	7.46848	14.6489	3.28016	26.5491	29.0598	38.9626	18.0232	13.6081	63.2714	14.9496	35.5509	30.8319	31.2616	53.6958	45.4272
1_255229156_255235156	19.4975	4.95666	0	0	1.78593	7.46848	0	0	20.5152	52.9914	62.9396	0	20.4121	15.8178	8.40914	33.4596	52.4143	0	10.7392	23.296
1_255230354_255236354	24.815	4.95666	5.51441	2.59356	5.3578	0	0	0	19.3084	90.5983	67.4353	2.25289	30.6182	15.8178	8.40914	50.1895	58.5807	0	0	20.9664
1_255231105_255237105	26.5875	12.3916	7.35255	2.59356	5.3578	4.97899	0	0	24.1355	107.692	76.4267	2.25289	23.8141	23.7268	8.40914	54.3719	56.5252	0	0	20.9664
1_255234274_255240274	17.725	17.3483	16.5432	2.59356	8.92967	12.4475	4.18541	0	14.4813	150.427	97.4065	2.25289	17.0101	32.5144	10.2778	33.4596	71.9412	3.47351	5.36958	5.824
1_255277665_255283665	22.1562	7.43498	9.19068	5.18711	6.25077	9.95798	0	9.84048	0	25.641	5.99425	2.25289	0	3.51508	3.7374	0	16.4437	0	0	0
1_255278987_255284987	15.9525	8.67415	3.67627	5.18711	7.14373	9.95798	0	9.84048	2.41355	17.094	5.99425	2.25289	0	3.51508	3.7374	0	16.4437	0	0	0
1_255314556_255320556	8.8625	0	1.83814	0	2.6789	9.95798	1.04635	0	12.0678	17.094	5.99425	2.25289	17.0101	1.75754	0	0	14.3882	10.4205	0	2.3296
1_255316919_255322919	7.09	0	1.83814	0	4.46483	7.46848	0	0	4.8271	23.9316	5.99425	2.25289	6.80403	5.27261	3.7374	8.36491	6.16639	17.3676	0	2.3296
1_255362000_255368000	0	4.95666	7.35255	3.89033	7.14373	8.71323	0	3.28016	9.6542	15.3846	14.9856	15.7703	0	9.66646	5.60609	4.18246	15.416	6.94703	0	2.3296
1_255389609_255395609	5.3175	4.95666	18.3814	0	5.3578	4.97899	0	0	4.8271	10.2564	26.9741	2.25289	3.40202	5.27261	1.8687	2.09123	8.22185	0	0	0
1_255419173_255425173	10.635	0	11.0288	2.59356	5.3578	8.71323	0	0	4.8271	6.83761	11.9885	4.50579	0	14.9391	1.8687	0	12.3328	0	0	0
1_255425233_255431233	2.65875	0	14.7051	0	5.3578	0	0	9.84048	16.8949	6.83761	26.9741	6.75868	10.2061	14.0603	1.8687	0	14.3882	6.94703	0	3.4944
1_255709983_255715983	5.3175	0	1.83814	0	0	0	8.37083	0	1.20678	0	0	0	1.70101	3.51508	3.7374	4.18246	10.2773	0	0	11.648
1_255812126_255818126	3.545	0	6.43348	0	12.5015	4.97899	0	0	0	0	2.99712	2.25289	1.70101	3.51508	3.7374	0	8.22185	0	0	0
1_255812870_255818870	1.7725	0	8.27162	0	17.8593	4.97899	0	0	0	0	0	2.25289	1.70101	6.15138	3.7374	0	8.22185	0	0	2.3296
1_255818268_255824268	1.7725	4.95666	9.19068	0	7.14373	4.97899	0	0	12.0678	6.83761	0	0	0	7.03015	0.934349	4.18246	0	3.47351	0	9.3184
1_255866816_255872816	8.8625	0	1.83814	5.18711	0.892967	0	2.09271	0	0	0	0	0	0	7.03015	0	0	0	0	10.7392	0
1_256178208_256184208	0	0	11.0288	0	0.892967	0	2.09271	0	0	3.4188	1.49856	0	0	0	0	0	0	0	0	0
1_256187720_256193720	7.97625	4.95666	1.83814	5.18711	3.57187	2.48949	0	16.4008	0	0	1.49856	0	0	0	0	0	0	0	5.36958	0
1_256222642_256228642	0	0	1.83814	1.29678	0	4.97899	0	0	0	3.4188	0	0	0	0	0	0	0	1.73676	0	1.1648
1_257954389_257960389	0	0	0	3.89033	0	4.97899	0	0	0	0	0	2.25289	0	3.51508	1.8687	0	8.22185	0	0	0
1_257955659_257961659	0	0	0	1.29678	0	2.48949	0	0	0	0	0	2.25289	0	3.51508	1.8687	0	8.22185	0	0	2.3296
1_258062524_258068524	15.9525	17.3483	32.1674	2.59356	8.0367	14.937	6.27812	9.84048	4.8271	37.6068	88.4152	9.01158	30.6182	201.238	3.7374	46.007	106.884	3.47351	10.7392	137.446
1_258064049_258070049	13.2937	14.87	22.0576	2.59356	4.46483	4.97899	4.18541	3.28016	2.41355	27.3504	68.9339	13.5174	10.2061	133.573	3.7374	20.9123	66.8025	3.47351	24.1631	83.8656
1_258082682_258088682	0	0	3.67627	1.29678	0	17.4265	3.13906	0	0	13.6752	20.9799	0	6.80403	28.1206	1.8687	0	10.2773	3.47351	0	9.3184
1_259234113_259240113	0	4.95666	0	0	1.78593	0	2.09271	0	7.24065	0	0	15.7703	0	0	1.8687	0	0	0	5.36958	0
1_260419522_260425522	1.7725	0	0	2.59356	0	2.48949	12.5562	9.84048	0	6.83761	10.4899	13.5174	0	0	7.47479	14.6386	7.19412	22.5778	0	3.4944
1_260423771_260429771	6.20375	0	0	2.59356	3.57187	0	6.27812	13.1206	0	3.4188	4.49569	2.25289	0	4.39384	12.1465	14.6386	9.24958	0	16.1087	13.9776
1_260425231_260431231	6.20375	0	0	2.59356	3.57187	0	2.09271	6.56032	0	3.4188	5.99425	0	0	4.39384	6.54044	14.6386	3.08319	0	16.1087	13.9776
1_260644703_260650703	75.3312	86.7415	119.479	112.82	50.0061	121.985	56.5031	136.127	127.918	179.487	175.332	144.185	141.184	228.48	117.728	169.389	234.323	168.465	128.87	249.267
1_260645620_260651620	72.6725	79.3065	112.126	77.8067	39.2905	113.272	50.225	126.286	109.817	141.88	157.349	119.403	120.772	202.117	106.516	110.835	207.602	149.361	107.392	223.642
1_260648100_260654100	0.88625	2.47833	3.67627	0	4.46483	4.97899	2.09271	0	2.41355	6.83761	14.9856	2.25289	1.70101	1.75754	5.60609	10.4561	6.16639	0	0	4.6592
1_260924456_260930456	31.0187	16.1091	17.4623	19.4517	37.5046	6.22374	19.8807	0	392.202	1.7094	26.9741	672.489	0	38.6658	469.043	2.09123	34.9429	406.401	2.68479	26.7904
1_260927572_260933572	39.8812	22.305	13.786	15.5613	26.789	2.48949	30.3443	9.84048	477.883	17.094	41.9597	763.731	20.4121	48.3323	494.271	6.27368	64.7471	482.818	2.68479	52.416
1_260930989_260936989	32.7912	4.95666	15.6242	6.48389	8.0367	1.24475	25.1125	9.84048	311.348	17.094	52.4497	395.383	22.1131	39.5446	238.259	4.18246	73.9967	234.462	10.7392	41.9328
1_260936825_260942825	15.9525	0	11.0288	10.3742	17.8593	1.24475	19.8807	4.92024	31.3762	0	65.9367	29.2876	5.10303	52.7261	18.687	16.7298	65.7748	13.8941	5.36958	66.3936
1_260978390_260984390	0	0	2.7572	5.18711	12.5015	4.97899	1.04635	0	0	242.735	0	3.37934	204.121	0.878769	0	110.835	3.08319	0	80.5437	3.4944
1_260987785_260993785	1.7725	2.47833	7.35255	0	7.14373	14.937	0	0	0	456.41	2.99712	0	278.965	5.27261	0	198.667	2.05546	0	295.327	0
1_261262247_261268247	18.6112	4.95666	10.1098	2.59356	31.2538	17.4265	14.6489	29.5214	0	5.1282	2.99712	9.01158	10.2061	2.63631	18.687	0	0	34.7351	0	0
1_261276696_261282696	20.3837	4.95666	9.19068	2.59356	60.7217	38.5872	24.0661	29.5214	33.7897	3.4188	1.49856	13.5174	13.6081	0	26.1618	0	2.05546	39.9454	16.1087	8.1536
1_261283753_261289753	10.635	2.47833	7.35255	5.18711	7.14373	9.95798	4.18541	0	7.24065	0	1.49856	0	1.70101	4.39384	5.60609	0	0	0	13.424	8.1536
1_261285646_261291646	7.97625	1.23916	3.67627	5.18711	5.3578	6.22374	4.18541	0	6.03388	0	1.49856	0	1.70101	3.51508	2.80305	0	3.08319	0	13.424	3.4944
1_261590491_261596491	317.277	630.734	276.64	573.176	244.673	276.334	311.813	557.627	586.493	105.983	244.266	307.52	81.6484	315.478	328.891	50.1895	192.186	491.502	34.9023	139.776
1_261610820_261616820	8.8625	0	3.67627	0	0	4.97899	0	1.64008	4.8271	0	0	6.75868	0	25.4843	10.2778	0	5.13866	17.3676	0	0
1_261636077_261642077	0	0	0	1.29678	2.6789	7.46848	6.27812	6.56032	1.20678	0	0	0	0	0.878769	10.2778	0	15.416	0	0	2.3296
1_261637162_261643162	0	0	0	1.29678	2.6789	4.97899	4.18541	6.56032	1.20678	0	0	0	0	0.878769	8.40914	0	15.416	0	0	2.3296
1_261638936_261644936	0.88625	0	6.43348	0	2.6789	4.97899	4.18541	1.64008	1.20678	0	2.99712	0	0	0.878769	9.34349	0	17.4714	3.47351	0	1.1648
1_261644791_261650791	0.88625	2.47833	5.51441	1.29678	0	3.73424	3.13906	3.28016	1.20678	0	2.99712	4.50579	0	4.39384	1.8687	6.27368	13.3605	6.94703	0	5.824
1_261652253_261658253	1.7725	9.91331	1.83814	19.4517	5.3578	75.9296	6.27812	52.4826	2.41355	0	17.9827	4.50579	0	19.3329	22.4244	2.09123	18.4992	22.5778	0	12.8128
1_262225072_262231072	10.635	17.3483	7.35255	10.3742	20.5382	6.22374	16.7417	8.2004	16.8949	20.5128	14.9856	9.01158	0	10.5452	17.7526	2.09123	17.4714	12.1573	10.7392	2.3296
1_262229873_262235873	6.20375	18.5875	9.19068	9.07745	30.3609	19.916	19.8807	27.8814	30.1694	13.6752	17.9827	6.75868	10.2061	5.27261	14.0152	4.18246	11.305	12.1573	42.9567	4.6592
1_262421221_262427221	18.6112	32.2183	13.786	31.1227	31.2538	4.97899	27.2052	36.0818	10.861	3.4188	44.9569	15.7703	22.1131	43.9384	31.7679	46.007	85.3017	27.7881	10.7392	99.008
1_262426613_262432613	1.7725	4.95666	0	0	16.0734	9.95798	20.9271	18.0409	2.41355	3.4188	4.49569	6.75868	6.80403	5.27261	32.7022	18.821	80.163	13.8941	26.8479	101.338
1_262435607_262441607	5.3175	4.95666	18.3814	5.18711	26.789	8.71323	14.6489	13.1206	15.6881	6.83761	14.9856	13.5174	3.40202	29.8781	14.9496	0	52.4143	13.8941	21.4783	25.6256
1_262441146_262447146	13.2937	2.47833	3.67627	2.59356	3.57187	9.95798	6.27812	1.64008	4.8271	0	19.4813	0	0	38.6658	6.54044	16.7298	41.1093	0	0	22.1312
1_262445623_262451623	7.97625	1.23916	1.83814	2.59356	8.0367	11.2027	0	3.28016	2.41355	0	2.99712	0	3.40202	14.9391	15.8839	12.5474	42.137	38.2086	16.1087	27.9552
1_262513264_262519264	3.545	0	1.83814	0	0	3.73424	0	0	0	0	0	4.50579	6.80403	4.39384	1.8687	0	4.11093	8.68378	0	0
1_264220982_264226982	3.545	11.1525	0	18.1549	0	29.8739	0	31.1615	0	0	2.99712	0	1.70101	0	1.8687	0	0	3.47351	5.36958	4.6592
1_264226481_264232481	1.7725	59.4799	0.919068	3.89033	0.892967	34.8529	0	65.6032	7.24065	0	0	3.37934	0	0	4.67175	0	24.6656	1.73676	10.7392	9.3184
1_264228621_264234621	7.09	43.3707	4.59534	5.18711	0.892967	24.8949	0	45.9222	0	0	0	3.37934	6.80403	0.878769	6.54044	8.36491	4.11093	1.73676	10.7392	2.3296
1_264930236_264936236	13.2937	0	4.59534	0	1.78593	0	1.04635	4.92024	28.9626	22.2222	0	0	37.4222	0	1.8687	6.27368	4.11093	3.47351	2.68479	4.6592
1_265036517_265042517	7.97625	0	0	0	0	16.1817	0	9.84048	4.8271	51.282	0	0	52.7313	0	1.8687	29.2772	0	0	10.7392	0
1_265039352_265045352	2.65875	0	0	0	5.3578	4.97899	0	9.84048	4.8271	11.9658	0	0	6.80403	0	0	10.4561	0	0	10.7392	0
1_265040488_265046488	2.65875	0	0.919068	0	5.3578	4.97899	0	9.84048	4.8271	3.4188	0	0	6.80403	0	0.934349	12.5474	0	3.47351	10.7392	0
1_265238033_265244033	0	0	0.919068	0	0.892967	4.97899	1.04635	13.1206	0	0	5.99425	0	3.40202	0.878769	3.7374	4.18246	0	8.68378	0	0
1_265239876_265245876	0	0	0.919068	0	2.6789	3.73424	2.09271	13.1206	0	0	0	0	3.40202	0.878769	2.80305	4.18246	1.02773	8.68378	0	0
1_265605574_265611574	1.7725	22.305	1.83814	20.7484	3.57187	31.1187	12.5562	24.6012	0	3.4188	2.99712	3.37934	0	27.2418	2.80305	0	29.8042	6.94703	5.36958	36.1088
1_265618284_265624284	7.97625	11.1525	0.919068	3.89033	3.57187	2.48949	7.32447	11.4806	0	1.7094	2.99712	2.25289	0	6.15138	3.7374	0	8.22185	15.6308	2.68479	11.648
1_265623532_265629532	6.20375	7.43498	7.35255	12.9678	10.7156	13.6922	3.13906	9.84048	0	1.7094	8.99137	9.01158	8.50504	8.78769	3.7374	0	2.05546	5.21027	8.05437	8.1536
1_266031897_266037897	6.20375	2.47833	8.27162	10.3742	8.0367	9.95798	12.5562	32.8016	9.6542	15.3846	11.9885	6.75868	10.2061	7.90892	11.2122	0	13.3605	13.8941	10.7392	8.1536
1_266072196_266078196	26.5875	42.1316	25.7339	23.342	16.0734	12.4475	8.37083	0	45.8575	13.6752	14.9856	33.7934	3.40202	28.1206	5.60609	12.5474	2.05546	19.1043	0	6.9888
1_266077480_266083480	26.5875	27.2616	36.7627	23.342	14.2875	3.73424	11.5099	4.92024	25.3423	15.3846	11.9885	68.7133	17.0101	31.6357	18.687	16.7298	0	36.4719	0	0
1_266088228_266094228	1.7725	7.43498	0	2.59356	0	12.4475	0	13.1206	0	3.4188	5.99425	0	1.70101	0	16.8183	14.6386	10.2773	17.3676	10.7392	9.3184
1_266906504_266912504	3.545	0	0	0	0	0	0	0	0	3.4188	0	0	0	0	0	0	1.02773	5.21027	0	1.1648
1_266907782_266913782	3.545	0	0	0	0	0	0	0	0	10.2564	0	0	0	0	1.8687	0	2.05546	3.47351	0	0
1_266915316_266921316	0	0	0	0	0.892967	2.48949	0	0	0	0	0	0	0	2.63631	0	4.18246	2.05546	6.94703	0	0
1_267383233_267389233	9.74875	4.95666	1.83814	2.59356	0	4.97899	3.13906	0	0	0	1.49856	2.25289	0	1.75754	1.8687	4.18246	0	10.4205	8.05437	8.1536
1_267466734_267472734	28.36	23.5441	59.7394	20.7484	49.1132	59.7479	34.5297	32.8016	28.9626	13.6752	32.9684	9.01158	27.2161	45.696	25.2274	48.0982	68.858	53.8395	72.4894	46.592
1_268069455_268075455	1.7725	0	0.919068	0	3.57187	4.97899	5.23177	1.64008	0	3.4188	2.99712	0	1.70101	3.51508	1.8687	0	9.24958	3.47351	0	9.3184
1_268071135_268077135	0.88625	0	2.7572	0	1.78593	9.95798	4.18541	1.64008	0	3.4188	1.49856	2.25289	1.70101	4.39384	2.80305	0	10.2773	0	0	8.1536
1_269041409_269047409	20.3837	2.47833	12.867	32.4195	8.92967	14.937	18.8344	3.28016	7.24065	8.54701	29.9712	9.01158	6.80403	23.7268	4.67175	0	20.5546	32.9984	0	18.6368
1_269469067_269475067	7.09	0	16.5432	10.3742	0.892967	3.73424	3.13906	9.84048	7.24065	8.54701	0	4.50579	3.40202	2.63631	5.60609	0	3.08319	3.47351	2.68479	1.1648
1_269472678_269478678	5.3175	0	5.51441	5.18711	0	19.916	3.13906	3.28016	9.6542	0	2.99712	2.25289	8.50504	4.39384	1.8687	0	1.02773	0	2.68479	5.824
1_269475479_269481479	2.65875	0	6.43348	1.29678	2.6789	21.1607	2.09271	0	8.44743	0	5.99425	3.37934	5.10303	3.51508	2.80305	0	6.16639	3.47351	0	4.6592
1_269483824_269489824	10.635	4.95666	10.1098	7.78067	8.92967	4.97899	5.23177	1.64008	4.8271	1.7094	2.99712	0	0	3.51508	3.7374	0	5.13866	15.6308	21.4783	2.3296
1_269490032_269496032	8.8625	9.91331	0.919068	0	0.892967	14.937	7.32447	0	10.861	6.83761	0	2.25289	10.2061	3.51508	7.47479	2.09123	6.16639	20.8411	0	4.6592
1_269503647_269509647	13.2937	3.71749	7.35255	3.89033	6.25077	17.4265	7.32447	8.2004	4.8271	5.1282	0	5.63224	0	2.63631	7.47479	0	7.19412	13.8941	0	0
[truncated: 15,716 more rows]
