# Supplementary material for: Constructing eRNA-mediated gene regulatory networks to explore the genetic basis of muscle and fat-relevant traits in pigs
Source: Genet Sel Evol. 2024 Apr 9;56:28. doi: 10.1186/s12711-024-00897-4 (PMC11003151; doi:10.1186/s12711-024-00897-4)
Supplement: Supplementary file 13 — Additional file 13: Table S7. Muscle and fat tissue-specific expression of eRNAs and genes in eastern and western pigs. [file 12711_2024_897_MOESM13_ESM.xlsx]

## Sheet: Sheet1
Tissue-specific expression of eRNA					Tissue-specific expression of Gene
ES muscle	Duroc muscle	ES fat	Duroc fat		ES muscle	Duroc muscle	ES fat	Duroc fat
chr1:191319-197319	chr1:404457-410457	chr1:729487-735487	chr1:739157-745157		ENSSSCG00000004008	ENSSSCG00000004101	ENSSSCG00000031733	ENSSSCG00000031703
chr1:404457-410457	chr1:4495400-4501400	chr1:793244-799244	chr1:793244-799244		ENSSSCG00000044542	ENSSSCG00000034139	ENSSSCG00000004133	ENSSSCG00000004048
chr1:1169673-1175673	chr1:14204318-14210318	chr1:798948-804948	chr1:798948-804948		ENSSSCG00000034139	ENSSSCG00000004238	ENSSSCG00000042121	ENSSSCG00000048346
chr1:4390567-4396567	chr1:23971612-23977612	chr1:1356321-1362321	chr1:800835-806835		ENSSSCG00000004232	ENSSSCG00000004255	ENSSSCG00000037071	ENSSSCG00000004218
chr1:4394932-4400932	chr1:23994218-24000218	chr1:4328464-4334464	chr1:956703-962703		ENSSSCG00000004252	ENSSSCG00000039333	ENSSSCG00000049571	ENSSSCG00000045632
chr1:4482448-4488448	chr1:23995417-24001417	chr1:10389852-10395852	chr1:1377109-1383109		ENSSSCG00000026978	ENSSSCG00000042849	ENSSSCG00000004454	ENSSSCG00000004234
chr1:4539249-4545249	chr1:30241511-30247511	chr1:32878725-32884725	chr1:1377938-1383938		ENSSSCG00000004255	ENSSSCG00000004388	ENSSSCG00000029129	ENSSSCG00000004245
chr1:4540000-4546000	chr1:30697677-30703677	chr1:35955822-35961822	chr1:1379598-1385598		ENSSSCG00000039333	ENSSSCG00000025703	ENSSSCG00000004469	ENSSSCG00000025434
chr1:7275454-7281454	chr1:30759143-30765143	chr1:56168287-56174287	chr1:4634166-4640166		ENSSSCG00000004340	ENSSSCG00000004570	ENSSSCG00000004578	ENSSSCG00000035240
chr1:7872656-7878656	chr1:30760408-30766408	chr1:56169683-56175683	chr1:4639432-4645432		ENSSSCG00000004357	ENSSSCG00000035798	ENSSSCG00000004634	ENSSSCG00000004357
chr1:12217934-12223934	chr1:30765399-30771399	chr1:77960956-77966956	chr1:7747345-7753345		ENSSSCG00000004385	ENSSSCG00000004607	ENSSSCG00000004651	ENSSSCG00000040660
chr1:16694062-16700062	chr1:30769104-30775104	chr1:78254210-78260210	chr1:7765958-7771958		ENSSSCG00000050526	ENSSSCG00000004630	ENSSSCG00000004830	ENSSSCG00000004458
chr1:22439788-22445788	chr1:35778782-35784782	chr1:78276051-78282051	chr1:7842432-7848432		ENSSSCG00000044832	ENSSSCG00000035223	ENSSSCG00000004928	ENSSSCG00000048044
chr1:22485574-22491574	chr1:35779754-35785754	chr1:78277838-78283838	chr1:11528363-11534363		ENSSSCG00000035076	ENSSSCG00000004813	ENSSSCG00000048720	ENSSSCG00000035243
chr1:23971612-23977612	chr1:35780551-35786551	chr1:78278574-78284574	chr1:11530640-11536640		ENSSSCG00000004503	ENSSSCG00000004820	ENSSSCG00000005054	ENSSSCG00000004548
chr1:26615485-26621485	chr1:39171799-39177799	chr1:85306167-85312167	chr1:11534689-11540689		ENSSSCG00000004570	ENSSSCG00000004974	ENSSSCG00000005082	ENSSSCG00000039810
chr1:26678723-26684723	chr1:68049303-68055303	chr1:85644368-85650368	chr1:22521142-22527142		ENSSSCG00000004607	ENSSSCG00000005086	ENSSSCG00000041931	ENSSSCG00000040204
chr1:26986535-26992535	chr1:77174351-77180351	chr1:85671896-85677896	chr1:22556752-22562752		ENSSSCG00000004729	ENSSSCG00000041264	ENSSSCG00000031850	ENSSSCG00000004676
chr1:30241511-30247511	chr1:98074997-98080997	chr1:85677060-85683060	chr1:22559747-22565747		ENSSSCG00000004750	ENSSSCG00000005110	ENSSSCG00000036510	ENSSSCG00000004806
chr1:30245114-30251114	chr1:98076384-98082384	chr1:91111284-91117284	chr1:22565549-22571549		ENSSSCG00000036219	ENSSSCG00000005227	ENSSSCG00000043301	ENSSSCG00000039486
chr1:30576760-30582760	chr1:109055631-109061631	chr1:91517950-91523950	chr1:22566772-22572772		ENSSSCG00000038547	ENSSSCG00000005241	ENSSSCG00000045163	ENSSSCG00000027654
chr1:30584517-30590517	chr1:116073435-116079435	chr1:155005992-155011992	chr1:22567697-22573697		ENSSSCG00000050442	ENSSSCG00000005266	ENSSSCG00000032099	ENSSSCG00000004911
chr1:30590889-30596889	chr1:143431358-143437358	chr1:181020257-181026257	chr1:22595891-22601891		ENSSSCG00000047724	ENSSSCG00000022044	ENSSSCG00000031075	ENSSSCG00000026486
chr1:30697677-30703677	chr1:143484932-143490932	chr1:181132173-181138173	chr1:26960467-26966467		ENSSSCG00000004911	ENSSSCG00000005296	ENSSSCG00000051680	ENSSSCG00000005043
chr1:30759143-30765143	chr1:145823235-145829235	chr1:181162450-181168450	chr1:27096811-27102811		ENSSSCG00000038941	ENSSSCG00000005300	ENSSSCG00000005180	ENSSSCG00000005052
chr1:30760408-30766408	chr1:149065806-149071806	chr1:181782699-181788699	chr1:35955822-35961822		ENSSSCG00000047027	ENSSSCG00000005298	ENSSSCG00000005380	ENSSSCG00000032332
chr1:30761641-30767641	chr1:166907851-166913851	chr1:181784011-181790011	chr1:54246184-54252184		ENSSSCG00000005086	ENSSSCG00000005316	ENSSSCG00000005452	ENSSSCG00000037043
chr1:30769104-30775104	chr1:191397558-191403558	chr1:181785576-181791576	chr1:54248314-54254314		ENSSSCG00000041264	ENSSSCG00000037954	ENSSSCG00000005453	ENSSSCG00000044869
chr1:31821994-31827994	chr1:191399662-191405662	chr1:182643337-182649337	chr1:56134974-56140974		ENSSSCG00000005090	ENSSSCG00000047956	ENSSSCG00000005455	ENSSSCG00000005125
chr1:34367743-34373743	chr1:192721831-192727831	chr1:182656342-182662342	chr1:56138169-56144169		ENSSSCG00000005096	ENSSSCG00000044225	ENSSSCG00000005474	ENSSSCG00000042911
chr1:39171799-39177799	chr1:192722859-192728859	chr1:184439067-184445067	chr1:56168287-56174287		ENSSSCG00000005106	ENSSSCG00000039896	ENSSSCG00000005640	ENSSSCG00000043301
chr1:42668057-42674057	chr1:192723802-192729802	chr1:184448241-184454241	chr1:56169683-56175683		ENSSSCG00000005110	ENSSSCG00000005460	ENSSSCG00000005654	ENSSSCG00000045163
chr1:59822776-59828776	chr1:192851502-192857502	chr1:189634010-189640010	chr1:58351697-58357697		ENSSSCG00000028558	ENSSSCG00000005627	ENSSSCG00000039311	ENSSSCG00000005180
chr1:61136549-61142549	chr1:192960716-192966716	chr1:189635382-189641382	chr1:58566831-58572831		ENSSSCG00000005130	ENSSSCG00000022655	ENSSSCG00000031407	ENSSSCG00000005221
chr1:67296135-67302135	chr1:192983868-192989868	chr1:201628427-201634427	chr1:59343734-59349734		ENSSSCG00000005266	ENSSSCG00000031669	ENSSSCG00000023173	ENSSSCG00000048925
chr1:69658586-69664586	chr1:193346823-193352823	chr1:208444396-208450396	chr1:59465419-59471419		ENSSSCG00000005297	ENSSSCG00000031465	ENSSSCG00000005751	ENSSSCG00000049310
chr1:77174351-77180351	chr1:193347902-193353902	chr1:208470597-208476597	chr1:77967120-77973120		ENSSSCG00000005307	ENSSSCG00000028671	ENSSSCG00000023333	ENSSSCG00000005344
chr1:77943891-77949891	chr1:193405172-193411172	chr1:208481562-208487562	chr1:77970243-77976243		ENSSSCG00000005316	ENSSSCG00000011226	ENSSSCG00000029094	ENSSSCG00000050253
chr1:78809459-78815459	chr1:193437720-193443720	chr1:208513021-208519021	chr1:77995393-78001393		ENSSSCG00000037954	ENSSSCG00000038607	ENSSSCG00000037830	ENSSSCG00000005419
chr1:81388911-81394911	chr1:193440635-193446635	chr1:208574834-208580834	chr1:78254210-78260210		ENSSSCG00000044225	ENSSSCG00000011238	ENSSSCG00000011294	ENSSSCG00000043094
chr1:85452925-85458925	chr1:193443756-193449756	chr1:208597523-208603523	chr1:78276051-78282051		ENSSSCG00000039896	ENSSSCG00000011287	ENSSSCG00000049186	ENSSSCG00000005452
chr1:89571877-89577877	chr1:193475727-193481727	chr1:208642838-208648838	chr1:78277838-78283838		ENSSSCG00000005479	ENSSSCG00000024556	ENSSSCG00000027992	ENSSSCG00000050248
chr1:103780257-103786257	chr1:193477393-193483393	chr1:208677902-208683902	chr1:78278574-78284574		ENSSSCG00000005524	ENSSSCG00000034357	ENSSSCG00000025791	ENSSSCG00000005598
chr1:104609883-104615883	chr1:193528964-193534964	chr1:208688232-208694232	chr1:78561749-78567749		ENSSSCG00000005627	ENSSSCG00000011404	ENSSSCG00000011443	ENSSSCG00000005607
chr1:105601248-105607248	chr1:193531805-193537805	chr1:208715881-208721881	chr1:78914121-78920121		ENSSSCG00000005636	ENSSSCG00000011425	ENSSSCG00000011461	ENSSSCG00000005640
chr1:105603381-105609381	chr1:200241815-200247815	chr1:208762043-208768043	chr1:81359729-81365729		ENSSSCG00000005704	ENSSSCG00000049739	ENSSSCG00000023225	ENSSSCG00000005641
chr1:105868439-105874439	chr1:208564258-208570258	chr1:208780025-208786025	chr1:81360803-81366803		ENSSSCG00000034178	ENSSSCG00000033154	ENSSSCG00000011579	ENSSSCG00000005680
chr1:105871212-105877212	chr1:209896611-209902611	chr1:208829164-208835164	chr1:84283038-84289038		ENSSSCG00000037247	ENSSSCG00000034482	ENSSSCG00000011629	ENSSSCG00000005727
chr1:130774530-130780530	chr1:234925734-234931734	chr1:208830318-208836318	chr1:84293711-84299711		ENSSSCG00000011226	ENSSSCG00000011538	ENSSSCG00000027443	ENSSSCG00000022250
chr1:134765405-134771405	chr1:234927564-234933564	chr1:208832222-208838222	chr1:85135024-85141024		ENSSSCG00000038607	ENSSSCG00000040643	ENSSSCG00000011666	ENSSSCG00000031407
chr1:136357427-136363427	chr1:242327167-242333167	chr1:208898166-208904166	chr1:85154992-85160992		ENSSSCG00000048477	ENSSSCG00000021585	ENSSSCG00000022706	ENSSSCG00000023173
chr1:139307039-139313039	chr1:242330489-242336489	chr1:220483096-220489096	chr1:85306167-85312167		ENSSSCG00000011286	ENSSSCG00000035811	ENSSSCG00000025238	ENSSSCG00000021241
chr1:145838030-145844030	chr1:242331969-242337969	chr1:223783675-223789675	chr1:85531542-85537542		ENSSSCG00000011287	ENSSSCG00000011650	ENSSSCG00000039103	ENSSSCG00000038215
chr1:145845044-145851044	chr1:242346077-242352077	chr1:256178208-256184208	chr1:86840474-86846474		ENSSSCG00000050245	ENSSSCG00000011720	ENSSSCG00000011899	ENSSSCG00000045079
chr1:145901115-145907115	chr1:242349990-242355990	chr1:273847449-273853449	chr1:91311910-91317910		ENSSSCG00000022616	ENSSSCG00000011740	ENSSSCG00000024302	ENSSSCG00000046361
chr1:148740614-148746614	chr1:242352839-242358839	chr1:273850391-273856391	chr1:91517950-91523950		ENSSSCG00000032357	ENSSSCG00000040950	ENSSSCG00000011911	ENSSSCG00000047980
chr1:149065806-149071806	chr1:242366130-242372130	chr1:273900741-273906741	chr1:91660834-91666834		ENSSSCG00000033154	ENSSSCG00000011766	ENSSSCG00000011928	ENSSSCG00000024546
chr1:168288910-168294910	chr1:242367408-242373408	chr2:724801-730801	chr1:91669729-91675729		ENSSSCG00000011511	ENSSSCG00000011770	ENSSSCG00000011961	ENSSSCG00000011294
chr1:188274419-188280419	chr1:242370106-242376106	chr2:726799-732799	chr1:91987792-91993792		ENSSSCG00000023437	ENSSSCG00000011810	ENSSSCG00000040614	ENSSSCG00000049186
chr1:188277158-188283158	chr1:242372098-242378098	chr2:1662852-1668852	chr1:91998466-92004466		ENSSSCG00000036136	ENSSSCG00000036766	ENSSSCG00000022506	ENSSSCG00000011299
chr1:190490327-190496327	chr1:242374535-242380535	chr2:8455689-8461689	chr1:94964476-94970476		ENSSSCG00000044623	ENSSSCG00000028871	ENSSSCG00000002669	ENSSSCG00000027992
chr1:192721831-192727831	chr1:242375719-242381719	chr2:17088205-17094205	chr1:95197907-95203907		ENSSSCG00000023082	ENSSSCG00000011970	ENSSSCG00000022721	ENSSSCG00000027019
chr1:192722859-192728859	chr1:264220982-264226982	chr2:17101118-17107118	chr1:95200113-95206113		ENSSSCG00000040643	ENSSSCG00000036885	ENSSSCG00000033167	ENSSSCG00000020990
chr1:192723802-192729802	chr2:1318907-1324907	chr2:17816666-17822666	chr1:103780257-103786257		ENSSSCG00000029877	ENSSSCG00000041728	ENSSSCG00000002866	ENSSSCG00000033189
chr1:192851502-192857502	chr2:1358470-1364470	chr2:78245418-78251418	chr1:103781212-103787212		ENSSSCG00000035811	ENSSSCG00000038281	ENSSSCG00000028036	ENSSSCG00000011500
chr1:192960716-192966716	chr2:1394794-1400794	chr2:90899072-90905072	chr1:105952434-105958434		ENSSSCG00000011646	ENSSSCG00000041289	ENSSSCG00000002990	ENSSSCG00000023806
chr1:192983868-192989868	chr2:1405111-1411111	chr2:90904199-90910199	chr1:120989446-120995446		ENSSSCG00000011650	ENSSSCG00000002642	ENSSSCG00000002989	ENSSSCG00000011587
chr1:193346823-193352823	chr2:5439530-5445530	chr2:90913415-90919415	chr1:121998162-122004162		ENSSSCG00000034369	ENSSSCG00000002646	ENSSSCG00000021917	ENSSSCG00000045774
chr1:193347902-193353902	chr2:5444453-5450453	chr2:91070509-91076509	chr1:121999400-122005400		ENSSSCG00000011693	ENSSSCG00000034455	ENSSSCG00000002994	ENSSSCG00000043876
chr1:193405172-193411172	chr2:37311418-37317418	chr2:91183306-91189306	chr1:122000392-122006392		ENSSSCG00000027646	ENSSSCG00000002656	ENSSSCG00000028627	ENSSSCG00000022105
chr1:193437720-193443720	chr2:37344161-37350161	chr2:91188825-91194825	chr1:123395827-123401827		ENSSSCG00000011740	ENSSSCG00000002668	ENSSSCG00000040022	ENSSSCG00000011727
chr1:193440635-193446635	chr2:37346061-37352061	chr2:91219177-91225177	chr1:123398898-123404898		ENSSSCG00000040950	ENSSSCG00000002666	ENSSSCG00000020657	ENSSSCG00000011733
chr1:193443756-193449756	chr2:37348040-37354040	chr2:91221616-91227616	chr1:141455510-141461510		ENSSSCG00000011764	ENSSSCG00000039218	ENSSSCG00000003264	ENSSSCG00000039519
chr1:193475727-193481727	chr2:41426911-41432911	chr2:107556098-107562098	chr1:162050165-162056165		ENSSSCG00000011770	ENSSSCG00000002854	ENSSSCG00000038712	ENSSSCG00000039103
chr1:193477393-193483393	chr2:41431282-41437282	chr2:120061842-120067842	chr1:166847220-166853220		ENSSSCG00000011775	ENSSSCG00000029234	ENSSSCG00000003240	ENSSSCG00000031035
chr1:193528964-193534964	chr2:41444820-41450820	chr2:131841495-131847495	chr1:167419794-167425794		ENSSSCG00000011804	ENSSSCG00000002864	ENSSSCG00000003239	ENSSSCG00000027941
chr1:193531805-193537805	chr2:41454009-41460009	chr2:131891743-131897743	chr1:167420713-167426713		ENSSSCG00000036094	ENSSSCG00000002873	ENSSSCG00000038006	ENSSSCG00000048278
chr1:193614107-193620107	chr2:41459259-41465259	chr2:131897836-131903836	chr1:179735769-179741769		ENSSSCG00000027323	ENSSSCG00000023267	ENSSSCG00000003399	ENSSSCG00000035590
chr1:193676911-193682911	chr2:48465174-48471174	chr2:145253029-145259029	chr1:181003880-181009880		ENSSSCG00000023527	ENSSSCG00000023498	ENSSSCG00000030706	ENSSSCG00000011961
chr1:202771726-202777726	chr2:48469025-48475025	chr2:145525379-145531379	chr1:181024659-181030659		ENSSSCG00000036536	ENSSSCG00000002916	ENSSSCG00000032674	ENSSSCG00000026130
chr1:208072342-208078342	chr2:48488994-48494994	chr3:39653020-39659020	chr1:181036382-181042382		ENSSSCG00000011918	ENSSSCG00000042327	ENSSSCG00000003575	ENSSSCG00000037517
chr1:234171208-234177208	chr2:48541698-48547698	chr3:49816047-49822047	chr1:181117206-181123206		ENSSSCG00000050280	ENSSSCG00000027197	ENSSSCG00000003603	ENSSSCG00000012020
chr1:234679928-234685928	chr2:48542413-48548413	chr3:59461536-59467536	chr1:182624127-182630127		ENSSSCG00000021511	ENSSSCG00000027016	ENSSSCG00000034765	ENSSSCG00000022246
chr1:242327167-242333167	chr2:48543126-48549126	chr3:59467832-59473832	chr1:182633751-182639751		ENSSSCG00000011970	ENSSSCG00000025109	ENSSSCG00000039797	ENSSSCG00000002660
chr1:242330489-242336489	chr2:48566248-48572248	chr3:59479438-59485438	chr1:182641275-182647275		ENSSSCG00000011977	ENSSSCG00000036132	ENSSSCG00000033101	ENSSSCG00000002818
chr1:242331969-242337969	chr2:48567399-48573399	chr3:59484542-59490542	chr1:182643337-182649337		ENSSSCG00000050412	ENSSSCG00000003152	ENSSSCG00000040397	ENSSSCG00000022721
chr1:242349990-242355990	chr2:48568429-48574429	chr3:59487239-59493239	chr1:182644497-182650497		ENSSSCG00000041728	ENSSSCG00000003159	ENSSSCG00000003729	ENSSSCG00000002783
chr1:242352839-242358839	chr2:48593414-48599414	chr3:59514546-59520546	chr1:182652915-182658915		ENSSSCG00000038281	ENSSSCG00000022672	ENSSSCG00000047573	ENSSSCG00000021105
chr1:242366130-242372130	chr2:48599465-48605465	chr3:59517916-59523916	chr1:182654540-182660540		ENSSSCG00000012029	ENSSSCG00000003214	ENSSSCG00000003852	ENSSSCG00000042073
chr1:242367408-242373408	chr2:48603219-48609219	chr3:59566677-59572677	chr1:182656342-182662342		ENSSSCG00000002642	ENSSSCG00000034211	ENSSSCG00000003894	ENSSSCG00000032145
chr1:242370106-242376106	chr2:48604296-48610296	chr3:59569375-59575375	chr1:182659880-182665880		ENSSSCG00000035230	ENSSSCG00000003218	ENSSSCG00000035849	ENSSSCG00000038906
chr1:242372098-242378098	chr2:48605264-48611264	chr3:61102521-61108521	chr1:184448241-184454241		ENSSSCG00000034455	ENSSSCG00000025353	ENSSSCG00000039678	ENSSSCG00000002857
chr1:242374535-242380535	chr2:48606415-48612415	chr3:74860231-74866231	chr1:184454254-184460254		ENSSSCG00000040145	ENSSSCG00000033735	ENSSSCG00000012845	ENSSSCG00000022948
chr1:242375719-242381719	chr2:48607952-48613952	chr3:79259348-79265348	chr1:184581948-184587948		ENSSSCG00000002666	ENSSSCG00000003341	ENSSSCG00000012841	ENSSSCG00000039166
chr1:249808177-249814177	chr2:51523066-51529066	chr3:79261583-79267583	chr1:185700934-185706934		ENSSSCG00000035388	ENSSSCG00000026554	ENSSSCG00000033382	ENSSSCG00000002955
chr1:249809732-249815732	chr2:51526735-51532735	chr3:79335707-79341707	chr1:190024850-190030850		ENSSSCG00000002696	ENSSSCG00000003356	ENSSSCG00000012926	ENSSSCG00000002971
chr1:251298939-251304939	chr2:74792963-74798963	chr3:79342880-79348880	chr1:197293267-197299267		ENSSSCG00000044968	ENSSSCG00000003449	ENSSSCG00000039360	ENSSSCG00000002987
chr1:252096913-252102913	chr2:88587407-88593407	chr3:85497041-85503041	chr1:205782620-205788620		ENSSSCG00000041451	ENSSSCG00000003451	ENSSSCG00000012927	ENSSSCG00000028036
chr1:261652253-261658253	chr2:88588700-88594700	chr3:97470251-97476251	chr1:208092696-208098696		ENSSSCG00000002781	ENSSSCG00000034627	ENSSSCG00000012984	ENSSSCG00000028627
chr1:264220982-264226982	chr2:96488743-96494743	chr3:101886336-101892336	chr1:208470597-208476597		ENSSSCG00000002844	ENSSSCG00000003488	ENSSSCG00000013056	ENSSSCG00000020657
chr1:264228621-264234621	chr2:96534924-96540924	chr3:116133648-116139648	chr1:208503910-208509910		ENSSSCG00000002864	ENSSSCG00000003512	ENSSSCG00000028762	ENSSSCG00000036814
chr1:269541864-269547864	chr2:96536230-96542230	chr3:116160561-116166561	chr1:208513021-208519021		ENSSSCG00000033695	ENSSSCG00000003569	ENSSSCG00000049346	ENSSSCG00000042026
chr1:270351132-270357132	chr2:96542649-96548649	chr3:120873314-120879314	chr1:208632201-208638201		ENSSSCG00000002873	ENSSSCG00000027530	ENSSSCG00000013363	ENSSSCG00000048664
chr1:274265603-274271603	chr2:96543293-96549293	chr3:132530838-132536838	chr1:208677902-208683902		ENSSSCG00000042327	ENSSSCG00000003644	ENSSSCG00000013983	ENSSSCG00000037426
chr2:1318907-1324907	chr2:119681780-119687780	chr4:11896980-11902980	chr1:208688232-208694232		ENSSSCG00000032407	ENSSSCG00000038465	ENSSSCG00000013868	ENSSSCG00000003306
chr2:1331141-1337141	chr2:119683286-119689286	chr4:12708983-12714983	chr1:208700616-208706616		ENSSSCG00000025109	ENSSSCG00000025478	ENSSSCG00000025560	ENSSSCG00000003995
chr2:1358470-1364470	chr2:119685148-119691148	chr4:12740989-12746989	chr1:208708073-208714073		ENSSSCG00000022538	ENSSSCG00000045209	ENSSSCG00000013839	ENSSSCG00000003329
chr2:1390711-1396711	chr2:127567193-127573193	chr4:12793960-12799960	chr1:208714411-208720411		ENSSSCG00000036132	ENSSSCG00000005777	ENSSSCG00000047920	ENSSSCG00000034547
chr2:1394794-1400794	chr2:130852437-130858437	chr4:12796353-12802353	chr1:208780025-208786025		ENSSSCG00000030561	ENSSSCG00000003771	ENSSSCG00000013667	ENSSSCG00000031344
chr2:1405111-1411111	chr2:136670011-136676011	chr4:17188177-17194177	chr1:208782998-208788998		ENSSSCG00000003152	ENSSSCG00000003799	ENSSSCG00000013666	ENSSSCG00000040531
chr2:29902344-29908344	chr2:143431916-143437916	chr4:17189382-17195382	chr1:208898166-208904166		ENSSSCG00000003214	ENSSSCG00000050383	ENSSSCG00000013717	ENSSSCG00000003399
chr2:33360531-33366531	chr2:147207194-147213194	chr4:35744790-35750790	chr1:208903444-208909444		ENSSSCG00000034211	ENSSSCG00000031903	ENSSSCG00000043967	ENSSSCG00000003472
chr2:33373633-33379633	chr2:150046722-150052722	chr4:35745977-35751977	chr1:219883172-219889172		ENSSSCG00000003218	ENSSSCG00000033260	ENSSSCG00000013595	ENSSSCG00000028387
chr2:37032387-37038387	chr2:150068757-150074757	chr4:38392189-38398189	chr1:220498283-220504283		ENSSSCG00000003219	ENSSSCG00000031487	ENSSSCG00000013579	ENSSSCG00000032193
chr2:37310214-37316214	chr2:150073941-150079941	chr4:38456307-38462307	chr1:220505139-220511139		ENSSSCG00000025353	ENSSSCG00000012857	ENSSSCG00000028612	ENSSSCG00000003620
chr2:37311418-37317418	chr2:151334185-151340185	chr4:38459287-38465287	chr1:220506070-220512070		ENSSSCG00000038009	ENSSSCG00000038918	ENSSSCG00000024043	ENSSSCG00000044092
chr2:37346061-37352061	chr3:6151522-6157522	chr4:42479400-42485400	chr1:220729965-220735965		ENSSSCG00000003341	ENSSSCG00000013022	ENSSSCG00000014098	ENSSSCG00000034765
chr2:37348040-37354040	chr3:13432264-13438264	chr4:43477062-43483062	chr1:226851184-226857184		ENSSSCG00000028530	ENSSSCG00000013043	ENSSSCG00000014137	ENSSSCG00000039797
chr2:40827851-40833851	chr3:28832808-28838808	chr4:55003313-55009313	chr1:231210078-231216078		ENSSSCG00000029744	ENSSSCG00000023379	ENSSSCG00000014196	ENSSSCG00000040397
chr2:41426911-41432911	chr3:32406072-32412072	chr4:58727544-58733544	chr1:233106269-233112269		ENSSSCG00000026554	ENSSSCG00000031163	ENSSSCG00000048944	ENSSSCG00000003704
chr2:41431282-41437282	chr3:52422962-52428962	chr4:71764385-71770385	chr1:235011122-235017122		ENSSSCG00000003356	ENSSSCG00000013238	ENSSSCG00000040617	ENSSSCG00000003726
chr2:41444820-41450820	chr3:59007669-59013669	chr4:71802480-71808480	chr1:235033168-235039168		ENSSSCG00000034297	ENSSSCG00000013244	ENSSSCG00000014232	ENSSSCG00000003852
chr2:41459259-41465259	chr3:59016617-59022617	chr4:71895846-71901846	chr1:238907302-238913302		ENSSSCG00000033456	ENSSSCG00000013344	ENSSSCG00000039859	ENSSSCG00000024129
chr2:41654735-41660735	chr3:68354361-68360361	chr4:80411155-80417155	chr1:246398794-246404794		ENSSSCG00000003401	ENSSSCG00000013350	ENSSSCG00000049531	ENSSSCG00000003894
chr2:47362205-47368205	chr3:80090371-80096371	chr4:80721387-80727387	chr1:246458773-246464773		ENSSSCG00000003449	ENSSSCG00000013366	ENSSSCG00000027852	ENSSSCG00000027374
chr2:48541698-48547698	chr3:86554360-86560360	chr4:81500287-81506287	chr1:246487549-246493549		ENSSSCG00000031083	ENSSSCG00000013375	ENSSSCG00000045153	ENSSSCG00000040035
chr2:48542413-48548413	chr3:86555927-86561927	chr4:88512552-88518552	chr1:246512247-246518247		ENSSSCG00000031074	ENSSSCG00000034191	ENSSSCG00000014430	ENSSSCG00000033382
chr2:48543126-48549126	chr3:96355625-96361625	chr4:97286866-97292866	chr1:247998452-248004452		ENSSSCG00000045776	ENSSSCG00000013399	ENSSSCG00000040631	ENSSSCG00000033507
chr2:48562456-48568456	chr3:96357585-96363585	chr4:100908334-100914334	chr1:248006742-248012742		ENSSSCG00000028387	ENSSSCG00000043165	ENSSSCG00000009620	ENSSSCG00000040729
chr2:48566248-48572248	chr3:96358572-96364572	chr4:100911391-100917391	chr1:248726178-248732178		ENSSSCG00000022120	ENSSSCG00000013919	ENSSSCG00000033608	ENSSSCG00000039360
chr2:48567399-48573399	chr3:96359432-96365432	chr4:100915943-100921943	chr1:248762310-248768310		ENSSSCG00000040173	ENSSSCG00000013771	ENSSSCG00000009655	ENSSSCG00000012927
chr2:48568429-48574429	chr3:96362718-96368718	chr4:101900030-101906030	chr1:248763419-248769419		ENSSSCG00000003644	ENSSSCG00000013532	ENSSSCG00000009874	ENSSSCG00000012950
chr2:48593414-48599414	chr3:98249667-98255667	chr4:101904930-101910930	chr1:248894787-248900787		ENSSSCG00000003708	ENSSSCG00000040860	ENSSSCG00000009969	ENSSSCG00000012984
chr2:48599465-48605465	chr3:110554453-110560453	chr4:101907762-101913762	chr1:249079812-249085812		ENSSSCG00000035965	ENSSSCG00000026754	ENSSSCG00000026819	ENSSSCG00000013090
chr2:48606415-48612415	chr3:118135985-118141985	chr4:101909668-101915668	chr1:249084933-249090933		ENSSSCG00000003737	ENSSSCG00000035812	ENSSSCG00000010165	ENSSSCG00000013120
chr2:49160132-49166132	chr3:119557251-119563251	chr4:101912294-101918294	chr1:249087644-249093644		ENSSSCG00000003754	ENSSSCG00000031899	ENSSSCG00000042520	ENSSSCG00000013124
chr2:51523066-51529066	chr3:120046830-120052830	chr4:102698456-102704456	chr1:249169905-249175905		ENSSSCG00000003766	ENSSSCG00000039640	ENSSSCG00000010331	ENSSSCG00000045087
chr2:51526735-51532735	chr3:125276575-125282575	chr4:102818943-102824943	chr1:249644225-249650225		ENSSSCG00000038329	ENSSSCG00000040507	ENSSSCG00000010374	ENSSSCG00000047485
chr2:65222184-65228184	chr3:126385138-126391138	chr4:115425755-115431755	chr1:251990579-251996579		ENSSSCG00000003812	ENSSSCG00000040698	ENSSSCG00000010451	ENSSSCG00000045067
chr2:74792963-74798963	chr3:126707327-126713327	chr5:689740-695740	chr1:254228931-254234931		ENSSSCG00000032215	ENSSSCG00000035878	ENSSSCG00000040359	ENSSSCG00000013311
chr2:88563955-88569955	chr4:2376414-2382414	chr5:11908418-11914418	chr1:254237950-254243950		ENSSSCG00000034127	ENSSSCG00000014141	ENSSSCG00000010529	ENSSSCG00000022592
chr2:96488743-96494743	chr4:2379169-2385169	chr5:11933737-11939737	chr1:254239258-254245258		ENSSSCG00000031903	ENSSSCG00000014235	ENSSSCG00000010530	ENSSSCG00000013338
chr2:96542649-96548649	chr4:11313538-11319538	chr5:23191055-23197055	chr1:254241457-254247457		ENSSSCG00000033809	ENSSSCG00000033213	ENSSSCG00000010552	ENSSSCG00000013339
chr2:97244664-97250664	chr4:11372134-11378134	chr5:23193583-23199583	chr1:274141738-274147738		ENSSSCG00000023537	ENSSSCG00000037127	ENSSSCG00000010554	ENSSSCG00000028827
chr2:120537476-120543476	chr4:11402513-11408513	chr5:34252569-34258569	chr2:724801-730801		ENSSSCG00000033260	ENSSSCG00000014321	ENSSSCG00000010603	ENSSSCG00000013989
chr2:120725063-120731063	chr4:11404498-11410498	chr5:46907710-46913710	chr2:726799-732799		ENSSSCG00000031487	ENSSSCG00000014348	ENSSSCG00000010743	ENSSSCG00000013980
chr2:145139016-145145016	chr4:11407240-11413240	chr5:46908998-46914998	chr2:1662852-1668852		ENSSSCG00000038364	ENSSSCG00000014410	ENSSSCG00000010745	ENSSSCG00000045699
chr2:147207194-147213194	chr4:11426652-11432652	chr5:53019604-53025604	chr2:3793468-3799468		ENSSSCG00000024158	ENSSSCG00000035729	ENSSSCG00000010768	ENSSSCG00000049001
chr2:151323484-151329484	chr4:11430410-11436410	chr5:53038221-53044221	chr2:3795074-3801074		ENSSSCG00000012911	ENSSSCG00000026781	ENSSSCG00000041033	ENSSSCG00000032131
chr3:2437593-2443593	chr4:11431871-11437871	chr5:59142471-59148471	chr2:3834556-3840556		ENSSSCG00000022726	ENSSSCG00000028735	ENSSSCG00000015699	ENSSSCG00000013839
chr3:10026582-10032582	chr4:11440775-11446775	chr5:59281710-59287710	chr2:4146121-4152121		ENSSSCG00000038918	ENSSSCG00000034510	ENSSSCG00000032213	ENSSSCG00000013785
chr3:10287390-10293390	chr4:11444319-11450319	chr5:59551360-59557360	chr2:5846386-5852386		ENSSSCG00000012993	ENSSSCG00000029803	ENSSSCG00000039209	ENSSSCG00000047164
chr3:26644614-26650614	chr4:11445321-11451321	chr5:74325237-74331237	chr2:8455689-8461689		ENSSSCG00000013022	ENSSSCG00000009824	ENSSSCG00000015756	ENSSSCG00000048090
chr3:27952276-27958276	chr4:11447883-11453883	chr5:81857678-81863678	chr2:17088205-17094205		ENSSSCG00000013043	ENSSSCG00000009825	ENSSSCG00000028592	ENSSSCG00000023969
chr3:28808583-28814583	chr4:11449803-11455803	chr5:91164046-91170046	chr2:17101118-17107118		ENSSSCG00000038370	ENSSSCG00000009844	ENSSSCG00000021898	ENSSSCG00000028612
chr3:28832808-28838808	chr4:11455313-11461313	chr5:91504813-91510813	chr2:17816666-17822666		ENSSSCG00000041862	ENSSSCG00000033385	ENSSSCG00000015850	ENSSSCG00000025631
chr3:28864677-28870677	chr4:11456802-11462802	chr5:91737898-91743898	chr2:17818153-17824153		ENSSSCG00000035489	ENSSSCG00000009957	ENSSSCG00000034351	ENSSSCG00000023329
chr3:28870894-28876894	chr4:11457876-11463876	chr5:91766482-91772482	chr2:36988083-36994083		ENSSSCG00000048778	ENSSSCG00000009966	ENSSSCG00000036674	ENSSSCG00000014012
chr3:32410436-32416436	chr4:11466267-11472267	chr5:91769468-91775468	chr2:37032387-37038387		ENSSSCG00000013344	ENSSSCG00000025404	ENSSSCG00000016034	ENSSSCG00000029380
chr3:32417980-32423980	chr4:11468090-11474090	chr5:91771948-91777948	chr2:48317850-48323850		ENSSSCG00000013366	ENSSSCG00000010102	ENSSSCG00000016035	ENSSSCG00000014091
chr3:45783753-45789753	chr4:11470237-11476237	chr5:91773290-91779290	chr2:49130397-49136397		ENSSSCG00000013375	ENSSSCG00000010144	ENSSSCG00000041534	ENSSSCG00000014211
chr3:48220112-48226112	chr4:11471747-11477747	chr5:91775326-91781326	chr2:70706032-70712032		ENSSSCG00000013377	ENSSSCG00000038765	ENSSSCG00000016101	ENSSSCG00000014232
chr3:48378773-48384773	chr4:11473164-11479164	chr6:1193524-1199524	chr2:70707451-70713451		ENSSSCG00000013378	ENSSSCG00000010189	ENSSSCG00000033533	ENSSSCG00000039373
chr3:50020475-50026475	chr4:11474205-11480205	chr6:1196656-1202656	chr2:78243731-78249731		ENSSSCG00000026512	ENSSSCG00000010190	ENSSSCG00000048993	ENSSSCG00000014293
chr3:50401909-50407909	chr4:11489649-11495649	chr6:1207087-1213087	chr2:78245418-78251418		ENSSSCG00000013399	ENSSSCG00000032953	ENSSSCG00000027331	ENSSSCG00000048206
chr3:50402911-50408911	chr4:11491981-11497981	chr6:1214796-1220796	chr2:78255916-78261916		ENSSSCG00000030672	ENSSSCG00000010224	ENSSSCG00000036261	ENSSSCG00000024111
chr3:51636956-51642956	chr4:11506670-11512670	chr6:1242543-1248543	chr2:79132396-79138396		ENSSSCG00000050807	ENSSSCG00000029311	ENSSSCG00000014580	ENSSSCG00000009605
chr3:52770647-52776647	chr4:42153295-42159295	chr6:1260555-1266555	chr2:81992296-81998296		ENSSSCG00000037835	ENSSSCG00000010239	ENSSSCG00000035041	ENSSSCG00000009613
chr3:52796071-52802071	chr4:42852499-42858499	chr6:1294898-1300898	chr2:83460248-83466248		ENSSSCG00000033168	ENSSSCG00000010300	ENSSSCG00000039468	ENSSSCG00000009619
chr3:56190182-56196182	chr4:42855438-42861438	chr6:1298291-1304291	chr2:87523343-87529343		ENSSSCG00000025329	ENSSSCG00000010304	ENSSSCG00000014861	ENSSSCG00000009655
chr3:56192604-56198604	chr4:42856273-42862273	chr6:1302962-1308962	chr2:87524433-87530433		ENSSSCG00000013880	ENSSSCG00000010319	ENSSSCG00000034102	ENSSSCG00000009658
chr3:56194686-56200686	chr4:51014894-51020894	chr6:1306344-1312344	chr2:91070509-91076509		ENSSSCG00000013865	ENSSSCG00000010359	ENSSSCG00000032723	ENSSSCG00000009691
chr3:58802397-58808397	chr4:51257816-51263816	chr6:1310856-1316856	chr2:91071676-91077676		ENSSSCG00000013864	ENSSSCG00000024048	ENSSSCG00000039494	ENSSSCG00000009758
chr3:59016617-59022617	chr4:51267469-51273469	chr6:1323170-1329170	chr2:91137097-91143097		ENSSSCG00000048090	ENSSSCG00000010577	ENSSSCG00000029865	ENSSSCG00000009789
chr3:68350162-68356162	chr4:72434976-72440976	chr6:1333165-1339165	chr2:91138126-91144126		ENSSSCG00000013586	ENSSSCG00000010604	ENSSSCG00000014952	ENSSSCG00000009832
chr3:71439553-71445553	chr4:72488508-72494508	chr6:1340545-1346545	chr2:91219177-91225177		ENSSSCG00000013532	ENSSSCG00000010666	ENSSSCG00000030565	ENSSSCG00000009890
chr3:74388454-74394454	chr4:72490854-72496854	chr6:1346495-1352495	chr2:91221616-91227616		ENSSSCG00000037153	ENSSSCG00000040426	ENSSSCG00000029538	ENSSSCG00000009901
chr3:74415984-74421984	chr4:72528514-72534514	chr6:1351406-1357406	chr2:92027569-92033569		ENSSSCG00000040860	ENSSSCG00000016397	ENSSSCG00000028149	ENSSSCG00000024860
chr3:74483488-74489488	chr4:82340477-82346477	chr6:1359466-1365466	chr2:98402565-98408565		ENSSSCG00000026754	ENSSSCG00000016395	ENSSSCG00000043318	ENSSSCG00000010109
chr3:74493667-74499667	chr4:82359339-82365339	chr6:1384811-1390811	chr2:98403492-98409492		ENSSSCG00000026784	ENSSSCG00000015720	ENSSSCG00000015326	ENSSSCG00000042520
chr3:74508257-74514257	chr4:82362073-82368073	chr6:1390345-1396345	chr2:108062018-108068018		ENSSSCG00000035812	ENSSSCG00000015747	ENSSSCG00000015342	ENSSSCG00000010258
chr3:75684134-75690134	chr4:82364571-82370571	chr6:1398289-1404289	chr2:120493423-120499423		ENSSSCG00000031899	ENSSSCG00000041332	ENSSSCG00000015363	ENSSSCG00000051357
chr3:75751816-75757816	chr4:82366781-82372781	chr6:1403033-1409033	chr2:121754891-121760891		ENSSSCG00000035693	ENSSSCG00000022301	ENSSSCG00000015368	ENSSSCG00000010374
chr3:95203482-95209482	chr4:82371564-82377564	chr6:8739772-8745772	chr2:124498663-124504663		ENSSSCG00000014011	ENSSSCG00000046639	ENSSSCG00000042405	ENSSSCG00000010376
chr3:104099440-104105440	chr4:82376034-82382034	chr6:8740868-8746868	chr2:125326069-125332069		ENSSSCG00000040507	ENSSSCG00000037225	ENSSSCG00000015430	ENSSSCG00000043054
chr3:104199318-104205318	chr4:82376764-82382764	chr6:8764946-8770946	chr2:128692690-128698690		ENSSSCG00000026098	ENSSSCG00000015908	ENSSSCG00000015433	ENSSSCG00000040359
chr3:108965279-108971279	chr4:82379057-82385057	chr6:8811018-8817018	chr2:131841495-131847495		ENSSSCG00000014117	ENSSSCG00000015917	ENSSSCG00000015482	ENSSSCG00000010530
chr3:114277149-114283149	chr4:82383436-82389436	chr6:8840906-8846906	chr2:132432739-132438739		ENSSSCG00000014149	ENSSSCG00000015933	ENSSSCG00000032808	ENSSSCG00000045264
chr3:114278955-114284955	chr4:83861510-83867510	chr6:16388243-16394243	chr2:145106348-145112348		ENSSSCG00000014233	ENSSSCG00000015935	ENSSSCG00000008684	ENSSSCG00000046631
chr3:119927022-119933022	chr4:86228644-86234644	chr6:16391676-16397676	chr2:145139016-145145016		ENSSSCG00000014252	ENSSSCG00000015969	ENSSSCG00000008687	ENSSSCG00000032558
chr3:119928882-119934882	chr4:99353417-99359417	chr6:16656413-16662413	chr2:145142069-145148069		ENSSSCG00000036741	ENSSSCG00000038561	ENSSSCG00000032151	ENSSSCG00000037789
chr3:120046830-120052830	chr4:99354931-99360931	chr6:16666628-16672628	chr2:145226343-145232343		ENSSSCG00000014321	ENSSSCG00000042430	ENSSSCG00000008712	ENSSSCG00000043168
chr3:121734063-121740063	chr4:102034563-102040563	chr6:16668582-16674582	chr2:145525379-145531379		ENSSSCG00000036516	ENSSSCG00000033987	ENSSSCG00000028814	ENSSSCG00000035195
chr3:124931986-124937986	chr4:102230013-102236013	chr6:16678822-16684822	chr2:145547618-145553618		ENSSSCG00000041978	ENSSSCG00000016032	ENSSSCG00000030150	ENSSSCG00000015691
chr3:125296271-125302271	chr4:109852884-109858884	chr6:17503186-17509186	chr2:151472090-151478090		ENSSSCG00000014443	ENSSSCG00000032814	ENSSSCG00000050133	ENSSSCG00000015732
chr3:125299039-125305039	chr4:109871733-109877733	chr6:32025215-32031215	chr3:4111572-4117572		ENSSSCG00000038453	ENSSSCG00000016082	ENSSSCG00000008824	ENSSSCG00000044367
chr3:126626991-126632991	chr4:109874837-109880837	chr6:32036360-32042360	chr3:4117807-4123807		ENSSSCG00000035729	ENSSSCG00000016157	ENSSSCG00000024685	ENSSSCG00000050507
chr4:8111995-8117995	chr4:112258068-112264068	chr6:36294105-36300105	chr3:11168938-11174938		ENSSSCG00000034561	ENSSSCG00000016191	ENSSSCG00000026886	ENSSSCG00000034623
chr4:11313538-11319538	chr4:114954988-114960988	chr6:36297530-36303530	chr3:12993150-12999150		ENSSSCG00000009824	ENSSSCG00000016216	ENSSSCG00000022173	ENSSSCG00000021898
chr4:11402513-11408513	chr4:114956285-114962285	chr6:39778263-39784263	chr3:13031699-13037699		ENSSSCG00000009825	ENSSSCG00000032964	ENSSSCG00000009085	ENSSSCG00000015867
chr4:11426652-11432652	chr4:114957595-114963595	chr6:41822477-41828477	chr3:13327169-13333169		ENSSSCG00000009842	ENSSSCG00000016340	ENSSSCG00000037176	ENSSSCG00000015873
chr4:11440775-11446775	chr4:114959116-114965116	chr6:41900521-41906521	chr3:27952276-27958276		ENSSSCG00000009844	ENSSSCG00000033335	ENSSSCG00000009120	ENSSSCG00000047320
chr4:11444319-11450319	chr4:114963038-114969038	chr6:42227486-42233486	chr3:33680040-33686040		ENSSSCG00000009869	ENSSSCG00000014796	ENSSSCG00000036236	ENSSSCG00000015874
chr4:11445321-11451321	chr4:121155243-121161243	chr6:69584686-69590686	chr3:34443829-34449829		ENSSSCG00000033385	ENSSSCG00000029323	ENSSSCG00000026655	ENSSSCG00000044821
chr4:11447883-11453883	chr4:121156815-121162815	chr6:87973367-87979367	chr3:34445370-34451370		ENSSSCG00000009957	ENSSSCG00000014959	ENSSSCG00000007664	ENSSSCG00000045707
chr4:11449803-11455803	chr4:121158031-121164031	chr6:89396629-89402629	chr3:39653020-39659020		ENSSSCG00000009966	ENSSSCG00000029651	ENSSSCG00000007665	ENSSSCG00000015905
chr4:11455313-11461313	chr4:129313364-129319364	chr6:97600957-97606957	chr3:39654955-39660955		ENSSSCG00000009972	ENSSSCG00000015086	ENSSSCG00000026457	ENSSSCG00000034351
chr4:11457876-11463876	chr4:129345891-129351891	chr6:97614488-97620488	chr3:43896242-43902242		ENSSSCG00000010012	ENSSSCG00000029199	ENSSSCG00000036659	ENSSSCG00000015958
chr4:11466267-11472267	chr5:699098-705098	chr6:97616155-97622155	chr3:49215697-49221697		ENSSSCG00000010101	ENSSSCG00000015311	ENSSSCG00000025245	ENSSSCG00000046252
chr4:11468090-11474090	chr5:5027283-5033283	chr6:106356048-106362048	chr3:49816047-49822047		ENSSSCG00000010102	ENSSSCG00000015380	ENSSSCG00000028186	ENSSSCG00000043033
chr4:11470237-11476237	chr5:17432381-17438381	chr6:109598699-109604699	chr3:53801284-53807284		ENSSSCG00000010116	ENSSSCG00000015402	ENSSSCG00000007776	ENSSSCG00000046893
chr4:11471747-11477747	chr5:18893211-18899211	chr6:109603896-109609896	chr3:58409909-58415909		ENSSSCG00000010144	ENSSSCG00000021059	ENSSSCG00000008009	ENSSSCG00000043415
chr4:11473164-11479164	chr5:45117535-45123535	chr6:109761976-109767976	chr3:59467832-59473832		ENSSSCG00000010190	ENSSSCG00000030681	ENSSSCG00000008099	ENSSSCG00000044517
chr4:11474205-11480205	chr5:64376606-64382606	chr6:123716175-123722175	chr3:59484542-59490542		ENSSSCG00000010199	ENSSSCG00000015476	ENSSSCG00000045892	ENSSSCG00000016129
chr4:11481897-11487897	chr5:65383098-65389098	chr6:156372894-156378894	chr3:61102521-61108521		ENSSSCG00000029311	ENSSSCG00000015565	ENSSSCG00000008238	ENSSSCG00000016166
chr4:13180228-13186228	chr5:65384887-65390887	chr6:156457619-156463619	chr3:62487577-62493577		ENSSSCG00000051352	ENSSSCG00000045703	ENSSSCG00000050627	ENSSSCG00000029694
chr4:14214785-14220785	chr5:66244917-66250917	chr6:159098115-159104115	chr3:73126629-73132629		ENSSSCG00000010304	ENSSSCG00000008689	ENSSSCG00000008261	ENSSSCG00000016213
chr4:17348270-17354270	chr5:74374585-74380585	chr6:163576982-163582982	chr3:73128693-73134693		ENSSSCG00000010316	ENSSSCG00000008721	ENSSSCG00000008317	ENSSSCG00000023994
chr4:17375256-17381256	chr5:74419140-74425140	chr6:163577738-163583738	chr3:74388454-74394454		ENSSSCG00000042930	ENSSSCG00000029989	ENSSSCG00000029084	ENSSSCG00000016338
chr4:18195770-18201770	chr5:74445520-74451520	chr6:164740891-164746891	chr3:74488847-74494847		ENSSSCG00000010350	ENSSSCG00000045684	ENSSSCG00000044159	ENSSSCG00000036261
chr4:18237946-18243946	chr5:77396379-77402379	chr6:164742465-164748465	chr3:74491509-74497509		ENSSSCG00000043778	ENSSSCG00000024496	ENSSSCG00000033106	ENSSSCG00000016368
chr4:29903865-29909865	chr5:77400127-77406127	chr6:164751778-164757778	chr3:79259348-79265348		ENSSSCG00000033323	ENSSSCG00000008832	ENSSSCG00000008485	ENSSSCG00000014575
chr4:29921531-29927531	chr5:77401863-77407863	chr7:1341514-1347514	chr3:79261583-79267583		ENSSSCG00000027984	ENSSSCG00000008979	ENSSSCG00000008556	ENSSSCG00000014580
chr4:32634727-32640727	chr5:77514378-77520378	chr7:2747226-2753226	chr3:92431525-92437525		ENSSSCG00000010521	ENSSSCG00000046281	ENSSSCG00000030115	ENSSSCG00000033806
chr4:34329128-34335128	chr5:77517938-77523938	chr7:4189114-4195114	chr3:95205468-95211468		ENSSSCG00000010577	ENSSSCG00000009011	ENSSSCG00000008624	ENSSSCG00000045042
chr4:38472817-38478817	chr5:77520446-77526446	chr7:5031881-5037881	chr3:97534703-97540703		ENSSSCG00000010639	ENSSSCG00000034708	ENSSSCG00000005880	ENSSSCG00000042110
chr4:38474008-38480008	chr5:77521106-77527106	chr7:5033519-5039519	chr3:101851238-101857238		ENSSSCG00000010655	ENSSSCG00000009132	ENSSSCG00000034551	ENSSSCG00000014861
chr4:41424554-41430554	chr5:77526554-77532554	chr7:10928123-10934123	chr3:102718796-102724796		ENSSSCG00000010666	ENSSSCG00000009134	ENSSSCG00000040767	ENSSSCG00000032157
chr4:41445062-41451062	chr5:85302438-85308438	chr7:12730587-12736587	chr3:110755848-110761848		ENSSSCG00000040025	ENSSSCG00000023548	ENSSSCG00000042693	ENSSSCG00000014911
chr4:42601998-42607998	chr5:90545818-90551818	chr7:12731447-12737447	chr3:110782203-110788203		ENSSSCG00000024633	ENSSSCG00000038080	ENSSSCG00000005996	ENSSSCG00000014920
chr4:42848980-42854980	chr5:90546974-90552974	chr7:18201710-18207710	chr3:114302901-114308901		ENSSSCG00000016397	ENSSSCG00000007544	ENSSSCG00000027587	ENSSSCG00000034924
chr4:42856273-42862273	chr5:90547761-90553761	chr7:18334544-18340544	chr3:118377209-118383209		ENSSSCG00000016395	ENSSSCG00000007682	ENSSSCG00000031418	ENSSSCG00000015009
chr4:44865625-44871625	chr5:100768722-100774722	chr7:18335491-18341491	chr3:119514656-119520656		ENSSSCG00000015720	ENSSSCG00000007723	ENSSSCG00000040681	ENSSSCG00000015022
chr4:44866460-44872460	chr5:100770245-100776245	chr7:18407504-18413504	chr3:119516694-119522694		ENSSSCG00000026916	ENSSSCG00000007745	ENSSSCG00000041325	ENSSSCG00000029538
chr4:50985268-50991268	chr5:100771677-100777677	chr7:18411852-18417852	chr3:119564308-119570308		ENSSSCG00000038610	ENSSSCG00000007757	ENSSSCG00000006204	ENSSSCG00000015082
chr4:51012585-51018585	chr5:100772959-100778959	chr7:18412912-18418912	chr3:119780018-119786018		ENSSSCG00000015741	ENSSSCG00000007774	ENSSSCG00000006230	ENSSSCG00000015250
chr4:51014894-51020894	chr6:1242543-1248543	chr7:18414413-18420413	chr3:124910333-124916333		ENSSSCG00000015747	ENSSSCG00000007800	ENSSSCG00000006243	ENSSSCG00000015259
chr4:51115143-51121143	chr6:1260555-1266555	chr7:18415470-18421470	chr3:125181805-125187805		ENSSSCG00000030395	ENSSSCG00000007799	ENSSSCG00000036133	ENSSSCG00000026160
chr4:51267469-51273469	chr6:1581866-1587866	chr7:18422488-18428488	chr3:125188275-125194275		ENSSSCG00000015796	ENSSSCG00000035256	ENSSSCG00000006245	ENSSSCG00000043318
chr4:51269872-51275872	chr6:1585160-1591160	chr7:18428295-18434295	chr3:125192098-125198098		ENSSSCG00000029131	ENSSSCG00000035430	ENSSSCG00000006286	ENSSSCG00000015301
chr4:56054756-56060756	chr6:3695754-3701754	chr7:18708925-18714925	chr3:126681057-126687057		ENSSSCG00000015839	ENSSSCG00000007804	ENSSSCG00000006288	ENSSSCG00000036436
chr4:56055947-56061947	chr6:36186747-36192747	chr7:18711124-18717124	chr3:132375375-132381375		ENSSSCG00000046639	ENSSSCG00000007805	ENSSSCG00000035937	ENSSSCG00000015342
chr4:56056677-56062677	chr6:36189905-36195905	chr7:18713483-18719483	chr3:132377141-132383141		ENSSSCG00000037225	ENSSSCG00000007806	ENSSSCG00000030318	ENSSSCG00000015368
chr4:56324629-56330629	chr6:48869164-48875164	chr7:18930865-18936865	chr4:9913045-9919045		ENSSSCG00000022671	ENSSSCG00000007845	ENSSSCG00000006359	ENSSSCG00000042405
chr4:57861328-57867328	chr6:53312928-53318928	chr7:34704322-34710322	chr4:12708983-12714983		ENSSSCG00000015908	ENSSSCG00000007868	ENSSSCG00000037532	ENSSSCG00000046838
chr4:72345249-72351249	chr6:54091042-54097042	chr7:71543509-71549509	chr4:12750228-12756228		ENSSSCG00000015917	ENSSSCG00000024206	ENSSSCG00000006425	ENSSSCG00000045565
chr4:72388939-72394939	chr6:56972890-56978890	chr7:85051798-85057798	chr4:12793960-12799960		ENSSSCG00000015931	ENSSSCG00000029264	ENSSSCG00000050915	ENSSSCG00000051587
chr4:72436992-72442992	chr6:68710871-68716871	chr7:85503141-85509141	chr4:12796353-12802353		ENSSSCG00000015933	ENSSSCG00000008044	ENSSSCG00000006690	ENSSSCG00000037706
chr4:73460362-73466362	chr6:68715423-68721423	chr7:106721394-106727394	chr4:13180228-13186228		ENSSSCG00000015937	ENSSSCG00000030328	ENSSSCG00000006727	ENSSSCG00000035299
chr4:75048727-75054727	chr6:68723569-68729569	chr7:118042265-118048265	chr4:14214785-14220785		ENSSSCG00000015960	ENSSSCG00000037970	ENSSSCG00000036975	ENSSSCG00000044050
chr4:78046009-78052009	chr6:71012769-71018769	chr8:12319207-12325207	chr4:14215726-14221726		ENSSSCG00000015969	ENSSSCG00000008153	ENSSSCG00000034360	ENSSSCG00000015482
chr4:80748006-80754006	chr6:71019906-71025906	chr8:20229776-20235776	chr4:14216909-14222909		ENSSSCG00000015976	ENSSSCG00000033135	ENSSSCG00000012125	ENSSSCG00000015512
chr4:80846137-80852137	chr6:71024926-71030926	chr8:48011179-48017179	chr4:14322050-14328050		ENSSSCG00000015981	ENSSSCG00000008316	ENSSSCG00000012137	ENSSSCG00000015513
chr4:82383436-82389436	chr6:71077366-71083366	chr8:48012732-48018732	chr4:17188177-17194177		ENSSSCG00000040349	ENSSSCG00000030005	ENSSSCG00000012138	ENSSSCG00000031141
chr4:85361606-85367606	chr6:71080993-71086993	chr8:56476748-56482748	chr4:17189382-17195382		ENSSSCG00000015986	ENSSSCG00000026559	ENSSSCG00000012203	ENSSSCG00000048986
chr4:85362361-85368361	chr6:71086324-71092324	chr8:83040204-83046204	chr4:17234850-17240850		ENSSSCG00000038561	ENSSSCG00000008535	ENSSSCG00000027777	ENSSSCG00000033541
chr4:86755880-86761880	chr6:77286137-77292137	chr8:83149429-83155429	chr4:17453350-17459350		ENSSSCG00000034677	ENSSSCG00000024725	ENSSSCG00000024793	ENSSSCG00000008684
chr4:88565075-88571075	chr6:77314810-77320810	chr8:99615098-99621098	chr4:19457024-19463024		ENSSSCG00000042430	ENSSSCG00000039695	ENSSSCG00000028340	ENSSSCG00000032151
chr4:92152265-92158265	chr6:77316549-77322549	chr8:99965713-99971713	chr4:21074286-21080286		ENSSSCG00000016018	ENSSSCG00000043825	ENSSSCG00000044044	ENSSSCG00000008714
chr4:99316539-99322539	chr6:77317563-77323563	chr8:100007383-100013383	chr4:23396723-23402723		ENSSSCG00000016082	ENSSSCG00000008554	ENSSSCG00000020876	ENSSSCG00000008802
chr4:99337528-99343528	chr6:77318481-77324481	chr8:100008627-100014627	chr4:23397917-23403917		ENSSSCG00000016111	ENSSSCG00000008613	ENSSSCG00000044275	ENSSSCG00000008834
chr4:99353417-99359417	chr6:77319883-77325883	chr8:100130081-100136081	chr4:23437199-23443199		ENSSSCG00000016157	ENSSSCG00000026161	ENSSSCG00000012576	ENSSSCG00000008853
chr4:99354931-99360931	chr6:97486302-97492302	chr8:100132404-100138404	chr4:30461233-30467233		ENSSSCG00000034282	ENSSSCG00000008631	ENSSSCG00000045489	ENSSSCG00000008855
chr4:102034563-102040563	chr6:97498673-97504673	chr8:100135835-100141835	chr4:30465096-30471096		ENSSSCG00000016191	ENSSSCG00000039094	ENSSSCG00000040885	ENSSSCG00000043916
chr4:102048312-102054312	chr6:97511557-97517557	chr8:100151625-100157625	chr4:30468340-30474340		ENSSSCG00000032964	ENSSSCG00000036569	ENSSSCG00000036566	ENSSSCG00000026886
chr4:106337894-106343894	chr6:97589857-97595857	chr8:100152650-100158650	chr4:30469062-30475062		ENSSSCG00000016254	ENSSSCG00000006141	ENSSSCG00000001428	ENSSSCG00000009009
chr4:109858721-109864721	chr6:98614637-98620637	chr8:100156133-100162133	chr4:34344146-34350146		ENSSSCG00000026852	ENSSSCG00000006174	ENSSSCG00000023611	ENSSSCG00000044336
chr4:109861067-109867067	chr6:100744346-100750346	chr8:100157295-100163295	chr4:34347300-34353300		ENSSSCG00000026600	ENSSSCG00000006219	ENSSSCG00000001433	ENSSSCG00000033871
chr4:114576026-114582026	chr6:100748330-100754330	chr8:100158437-100164437	chr4:38443583-38449583		ENSSSCG00000023057	ENSSSCG00000022190	ENSSSCG00000001434	ENSSSCG00000030396
chr4:114954988-114960988	chr6:103430082-103436082	chr8:100161131-100167131	chr4:38472817-38478817		ENSSSCG00000014796	ENSSSCG00000035937	ENSSSCG00000001441	ENSSSCG00000022173
chr4:114956285-114962285	chr6:111423896-111429896	chr8:100162544-100168544	chr4:38474008-38480008		ENSSSCG00000014834	ENSSSCG00000006311	ENSSSCG00000001550	ENSSSCG00000009085
chr4:114957595-114963595	chr6:111942386-111948386	chr8:100164654-100170654	chr4:41666793-41672793		ENSSSCG00000014838	ENSSSCG00000006312	ENSSSCG00000001565	ENSSSCG00000029260
chr4:114959116-114965116	chr6:112069169-112075169	chr8:100166985-100172985	chr4:41691148-41697148		ENSSSCG00000029323	ENSSSCG00000006345	ENSSSCG00000001592	ENSSSCG00000043213
chr4:117147610-117153610	chr6:112072205-112078205	chr8:100184722-100190722	chr4:42626285-42632285		ENSSSCG00000014843	ENSSSCG00000006390	ENSSSCG00000001735	ENSSSCG00000032094
chr4:121155243-121161243	chr6:145151395-145157395	chr8:110524982-110530982	chr4:42702686-42708686		ENSSSCG00000014909	ENSSSCG00000006391	ENSSSCG00000001736	ENSSSCG00000009245
chr4:121156815-121162815	chr6:145153618-145159618	chr8:110534240-110540240	chr4:42704309-42710309		ENSSSCG00000047860	ENSSSCG00000006392	ENSSSCG00000037209	ENSSSCG00000026422
chr4:121158031-121164031	chr6:145158176-145164176	chr8:110536110-110542110	chr4:43477062-43483062		ENSSSCG00000049020	ENSSSCG00000036223	ENSSSCG00000031963	ENSSSCG00000046593
chr4:129313364-129319364	chr6:145174805-145180805	chr8:111133170-111139170	chr4:50545739-50551739		ENSSSCG00000014935	ENSSSCG00000006556	ENSSSCG00000048932	ENSSSCG00000007576
chr4:129334060-129340060	chr6:145177838-145183838	chr8:111135139-111141139	chr4:50860076-50866076		ENSSSCG00000030461	ENSSSCG00000006567	ENSSSCG00000001844	ENSSSCG00000007664
chr4:129339897-129345897	chr6:164049316-164055316	chr8:111339079-111345079	chr4:51115143-51121143		ENSSSCG00000014959	ENSSSCG00000006631	ENSSSCG00000001846	ENSSSCG00000007665
chr4:130191128-130197128	chr6:169728746-169734746	chr8:111511347-111517347	chr4:55173893-55179893		ENSSSCG00000033937	ENSSSCG00000039615	ENSSSCG00000037307	ENSSSCG00000023619
chr5:8952669-8958669	chr6:169731453-169737453	chr9:3336187-3342187	chr4:55175252-55181252		ENSSSCG00000029651	ENSSSCG00000006682	ENSSSCG00000001918	ENSSSCG00000025858
chr5:17410430-17416430	chr6:169732970-169738970	chr9:3337575-3343575	chr4:55176829-55182829		ENSSSCG00000015051	ENSSSCG00000024481	ENSSSCG00000025197	ENSSSCG00000028186
chr5:19308061-19314061	chr7:485842-491842	chr9:9761809-9767809	chr4:55219513-55225513		ENSSSCG00000015065	ENSSSCG00000006725	ENSSSCG00000002432	ENSSSCG00000035518
chr5:23715463-23721463	chr7:486711-492711	chr9:9772004-9778004	chr4:56056677-56062677		ENSSSCG00000029199	ENSSSCG00000006733	ENSSSCG00000034843	ENSSSCG00000007823
chr5:23716411-23722411	chr7:487651-493651	chr9:11181235-11187235	chr4:58005930-58011930		ENSSSCG00000027710	ENSSSCG00000006754	ENSSSCG00000000982	ENSSSCG00000010795
chr5:43452111-43458111	chr7:4085782-4091782	chr9:13106574-13112574	chr4:58214163-58220163		ENSSSCG00000015296	ENSSSCG00000006829	ENSSSCG00000000981	ENSSSCG00000007935
chr5:44954063-44960063	chr7:4086878-4092878	chr9:13107782-13113782	chr4:58215447-58221447		ENSSSCG00000015311	ENSSSCG00000006830	ENSSSCG00000000019	ENSSSCG00000008009
chr5:46888876-46894876	chr7:4087811-4093811	chr9:13212174-13218174	chr4:58333150-58339150		ENSSSCG00000033314	ENSSSCG00000006872	ENSSSCG00000000079	ENSSSCG00000007991
chr5:47513371-47519371	chr7:4276706-4282706	chr9:13223281-13229281	chr4:58334232-58340232		ENSSSCG00000015373	ENSSSCG00000024809	ENSSSCG00000030209	ENSSSCG00000007984
chr5:47521666-47527666	chr7:4333502-4339502	chr9:13308399-13314399	chr4:58348515-58354515		ENSSSCG00000015380	ENSSSCG00000030877	ENSSSCG00000000171	ENSSSCG00000008066
chr5:51744867-51750867	chr7:4433360-4439360	chr9:13317453-13323453	chr4:58405013-58411013		ENSSSCG00000015402	ENSSSCG00000012163	ENSSSCG00000000260	ENSSSCG00000008111
chr5:57548082-57554082	chr7:5031881-5037881	chr9:13318492-13324492	chr4:58408837-58414837		ENSSSCG00000015435	ENSSSCG00000012164	ENSSSCG00000036564	ENSSSCG00000008238
chr5:59294189-59300189	chr7:21197958-21203958	chr9:13322093-13328093	chr4:58727544-58733544		ENSSSCG00000015445	ENSSSCG00000048743	ENSSSCG00000038644	ENSSSCG00000050627
chr5:59321490-59327490	chr7:36205435-36211435	chr9:13444218-13450218	chr4:58730521-58736521		ENSSSCG00000021059	ENSSSCG00000047170	ENSSSCG00000000439	ENSSSCG00000008241
chr5:59334320-59340320	chr7:36208853-36214853	chr9:13472858-13478858	chr4:61084283-61090283		ENSSSCG00000041477	ENSSSCG00000012352	ENSSSCG00000000455	ENSSSCG00000051279
chr5:59336489-59342489	chr7:36213096-36219096	chr9:13524002-13530002	chr4:61085205-61091205		ENSSSCG00000015476	ENSSSCG00000026714	ENSSSCG00000046080	ENSSSCG00000008261
chr5:65388025-65394025	chr7:38870717-38876717	chr9:13554189-13560189	chr4:61089514-61095514		ENSSSCG00000015489	ENSSSCG00000012546	ENSSSCG00000030998	ENSSSCG00000008317
chr5:73843050-73849050	chr7:45957617-45963617	chr9:13620746-13626746	chr4:61092776-61098776		ENSSSCG00000015513	ENSSSCG00000012564	ENSSSCG00000000551	ENSSSCG00000008427
chr5:77498566-77504566	chr7:57651453-57657453	chr9:13709976-13715976	chr4:61153216-61159216		ENSSSCG00000015527	ENSSSCG00000012591	ENSSSCG00000036499	ENSSSCG00000049634
chr5:77502547-77508547	chr7:85051798-85057798	chr9:13766578-13772578	chr4:61155563-61161563		ENSSSCG00000045709	ENSSSCG00000012606	ENSSSCG00000036723	ENSSSCG00000008556
chr5:77517938-77523938	chr7:85089139-85095139	chr9:13815760-13821760	chr4:61236262-61242262		ENSSSCG00000015565	ENSSSCG00000021375	ENSSSCG00000029592	ENSSSCG00000008568
chr5:77520446-77526446	chr7:85091831-85097831	chr9:21037656-21043656	chr4:61266582-61272582		ENSSSCG00000026412	ENSSSCG00000012691	ENSSSCG00000036222	ENSSSCG00000045349
chr5:77521106-77527106	chr7:85094628-85100628	chr9:21062135-21068135	chr4:61267356-61273356		ENSSSCG00000031141	ENSSSCG00000012699	ENSSSCG00000034703	ENSSSCG00000008625
chr5:77526554-77532554	chr7:85499286-85505286	chr9:27004151-27010151	chr4:61394007-61400007		ENSSSCG00000026084	ENSSSCG00000012769	ENSSSCG00000032899	ENSSSCG00000029334
chr5:77528403-77534403	chr7:85503141-85509141	chr9:27014743-27020743	chr4:64458060-64464060		ENSSSCG00000045703	ENSSSCG00000037032	ENSSSCG00000034094	ENSSSCG00000029570
chr5:80622187-80628187	chr7:85595350-85601350	chr9:29100166-29106166	chr4:71764385-71770385		ENSSSCG00000008689	ENSSSCG00000000997	ENSSSCG00000027792	ENSSSCG00000033193
chr5:90369639-90375639	chr7:85599832-85605832	chr9:34259381-34265381	chr4:71802480-71808480		ENSSSCG00000008730	ENSSSCG00000031269	ENSSSCG00000000916	ENSSSCG00000005909
chr5:90417807-90423807	chr7:85834039-85840039	chr9:34271328-34277328	chr4:71895846-71901846		ENSSSCG00000022358	ENSSSCG00000001065	ENSSSCG00000050070	ENSSSCG00000025879
chr5:90545818-90551818	chr7:100107524-100113524	chr9:55115945-55121945	chr4:75084938-75090938		ENSSSCG00000029989	ENSSSCG00000001068	ENSSSCG00000048690	ENSSSCG00000026590
chr5:90546974-90552974	chr7:116643747-116649747	chr9:55145332-55151332	chr4:75350625-75356625		ENSSSCG00000008750	ENSSSCG00000001410	ENSSSCG00000024065	ENSSSCG00000040119
chr5:90547761-90553761	chr7:117756173-117762173	chr9:55146306-55152306	chr4:80684002-80690002		ENSSSCG00000029275	ENSSSCG00000001487	ENSSSCG00000040348	ENSSSCG00000035891
chr5:90549089-90555089	chr7:121517936-121523936	chr9:55151450-55157450	chr4:80749966-80755966		ENSSSCG00000045684	ENSSSCG00000001752	ENSSSCG00000000937	ENSSSCG00000021284
chr5:90550278-90556278	chr7:121620701-121626701	chr9:64251194-64257194	chr4:80751211-80757211		ENSSSCG00000038488	ENSSSCG00000001824	ENSSSCG00000017012	ENSSSCG00000005938
chr5:100768722-100774722	chr8:381204-387204	chr9:71333740-71339740	chr4:80778728-80784728		ENSSSCG00000037522	ENSSSCG00000001930	ENSSSCG00000017046	ENSSSCG00000045235
chr5:100770245-100776245	chr8:386839-392839	chr9:74122806-74128806	chr4:85731683-85737683		ENSSSCG00000008830	ENSSSCG00000001959	ENSSSCG00000048797	ENSSSCG00000006037
chr5:100771677-100777677	chr8:388953-394953	chr9:74129840-74135840	chr4:87513248-87519248		ENSSSCG00000008877	ENSSSCG00000002007	ENSSSCG00000017082	ENSSSCG00000049578
chr5:100772959-100778959	chr8:701099-707099	chr9:74141954-74147954	chr4:87921128-87927128		ENSSSCG00000032353	ENSSSCG00000002008	ENSSSCG00000049502	ENSSSCG00000006078
chr6:2358751-2364751	chr8:707529-713529	chr9:74150460-74156460	chr4:88575178-88581178		ENSSSCG00000008979	ENSSSCG00000002015	ENSSSCG00000017098	ENSSSCG00000006105
chr6:2361141-2367141	chr8:714465-720465	chr9:74156425-74162425	chr4:96108500-96114500		ENSSSCG00000008983	ENSSSCG00000002026	ENSSSCG00000035825	ENSSSCG00000006108
chr6:3702423-3708423	chr8:21264594-21270594	chr9:77610347-77616347	chr4:96123774-96129774		ENSSSCG00000009114	ENSSSCG00000002052	ENSSSCG00000009276	ENSSSCG00000040681
chr6:7623279-7629279	chr8:21476178-21482178	chr9:77641660-77647660	chr4:97276749-97282749		ENSSSCG00000009132	ENSSSCG00000002140	ENSSSCG00000009336	ENSSSCG00000006171
chr6:18915358-18921358	chr8:21477441-21483441	chr9:88213745-88219745	chr4:97286866-97292866		ENSSSCG00000009134	ENSSSCG00000029474	ENSSSCG00000047553	ENSSSCG00000006230
chr6:19248886-19254886	chr8:55925737-55931737	chr9:88240456-88246456	chr4:97293640-97299640		ENSSSCG00000023548	ENSSSCG00000037267	ENSSSCG00000037746	ENSSSCG00000006243
chr6:19250068-19256068	chr8:70635068-70641068	chr9:88271621-88277621	chr4:97298883-97304883		ENSSSCG00000038080	ENSSSCG00000034290	ENSSSCG00000009387	ENSSSCG00000006245
chr6:36209251-36215251	chr8:70636933-70642933	chr9:88277042-88283042	chr4:97316806-97322806		ENSSSCG00000025240	ENSSSCG00000002573	ENSSSCG00000049814	ENSSSCG00000034495
chr6:36722448-36728448	chr8:76288997-76294997	chr9:88282013-88288013	chr4:101900030-101906030		ENSSSCG00000029621	ENSSSCG00000035152	ENSSSCG00000031378	ENSSSCG00000006299
chr6:39942877-39948877	chr8:76291215-76297215	chr9:88284973-88290973	chr4:101904930-101910930		ENSSSCG00000009238	ENSSSCG00000000197	ENSSSCG00000042516	ENSSSCG00000006358
chr6:52446932-52452932	chr8:76293684-76299684	chr9:88287392-88293392	chr4:101907762-101913762		ENSSSCG00000040448	ENSSSCG00000033368	ENSSSCG00000050522	ENSSSCG00000006359
chr6:54091042-54097042	chr8:86338203-86344203	chr9:94683579-94689579	chr4:101909668-101915668		ENSSSCG00000046798	ENSSSCG00000000281	ENSSSCG00000009494	ENSSSCG00000006394
chr6:68710871-68716871	chr8:100297981-100303981	chr9:94709687-94715687	chr4:101912294-101918294		ENSSSCG00000007544	ENSSSCG00000034474	ENSSSCG00000026082	ENSSSCG00000006398
chr6:68715423-68721423	chr8:100298854-100304854	chr9:94711686-94717686	chr4:103851048-103857048		ENSSSCG00000007592	ENSSSCG00000000292	ENSSSCG00000051098	ENSSSCG00000006425
chr6:68797533-68803533	chr8:100299577-100305577	chr9:94712408-94718408	chr4:105159756-105165756		ENSSSCG00000007745	ENSSSCG00000000297	ENSSSCG00000009526	ENSSSCG00000006458
chr6:71077366-71083366	chr8:100300924-100306924	chr9:94714588-94720588	chr4:109858721-109864721		ENSSSCG00000007757	ENSSSCG00000000298	ENSSSCG00000009527	ENSSSCG00000006493
chr6:71080993-71086993	chr8:100369934-100375934	chr9:94730085-94736085	chr4:109861067-109867067		ENSSSCG00000007774	ENSSSCG00000035686	ENSSSCG00000044700	ENSSSCG00000050915
chr6:71086324-71092324	chr8:111669624-111675624	chr9:94731211-94737211	chr4:110021127-110027127		ENSSSCG00000007800	ENSSSCG00000029471	ENSSSCG00000010885	ENSSSCG00000006572
chr6:73052146-73058146	chr8:116726932-116732932	chr9:94789310-94795310	chr4:119696328-119702328		ENSSSCG00000007799	ENSSSCG00000038732	ENSSSCG00000049673	ENSSSCG00000047855
chr6:75771381-75777381	chr8:120089779-120095779	chr9:94790178-94796178	chr4:119782828-119788828		ENSSSCG00000007798	ENSSSCG00000000612	ENSSSCG00000044063	ENSSSCG00000006750
chr6:75779183-75785183	chr8:120246882-120252882	chr9:94793657-94799657	chr4:123194686-123200686		ENSSSCG00000035256	ENSSSCG00000000633	ENSSSCG00000040707	ENSSSCG00000006820
chr6:77294916-77300916	chr8:120261697-120267697	chr9:94795950-94801950	chr4:123342134-123348134		ENSSSCG00000040682	ENSSSCG00000025460	ENSSSCG00000010967	ENSSSCG00000028620
chr6:77295842-77301842	chr8:120275440-120281440	chr9:94797625-94803625	chr4:130012497-130018497		ENSSSCG00000007804	ENSSSCG00000050094	ENSSSCG00000010990	ENSSSCG00000038044
chr6:77317563-77323563	chr8:120277060-120283060	chr9:94804200-94810200	chr5:1995562-2001562		ENSSSCG00000007805	ENSSSCG00000000694	ENSSSCG00000040513	ENSSSCG00000012125
chr6:77318481-77324481	chr8:120282102-120288102	chr9:94806571-94812571	chr5:11908418-11914418		ENSSSCG00000007806	ENSSSCG00000032662	ENSSSCG00000010994	ENSSSCG00000012137
chr6:77319883-77325883	chr8:120286486-120292486	chr9:94820558-94826558	chr5:11933737-11939737		ENSSSCG00000050212	ENSSSCG00000030076	ENSSSCG00000011011	ENSSSCG00000012138
chr6:77554430-77560430	chr8:120289086-120295086	chr9:94838481-94844481	chr5:14318248-14324248		ENSSSCG00000007836	ENSSSCG00000000795	ENSSSCG00000022849	ENSSSCG00000012156
chr6:97455182-97461182	chr8:120291552-120297552	chr9:94870342-94876342	chr5:17467545-17473545		ENSSSCG00000031629	ENSSSCG00000021024	ENSSSCG00000025799	ENSSSCG00000012203
chr6:97457034-97463034	chr8:120305406-120311406	chr9:94944507-94950507	chr5:22915368-22921368		ENSSSCG00000007851	ENSSSCG00000000866	ENSSSCG00000007147	ENSSSCG00000012234
chr6:97495139-97501139	chr8:120345022-120351022	chr9:95932810-95938810	chr5:23173596-23179596		ENSSSCG00000007864	ENSSSCG00000026533	ENSSSCG00000007287	ENSSSCG00000041777
chr6:97503216-97509216	chr8:120347241-120353241	chr9:95935219-95941219	chr5:24212698-24218698		ENSSSCG00000007868	ENSSSCG00000031716	ENSSSCG00000007346	ENSSSCG00000012409
chr6:97541918-97547918	chr8:120780012-120786012	chr9:100337941-100343941	chr5:24268285-24274285		ENSSSCG00000007949	ENSSSCG00000035421	ENSSSCG00000032036	ENSSSCG00000041663
chr6:97565488-97571488	chr8:138617991-138623991	chr9:100499271-100505271	chr5:24286374-24292374		ENSSSCG00000008062	ENSSSCG00000030113	ENSSSCG00000024325	ENSSSCG00000029458
chr6:97585672-97591672	chr8:138890006-138896006	chr9:108395270-108401270	chr5:27994648-28000648		ENSSSCG00000030328	ENSSSCG00000029456	ENSSSCG00000035460	ENSSSCG00000045470
chr6:103430082-103436082	chr9:523229-529229	chr9:114108465-114114465	chr5:28083551-28089551		ENSSSCG00000032657	ENSSSCG00000040697	ENSSSCG00000033548	ENSSSCG00000021601
chr6:103431735-103437735	chr9:8795047-8801047	chr9:114109566-114115566	chr5:28084318-28090318		ENSSSCG00000037970	ENSSSCG00000009383	ENSSSCG00000037868	ENSSSCG00000046526
chr6:112060173-112066173	chr9:8800801-8806801	chr9:114110705-114116705	chr5:28086116-28092116		ENSSSCG00000007988	ENSSSCG00000037413	ENSSSCG00000029553	ENSSSCG00000045489
chr6:112061594-112067594	chr9:21166533-21172533	chr9:114112181-114118181	chr5:28225525-28231525		ENSSSCG00000049347	ENSSSCG00000042169	ENSSSCG00000029944	ENSSSCG00000012637
chr6:112062695-112068695	chr9:21180320-21186320	chr9:132677728-132683728	chr5:31882366-31888366		ENSSSCG00000021704	ENSSSCG00000048829	ENSSSCG00000039849	ENSSSCG00000040432
chr6:112069169-112075169	chr9:21182437-21188437	chr10:1005743-1011743	chr5:34252569-34258569		ENSSSCG00000008150	ENSSSCG00000026536	ENSSSCG00000046490	ENSSSCG00000039345
chr6:112071509-112077509	chr9:26757435-26763435	chr10:1007698-1013698	chr5:34258256-34264256		ENSSSCG00000035478	ENSSSCG00000010802	ENSSSCG00000017193	ENSSSCG00000001036
chr6:112072205-112078205	chr9:26758214-26764214	chr10:8460695-8466695	chr5:35189269-35195269		ENSSSCG00000050709	ENSSSCG00000025290	ENSSSCG00000017297	ENSSSCG00000035598
chr6:112074796-112080796	chr9:26759324-26765324	chr10:9132819-9138819	chr5:35190486-35196486		ENSSSCG00000033099	ENSSSCG00000035213	ENSSSCG00000037487	ENSSSCG00000001078
chr6:112076358-112082358	chr9:26784949-26790949	chr10:9134267-9140267	chr5:35368431-35374431		ENSSSCG00000038148	ENSSSCG00000024784	ENSSSCG00000017415	ENSSSCG00000047716
chr6:119237871-119243871	chr9:26799401-26805401	chr10:9135547-9141547	chr5:35371604-35377604		ENSSSCG00000038591	ENSSSCG00000036948	ENSSSCG00000017421	ENSSSCG00000001201
chr6:130170227-130176227	chr9:26801484-26807484	chr10:9136914-9142914	chr5:53019604-53025604		ENSSSCG00000026559	ENSSSCG00000024061	ENSSSCG00000017498	ENSSSCG00000028784
chr6:130205055-130211055	chr9:30161805-30167805	chr10:9204050-9210050	chr5:53038221-53044221		ENSSSCG00000008443	ENSSSCG00000031201	ENSSSCG00000017504	ENSSSCG00000001428
chr6:132757244-132763244	chr9:30164020-30170020	chr10:9205071-9211071	chr5:54246297-54252297		ENSSSCG00000008448	ENSSSCG00000010947	ENSSSCG00000017521	ENSSSCG00000001434
chr6:132758203-132764203	chr9:36255599-36261599	chr10:9214999-9220999	chr5:57638329-57644329		ENSSSCG00000008535	ENSSSCG00000027428	ENSSSCG00000017522	ENSSSCG00000001550
chr6:138350147-138356147	chr9:36258820-36264820	chr10:9216470-9222470	chr5:57654736-57660736		ENSSSCG00000008563	ENSSSCG00000039342	ENSSSCG00000017526	ENSSSCG00000001552
chr6:169728746-169734746	chr9:50618582-50624582	chr10:9217033-9223033	chr5:57657270-57663270		ENSSSCG00000008577	ENSSSCG00000011051	ENSSSCG00000017533	ENSSSCG00000032691
chr6:169731453-169737453	chr9:50622032-50628032	chr10:9218738-9224738	chr5:58246666-58252666		ENSSSCG00000008613	ENSSSCG00000007146	ENSSSCG00000017534	ENSSSCG00000001735
chr6:169732970-169738970	chr9:54457629-54463629	chr10:9222082-9228082	chr5:59281710-59287710		ENSSSCG00000026161	ENSSSCG00000007171	ENSSSCG00000017578	ENSSSCG00000024347
chr7:4269949-4275949	chr9:54459068-54465068	chr10:10502369-10508369	chr5:59294189-59300189		ENSSSCG00000006957	ENSSSCG00000007231	ENSSSCG00000017583	ENSSSCG00000001807
chr7:4366134-4372134	chr9:54460410-54466410	chr10:10503807-10509807	chr5:59355898-59361898		ENSSSCG00000036569	ENSSSCG00000007237	ENSSSCG00000036135	ENSSSCG00000001808
chr7:4437579-4443579	chr9:94866391-94872391	chr10:10506222-10512222	chr5:59547184-59553184		ENSSSCG00000030493	ENSSSCG00000047420	ENSSSCG00000037168	ENSSSCG00000001844
chr7:9724796-9730796	chr9:99474816-99480816	chr10:10537647-10543647	chr5:74321044-74327044		ENSSSCG00000050860	ENSSSCG00000051203	ENSSSCG00000044721	ENSSSCG00000001846
chr7:10411092-10417092	chr9:105446671-105452671	chr10:10611025-10617025	chr5:80584080-80590080		ENSSSCG00000006035	ENSSSCG00000007369	ENSSSCG00000017693	ENSSSCG00000001847
chr7:13199047-13205047	chr9:105987584-105993584	chr10:10713936-10719936	chr5:81857678-81863678		ENSSSCG00000039549	ENSSSCG00000007424	ENSSSCG00000017694	ENSSSCG00000033348
chr7:21009437-21015437	chr9:113906318-113912318	chr10:10716191-10722191	chr5:90417807-90423807		ENSSSCG00000006107	ENSSSCG00000007428	ENSSSCG00000017747	ENSSSCG00000001939
chr7:25557960-25563960	chr9:133733663-133739663	chr10:10718232-10724232	chr5:90431340-90437340		ENSSSCG00000006108	ENSSSCG00000031763	ENSSSCG00000017769	ENSSSCG00000002002
chr7:25559496-25565496	chr9:133753064-133759064	chr10:10732318-10738318	chr5:90432750-90438750		ENSSSCG00000006141	ENSSSCG00000035939	ENSSSCG00000017801	ENSSSCG00000034962
chr7:25560629-25566629	chr9:133754022-133760022	chr10:10733544-10739544	chr5:90435105-90441105		ENSSSCG00000045469	ENSSSCG00000035852	ENSSSCG00000017802	ENSSSCG00000002257
chr7:29304277-29310277	chr9:133756729-133762729	chr10:10775693-10781693	chr5:90446203-90452203		ENSSSCG00000006171	ENSSSCG00000032974	ENSSSCG00000017809	ENSSSCG00000002391
chr7:29357363-29363363	chr9:134804228-134810228	chr10:10784561-10790561	chr5:90449714-90455714		ENSSSCG00000006174	ENSSSCG00000017142	ENSSSCG00000017862	ENSSSCG00000002432
chr7:29374660-29380660	chr10:2843328-2849328	chr10:10821031-10827031	chr5:91501165-91507165		ENSSSCG00000006195	ENSSSCG00000017177	ENSSSCG00000017893	ENSSSCG00000030325
chr7:32323499-32329499	chr10:10597482-10603482	chr10:13014713-13020713	chr5:93657007-93663007		ENSSSCG00000034495	ENSSSCG00000017186	ENSSSCG00000017912	ENSSSCG00000000151
chr7:32341715-32347715	chr10:10739534-10745534	chr10:13021483-13027483	chr5:96247828-96253828		ENSSSCG00000022190	ENSSSCG00000026789	ENSSSCG00000017998	ENSSSCG00000033235
chr7:32344444-32350444	chr10:23781188-23787188	chr10:14517628-14523628	chr6:1183304-1189304		ENSSSCG00000006311	ENSSSCG00000034358	ENSSSCG00000033626	ENSSSCG00000036564
chr7:36205435-36211435	chr10:39243169-39249169	chr10:32098162-32104162	chr6:1214796-1220796		ENSSSCG00000006337	ENSSSCG00000039673	ENSSSCG00000016435	ENSSSCG00000028104
chr7:36208853-36214853	chr10:41028351-41034351	chr10:39243169-39249169	chr6:1294898-1300898		ENSSSCG00000030246	ENSSSCG00000017364	ENSSSCG00000021954	ENSSSCG00000000296
chr7:36213096-36219096	chr10:41057766-41063766	chr10:40646802-40652802	chr6:1298291-1304291		ENSSSCG00000006390	ENSSSCG00000020744	ENSSSCG00000024155	ENSSSCG00000048196
chr7:36600997-36606997	chr10:41068686-41074686	chr10:40649216-40655216	chr6:1302962-1308962		ENSSSCG00000006391	ENSSSCG00000017391	ENSSSCG00000016582	ENSSSCG00000044790
chr7:38870717-38876717	chr10:41071644-41077644	chr10:40938221-40944221	chr6:1306344-1312344		ENSSSCG00000006392	ENSSSCG00000017403	ENSSSCG00000047399	ENSSSCG00000000312
chr7:38944347-38950347	chr10:41074514-41080514	chr10:41818507-41824507	chr6:1333165-1339165		ENSSSCG00000006394	ENSSSCG00000017510	ENSSSCG00000021885	ENSSSCG00000031735
chr7:38991124-38997124	chr10:41077101-41083101	chr10:41839930-41845930	chr6:1340545-1346545		ENSSSCG00000006556	ENSSSCG00000031307	ENSSSCG00000048496	ENSSSCG00000000455
chr7:44211804-44217804	chr10:53518862-53524862	chr10:41906190-41912190	chr6:1359466-1365466		ENSSSCG00000006567	ENSSSCG00000017667	ENSSSCG00000016642	ENSSSCG00000050831
chr7:57657051-57663051	chr10:65323607-65329607	chr10:54211261-54217261	chr6:1398289-1404289		ENSSSCG00000006631	ENSSSCG00000017861	ENSSSCG00000016672	ENSSSCG00000046080
chr7:60393524-60399524	chr10:65385833-65391833	chr10:64922210-64928210	chr6:1403033-1409033		ENSSSCG00000006632	ENSSSCG00000022026	ENSSSCG00000016688	ENSSSCG00000050470
chr7:74228791-74234791	chr10:65807060-65813060	chr10:66677914-66683914	chr6:1406422-1412422		ENSSSCG00000035429	ENSSSCG00000032472	ENSSSCG00000016690	ENSSSCG00000023936
chr7:85524682-85530682	chr10:65811305-65817305	chr10:66680245-66686245	chr6:2718159-2724159		ENSSSCG00000024481	ENSSSCG00000036915	ENSSSCG00000016753	ENSSSCG00000040822
chr7:85595350-85601350	chr10:65813929-65819929	chr11:9765592-9771592	chr6:4090939-4096939		ENSSSCG00000006725	ENSSSCG00000017917	ENSSSCG00000016754	ENSSSCG00000000623
chr7:85801308-85807308	chr11:285-6285	chr11:9769385-9775385	chr6:8740868-8746868		ENSSSCG00000006733	ENSSSCG00000017913	ENSSSCG00000030497	ENSSSCG00000040587
chr7:86521841-86527841	chr11:4824-10824	chr11:17038725-17044725	chr6:8751746-8757746		ENSSSCG00000006754	ENSSSCG00000017994	ENSSSCG00000039894	ENSSSCG00000000759
chr7:87823124-87829124	chr11:19594348-19600348	chr11:17070342-17076342	chr6:8771466-8777466		ENSSSCG00000006762	ENSSSCG00000029441	ENSSSCG00000038249	ENSSSCG00000000774
chr7:98414883-98420883	chr11:22354279-22360279	chr11:17071435-17077435	chr6:8804342-8810342		ENSSSCG00000006796	ENSSSCG00000018007	ENSSSCG00000036983	ENSSSCG00000044441
chr7:103337307-103343307	chr11:22362377-22368377	chr11:17116179-17122179	chr6:8811018-8817018		ENSSSCG00000006828	ENSSSCG00000051348	ENSSSCG00000035657	ENSSSCG00000000859
chr7:103338464-103344464	chr11:32286887-32292887	chr11:17123700-17129700	chr6:8864061-8870061		ENSSSCG00000006829	ENSSSCG00000034773	ENSSSCG00000021418	ENSSSCG00000000910
chr7:111549028-111555028	chr11:32326382-32332382	chr11:17175581-17181581	chr6:16388243-16394243		ENSSSCG00000006830	ENSSSCG00000033272	ENSSSCG00000028022	ENSSSCG00000000934
chr7:115268902-115274902	chr11:52589751-52595751	chr11:17209849-17215849	chr6:16656413-16662413		ENSSSCG00000006869	ENSSSCG00000028274	ENSSSCG00000034109	ENSSSCG00000046483
chr7:121505215-121511215	chr11:52617325-52623325	chr11:23896827-23902827	chr6:16666628-16672628		ENSSSCG00000006872	ENSSSCG00000028113	ENSSSCG00000049062	ENSSSCG00000016816
chr7:121517936-121523936	chr11:64073630-64079630	chr11:23910087-23916087	chr6:16668582-16674582		ENSSSCG00000041080	ENSSSCG00000016640	ENSSSCG00000046979	ENSSSCG00000043266
chr7:121539969-121545969	chr12:10335965-10341965	chr11:45817664-45823664	chr6:16678822-16684822		ENSSSCG00000033643	ENSSSCG00000040053	ENSSSCG00000042867	ENSSSCG00000016892
chr8:381204-387204	chr12:10338135-10344135	chr11:47053017-47059017	chr6:16789995-16795995		ENSSSCG00000012164	ENSSSCG00000016682	ENSSSCG00000038322	ENSSSCG00000045705
chr8:386839-392839	chr12:10341523-10347523	chr11:47066108-47072108	chr6:19324588-19330588		ENSSSCG00000033979	ENSSSCG00000021204		ENSSSCG00000017032
chr8:388953-394953	chr12:27106613-27112613	chr11:47487295-47493295	chr6:25173260-25179260		ENSSSCG00000031803	ENSSSCG00000016701		ENSSSCG00000048797
chr8:701099-707099	chr12:27126691-27132691	chr11:49583019-49589019	chr6:25174153-25180153		ENSSSCG00000028148	ENSSSCG00000016704		ENSSSCG00000017104
chr8:707529-713529	chr12:27129044-27135044	chr11:52365750-52371750	chr6:25174948-25180948		ENSSSCG00000047170	ENSSSCG00000036611		ENSSSCG00000032843
chr8:714465-720465	chr12:27130055-27136055	chr11:52383031-52389031	chr6:27052555-27058555		ENSSSCG00000050026	ENSSSCG00000016721		ENSSSCG00000009276
chr8:10529980-10535980	chr12:27131193-27137193	chr11:52397178-52403178	chr6:36294105-36300105		ENSSSCG00000026984	ENSSSCG00000016724		ENSSSCG00000024635
chr8:10619378-10625378	chr12:27132727-27138727	chr11:52432828-52438828	chr6:36297530-36303530		ENSSSCG00000024958	ENSSSCG00000037197		ENSSSCG00000047553
chr8:11342950-11348950	chr12:27135030-27141030	chr11:52457953-52463953	chr6:41822477-41828477		ENSSSCG00000012411	ENSSSCG00000037334		ENSSSCG00000038842
chr8:11345720-11351720	chr12:27161309-27167309	chr11:52459369-52465369	chr6:41946911-41952911		ENSSSCG00000012440	ENSSSCG00000015835		ENSSSCG00000009492
chr8:16789496-16795496	chr12:27189168-27195168	chr11:76565251-76571251	chr6:41960201-41966201		ENSSSCG00000026714			ENSSSCG00000009526
chr8:17574184-17580184	chr12:32943388-32949388	chr12:3228977-3234977	chr6:44638920-44644920		ENSSSCG00000036515			ENSSSCG00000009566
chr8:19422875-19428875	chr12:33340195-33346195	chr12:11361172-11367172	chr6:47980516-47986516		ENSSSCG00000012492			ENSSSCG00000031483
chr8:19688267-19694267	chr12:39405100-39411100	chr12:24296185-24302185	chr6:55102803-55108803		ENSSSCG00000028913			ENSSSCG00000032397
chr8:19690479-19696479	chr12:39422371-39428371	chr12:26410679-26416679	chr6:68770300-68776300		ENSSSCG00000012584			ENSSSCG00000050180
chr8:19786638-19792638	chr12:39430179-39436179	chr12:26433670-26439670	chr6:68841505-68847505		ENSSSCG00000012585			ENSSSCG00000011176
chr8:19848335-19854335	chr12:39432415-39438415	chr12:26444723-26450723	chr6:69630122-69636122		ENSSSCG00000051381			ENSSSCG00000048294
chr8:19888706-19894706	chr12:46333629-46339629	chr12:43328216-43334216	chr6:71120162-71126162		ENSSSCG00000012591			ENSSSCG00000044063
chr8:20243489-20249489	chr12:50352199-50358199	chr12:51993491-51999491	chr6:71157647-71163647		ENSSSCG00000021375			ENSSSCG00000010971
chr8:21476178-21482178	chr12:55330824-55336824	chr13:8931064-8937064	chr6:71196637-71202637		ENSSSCG00000025854			ENSSSCG00000010974
chr8:21477441-21483441	chr12:55332951-55338951	chr13:9185623-9191623	chr6:80241455-80247455		ENSSSCG00000012699			ENSSSCG00000040513
chr8:21681540-21687540	chr12:55335724-55341724	chr13:26501313-26507313	chr6:82815181-82821181		ENSSSCG00000012700			ENSSSCG00000010992
chr8:21682609-21688609	chr12:55339091-55345091	chr13:26536608-26542608	chr6:86693516-86699516		ENSSSCG00000012769			ENSSSCG00000011010
chr8:22571636-22577636	chr12:58718160-58724160	chr13:26539463-26545463	chr6:87984715-87990715		ENSSSCG00000012784			ENSSSCG00000022953
chr8:23046349-23052349	chr12:61465638-61471638	chr13:26554408-26560408	chr6:90645467-90651467		ENSSSCG00000037032			ENSSSCG00000038184
chr8:23048729-23054729	chr12:61471940-61477940	chr13:26573144-26579144	chr6:96312842-96318842		ENSSSCG00000040321			ENSSSCG00000007005
chr8:38217380-38223380	chr12:61487754-61493754	chr13:39013317-39019317	chr6:96313806-96319806		ENSSSCG00000001068			ENSSSCG00000025822
chr8:39412970-39418970	chr13:20913789-20919789	chr13:43400613-43406613	chr6:97455182-97461182		ENSSSCG00000043413			ENSSSCG00000033505
chr8:48299894-48305894	chr13:20919545-20925545	chr13:43465752-43471752	chr6:97585672-97591672		ENSSSCG00000001487			ENSSSCG00000026893
chr8:81315375-81321375	chr13:20920677-20926677	chr13:43467999-43473999	chr6:97600957-97606957		ENSSSCG00000001518			ENSSSCG00000007063
chr8:84144563-84150563	chr13:21336377-21342377	chr13:45974409-45980409	chr6:100263525-100269525		ENSSSCG00000039272			ENSSSCG00000038858
chr8:85856131-85862131	chr13:21416498-21422498	chr13:46001305-46007305	chr6:101057865-101063865		ENSSSCG00000001520			ENSSSCG00000027410
chr8:87446300-87452300	chr13:23271094-23277094	chr13:46003411-46009411	chr6:101059857-101065857		ENSSSCG00000001531			ENSSSCG00000007338
chr8:100236563-100242563	chr13:39526695-39532695	chr13:53602110-53608110	chr6:109603896-109609896		ENSSSCG00000032538			ENSSSCG00000007346
chr8:119374355-119380355	chr13:39532195-39538195	chr13:60115602-60121602	chr6:109761976-109767976		ENSSSCG00000041322			ENSSSCG00000032036
chr8:120089779-120095779	chr13:61458304-61464304	chr13:60116978-60122978	chr6:129136212-129142212		ENSSSCG00000001824			ENSSSCG00000024325
chr8:120246882-120252882	chr13:70850256-70856256	chr13:60241766-60247766	chr6:134206693-134212693		ENSSSCG00000001930			ENSSSCG00000007377
chr8:120261697-120267697	chr13:76806642-76812642	chr13:60278120-60284120	chr6:134212027-134218027		ENSSSCG00000024517			ENSSSCG00000007391
chr8:120275440-120281440	chr13:76871017-76877017	chr13:68273325-68279325	chr6:138061189-138067189		ENSSSCG00000002006			ENSSSCG00000007437
chr8:120277060-120283060	chr13:76872439-76878439	chr13:68435033-68441033	chr6:138066387-138072387		ENSSSCG00000002005			ENSSSCG00000032191
chr8:120282102-120288102	chr13:76874085-76880085	chr13:71652626-71658626	chr6:138067814-138073814		ENSSSCG00000002007			ENSSSCG00000007462
chr8:120286486-120292486	chr13:87751395-87757395	chr13:79216050-79222050	chr6:143664834-143670834		ENSSSCG00000002008			ENSSSCG00000035460
chr8:120289086-120295086	chr13:89016616-89022616	chr13:89013160-89019160	chr6:144708656-144714656		ENSSSCG00000022147			ENSSSCG00000027206
chr8:120291552-120297552	chr13:92998796-93004796	chr13:89016616-89022616	chr6:144709880-144715880		ENSSSCG00000034290			ENSSSCG00000007512
chr8:120305406-120311406	chr13:106765019-106771019	chr13:124608106-124614106	chr6:144757609-144763609		ENSSSCG00000002398			ENSSSCG00000037868
chr8:120347241-120353241	chr13:110531474-110537474	chr13:136253699-136259699	chr6:150677699-150683699		ENSSSCG00000002410			ENSSSCG00000029944
chr8:120390119-120396119	chr13:110539885-110545885	chr13:136260475-136266475	chr6:152002439-152008439		ENSSSCG00000042096			ENSSSCG00000028593
chr8:120392306-120398306	chr13:117086267-117092267	chr13:136282652-136288652	chr6:153692436-153698436		ENSSSCG00000038851			ENSSSCG00000017297
chr8:120780012-120786012	chr13:118746474-118752474	chr13:136283183-136289183	chr6:156392852-156398852		ENSSSCG00000040253			ENSSSCG00000021306
chr8:129009818-129015818	chr13:118748510-118754510	chr13:140088811-140094811	chr6:159065063-159071063		ENSSSCG00000002474			ENSSSCG00000037238
chr8:134443104-134449104	chr13:121494937-121500937	chr13:147159227-147165227	chr6:159098115-159104115		ENSSSCG00000002573			ENSSSCG00000017422
chr8:135166154-135172154	chr13:121495869-121501869	chr13:168995719-169001719	chr6:163934411-163940411		ENSSSCG00000033171			ENSSSCG00000017479
chr8:135169031-135175031	chr13:121498157-121504157	chr13:180806555-180812555	chr7:159176-165176		ENSSSCG00000041502			ENSSSCG00000017498
chr8:138861121-138867121	chr13:125403214-125409214	chr13:180808714-180814714	chr7:166847-172847		ENSSSCG00000000077			ENSSSCG00000017511
chr8:138862458-138868458	chr13:125577662-125583662	chr13:180809580-180815580	chr7:1341514-1347514		ENSSSCG00000000114			ENSSSCG00000035677
chr8:138891485-138897485	chr13:126891205-126897205	chr13:180810750-180816750	chr7:1363354-1369354		ENSSSCG00000034328			ENSSSCG00000045701
chr9:26757435-26763435	chr13:126897176-126903176	chr13:180813024-180819024	chr7:4437579-4443579		ENSSSCG00000000281			ENSSSCG00000017521
chr9:26758214-26764214	chr13:126901540-126907540	chr13:180815730-180821730	chr7:8169414-8175414		ENSSSCG00000022728			ENSSSCG00000017522
chr9:26784949-26790949	chr13:126902874-126908874	chr13:180819009-180825009	chr7:10718938-10724938		ENSSSCG00000034474			ENSSSCG00000017533
chr9:26799401-26805401	chr13:126904884-126910884	chr13:180820659-180826659	chr7:10928123-10934123		ENSSSCG00000000297			ENSSSCG00000017551
chr9:26801484-26807484	chr13:126932637-126938637	chr13:180856425-180862425	chr7:10984243-10990243		ENSSSCG00000000298			ENSSSCG00000027198
chr9:27396779-27402779	chr13:126933855-126939855	chr13:180866717-180872717	chr7:11810316-11816316		ENSSSCG00000035686			ENSSSCG00000037168
chr9:27641297-27647297	chr13:126937184-126943184	chr13:180890341-180896341	chr7:18687814-18693814		ENSSSCG00000029471			ENSSSCG00000017562
chr9:27726599-27732599	chr13:126939003-126945003	chr13:180898992-180904992	chr7:18706243-18712243		ENSSSCG00000023318			ENSSSCG00000017592
chr9:30065378-30071378	chr13:126940440-126946440	chr13:180900979-180906979	chr7:18747768-18753768		ENSSSCG00000038732			ENSSSCG00000047265
chr9:30066264-30072264	chr13:126942480-126948480	chr13:180902478-180908478	chr7:25286707-25292707		ENSSSCG00000000633			ENSSSCG00000042912
chr9:30161805-30167805	chr13:126993371-126999371	chr13:180908478-180914478	chr7:32702306-32708306		ENSSSCG00000034914			ENSSSCG00000039569
chr9:30164020-30170020	chr13:127351071-127357071	chr13:180909817-180915817	chr7:32703403-32709403		ENSSSCG00000025460			ENSSSCG00000026706
chr9:35054292-35060292	chr13:130973907-130979907	chr13:180910755-180916755	chr7:34704322-34710322		ENSSSCG00000000695			ENSSSCG00000017764
chr9:35056180-35062180	chr13:130975522-130981522	chr13:180911209-180917209	chr7:38712842-38718842		ENSSSCG00000050094			ENSSSCG00000017801
chr9:36255599-36261599	chr13:130976797-130982797	chr13:180911824-180917824	chr7:50523650-50529650		ENSSSCG00000000694			ENSSSCG00000017802
chr9:36258820-36264820	chr13:131007484-131013484	chr13:180912904-180918904	chr7:50570578-50576578		ENSSSCG00000000795			ENSSSCG00000041283
chr9:36260680-36266680	chr13:131008479-131014479	chr13:180938794-180944794	chr7:50575121-50581121		ENSSSCG00000021024			ENSSSCG00000017893
chr9:39963283-39969283	chr13:165148166-165154166	chr13:180940548-180946548	chr7:50815182-50821182		ENSSSCG00000046720			ENSSSCG00000033706
chr9:54418470-54424470	chr13:165406062-165412062	chr13:180943579-180949579	chr7:54342205-54348205		ENSSSCG00000000866			ENSSSCG00000017928
chr9:55878094-55884094	chr13:165525786-165531786	chr13:181414380-181420380	chr7:57612645-57618645		ENSSSCG00000050899			ENSSSCG00000043177
chr9:85141929-85147929	chr13:165526781-165532781	chr13:181415460-181421460	chr7:61408704-61414704		ENSSSCG00000000934			ENSSSCG00000039056
chr9:119614155-119620155	chr13:165528291-165534291	chr13:191619261-191625261	chr7:74239763-74245763		ENSSSCG00000026533			ENSSSCG00000038164
chr9:119615800-119621800	chr13:179936867-179942867	chr13:191643052-191649052	chr7:83762465-83768465		ENSSSCG00000031716			ENSSSCG00000032422
chr9:133628648-133634648	chr13:180137669-180143669	chr14:4161449-4167449	chr7:85159124-85165124		ENSSSCG00000016823			ENSSSCG00000016475
chr9:133721611-133727611	chr13:180542432-180548432	chr14:4219293-4225293	chr7:85893002-85899002		ENSSSCG00000016778			ENSSSCG00000016516
chr9:133729292-133735292	chr13:196687450-196693450	chr14:5726080-5732080	chr7:85894589-85900589		ENSSSCG00000034500			ENSSSCG00000043692
chr9:133733663-133739663	chr13:198752500-198758500	chr14:8125690-8131690	chr7:110976581-110982581		ENSSSCG00000009281			ENSSSCG00000031258
chr9:133753064-133759064	chr13:198753102-198759102	chr14:9759186-9765186	chr7:111988606-111994606		ENSSSCG00000035421			ENSSSCG00000002554
chr9:133754022-133760022	chr13:198754070-198760070	chr14:28460984-28466984	chr7:112253129-112259129		ENSSSCG00000030113			ENSSSCG00000036983
chr9:133845705-133851705	chr13:198769729-198775729	chr14:28612961-28618961	chr7:116233007-116239007		ENSSSCG00000009331			ENSSSCG00000043359
chr10:9263967-9269967	chr13:198774860-198780860	chr14:88669825-88675825	chr7:117330535-117336535		ENSSSCG00000034291			ENSSSCG00000042791
chr10:9265342-9271342	chr13:198778922-198784922	chr14:89835409-89841409	chr7:118462089-118468089		ENSSSCG00000009405			ENSSSCG00000033073
chr10:9390243-9396243	chr13:199791807-199797807	chr14:89867601-89873601	chr7:118464054-118470054		ENSSSCG00000004054			ENSSSCG00000038275
chr10:9477868-9483868	chr13:199792813-199798813	chr14:89876969-89882969	chr8:463876-469876		ENSSSCG00000009520			ENSSSCG00000037259
chr10:10597482-10603482	chr13:200338878-200344878	chr14:89879599-89885599	chr8:10769786-10775786		ENSSSCG00000042169			ENSSSCG00000016384
chr10:10605434-10611434	chr13:200345942-200351942	chr14:111442843-111448843	chr8:17501571-17507571		ENSSSCG00000037241			ENSSSCG00000043890
chr10:10739534-10745534	chr13:202494257-202500257	chr14:111445850-111451850	chr8:17503155-17509155		ENSSSCG00000010809			ENSSSCG00000017324
chr10:10804627-10810627	chr13:206924660-206930660	chr14:111447937-111453937	chr8:17526472-17532472		ENSSSCG00000050713			ENSSSCG00000032337
chr10:10958976-10964976	chr14:1179552-1185552	chr14:111479409-111485409	chr8:17527388-17533388		ENSSSCG00000035213			ENSSSCG00000016388
chr10:10962275-10968275	chr14:1217729-1223729	chr14:123867543-123873543	chr8:17549576-17555576		ENSSSCG00000046969
chr10:11515613-11521613	chr14:1374829-1380829	chr14:127568248-127574248	chr8:19888706-19894706		ENSSSCG00000050131
chr10:11517311-11523311	chr14:40438290-40444290	chr14:130857794-130863794	chr8:19891899-19897899		ENSSSCG00000024061
chr10:14575945-14581945	chr14:44908889-44914889	chr15:1859729-1865729	chr8:20229776-20235776		ENSSSCG00000010947
chr10:14580987-14586987	chr14:45018395-45024395	chr15:6062426-6068426	chr8:26692078-26698078		ENSSSCG00000010948
chr10:15016025-15022025	chr14:45027751-45033751	chr15:6171784-6177784	chr8:26693260-26699260		ENSSSCG00000027428
chr10:21312898-21318898	chr14:45065152-45071152	chr15:6185445-6191445	chr8:40938628-40944628		ENSSSCG00000039342
chr10:21314542-21320542	chr14:61268158-61274158	chr15:6186626-6192626	chr8:44806074-44812074		ENSSSCG00000033196
chr10:21792555-21798555	chr14:61276646-61282646	chr15:6596389-6602389	chr8:45179697-45185697		ENSSSCG00000038007
chr10:21793707-21799707	chr14:61296506-61302506	chr15:6597130-6603130	chr8:45238370-45244370		ENSSSCG00000011051
chr10:22090006-22096006	chr14:63162319-63168319	chr15:6666152-6672152	chr8:56362774-56368774		ENSSSCG00000040615
chr10:22092356-22098356	chr14:75459130-75465130	chr15:6667466-6673466	chr8:56476748-56482748		ENSSSCG00000011125
chr10:22093892-22099892	chr14:111963744-111969744	chr15:6674456-6680456	chr8:75189929-75195929		ENSSSCG00000042445
chr10:28614839-28620839	chr14:111967660-111973660	chr15:6681023-6687023	chr8:83086390-83092390		ENSSSCG00000031608
chr10:30810335-30816335	chr14:126238797-126244797	chr15:18317510-18323510	chr8:84438055-84444055		ENSSSCG00000023338
chr10:30812718-30818718	chr14:136898941-136904941	chr15:31543013-31549013	chr8:89488799-89494799		ENSSSCG00000043762
chr10:40658819-40664819	chr14:136900996-136906996	chr15:31545498-31551498	chr8:89492870-89498870		ENSSSCG00000007099
chr10:41028351-41034351	chr14:136903451-136909451	chr15:33434145-33440145	chr8:97309118-97315118		ENSSSCG00000038858
chr10:42248108-42254108	chr14:140719620-140725620	chr15:33434701-33440701	chr8:97309961-97315961		ENSSSCG00000023887
chr10:56706356-56712356	chr14:140726820-140732820	chr15:33443837-33449837	chr8:98618701-98624701		ENSSSCG00000007146
chr10:56829303-56835303	chr15:2396932-2402932	chr15:33454810-33460810	chr8:99256746-99262746		ENSSSCG00000007145
chr10:58320527-58326527	chr15:2397906-2403906	chr15:33458268-33464268	chr8:99615098-99621098		ENSSSCG00000007163
chr10:61115047-61121047	chr15:2400904-2406904	chr15:33464067-33470067	chr8:99965713-99971713		ENSSSCG00000007231
chr10:65820479-65826479	chr15:25294269-25300269	chr15:54797031-54803031	chr8:100007383-100013383		ENSSSCG00000025052
chr10:65889689-65895689	chr15:25297827-25303827	chr15:56040208-56046208	chr8:100008627-100014627		ENSSSCG00000007261
chr10:65932141-65938141	chr15:25445995-25451995	chr15:67439367-67445367	chr8:100130081-100136081		ENSSSCG00000007264
chr10:66143011-66149011	chr15:28511844-28517844	chr15:79730572-79736572	chr8:100132404-100138404		ENSSSCG00000021453
chr10:66367420-66373420	chr15:33607992-33613992	chr15:79831238-79837238	chr8:100135835-100141835		ENSSSCG00000007424
chr10:67208845-67214845	chr15:33653677-33659677	chr15:82375218-82381218	chr8:100151625-100157625		ENSSSCG00000007427
chr11:285-6285	chr15:37861363-37867363	chr15:91902429-91908429	chr8:100152650-100158650		ENSSSCG00000031763
chr11:4824-10824	chr15:48835697-48841697	chr15:92653456-92659456	chr8:100156133-100162133		ENSSSCG00000007462
chr11:8131564-8137564	chr15:48965476-48971476	chr15:93283626-93289626	chr8:100157295-100163295		ENSSSCG00000007485
chr11:11742236-11748236	chr15:48985707-48991707	chr15:93346525-93352525	chr8:100158437-100164437		ENSSSCG00000007488
chr11:11743744-11749744	chr15:61160678-61166678	chr15:93347828-93353828	chr8:100161131-100167131		ENSSSCG00000042565
chr11:19527310-19533310	chr15:81292752-81298752	chr15:93349422-93355422	chr8:100162544-100168544		ENSSSCG00000007495
chr11:19594348-19600348	chr15:81713865-81719865	chr15:93351243-93357243	chr8:100164654-100170654		ENSSSCG00000040118
chr11:22359831-22365831	chr15:81936734-81942734	chr15:93354921-93360921	chr8:100166985-100172985		ENSSSCG00000035939
chr11:22372061-22378061	chr15:82415899-82421899	chr15:93372102-93378102	chr8:100184722-100190722		ENSSSCG00000035852
chr11:32288105-32294105	chr15:82420210-82426210	chr15:93376729-93382729	chr8:111133170-111139170		ENSSSCG00000017142
chr11:32299039-32305039	chr15:82423414-82429414	chr15:93382846-93388846	chr8:111135139-111141139		ENSSSCG00000017177
chr11:32300356-32306356	chr15:84326763-84332763	chr15:93384495-93390495	chr8:111339079-111345079		ENSSSCG00000028604
chr11:32301155-32307155	chr15:84490754-84496754	chr15:93395134-93401134	chr8:118549170-118555170		ENSSSCG00000017199
chr11:37475861-37481861	chr15:84491834-84497834	chr15:93396517-93402517	chr8:129001459-129007459		ENSSSCG00000043974
chr11:38163711-38169711	chr15:84493520-84499520	chr15:93398448-93404448	chr8:129002534-129008534		ENSSSCG00000017325
chr11:43573705-43579705	chr15:84495912-84501912	chr15:93403924-93409924	chr9:255979-261979		ENSSSCG00000017351
chr11:43574373-43580373	chr15:84498155-84504155	chr15:93407048-93413048	chr9:3336187-3342187		ENSSSCG00000039673
chr11:43576105-43582105	chr15:84500221-84506221	chr15:93410493-93416493	chr9:3337575-3343575		ENSSSCG00000020744
chr11:50063795-50069795	chr15:86752973-86758973	chr15:93415018-93421018	chr9:3343014-3349014		ENSSSCG00000039193
chr11:50151264-50157264	chr15:86755016-86761016	chr15:93415888-93421888	chr9:3343897-3349897		ENSSSCG00000026330
chr11:52502987-52508987	chr15:92717365-92723365	chr15:93434769-93440769	chr9:3347412-3353412		ENSSSCG00000031307
chr11:52589751-52595751	chr15:94091355-94097355	chr15:93435960-93441960	chr9:3349185-3355185		ENSSSCG00000017567
chr11:77398148-77404148	chr15:105594705-105600705	chr15:93438637-93444637	chr9:9761809-9767809		ENSSSCG00000017599
chr12:2645769-2651769	chr15:112970920-112976920	chr15:93440719-93446719	chr9:10464712-10470712		ENSSSCG00000017667
chr12:10260578-10266578	chr15:113064603-113070603	chr15:93444819-93450819	chr9:10778386-10784386		ENSSSCG00000017670
chr12:18714974-18720974	chr15:113077352-113083352	chr15:93447020-93453020	chr9:10901433-10907433		ENSSSCG00000017861
chr12:18759968-18765968	chr15:113078058-113084058	chr15:93450696-93456696	chr9:11181235-11187235		ENSSSCG00000017909
chr12:19455598-19461598	chr15:113080528-113086528	chr15:93454207-93460207	chr9:13444218-13450218		ENSSSCG00000023915
chr12:19933920-19939920	chr15:113085997-113091997	chr15:93477565-93483565	chr9:13491027-13497027		ENSSSCG00000029441
chr12:27106613-27112613	chr15:113087534-113093534	chr15:93480653-93486653	chr9:13709976-13715976		ENSSSCG00000018007
chr12:27126691-27132691	chr15:113088343-113094343	chr15:93483087-93489087	chr9:21055440-21061440		ENSSSCG00000037832
chr12:27129044-27135044	chr15:113091226-113097226	chr15:93486473-93492473	chr9:21056636-21062636		ENSSSCG00000018044
chr12:27130055-27136055	chr15:113095373-113101373	chr15:93487817-93493817	chr9:27654815-27660815		ENSSSCG00000035839
chr12:27131193-27137193	chr15:113102707-113108707	chr15:93492777-93498777	chr9:29128603-29134603		ENSSSCG00000035120
chr12:27132727-27138727	chr15:115690788-115696788	chr15:93495680-93501680	chr9:34190964-34196964		ENSSSCG00000034773
chr12:27135030-27141030	chr15:119008070-119014070	chr15:93498772-93504772	chr9:35039152-35045152		ENSSSCG00000026661
chr12:27189168-27195168	chr15:121441207-121447207	chr15:93502920-93508920	chr9:35042320-35048320		ENSSSCG00000016431
chr12:30811912-30817912	chr16:32505522-32511522	chr15:93507076-93513076	chr9:38446104-38452104		ENSSSCG00000038413
chr12:31557450-31563450	chr16:32506568-32512568	chr15:93510202-93516202	chr9:43080725-43086725		ENSSSCG00000027986
chr12:39405100-39411100	chr16:33637795-33643795	chr15:93522105-93528105	chr9:43094462-43100462		ENSSSCG00000028274
chr12:39422371-39428371	chr16:51482479-51488479	chr15:93538308-93544308	chr9:46938281-46944281		ENSSSCG00000016565
chr12:39430179-39436179	chr16:51485545-51491545	chr15:93542044-93548044	chr9:47146135-47152135		ENSSSCG00000031847
chr12:39432415-39438415	chr16:51489014-51495014	chr15:93542945-93548945	chr9:48708334-48714334		ENSSSCG00000028113
chr12:39441401-39447401	chr16:51498745-51504745	chr15:93544008-93550008	chr9:48809735-48815735		ENSSSCG00000016640
chr12:43167614-43173614	chr16:64847183-64853183	chr15:93545971-93551971	chr9:49025921-49031921		ENSSSCG00000016684
chr12:43817991-43823991	chr16:74589255-74595255	chr15:93548735-93554735	chr9:50097969-50103969		ENSSSCG00000021204
chr12:43821231-43827231	chr16:74644286-74650286	chr15:97907465-97913465	chr9:50102265-50108265		ENSSSCG00000016701
chr12:50352199-50358199	chr16:74646130-74652130	chr15:97908435-97914435	chr9:50128120-50134120		ENSSSCG00000016704
chr12:51871231-51877231	chr16:74647982-74653982	chr15:100423817-100429817	chr9:54418470-54424470		ENSSSCG00000033266
chr12:51880586-51886586	chr16:74653297-74659297	chr15:100427367-100433367	chr9:55548055-55554055		ENSSSCG00000016721
chr12:53824431-53830431	chr16:74662318-74668318	chr15:102413366-102419366	chr9:55550134-55556134		ENSSSCG00000037334
chr12:55038163-55044163	chr16:74664753-74670753	chr15:107299789-107305789	chr9:55567146-55573146		ENSSSCG00000002557
chr12:55330824-55336824	chr16:74665771-74671771	chr15:117771922-117777922	chr9:56545563-56551563		ENSSSCG00000037671
chr12:55332951-55338951	chr16:74685423-74691423	chr15:127629300-127635300	chr9:64273435-64279435		ENSSSCG00000046228
chr12:55335724-55341724	chr16:74688168-74694168	chr15:127666142-127672142	chr9:64276814-64282814		ENSSSCG00000005762
chr12:55339091-55345091	chr16:74690640-74696640	chr15:128210791-128216791	chr9:70027560-70033560		ENSSSCG00000041878
chr12:58718160-58724160	chr16:74704054-74710054	chr15:129888192-129894192	chr9:71329394-71335394		ENSSSCG00000036062
chr12:61471940-61477940	chr16:74707157-74713157	chr15:129950524-129956524	chr9:71330491-71336491		ENSSSCG00000015835
chr12:61487754-61493754	chr16:74711858-74717858	chr15:129967926-129973926	chr9:71338378-71344378		ENSSSCG00000043890
chr13:2757751-2763751	chr16:74724907-74730907	chr15:129971190-129977190	chr9:74074990-74080990
chr13:3170731-3176731	chr16:74731532-74737532	chr15:129972807-129978807	chr9:74122806-74128806
chr13:3282470-3288470	chr17:1657070-1663070	chr15:136396937-136402937	chr9:74129840-74135840
chr13:11472228-11478228	chr17:16467284-16473284	chr15:136451230-136457230	chr9:74141954-74147954
chr13:13271643-13277643	chr17:30144026-30150026	chr15:136484371-136490371	chr9:74150460-74156460
chr13:20913789-20919789	chr17:30866852-30872852	chr15:136922805-136928805	chr9:74156425-74162425
chr13:20919545-20925545	chr17:42544818-42550818	chr15:136965120-136971120	chr9:77641660-77647660
chr13:20920677-20926677	chr17:43031048-43037048	chr15:137107425-137113425	chr9:82529285-82535285
chr13:21336377-21342377	chr17:43033247-43039247	chr15:137112160-137118160	chr9:85141929-85147929
chr13:21416498-21422498	chr17:43169115-43175115	chr15:137136275-137142275	chr9:85152177-85158177
chr13:23271094-23277094	chr17:48477589-48483589	chr15:138287093-138293093	chr9:85183528-85189528
chr13:39525560-39531560	chr17:50563762-50569762	chr15:138294014-138300014	chr9:85184127-85190127
chr13:39526695-39532695	chr17:50566758-50572758	chr15:138343161-138349161	chr9:88213745-88219745
chr13:39529045-39535045	chr17:50575139-50581139	chr15:138810245-138816245	chr9:88240456-88246456
chr13:39532195-39538195	chr17:50576644-50582644	chr16:18216000-18222000	chr9:88271621-88277621
chr13:51119596-51125596	chr17:51725879-51731879	chr16:18260192-18266192	chr9:88277042-88283042
chr13:51121368-51127368	chr17:51728921-51734921	chr16:18272853-18278853	chr9:88282013-88288013
chr13:51122141-51128141	chr17:52910015-52916015	chr16:19377312-19383312	chr9:88284973-88290973
chr13:61458304-61464304	chr17:58352609-58358609	chr16:33087022-33093022	chr9:88287392-88293392
chr13:64848902-64854902	chr17:59975801-59981801	chr16:45693173-45699173	chr9:88959844-88965844
chr13:75778904-75784904	chr17:59977056-59983056	chr16:45898326-45904326	chr9:94683579-94689579
chr13:76806642-76812642	chr17:60041024-60047024	chr16:45935272-45941272	chr9:94711686-94717686
chr13:76809722-76815722	chr17:61863383-61869383	chr16:46020545-46026545	chr9:94714588-94720588
chr13:81846504-81852504	chr18:37981563-37987563	chr16:46071489-46077489	chr9:94730085-94736085
chr13:87704139-87710139	chr18:37983164-37989164	chr16:46099695-46105695	chr9:94731211-94737211
chr13:87751395-87757395	chr18:37988409-37994409	chr16:46115279-46121279	chr9:94760646-94766646
chr13:87754396-87760396	chr18:46731566-46737566	chr16:46119451-46125451	chr9:94763447-94769447
chr13:87770390-87776390	chrX:15650390-15656390	chr16:46371919-46377919	chr9:94765160-94771160
chr13:90462705-90468705	chrX:17880877-17886877	chr16:50506334-50512334	chr9:94766128-94772128
chr13:90463748-90469748	chrX:29647610-29653610	chr16:50507663-50513663	chr9:94789310-94795310
chr13:90464722-90470722	chrX:33345454-33351454	chr16:50508900-50514900	chr9:94790178-94796178
chr13:90515495-90521495	chrX:34405052-34411052	chr16:55268070-55274070	chr9:94795950-94801950
chr13:94751762-94757762	chrX:35642100-35648100	chr16:55299425-55305425	chr9:94797625-94803625
chr13:95256709-95262709	chrX:35648173-35654173	chr16:64349464-64355464	chr9:94804200-94810200
chr13:101249452-101255452	chrX:38253939-38259939	chr16:71323119-71329119	chr9:94806571-94812571
chr13:101971657-101977657	chrX:38270148-38276148	chr16:71336937-71342937	chr9:94820558-94826558
chr13:101972640-101978640	chrX:38299549-38305549	chr16:71346073-71352073	chr9:94838481-94844481
chr13:101973537-101979537	chrX:47372256-47378256	chr16:71763896-71769896	chr9:94888156-94894156
chr13:101983587-101989587	chrX:47374298-47380298	chr16:78439318-78445318	chr9:95932810-95938810
chr13:104752825-104758825	chrX:47375869-47381869	chr16:78445402-78451402	chr9:95935219-95941219
chr13:104755516-104761516	chrX:47377210-47383210	chr17:10414710-10420710	chr9:99041487-99047487
chr13:106765019-106771019	chrX:47379927-47385927	chr17:18922827-18928827	chr9:100337941-100343941
chr13:110406004-110412004	chrX:50880903-50886903	chr17:18924100-18930100	chr9:108395270-108401270
chr13:110548956-110554956	chrX:94794597-94800597	chr17:18925549-18931549	chr9:114108465-114114465
chr13:121512561-121518561	chrX:96872468-96878468	chr17:33949158-33955158	chr9:114109566-114115566
chr13:121517382-121523382	chrX:97292553-97298553	chr17:42189398-42195398	chr9:114110705-114116705
chr13:122642880-122648880	chrX:113952337-113958337	chr17:51029887-51035887	chr9:114112181-114118181
chr13:126901540-126907540	chrX:121970201-121976201	chr17:51847222-51853222	chr9:119598409-119604409
chr13:126902874-126908874	chrY:6281264-6287264	chr18:19908186-19914186	chr9:119599399-119605399
chr13:126904884-126910884		chr18:31012763-31018763	chr9:119615800-119621800
chr13:126926622-126932622		chr18:43810696-43816696	chr9:128326189-128332189
chr13:126937184-126943184		chr18:46800126-46806126	chr9:133842628-133848628
chr13:126939003-126945003		chr18:49720117-49726117	chr9:133843847-133849847
chr13:126940440-126946440		chr18:49926594-49932594	chr9:138034278-138040278
chr13:126942480-126948480		chr18:52230546-52236546	chr10:8419970-8425970
chr13:127107704-127113704		chr18:52233128-52239128	chr10:8424994-8430994
chr13:127351071-127357071		chrX:3325-9325	chr10:8436325-8442325
chr13:130939779-130945779		chrX:5811114-5817114	chr10:9132819-9138819
chr13:131007484-131013484		chrX:8143833-8149833	chr10:9134267-9140267
chr13:131008479-131014479		chrX:8152030-8158030	chr10:9135547-9141547
chr13:131155601-131161601		chrX:8191944-8197944	chr10:9204050-9210050
chr13:134154596-134160596		chrX:8236554-8242554	chr10:9205071-9211071
chr13:134156913-134162913		chrX:8244685-8250685	chr10:9214999-9220999
chr13:139806932-139812932		chrX:8246649-8252649	chr10:9216470-9222470
chr13:148344953-148350953		chrX:8247953-8253953	chr10:9217033-9223033
chr13:149701202-149707202		chrX:8253194-8259194	chr10:9404263-9410263
chr13:152989111-152995111		chrX:8266826-8272826	chr10:9405746-9411746
chr13:157978823-157984823		chrX:8322821-8328821	chr10:9851666-9857666
chr13:157980643-157986643		chrX:8337660-8343660	chr10:9895193-9901193
chr13:165406062-165412062		chrX:8338903-8344903	chr10:9900634-9906634
chr13:174198842-174204842		chrX:8361896-8367896	chr10:10447977-10453977
chr13:179934275-179940275		chrX:10227598-10233598	chr10:10952401-10958401
chr13:180066881-180072881		chrX:33054040-33060040	chr10:13014713-13020713
chr13:190223598-190229598		chrX:34205192-34211192	chr10:13021483-13027483
chr13:190243665-190249665		chrX:37555514-37561514	chr10:13649293-13655293
chr13:190629141-190635141		chrX:56160321-56166321	chr10:14955048-14961048
chr13:190960466-190966466			chr10:14956846-14962846
chr13:191003949-191009949			chr10:14969765-14975765
chr13:191539389-191545389			chr10:21792555-21798555
chr13:198769729-198775729			chr10:21793707-21799707
chr13:198894004-198900004			chr10:22276165-22282165
chr13:198894838-198900838			chr10:28098482-28104482
chr13:199067665-199073665			chr10:28144719-28150719
chr13:199071295-199077295			chr10:28652646-28658646
chr13:199072558-199078558			chr10:28654473-28660473
chr13:199074908-199080908			chr10:33036758-33042758
chr13:200338878-200344878			chr10:39471102-39477102
chr13:200345942-200351942			chr10:56685367-56691367
chr13:202450211-202456211			chr10:56818287-56824287
chr13:202451409-202457409			chr10:56819090-56825090
chr13:206924660-206930660			chr10:56942653-56948653
chr14:1374829-1380829			chr10:64913813-64919813
chr14:13811605-13817605			chr10:64916249-64922249
chr14:13812799-13818799			chr10:64922210-64928210
chr14:15636663-15642663			chr10:65800824-65806824
chr14:15655075-15661075			chr10:66170507-66176507
chr14:15656702-15662702			chr10:66677914-66683914
chr14:22997772-23003772			chr10:66680245-66686245
chr14:23086929-23092929			chr10:66684305-66690305
chr14:23778432-23784432			chr11:92911-98911
chr14:28525884-28531884			chr11:1779668-1785668
chr14:36744887-36750887			chr11:2462401-2468401
chr14:36817154-36823154			chr11:4372180-4378180
chr14:45065152-45071152			chr11:7511366-7517366
chr14:46246773-46252773			chr11:15168345-15174345
chr14:47937158-47943158			chr11:15170831-15176831
chr14:56200848-56206848			chr11:19015340-19021340
chr14:56326583-56332583			chr11:19016331-19022331
chr14:61268158-61274158			chr11:19017177-19023177
chr14:61276646-61282646			chr11:19018811-19024811
chr14:61296506-61302506			chr11:19055727-19061727
chr14:63162319-63168319			chr11:20102085-20108085
chr14:65113368-65119368			chr11:22153715-22159715
chr14:92667967-92673967			chr11:23896827-23902827
chr14:92669280-92675280			chr11:23910087-23916087
chr14:120417246-120423246			chr11:38097002-38103002
chr14:126643928-126649928			chr11:47014210-47020210
chr14:136900996-136906996			chr11:47066108-47072108
chr14:136903451-136909451			chr11:47487295-47493295
chr14:137625591-137631591			chr11:47491010-47497010
chr14:137793794-137799794			chr11:47514819-47520819
chr14:137794830-137800830			chr11:52383031-52389031
chr14:138125751-138131751			chr11:52432828-52438828
chr14:138146713-138152713			chr11:52457953-52463953
chr15:2470663-2476663			chr11:52459369-52465369
chr15:6529658-6535658			chr11:52489865-52495865
chr15:13828828-13834828			chr11:52491335-52497335
chr15:25294269-25300269			chr11:52529180-52535180
chr15:25297827-25303827			chr11:59461277-59467277
chr15:33607992-33613992			chr11:66917020-66923020
chr15:33614233-33620233			chr11:76291523-76297523
chr15:33615938-33621938			chr11:76367562-76373562
chr15:44942862-44948862			chr11:76440613-76446613
chr15:48835697-48841697			chr11:76565251-76571251
chr15:48965476-48971476			chr11:76847691-76853691
chr15:60898382-60904382			chr12:1426781-1432781
chr15:61160678-61166678			chr12:1431074-1437074
chr15:67541494-67547494			chr12:1433912-1439912
chr15:67544243-67550243			chr12:3228977-3234977
chr15:67545460-67551460			chr12:9158492-9164492
chr15:67770133-67776133			chr12:9410284-9416284
chr15:81292752-81298752			chr12:11161918-11167918
chr15:81713865-81719865			chr12:13685939-13691939
chr15:82415899-82421899			chr12:14337774-14343774
chr15:82420210-82426210			chr12:14749639-14755639
chr15:82423414-82429414			chr12:14750543-14756543
chr15:84490754-84496754			chr12:22038837-22044837
chr15:84491834-84497834			chr12:22169475-22175475
chr15:84493520-84499520			chr12:23149036-23155036
chr15:84495912-84501912			chr12:26033450-26039450
chr15:84498155-84504155			chr12:26035484-26041484
chr15:84500221-84506221			chr12:26410679-26416679
chr15:86180664-86186664			chr12:26433670-26439670
chr15:86181945-86187945			chr12:26444723-26450723
chr15:92723479-92729479			chr12:30645533-30651533
chr15:97077230-97083230			chr12:30958831-30964831
chr15:103755043-103761043			chr12:31737709-31743709
chr15:107101294-107107294			chr12:31847153-31853153
chr15:107118684-107124684			chr12:31867659-31873659
chr15:107492667-107498667			chr12:31891569-31897569
chr15:110051058-110057058			chr12:43116250-43122250
chr15:110854363-110860363			chr12:43161057-43167057
chr15:113064603-113070603			chr12:43162430-43168430
chr15:113077352-113083352			chr12:43171114-43177114
chr15:113078058-113084058			chr12:43187746-43193746
chr15:113080528-113086528			chr12:43328216-43334216
chr15:113085997-113091997			chr12:43344925-43350925
chr15:113087534-113093534			chr12:43817991-43823991
chr15:113088343-113094343			chr12:52979203-52985203
chr15:113091226-113097226			chr12:57462492-57468492
chr15:113093353-113099353			chr13:3157551-3163551
chr15:113094554-113100554			chr13:3262548-3268548
chr15:113095373-113101373			chr13:3307261-3313261
chr15:115690788-115696788			chr13:3308728-3314728
chr15:117004695-117010695			chr13:3946558-3952558
chr15:121441207-121447207			chr13:7194824-7200824
chr15:124197266-124203266			chr13:8931064-8937064
chr15:127538293-127544293			chr13:9185623-9191623
chr15:127881712-127887712			chr13:9186998-9192998
chr15:129805031-129811031			chr13:9211006-9217006
chr15:129885212-129891212			chr13:9261688-9267688
chr15:135149380-135155380			chr13:10510989-10516989
chr15:136533481-136539481			chr13:13716408-13722408
chr15:136558504-136564504			chr13:14099455-14105455
chr15:136617557-136623557			chr13:26501313-26507313
chr15:138863312-138869312			chr13:28243509-28249509
chr15:139411055-139417055			chr13:43100554-43106554
chr16:5473453-5479453			chr13:45986679-45992679
chr16:5507102-5513102			chr13:46003411-46009411
chr16:15454629-15460629			chr13:46279277-46285277
chr16:20181136-20187136			chr13:46321563-46327563
chr16:32505522-32511522			chr13:46322754-46328754
chr16:32506568-32512568			chr13:46324235-46330235
chr16:43626661-43632661			chr13:46324923-46330923
chr16:49739909-49745909			chr13:46369661-46375661
chr16:51477792-51483792			chr13:46372178-46378178
chr16:51482479-51488479			chr13:46373695-46379695
chr16:51485545-51491545			chr13:46374533-46380533
chr16:51489014-51495014			chr13:48236916-48242916
chr16:51498745-51504745			chr13:48300011-48306011
chr16:51507006-51513006			chr13:48301436-48307436
chr16:51521337-51527337			chr13:48334480-48340480
chr16:53811197-53817197			chr13:55096133-55102133
chr16:60920974-60926974			chr13:55112566-55118566
chr16:64847183-64853183			chr13:56691553-56697553
chr16:74589255-74595255			chr13:64870563-64876563
chr16:74688168-74694168			chr13:64872323-64878323
chr16:74704054-74710054			chr13:80566187-80572187
chr16:74707157-74713157			chr13:84917449-84923449
chr16:74711858-74717858			chr13:85780684-85786684
chr16:74724907-74730907			chr13:90464722-90470722
chr16:74731532-74737532			chr13:90465881-90471881
chr16:74936952-74942952			chr13:90467355-90473355
chr16:77756404-77762404			chr13:91820453-91826453
chr17:602401-608401			chr13:91856878-91862878
chr17:604745-610745			chr13:95259962-95265962
chr17:1657070-1663070			chr13:97666484-97672484
chr17:1672717-1678717			chr13:99857628-99863628
chr17:9487895-9493895			chr13:101241005-101247005
chr17:14574616-14580616			chr13:101244488-101250488
chr17:14577765-14583765			chr13:106045081-106051081
chr17:14581078-14587078			chr13:108370453-108376453
chr17:19712600-19718600			chr13:108372866-108378866
chr17:21724947-21730947			chr13:108703729-108709729
chr17:30170975-30176975			chr13:110444388-110450388
chr17:42453802-42459802			chr13:124608106-124614106
chr17:42456302-42462302			chr13:125661238-125667238
chr17:42554955-42560955			chr13:130845686-130851686
chr17:42761265-42767265			chr13:130882500-130888500
chr17:42968540-42974540			chr13:136253699-136259699
chr17:42970375-42976375			chr13:136282652-136288652
chr17:42971026-42977026			chr13:148344953-148350953
chr17:43052598-43058598			chr13:152989111-152995111
chr17:43054323-43060323			chr13:157192281-157198281
chr17:43055490-43061490			chr13:157868952-157874952
chr17:43367513-43373513			chr13:157980643-157986643
chr17:46415222-46421222			chr13:159709966-159715966
chr17:50561545-50567545			chr13:159711335-159717335
chr17:50563762-50569762			chr13:174198842-174204842
chr17:50566758-50572758			chr13:179388867-179394867
chr17:50575139-50581139			chr13:179923346-179929346
chr17:50576644-50582644			chr13:179978024-179984024
chr17:51725879-51731879			chr13:179980558-179986558
chr17:52652147-52658147			chr13:179982762-179988762
chr17:54872228-54878228			chr13:180059583-180065583
chr17:57471672-57477672			chr13:180799183-180805183
chr17:58103226-58109226			chr13:180801054-180807054
chr17:61863383-61869383			chr13:180802931-180808931
chr17:61973981-61979981			chr13:180806555-180812555
chr17:61975444-61981444			chr13:180808714-180814714
chr18:31129248-31135248			chr13:180809580-180815580
chr18:49452955-49458955			chr13:180810750-180816750
chr18:53513634-53519634			chr13:180813024-180819024
chr18:55915990-55921990			chr13:180815730-180821730
chrX:29647610-29653610			chr13:180819009-180825009
chrX:29796213-29802213			chr13:180820659-180826659
chrX:30834041-30840041			chr13:180856425-180862425
chrX:33345454-33351454			chr13:180866717-180872717
chrX:34447391-34453391			chr13:180890341-180896341
chrX:35626893-35632893			chr13:180898992-180904992
chrX:35648173-35654173			chr13:180902478-180908478
chrX:38253939-38259939			chr13:180908478-180914478
chrX:38270148-38276148			chr13:180909817-180915817
chrX:39287996-39293996			chr13:180910755-180916755
chrX:47375869-47381869			chr13:180911209-180917209
chrX:47377210-47383210			chr13:180911824-180917824
chrX:47379927-47385927			chr13:180912904-180918904
chrX:50880903-50886903			chr13:180938794-180944794
chrX:96878145-96884145			chr13:180940548-180946548
chrX:106203058-106209058			chr13:180943579-180949579
chrX:109487437-109493437			chr13:181414380-181420380
chrX:109488752-109494752			chr13:181415460-181421460
chrX:109514519-109520519			chr13:190228999-190234999
chrX:113952337-113958337			chr13:190229894-190235894
chrX:113955414-113961414			chr13:191563968-191569968
chrY:6280194-6286194			chr13:197871710-197877710
			chr13:197946556-197952556
			chr13:199397467-199403467
			chr13:200166021-200172021
			chr13:202377565-202383565
			chr13:205321373-205327373
			chr13:205369196-205375196
			chr13:205403038-205409038
			chr13:207641472-207647472
			chr13:208031740-208037740
			chr14:2788167-2794167
			chr14:4161449-4167449
			chr14:4212412-4218412
			chr14:4219293-4225293
			chr14:7903793-7909793
			chr14:8320686-8326686
			chr14:9759186-9765186
			chr14:10109037-10115037
			chr14:11430708-11436708
			chr14:13118456-13124456
			chr14:16918758-16924758
			chr14:20583133-20589133
			chr14:23961002-23967002
			chr14:44851075-44857075
			chr14:56369670-56375670
			chr14:62946398-62952398
			chr14:81921125-81927125
			chr14:95445663-95451663
			chr14:97232087-97238087
			chr14:97303127-97309127
			chr14:101982023-101988023
			chr14:111445850-111451850
			chr14:111447937-111453937
			chr14:111479409-111485409
			chr14:120399225-120405225
			chr14:120422048-120428048
			chr14:120620379-120626379
			chr14:123799095-123805095
			chr14:124112991-124118991
			chr14:124117332-124123332
			chr14:124118929-124124929
			chr14:127582341-127588341
			chr14:127584034-127590034
			chr14:127657633-127663633
			chr14:127734868-127740868
			chr14:130857794-130863794
			chr14:130938244-130944244
			chr14:137564756-137570756
			chr14:137788505-137794505
			chr14:138162464-138168464
			chr14:138203212-138209212
			chr14:138216945-138222945
			chr14:138218902-138224902
			chr14:138220730-138226730
			chr14:138316919-138322919
			chr15:899527-905527
			chr15:901190-907190
			chr15:4329002-4335002
			chr15:4454167-4460167
			chr15:4454970-4460970
			chr15:4531693-4537693
			chr15:4921305-4927305
			chr15:4923008-4929008
			chr15:4962660-4968660
			chr15:6062426-6068426
			chr15:6063817-6069817
			chr15:6076579-6082579
			chr15:6171784-6177784
			chr15:6186626-6192626
			chr15:6550714-6556714
			chr15:6589348-6595348
			chr15:6596389-6602389
			chr15:6597130-6603130
			chr15:6666152-6672152
			chr15:6667466-6673466
			chr15:6674456-6680456
			chr15:6681023-6687023
			chr15:18317510-18323510
			chr15:25278251-25284251
			chr15:31543013-31549013
			chr15:33434145-33440145
			chr15:33434701-33440701
			chr15:38918745-38924745
			chr15:38920426-38926426
			chr15:39821205-39827205
			chr15:47875482-47881482
			chr15:47959248-47965248
			chr15:54797031-54803031
			chr15:67616272-67622272
			chr15:67620043-67626043
			chr15:67621813-67627813
			chr15:67624939-67630939
			chr15:67759696-67765696
			chr15:67764200-67770200
			chr15:70656219-70662219
			chr15:70657644-70663644
			chr15:70659420-70665420
			chr15:82183853-82189853
			chr15:82185043-82191043
			chr15:82350456-82356456
			chr15:86170291-86176291
			chr15:86171281-86177281
			chr15:92802979-92808979
			chr15:93283626-93289626
			chr15:93354921-93360921
			chr15:93372102-93378102
			chr15:93376729-93382729
			chr15:93384495-93390495
			chr15:93395134-93401134
			chr15:93407048-93413048
			chr15:93410493-93416493
			chr15:93415018-93421018
			chr15:93415888-93421888
			chr15:93434769-93440769
			chr15:93435960-93441960
			chr15:93438637-93444637
			chr15:93440719-93446719
			chr15:93450696-93456696
			chr15:93454207-93460207
			chr15:93480653-93486653
			chr15:93483087-93489087
			chr15:93486473-93492473
			chr15:93487817-93493817
			chr15:93488711-93494711
			chr15:93489709-93495709
			chr15:93490838-93496838
			chr15:93492777-93498777
			chr15:93495680-93501680
			chr15:93498772-93504772
			chr15:93502920-93508920
			chr15:93507076-93513076
			chr15:93510202-93516202
			chr15:93522105-93528105
			chr15:93538308-93544308
			chr15:93542044-93548044
			chr15:93542945-93548945
			chr15:93544008-93550008
			chr15:93545971-93551971
			chr15:93548735-93554735
			chr15:96500147-96506147
			chr15:97908435-97914435
			chr15:100423817-100429817
			chr15:100427367-100433367
			chr15:103605030-103611030
			chr15:103657217-103663217
			chr15:103715942-103721942
			chr15:103755043-103761043
			chr15:107108041-107114041
			chr15:107198775-107204775
			chr15:107203798-107209798
			chr15:107265357-107271357
			chr15:107299789-107305789
			chr15:107315250-107321250
			chr15:109129319-109135319
			chr15:118061856-118067856
			chr15:118944229-118950229
			chr15:118953368-118959368
			chr15:118974933-118980933
			chr15:119181478-119187478
			chr15:119339059-119345059
			chr15:119339847-119345847
			chr15:119341833-119347833
			chr15:119342743-119348743
			chr15:119502602-119508602
			chr15:124861461-124867461
			chr15:126002670-126008670
			chr15:127456687-127462687
			chr15:127457971-127463971
			chr15:127629300-127635300
			chr15:127666142-127672142
			chr15:127783686-127789686
			chr15:128075316-128081316
			chr15:128226774-128232774
			chr15:129856368-129862368
			chr15:129918041-129924041
			chr15:129920200-129926200
			chr15:134365648-134371648
			chr15:134366474-134372474
			chr15:136390130-136396130
			chr15:136445614-136451614
			chr15:136451230-136457230
			chr15:136457548-136463548
			chr15:136483520-136489520
			chr15:136484371-136490371
			chr15:136623917-136629917
			chr15:136636592-136642592
			chr15:136657799-136663799
			chr15:136670953-136676953
			chr15:136676615-136682615
			chr15:136849358-136855358
			chr15:136858432-136864432
			chr15:136859877-136865877
			chr15:136931889-136937889
			chr15:137123031-137129031
			chr15:137125661-137131661
			chr15:137136275-137142275
			chr15:138309197-138315197
			chr15:138679034-138685034
			chr15:138680561-138686561
			chr15:138810245-138816245
			chr15:138949632-138955632
			chr15:139701439-139707439
			chr16:19275778-19281778
			chr16:20231855-20237855
			chr16:21835180-21841180
			chr16:40327533-40333533
			chr16:45874650-45880650
			chr16:45876916-45882916
			chr16:45880564-45886564
			chr16:45881769-45887769
			chr16:45935272-45941272
			chr16:45972820-45978820
			chr16:46071489-46077489
			chr16:46108288-46114288
			chr16:46266450-46272450
			chr16:46268822-46274822
			chr16:46269712-46275712
			chr16:46546561-46552561
			chr16:46592725-46598725
			chr16:52621655-52627655
			chr16:53763908-53769908
			chr16:67593331-67599331
			chr16:67595174-67601174
			chr16:71323119-71329119
			chr16:71325827-71331827
			chr16:71336937-71342937
			chr16:73583724-73589724
			chr16:75180778-75186778
			chr16:76286770-76292770
			chr16:76288083-76294083
			chr16:76301884-76307884
			chr16:76319571-76325571
			chr16:77107821-77113821
			chr16:77108947-77114947
			chr16:77143819-77149819
			chr16:78439318-78445318
			chr16:78445402-78451402
			chr16:78882152-78888152
			chr16:78920998-78926998
			chr17:576377-582377
			chr17:1672717-1678717
			chr17:6071829-6077829
			chr17:6313224-6319224
			chr17:9353757-9359757
			chr17:9369828-9375828
			chr17:12108203-12114203
			chr17:12130424-12136424
			chr17:12131654-12137654
			chr17:14581078-14587078
			chr17:18922827-18928827
			chr17:18924100-18930100
			chr17:18925549-18931549
			chr17:20300020-20306020
			chr17:20474951-20480951
			chr17:20612470-20618470
			chr17:20614161-20620161
			chr17:21724947-21730947
			chr17:22387541-22393541
			chr17:30097483-30103483
			chr17:43119594-43125594
			chr17:46751423-46757423
			chr17:46753397-46759397
			chr17:47570790-47576790
			chr17:51783420-51789420
			chr17:51785386-51791386
			chr17:57471672-57477672
			chr17:58056353-58062353
			chr17:58109453-58115453
			chr17:62929987-62935987
			chr17:62931415-62937415
			chr18:311526-317526
			chr18:6813013-6819013
			chr18:6814248-6820248
			chr18:19908186-19914186
			chr18:30954115-30960115
			chr18:42757099-42763099
			chr18:44382811-44388811
			chr18:44387414-44393414
			chr18:49229274-49235274
			chr18:49230298-49236298
			chr18:49230970-49236970
			chr18:49394003-49400003
			chr18:49926594-49932594
			chr18:49952989-49958989
			chr18:52743835-52749835
			chr18:52752439-52758439
			chr18:53513634-53519634
			chrX:8244685-8250685
			chrX:8247953-8253953
			chrX:8253194-8259194
			chrX:8266826-8272826
			chrX:8269538-8275538
			chrX:8270463-8276463
			chrX:8322821-8328821
			chrX:8361896-8367896
			chrX:10215589-10221589
			chrX:34205192-34211192
			chrX:34206773-34212773
			chrX:35626893-35632893
			chrX:35628474-35634474
			chrX:38234691-38240691
			chrX:39287996-39293996
			chrX:40403382-40409382
			chrX:43851130-43857130
			chrX:55038978-55044978
			chrX:55250067-55256067
			chrX:55255372-55261372
			chrX:86861985-86867985
			chrX:90091826-90097826
			chrX:103638455-103644455
			chrX:106216243-106222243
			chrX:106217257-106223257
			chrX:106287302-106293302
			chrX:117029899-117035899
			chrX:121454455-121460455
			chrX:121536595-121542595
			chrX:122560237-122566237
			chrX:124264119-124270119
			chrX:124272531-124278531
