# Supplementary material for: Constructing eRNA-mediated gene regulatory networks to explore the genetic basis of muscle and fat-relevant traits in pigs
Source: Genet Sel Evol. 2024 Apr 9;56:28. doi: 10.1186/s12711-024-00897-4 (PMC11003151; doi:10.1186/s12711-024-00897-4)
Supplement: Supplementary file 16 — Additional file 16: Table S8. The genome-wide association study (GWAS) enrichment results of tissue-specific eRNAs in pigs for homologous sequences in humans. [file 12711_2024_897_MOESM16_ESM.xlsx]

## Sheet: Sheet1
sample1	h2	h2_se	pheno	sample2	n_snps	Category	Prop._SNPs	Prop._h2	Prop._h2_std_error	Enrichment	Enrichment_std_error	Enrichment_p	Coefficient	Coefficient_std_error	Coefficient_z_score
cleaned_hg19Duroc_Fat_specail.bed	0.2048	0.0142	ADHD_PGC	cleaned_hg19Duroc_Fat_specail.bed	965244	cleaned_hg19Duroc_Fat_specail.bed	0.00214975	-0.00721459	0.00398029	-3.35601	1.85151	0.0181694	-1.61718e-07	6.35617e-08	-2.54427
cleaned_hg19Duroc_Muscle_specail.bed	0.2046	0.0142	ADHD_PGC	cleaned_hg19Duroc_Muscle_specail.bed	965244	cleaned_hg19Duroc_Muscle_specail.bed	0.00109861	0.00895152	0.00432245	8.14803	3.93447	0.0664774	2.32059e-07	1.33682e-07	1.7359
cleaned_hg19ES_Fat_specail.bed	0.2048	0.0142	ADHD_PGC	cleaned_hg19ES_Fat_specail.bed	965244	cleaned_hg19ES_Fat_specail.bed	0.00118903	-0.00334017	0.00359079	-2.80915	3.01993	0.208082	-1.48872e-07	1.04321e-07	-1.42705
cleaned_hg19ES_Muscle_specail.bed	0.2047	0.0141	ADHD_PGC	cleaned_hg19ES_Muscle_specail.bed	965244	cleaned_hg19ES_Muscle_specail.bed	0.00152605	0.00673961	0.0060604	4.41639	3.97131	0.387909	1.09355e-07	1.36639e-07	0.800315
cleaned_hg19Duroc_Fat_specail.bed	0.0125	0.0021	Alz_Marioni	cleaned_hg19Duroc_Fat_specail.bed	1067853	cleaned_hg19Duroc_Fat_specail.bed	0.00214975	0.0187253	0.0139773	8.71043	6.50181	0.231844	1.77941e-08	1.35923e-08	1.30913
cleaned_hg19Duroc_Muscle_specail.bed	0.0125	0.0021	Alz_Marioni	cleaned_hg19Duroc_Muscle_specail.bed	1067853	cleaned_hg19Duroc_Muscle_specail.bed	0.00109861	-0.00895692	0.00678705	-8.15294	6.17784	0.128175	-1.94332e-08	1.26424e-08	-1.53715
cleaned_hg19ES_Fat_specail.bed	0.0125	0.0021	Alz_Marioni	cleaned_hg19ES_Fat_specail.bed	1067853	cleaned_hg19ES_Fat_specail.bed	0.00118903	0.00144718	0.0070886	1.21711	5.96166	0.970774	1.91613e-09	1.25894e-08	0.152202
cleaned_hg19ES_Muscle_specail.bed	0.0125	0.0021	Alz_Marioni	cleaned_hg19ES_Muscle_specail.bed	1067853	cleaned_hg19ES_Muscle_specail.bed	0.00152605	-0.0135096	0.00846778	-8.85269	5.54884	0.0589506	-2.03775e-08	1.0943e-08	-1.86214
cleaned_hg19Duroc_Fat_specail.bed	0.129	0.007	BMI-GIANT-2015	cleaned_hg19Duroc_Fat_specail.bed	957999	cleaned_hg19Duroc_Fat_specail.bed	0.00214975	-0.000700909	0.00178751	-0.326042	0.831495	0.12366	-3.18559e-08	1.88548e-08	-1.68954
cleaned_hg19Duroc_Muscle_specail.bed	0.129	0.007	BMI-GIANT-2015	cleaned_hg19Duroc_Muscle_specail.bed	957999	cleaned_hg19Duroc_Muscle_specail.bed	0.00109861	-0.000582494	0.00135265	-0.530209	1.23124	0.220994	-4.11389e-08	2.72861e-08	-1.50768
cleaned_hg19ES_Fat_specail.bed	0.1291	0.007	BMI-GIANT-2015	cleaned_hg19ES_Fat_specail.bed	957999	cleaned_hg19ES_Fat_specail.bed	0.00118903	-0.000490703	0.00131569	-0.412692	1.10652	0.201356	-3.59654e-08	2.39504e-08	-1.50166
cleaned_hg19ES_Muscle_specail.bed	0.129	0.007	BMI-GIANT-2015	cleaned_hg19ES_Muscle_specail.bed	957999	cleaned_hg19ES_Muscle_specail.bed	0.00152605	-5.57395e-05	0.00194715	-0.0365254	1.27595	0.423082	-2.55283e-08	2.80823e-08	-0.909052
cleaned_hg19Duroc_Fat_specail.bed	0.0813	0.0165	Epilepsy_All	cleaned_hg19Duroc_Fat_specail.bed	756554	cleaned_hg19Duroc_Fat_specail.bed	0.00214975	-0.0221879	0.0170867	-10.3211	7.94824	0.127958	-1.59861e-07	1.01534e-07	-1.57446
cleaned_hg19Duroc_Muscle_specail.bed	0.081	0.0165	Epilepsy_All	cleaned_hg19Duroc_Muscle_specail.bed	756554	cleaned_hg19Duroc_Muscle_specail.bed	0.00109861	-0.010014	0.00984991	-9.11509	8.96577	0.252484	-1.42688e-07	1.20049e-07	-1.18857
cleaned_hg19ES_Fat_specail.bed	0.0812	0.0165	Epilepsy_All	cleaned_hg19ES_Fat_specail.bed	756554	cleaned_hg19ES_Fat_specail.bed	0.00118903	-0.00501157	0.0136788	-4.21484	11.5041	0.644767	-7.31869e-08	1.539e-07	-0.475549
cleaned_hg19ES_Muscle_specail.bed	0.081	0.0165	Epilepsy_All	cleaned_hg19ES_Muscle_specail.bed	756554	cleaned_hg19ES_Muscle_specail.bed	0.00152605	-0.0070265	0.0134217	-4.60439	8.79512	0.523067	-7.97186e-08	1.19239e-07	-0.668561
cleaned_hg19Duroc_Fat_specail.bed	0.0363	0.0187	Epilepsy_Focal	cleaned_hg19Duroc_Fat_specail.bed	761599	cleaned_hg19Duroc_Fat_specail.bed	0.00214975	-0.0309051	0.0464934	-14.3762	21.6274	0.426251	-9.87955e-08	1.17703e-07	-0.83936
cleaned_hg19Duroc_Muscle_specail.bed	0.0361	0.0187	Epilepsy_Focal	cleaned_hg19Duroc_Muscle_specail.bed	761599	cleaned_hg19Duroc_Muscle_specail.bed	0.00109861	-0.0128922	0.024268	-11.735	22.0897	0.545954	-7.99889e-08	1.2811e-07	-0.624379
cleaned_hg19ES_Fat_specail.bed	0.0361	0.0187	Epilepsy_Focal	cleaned_hg19ES_Fat_specail.bed	761599	cleaned_hg19ES_Fat_specail.bed	0.00118903	0.0197088	0.0380854	16.5756	32.0306	0.619273	9.35121e-08	1.89065e-07	0.494602
cleaned_hg19ES_Muscle_specail.bed	0.0362	0.0187	Epilepsy_Focal	cleaned_hg19ES_Muscle_specail.bed	761599	cleaned_hg19ES_Muscle_specail.bed	0.00152605	0.0102421	0.0381863	6.71152	25.0231	0.817624	3.38012e-08	1.51282e-07	0.223432
cleaned_hg19Duroc_Fat_specail.bed	0.2525	0.0306	Epilepsy_GGE	cleaned_hg19Duroc_Fat_specail.bed	722712	cleaned_hg19Duroc_Fat_specail.bed	0.00214975	-0.0126695	0.00823985	-5.89346	3.83293	0.0623645	-2.9977e-07	1.56609e-07	-1.91414
cleaned_hg19Duroc_Muscle_specail.bed	0.2519	0.0306	Epilepsy_GGE	cleaned_hg19Duroc_Muscle_specail.bed	722712	cleaned_hg19Duroc_Muscle_specail.bed	0.00109861	-0.00459086	0.00541956	-4.17878	4.93309	0.281575	-2.29376e-07	2.02618e-07	-1.13206
cleaned_hg19ES_Fat_specail.bed	0.2522	0.0306	Epilepsy_GGE	cleaned_hg19ES_Fat_specail.bed	722712	cleaned_hg19ES_Fat_specail.bed	0.00118903	-0.00276918	0.00534114	-2.32894	4.49202	0.454364	-1.45909e-07	1.87429e-07	-0.778476
cleaned_hg19ES_Muscle_specail.bed	0.2517	0.0306	Epilepsy_GGE	cleaned_hg19ES_Muscle_specail.bed	722712	cleaned_hg19ES_Muscle_specail.bed	0.00152605	-0.00833387	0.00587018	-5.46109	3.84666	0.0864204	-2.84494e-07	1.58793e-07	-1.7916
cleaned_hg19Duroc_Fat_specail.bed	0.3626	0.0154	final.frq_SZ-CLOZUK	cleaned_hg19Duroc_Fat_specail.bed	896549	cleaned_hg19Duroc_Fat_specail.bed	0.00214975	-0.000157335	0.00214512	-0.0731876	0.997846	0.283324	-7.00029e-08	6.09442e-08	-1.14864
cleaned_hg19Duroc_Muscle_specail.bed	0.3626	0.0154	final.frq_SZ-CLOZUK	cleaned_hg19Duroc_Muscle_specail.bed	896549	cleaned_hg19Duroc_Muscle_specail.bed	0.00109861	-0.00185807	0.00135653	-1.69128	1.23477	0.031134	-1.76254e-07	7.58932e-08	-2.32239
cleaned_hg19ES_Fat_specail.bed	0.3627	0.0154	final.frq_SZ-CLOZUK	cleaned_hg19ES_Fat_specail.bed	896549	cleaned_hg19ES_Fat_specail.bed	0.00118903	-0.00160901	0.00149276	-1.35321	1.25544	0.0626127	-1.57286e-07	7.71527e-08	-2.03863
cleaned_hg19ES_Muscle_specail.bed	0.3626	0.0154	final.frq_SZ-CLOZUK	cleaned_hg19ES_Muscle_specail.bed	896549	cleaned_hg19ES_Muscle_specail.bed	0.00152605	0.000783073	0.00227194	0.513139	1.48877	0.744171	-3.40858e-08	9.07592e-08	-0.375563
cleaned_hg19Duroc_Fat_specail.bed	0.3467	0.0135	frq_Height-GIANT	cleaned_hg19Duroc_Fat_specail.bed	943609	cleaned_hg19Duroc_Fat_specail.bed	0.00214975	0.00706129	0.00233954	3.2847	1.08828	0.0367208	1.12692e-07	6.35264e-08	1.77393
cleaned_hg19Duroc_Muscle_specail.bed	0.3467	0.0135	frq_Height-GIANT	cleaned_hg19Duroc_Muscle_specail.bed	943609	cleaned_hg19Duroc_Muscle_specail.bed	0.00109861	0.0062719	0.00278372	5.70893	2.53386	0.0620724	2.44726e-07	1.46436e-07	1.67121
cleaned_hg19ES_Fat_specail.bed	0.3466	0.0135	frq_Height-GIANT	cleaned_hg19ES_Fat_specail.bed	943609	cleaned_hg19ES_Fat_specail.bed	0.00118903	0.00643669	0.00285006	5.4134	2.39696	0.0671296	2.30025e-07	1.39751e-07	1.64597
cleaned_hg19ES_Muscle_specail.bed	0.3467	0.0135	frq_Height-GIANT	cleaned_hg19ES_Muscle_specail.bed	943609	cleaned_hg19ES_Muscle_specail.bed	0.00152605	0.00194327	0.001571	1.2734	1.02946	0.790337	-8.22936e-09	6.06998e-08	-0.135575
cleaned_hg19Duroc_Fat_specail.bed	0.0933	0.0035	frq_Neurot-Nagel	cleaned_hg19Duroc_Fat_specail.bed	1029694	cleaned_hg19Duroc_Fat_specail.bed	0.00214975	-0.00220493	0.00207981	-1.02567	0.967465	0.0385657	-3.40565e-08	1.5332e-08	-2.22127
cleaned_hg19Duroc_Muscle_specail.bed	0.0932	0.0035	frq_Neurot-Nagel	cleaned_hg19Duroc_Muscle_specail.bed	1029694	cleaned_hg19Duroc_Muscle_specail.bed	0.00109861	0.00287829	0.00184032	2.61993	1.67513	0.334159	2.25297e-08	2.62738e-08	0.857496
cleaned_hg19ES_Fat_specail.bed	0.0933	0.0035	frq_Neurot-Nagel	cleaned_hg19ES_Fat_specail.bed	1029694	cleaned_hg19ES_Fat_specail.bed	0.00118903	-0.000385311	0.00178163	-0.324054	1.49839	0.377829	-2.49852e-08	2.36004e-08	-1.05868
cleaned_hg19ES_Muscle_specail.bed	0.0933	0.0035	frq_Neurot-Nagel	cleaned_hg19ES_Muscle_specail.bed	1029694	cleaned_hg19ES_Muscle_specail.bed	0.00152605	0.00305267	0.00225536	2.00038	1.47791	0.499843	1.37332e-08	2.31541e-08	0.593122
cleaned_hg19Duroc_Fat_specail.bed	0.0403	0.0021	insomnia-2018	cleaned_hg19Duroc_Fat_specail.bed	1021405	cleaned_hg19Duroc_Fat_specail.bed	0.00214975	-0.00792128	0.00323272	-3.68475	1.50376	0.00178328	-3.25586e-08	1.01252e-08	-3.2156
cleaned_hg19Duroc_Muscle_specail.bed	0.0403	0.0021	insomnia-2018	cleaned_hg19Duroc_Muscle_specail.bed	1021405	cleaned_hg19Duroc_Muscle_specail.bed	0.00109861	0.0037966	0.00246849	3.45582	2.24692	0.273708	1.48678e-08	1.5196e-08	0.978405
cleaned_hg19ES_Fat_specail.bed	0.0403	0.0021	insomnia-2018	cleaned_hg19ES_Fat_specail.bed	1021405	cleaned_hg19ES_Fat_specail.bed	0.00118903	-0.00010504	0.00284328	-0.0883411	2.39126	0.648306	-8.59609e-09	1.61865e-08	-0.531065
cleaned_hg19ES_Muscle_specail.bed	0.0403	0.0021	insomnia-2018	cleaned_hg19ES_Muscle_specail.bed	1021405	cleaned_hg19ES_Muscle_specail.bed	0.00152605	0.00504259	0.00302293	3.30435	1.98089	0.243975	1.4712e-08	1.33572e-08	1.10143
cleaned_hg19Duroc_Fat_specail.bed	0.1017	0.0028	Intelligence-2018	cleaned_hg19Duroc_Fat_specail.bed	1065469	cleaned_hg19Duroc_Fat_specail.bed	0.00214975	-0.00241091	0.00156039	-1.12149	0.725848	0.00358157	-3.95832e-08	1.23262e-08	-3.21131
cleaned_hg19Duroc_Muscle_specail.bed	0.1016	0.0028	Intelligence-2018	cleaned_hg19Duroc_Muscle_specail.bed	1065469	cleaned_hg19Duroc_Muscle_specail.bed	0.00109861	-0.000493779	0.000867052	-0.449457	0.789225	0.0675922	-2.89174e-08	1.35138e-08	-2.13985
cleaned_hg19ES_Fat_specail.bed	0.1016	0.0028	Intelligence-2018	cleaned_hg19ES_Fat_specail.bed	1065469	cleaned_hg19ES_Fat_specail.bed	0.00118903	0.00126729	0.00180616	1.06582	1.51902	0.965454	-3.7444e-09	2.58529e-08	-0.144835
cleaned_hg19ES_Muscle_specail.bed	0.1016	0.0028	Intelligence-2018	cleaned_hg19ES_Muscle_specail.bed	1065469	cleaned_hg19ES_Muscle_specail.bed	0.00152605	-0.00158545	0.00114537	-1.03893	0.75055	0.00736854	-3.82531e-08	1.28361e-08	-2.98011
cleaned_hg19Duroc_Fat_specail.bed	0.0608	0.0042	MDD-2018	cleaned_hg19Duroc_Fat_specail.bed	983608	cleaned_hg19Duroc_Fat_specail.bed	0.00214975	-0.00631655	0.00378913	-2.93827	1.76259	0.0256986	-4.19445e-08	1.79267e-08	-2.33978
cleaned_hg19Duroc_Muscle_specail.bed	0.0607	0.0042	MDD-2018	cleaned_hg19Duroc_Muscle_specail.bed	983608	cleaned_hg19Duroc_Muscle_specail.bed	0.00109861	0.00264075	0.00353997	2.40371	3.22222	0.663236	1.22054e-08	3.2889e-08	0.37111
cleaned_hg19ES_Fat_specail.bed	0.0608	0.0042	MDD-2018	cleaned_hg19ES_Fat_specail.bed	983608	cleaned_hg19ES_Fat_specail.bed	0.00118903	-0.00177942	0.00347661	-1.49653	2.92391	0.394617	-2.83368e-08	2.9917e-08	-0.947181
cleaned_hg19ES_Muscle_specail.bed	0.0608	0.0042	MDD-2018	cleaned_hg19ES_Muscle_specail.bed	983608	cleaned_hg19ES_Muscle_specail.bed	0.00152605	0.0095929	0.0043574	6.28611	2.85535	0.0638546	5.21534e-08	2.88321e-08	1.80886
cleaned_hg19Duroc_Fat_specail.bed	0.2994	0.0127	munged_BDSCZvsCONT	cleaned_hg19Duroc_Fat_specail.bed	1005653	cleaned_hg19Duroc_Fat_specail.bed	0.00214975	-0.000346015	0.00227814	-0.160956	1.05973	0.273336	-6.21252e-08	5.2993e-08	-1.17233
cleaned_hg19Duroc_Muscle_specail.bed	0.2994	0.0126	munged_BDSCZvsCONT	cleaned_hg19Duroc_Muscle_specail.bed	1005653	cleaned_hg19Duroc_Muscle_specail.bed	0.00109861	-0.000993826	0.00124996	-0.904619	1.13776	0.0933512	-1.05078e-07	5.70512e-08	-1.84181
cleaned_hg19ES_Fat_specail.bed	0.2994	0.0126	munged_BDSCZvsCONT	cleaned_hg19ES_Fat_specail.bed	1005653	cleaned_hg19ES_Fat_specail.bed	0.00118903	0.00117838	0.00269971	0.991046	2.27052	0.99685	-8.56689e-09	1.1384e-07	-0.0752538
cleaned_hg19ES_Muscle_specail.bed	0.2993	0.0126	munged_BDSCZvsCONT	cleaned_hg19ES_Muscle_specail.bed	1005653	cleaned_hg19ES_Muscle_specail.bed	0.00152605	-0.000926427	0.00160714	-0.607077	1.05314	0.127594	-8.37793e-08	5.29583e-08	-1.58198
cleaned_hg19Duroc_Fat_specail.bed	0.3109	0.0189	munged_BDvsCONT	cleaned_hg19Duroc_Fat_specail.bed	984187	cleaned_hg19Duroc_Fat_specail.bed	0.00214975	0.00377672	0.00521929	1.75682	2.42786	0.755624	3.78994e-08	1.2689e-07	0.29868
cleaned_hg19Duroc_Muscle_specail.bed	0.3109	0.0189	munged_BDvsCONT	cleaned_hg19Duroc_Muscle_specail.bed	984187	cleaned_hg19Duroc_Muscle_specail.bed	0.00109861	-0.00286742	0.00251236	-2.61004	2.28685	0.115611	-1.99057e-07	1.1859e-07	-1.67853
cleaned_hg19ES_Fat_specail.bed	0.3106	0.0189	munged_BDvsCONT	cleaned_hg19ES_Fat_specail.bed	984187	cleaned_hg19ES_Fat_specail.bed	0.00118903	0.00692653	0.00521902	5.82536	4.38931	0.271046	2.48023e-07	2.28284e-07	1.08647
cleaned_hg19ES_Muscle_specail.bed	0.3107	0.0189	munged_BDvsCONT	cleaned_hg19ES_Muscle_specail.bed	984187	cleaned_hg19ES_Muscle_specail.bed	0.00152605	-0.0036094	0.00325379	-2.3652	2.13217	0.116892	-1.78993e-07	1.11544e-07	-1.60468
cleaned_hg19Duroc_Fat_specail.bed	0.2164	0.0107	munged_blood_EOSINOPHIL_COUNT	cleaned_hg19Duroc_Fat_specail.bed	1053699	cleaned_hg19Duroc_Fat_specail.bed	0.00214975	0.00180685	0.00266203	0.840491	1.2383	0.89792	-1.27775e-08	4.56408e-08	-0.279958
cleaned_hg19Duroc_Muscle_specail.bed	0.2164	0.0107	munged_blood_EOSINOPHIL_COUNT	cleaned_hg19Duroc_Muscle_specail.bed	1053699	cleaned_hg19Duroc_Muscle_specail.bed	0.00109861	0.000275686	0.00163266	0.25094	1.48611	0.614444	-4.77867e-08	5.37367e-08	-0.889274
cleaned_hg19ES_Fat_specail.bed	0.2164	0.0107	munged_blood_EOSINOPHIL_COUNT	cleaned_hg19ES_Fat_specail.bed	1053699	cleaned_hg19ES_Fat_specail.bed	0.00118903	0.000557201	0.00123283	0.468618	1.03684	0.609382	-2.29346e-08	3.82794e-08	-0.599136
cleaned_hg19ES_Muscle_specail.bed	0.2163	0.0107	munged_blood_EOSINOPHIL_COUNT	cleaned_hg19ES_Muscle_specail.bed	1053699	cleaned_hg19ES_Muscle_specail.bed	0.00152605	0.000986195	0.00193472	0.646242	1.2678	0.78031	-3.11453e-08	4.58157e-08	-0.679796
cleaned_hg19Duroc_Fat_specail.bed	0.2327	0.0105	munged_blood_HIGH_LIGHT_SCATTER_RETICULOCYTE_COUNT	cleaned_hg19Duroc_Fat_specail.bed	1053672	cleaned_hg19Duroc_Fat_specail.bed	0.00214975	0.000870212	0.0016512	0.404797	0.768091	0.442705	-3.24132e-08	3.14305e-08	-1.03127
cleaned_hg19Duroc_Muscle_specail.bed	0.2326	0.0105	munged_blood_HIGH_LIGHT_SCATTER_RETICULOCYTE_COUNT	cleaned_hg19Duroc_Muscle_specail.bed	1053672	cleaned_hg19Duroc_Muscle_specail.bed	0.00109861	0.00207521	0.00179156	1.88894	1.63074	0.58485	1.71934e-08	6.43395e-08	0.26723
cleaned_hg19ES_Fat_specail.bed	0.2326	0.0105	munged_blood_HIGH_LIGHT_SCATTER_RETICULOCYTE_COUNT	cleaned_hg19ES_Fat_specail.bed	1053672	cleaned_hg19ES_Fat_specail.bed	0.00118903	0.00197548	0.00145437	1.66142	1.22316	0.587951	1.58522e-08	4.78583e-08	0.331233
cleaned_hg19ES_Muscle_specail.bed	0.2326	0.0105	munged_blood_HIGH_LIGHT_SCATTER_RETICULOCYTE_COUNT	cleaned_hg19ES_Muscle_specail.bed	1053672	cleaned_hg19ES_Muscle_specail.bed	0.00152605	0.00145355	0.00161735	0.952493	1.05983	0.964207	-1.64405e-08	4.25672e-08	-0.386224
cleaned_hg19Duroc_Fat_specail.bed	0.2284	0.0111	munged_blood_LYMPHOCYTE_COUNT	cleaned_hg19Duroc_Fat_specail.bed	1053994	cleaned_hg19Duroc_Fat_specail.bed	0.00214975	0.00337985	0.00220988	1.5722	1.02797	0.576714	1.48048e-08	3.95234e-08	0.374583
cleaned_hg19Duroc_Muscle_specail.bed	0.2284	0.0111	munged_blood_LYMPHOCYTE_COUNT	cleaned_hg19Duroc_Muscle_specail.bed	1053994	cleaned_hg19Duroc_Muscle_specail.bed	0.00109861	-0.000335352	0.000904869	-0.305251	0.823648	0.118878	-7.08017e-08	3.27261e-08	-2.16347
cleaned_hg19ES_Fat_specail.bed	0.2284	0.0111	munged_blood_LYMPHOCYTE_COUNT	cleaned_hg19ES_Fat_specail.bed	1053994	cleaned_hg19ES_Fat_specail.bed	0.00118903	0.00468484	0.00254132	3.94005	2.1373	0.169211	1.06688e-07	8.18208e-08	1.30392
cleaned_hg19ES_Muscle_specail.bed	0.2284	0.0111	munged_blood_LYMPHOCYTE_COUNT	cleaned_hg19ES_Muscle_specail.bed	1053994	cleaned_hg19ES_Muscle_specail.bed	0.00152605	0.00144243	0.00180692	0.945207	1.18405	0.963104	-1.84681e-08	4.5609e-08	-0.404923
cleaned_hg19Duroc_Fat_specail.bed	0.2309	0.0111	munged_blood_MEAN_SPHERED_CELL_VOL	cleaned_hg19Duroc_Fat_specail.bed	1053701	cleaned_hg19Duroc_Fat_specail.bed	0.00214975	0.00116785	0.00167596	0.543251	0.779606	0.560091	-2.11907e-08	3.09418e-08	-0.684856
cleaned_hg19Duroc_Muscle_specail.bed	0.2309	0.0111	munged_blood_MEAN_SPHERED_CELL_VOL	cleaned_hg19Duroc_Muscle_specail.bed	1053701	cleaned_hg19Duroc_Muscle_specail.bed	0.00109861	0.000294473	0.00113414	0.268041	1.03234	0.479667	-4.31366e-08	4.09356e-08	-1.05377
cleaned_hg19ES_Fat_specail.bed	0.2309	0.0111	munged_blood_MEAN_SPHERED_CELL_VOL	cleaned_hg19ES_Fat_specail.bed	1053701	cleaned_hg19ES_Fat_specail.bed	0.00118903	0.00156781	0.00152354	1.31856	1.28133	0.80346	8.09928e-09	4.98026e-08	0.162628
cleaned_hg19ES_Muscle_specail.bed	0.2309	0.0111	munged_blood_MEAN_SPHERED_CELL_VOL	cleaned_hg19ES_Muscle_specail.bed	1053701	cleaned_hg19ES_Muscle_specail.bed	0.00152605	0.000265312	0.00170194	0.173856	1.11526	0.462422	-4.3444e-08	4.42804e-08	-0.981112
cleaned_hg19Duroc_Fat_specail.bed	0.2176	0.0111	munged_blood_MONOCYTE_COUNT	cleaned_hg19Duroc_Fat_specail.bed	1053744	cleaned_hg19Duroc_Fat_specail.bed	0.00214975	0.00625488	0.00414664	2.90958	1.9289	0.321618	5.66971e-08	7.01257e-08	0.808506
cleaned_hg19Duroc_Muscle_specail.bed	0.2176	0.0111	munged_blood_MONOCYTE_COUNT	cleaned_hg19Duroc_Muscle_specail.bed	1053744	cleaned_hg19Duroc_Muscle_specail.bed	0.00109861	-0.000315317	0.00210409	-0.287014	1.91523	0.503039	-7.13709e-08	7.03134e-08	-1.01504
cleaned_hg19ES_Fat_specail.bed	0.2176	0.0111	munged_blood_MONOCYTE_COUNT	cleaned_hg19ES_Fat_specail.bed	1053744	cleaned_hg19ES_Fat_specail.bed	0.00118903	0.00260927	0.00202898	2.19445	1.70642	0.484653	3.53584e-08	6.21126e-08	0.569263
cleaned_hg19ES_Muscle_specail.bed	0.2176	0.0111	munged_blood_MONOCYTE_COUNT	cleaned_hg19ES_Muscle_specail.bed	1053744	cleaned_hg19ES_Muscle_specail.bed	0.00152605	0.00487865	0.00457352	3.19692	2.99697	0.463712	5.36967e-08	1.09453e-07	0.490592
cleaned_hg19Duroc_Fat_specail.bed	0.2143	0.012	munged_blood_RBC_DISTRIB_WIDTH	cleaned_hg19Duroc_Fat_specail.bed	1053654	cleaned_hg19Duroc_Fat_specail.bed	0.00214975	0.000622409	0.00188416	0.289526	0.876454	0.418978	-2.18517e-08	3.18628e-08	-0.685808
cleaned_hg19Duroc_Muscle_specail.bed	0.2143	0.012	munged_blood_RBC_DISTRIB_WIDTH	cleaned_hg19Duroc_Muscle_specail.bed	1053654	cleaned_hg19Duroc_Muscle_specail.bed	0.00109861	-0.000205759	0.000988934	-0.18729	0.900167	0.191559	-4.99643e-08	3.36807e-08	-1.48347
cleaned_hg19ES_Fat_specail.bed	0.2143	0.012	munged_blood_RBC_DISTRIB_WIDTH	cleaned_hg19ES_Fat_specail.bed	1053654	cleaned_hg19ES_Fat_specail.bed	0.00118903	0.00257047	0.00145029	2.16182	1.21972	0.344215	4.12576e-08	4.4007e-08	0.937524
cleaned_hg19ES_Muscle_specail.bed	0.2143	0.012	munged_blood_RBC_DISTRIB_WIDTH	cleaned_hg19ES_Muscle_specail.bed	1053654	cleaned_hg19ES_Muscle_specail.bed	0.00152605	-0.00125077	0.00133039	-0.819615	0.87179	0.0413442	-6.91048e-08	3.21476e-08	-2.14961
cleaned_hg19Duroc_Fat_specail.bed	0.2056	0.0073	munged_blood_WHITE_COUNT	cleaned_hg19Duroc_Fat_specail.bed	1054004	cleaned_hg19Duroc_Fat_specail.bed	0.00214975	0.00452504	0.00229229	2.10492	1.0663	0.298308	3.03856e-08	3.64998e-08	0.832485
cleaned_hg19Duroc_Muscle_specail.bed	0.2057	0.0073	munged_blood_WHITE_COUNT	cleaned_hg19Duroc_Muscle_specail.bed	1054004	cleaned_hg19Duroc_Muscle_specail.bed	0.00109861	0.00148205	0.00121573	1.34902	1.1066	0.752516	-3.43298e-09	3.80951e-08	-0.0901161
cleaned_hg19ES_Fat_specail.bed	0.2057	0.0073	munged_blood_WHITE_COUNT	cleaned_hg19ES_Fat_specail.bed	1054004	cleaned_hg19ES_Fat_specail.bed	0.00118903	0.00268425	0.00155747	2.25751	1.30987	0.337343	3.4645e-08	4.47784e-08	0.773699
cleaned_hg19ES_Muscle_specail.bed	0.2057	0.0073	munged_blood_WHITE_COUNT	cleaned_hg19ES_Muscle_specail.bed	1054004	cleaned_hg19ES_Muscle_specail.bed	0.00152605	0.00433571	0.00279565	2.84114	1.83196	0.315734	4.8839e-08	6.31505e-08	0.773374
cleaned_hg19Duroc_Fat_specail.bed	0.2042	0.0154	munged_body_BALDING1	cleaned_hg19Duroc_Fat_specail.bed	1053633	cleaned_hg19Duroc_Fat_specail.bed	0.00214975	0.0139814	0.006122	6.50374	2.84777	0.0563601	1.43663e-07	9.80928e-08	1.46456
cleaned_hg19Duroc_Muscle_specail.bed	0.2042	0.0154	munged_body_BALDING1	cleaned_hg19Duroc_Muscle_specail.bed	1053633	cleaned_hg19Duroc_Muscle_specail.bed	0.00109861	0.00276567	0.00324987	2.51742	2.95816	0.607783	4.02162e-09	1.01462e-07	0.0396368
cleaned_hg19ES_Fat_specail.bed	0.2041	0.0154	munged_body_BALDING1	cleaned_hg19ES_Fat_specail.bed	1053633	cleaned_hg19ES_Fat_specail.bed	0.00118903	0.00883627	0.00503123	7.43149	4.23137	0.130622	1.74617e-07	1.45024e-07	1.20405
cleaned_hg19ES_Muscle_specail.bed	0.2043	0.0154	munged_body_BALDING1	cleaned_hg19ES_Muscle_specail.bed	1053633	cleaned_hg19ES_Muscle_specail.bed	0.00152605	0.0100613	0.00691751	6.59307	4.53297	0.222168	1.46813e-07	1.56176e-07	0.94005
cleaned_hg19Duroc_Fat_specail.bed	0.1785	0.0151	munged_body_BALDING4	cleaned_hg19Duroc_Fat_specail.bed	1053764	cleaned_hg19Duroc_Fat_specail.bed	0.00214975	0.0193397	0.00811728	8.99626	3.77592	0.037025	2.00036e-07	1.13629e-07	1.76043
cleaned_hg19Duroc_Muscle_specail.bed	0.1786	0.0151	munged_body_BALDING4	cleaned_hg19Duroc_Muscle_specail.bed	1053764	cleaned_hg19Duroc_Muscle_specail.bed	0.00109861	0.00168292	0.00331519	1.53186	3.01762	0.859808	-2.98627e-08	9.07346e-08	-0.329121
cleaned_hg19ES_Fat_specail.bed	0.1784	0.0151	munged_body_BALDING4	cleaned_hg19ES_Fat_specail.bed	1053764	cleaned_hg19ES_Fat_specail.bed	0.00118903	0.0120685	0.00569815	10.1499	4.79227	0.0586564	2.31865e-07	1.43359e-07	1.61737
cleaned_hg19ES_Muscle_specail.bed	0.1787	0.0152	munged_body_BALDING4	cleaned_hg19ES_Muscle_specail.bed	1053764	cleaned_hg19ES_Muscle_specail.bed	0.00152605	0.0150743	0.00801084	9.87803	5.24941	0.0964319	2.25985e-07	1.58853e-07	1.42261
cleaned_hg19Duroc_Fat_specail.bed	0.1634	0.0083	munged_body_WHRadjBMIz	cleaned_hg19Duroc_Fat_specail.bed	1054097	cleaned_hg19Duroc_Fat_specail.bed	0.00214975	0.0178958	0.00518973	8.32462	2.41411	0.00341416	1.79123e-07	6.73668e-08	2.65893
cleaned_hg19Duroc_Muscle_specail.bed	0.1635	0.0084	munged_body_WHRadjBMIz	cleaned_hg19Duroc_Muscle_specail.bed	1054097	cleaned_hg19Duroc_Muscle_specail.bed	0.00109861	0.00686932	0.00252857	6.25273	2.3016	0.0206367	1.16944e-07	6.2235e-08	1.87908
cleaned_hg19ES_Fat_specail.bed	0.1634	0.0083	munged_body_WHRadjBMIz	cleaned_hg19ES_Fat_specail.bed	1054097	cleaned_hg19ES_Fat_specail.bed	0.00118903	0.0114544	0.00484102	9.63339	4.0714	0.0376703	2.12527e-07	1.12571e-07	1.88793
cleaned_hg19ES_Muscle_specail.bed	0.1636	0.0084	munged_body_WHRadjBMIz	cleaned_hg19ES_Muscle_specail.bed	1054097	cleaned_hg19ES_Muscle_specail.bed	0.00152605	0.013247	0.00375635	8.68059	2.46149	0.00213418	1.86755e-07	6.75555e-08	2.76447
cleaned_hg19Duroc_Fat_specail.bed	0.2113	0.0078	munged_bp_DIASTOLICadjMEDz	cleaned_hg19Duroc_Fat_specail.bed	1054086	cleaned_hg19Duroc_Fat_specail.bed	0.00214975	0.00258477	0.00179127	1.20236	0.833247	0.807995	-1.12983e-08	3.00345e-08	-0.376177
cleaned_hg19Duroc_Muscle_specail.bed	0.2113	0.0078	munged_bp_DIASTOLICadjMEDz	cleaned_hg19Duroc_Muscle_specail.bed	1054086	cleaned_hg19Duroc_Muscle_specail.bed	0.00109861	0.00211858	0.0018642	1.92842	1.69687	0.584554	1.04222e-08	6.01494e-08	0.173273
cleaned_hg19ES_Fat_specail.bed	0.2113	0.0078	munged_bp_DIASTOLICadjMEDz	cleaned_hg19ES_Fat_specail.bed	1054086	cleaned_hg19ES_Fat_specail.bed	0.00118903	8.15773e-06	0.00113976	0.00686083	0.95856	0.302698	-5.53921e-08	3.42019e-08	-1.61956
cleaned_hg19ES_Muscle_specail.bed	0.2113	0.0078	munged_bp_DIASTOLICadjMEDz	cleaned_hg19ES_Muscle_specail.bed	1054086	cleaned_hg19ES_Muscle_specail.bed	0.00152605	0.003136	0.00202968	2.05499	1.33003	0.429199	1.6661e-08	4.77304e-08	0.349064
cleaned_hg19Duroc_Fat_specail.bed	0.2144	0.0078	munged_bp_SYSTOLICadjMEDz	cleaned_hg19Duroc_Fat_specail.bed	1054089	cleaned_hg19Duroc_Fat_specail.bed	0.00214975	0.00323214	0.0019696	1.5035	0.916199	0.582788	-1.89911e-09	3.31231e-08	-0.0573351
cleaned_hg19Duroc_Muscle_specail.bed	0.2144	0.0078	munged_bp_SYSTOLICadjMEDz	cleaned_hg19Duroc_Muscle_specail.bed	1054089	cleaned_hg19Duroc_Muscle_specail.bed	0.00109861	0.000567132	0.00122401	0.516226	1.11415	0.662197	-4.17981e-08	3.94023e-08	-1.06081
cleaned_hg19ES_Fat_specail.bed	0.2144	0.0078	munged_bp_SYSTOLICadjMEDz	cleaned_hg19ES_Fat_specail.bed	1054089	cleaned_hg19ES_Fat_specail.bed	0.00118903	0.00038079	0.00122121	0.320253	1.02707	0.510299	-4.72892e-08	3.73554e-08	-1.26593
cleaned_hg19ES_Muscle_specail.bed	0.2144	0.0078	munged_bp_SYSTOLICadjMEDz	cleaned_hg19ES_Muscle_specail.bed	1054089	cleaned_hg19ES_Muscle_specail.bed	0.00152605	0.00197314	0.00164674	1.29298	1.07909	0.785922	-1.1035e-08	3.90384e-08	-0.282671
cleaned_hg19Duroc_Fat_specail.bed	0.0895	0.0034	munged_cov_SMOKING_STATUS	cleaned_hg19Duroc_Fat_specail.bed	1054099	cleaned_hg19Duroc_Fat_specail.bed	0.00214975	0.00419255	0.00432195	1.95025	2.01044	0.636042	1.02681e-08	3.00054e-08	0.342206
cleaned_hg19Duroc_Muscle_specail.bed	0.0895	0.0034	munged_cov_SMOKING_STATUS	cleaned_hg19Duroc_Muscle_specail.bed	1054099	cleaned_hg19Duroc_Muscle_specail.bed	0.00109861	0.00209039	0.00182161	1.90276	1.6581	0.586457	9.02651e-09	2.503e-08	0.360628
cleaned_hg19ES_Fat_specail.bed	0.0895	0.0034	munged_cov_SMOKING_STATUS	cleaned_hg19ES_Fat_specail.bed	1054099	cleaned_hg19ES_Fat_specail.bed	0.00118903	0.00258057	0.00339464	2.17031	2.85497	0.681423	1.18758e-08	4.26633e-08	0.278361
cleaned_hg19ES_Muscle_specail.bed	0.0895	0.0034	munged_cov_SMOKING_STATUS	cleaned_hg19ES_Muscle_specail.bed	1054099	cleaned_hg19ES_Muscle_specail.bed	0.00152605	0.00454144	0.00260694	2.97595	1.7083	0.250397	2.68976e-08	2.57231e-08	1.04566
cleaned_hg19Duroc_Fat_specail.bed	0.0386	0.0031	munged_disease_AID_ALL	cleaned_hg19Duroc_Fat_specail.bed	1054097	cleaned_hg19Duroc_Fat_specail.bed	0.00214975	0.00802227	0.00705764	3.73172	3.28301	0.402745	1.74597e-08	2.11239e-08	0.826537
cleaned_hg19Duroc_Muscle_specail.bed	0.0386	0.0031	munged_disease_AID_ALL	cleaned_hg19Duroc_Muscle_specail.bed	1054097	cleaned_hg19Duroc_Muscle_specail.bed	0.00109861	0.00320249	0.00252216	2.91503	2.29577	0.402623	9.00295e-09	1.48104e-08	0.607881
cleaned_hg19ES_Fat_specail.bed	0.0386	0.0031	munged_disease_AID_ALL	cleaned_hg19ES_Fat_specail.bed	1054097	cleaned_hg19ES_Fat_specail.bed	0.00118903	0.00400609	0.0032245	3.36921	2.71187	0.38588	1.54149e-08	1.76618e-08	0.872781
cleaned_hg19ES_Muscle_specail.bed	0.0386	0.0031	munged_disease_AID_ALL	cleaned_hg19ES_Muscle_specail.bed	1054097	cleaned_hg19ES_Muscle_specail.bed	0.00152605	0.00575433	0.00428337	3.77075	2.80684	0.324605	1.47775e-08	1.81018e-08	0.816358
cleaned_hg19Duroc_Fat_specail.bed	0.0787	0.0054	munged_disease_ALLERGY_ECZEMA_DIAGNOSED	cleaned_hg19Duroc_Fat_specail.bed	1054096	cleaned_hg19Duroc_Fat_specail.bed	0.00214975	-0.00232307	0.00264464	-1.08062	1.23021	0.0955739	-3.14772e-08	1.63922e-08	-1.92026
cleaned_hg19Duroc_Muscle_specail.bed	0.0787	0.0054	munged_disease_ALLERGY_ECZEMA_DIAGNOSED	cleaned_hg19Duroc_Muscle_specail.bed	1054096	cleaned_hg19Duroc_Muscle_specail.bed	0.00109861	0.00270519	0.0020369	2.46237	1.85406	0.426137	1.11054e-08	2.4266e-08	0.457654
cleaned_hg19ES_Fat_specail.bed	0.0787	0.0054	munged_disease_ALLERGY_ECZEMA_DIAGNOSED	cleaned_hg19ES_Fat_specail.bed	1054096	cleaned_hg19ES_Fat_specail.bed	0.00118903	-0.00162543	0.00149366	-1.36702	1.2562	0.0673368	-3.31105e-08	1.71743e-08	-1.9279
cleaned_hg19ES_Muscle_specail.bed	0.0787	0.0054	munged_disease_ALLERGY_ECZEMA_DIAGNOSED	cleaned_hg19ES_Muscle_specail.bed	1054096	cleaned_hg19ES_Muscle_specail.bed	0.00152605	0.00224088	0.00213152	1.46843	1.39676	0.736189	-4.76412e-10	1.83965e-08	-0.0258969
cleaned_hg19Duroc_Fat_specail.bed	0.0601	0.005	munged_disease_ASTHMA_DIAGNOSED	cleaned_hg19Duroc_Fat_specail.bed	1054100	cleaned_hg19Duroc_Fat_specail.bed	0.00214975	-0.00193357	0.00265222	-0.899439	1.23373	0.126957	-2.30473e-08	1.26268e-08	-1.82527
cleaned_hg19Duroc_Muscle_specail.bed	0.0601	0.005	munged_disease_ASTHMA_DIAGNOSED	cleaned_hg19Duroc_Muscle_specail.bed	1054100	cleaned_hg19Duroc_Muscle_specail.bed	0.00109861	0.000278557	0.00224628	0.253554	2.04466	0.716231	-1.46538e-08	2.08866e-08	-0.701593
cleaned_hg19ES_Fat_specail.bed	0.0601	0.005	munged_disease_ASTHMA_DIAGNOSED	cleaned_hg19ES_Fat_specail.bed	1054100	cleaned_hg19ES_Fat_specail.bed	0.00118903	-0.0007863	0.00213218	-0.661295	1.79321	0.359532	-1.9185e-08	1.84617e-08	-1.03918
cleaned_hg19ES_Muscle_specail.bed	0.0601	0.005	munged_disease_ASTHMA_DIAGNOSED	cleaned_hg19ES_Muscle_specail.bed	1054100	cleaned_hg19ES_Muscle_specail.bed	0.00152605	0.000520598	0.00257483	0.341142	1.68725	0.696011	-1.29319e-08	1.71474e-08	-0.754159
cleaned_hg19Duroc_Fat_specail.bed	0.1107	0.0042	munged_disease_CARDIOVASCULAR	cleaned_hg19Duroc_Fat_specail.bed	1054099	cleaned_hg19Duroc_Fat_specail.bed	0.00214975	0.00151188	0.00205923	0.703283	0.957894	0.756848	-1.42074e-08	1.78804e-08	-0.79458
cleaned_hg19Duroc_Muscle_specail.bed	0.1106	0.0042	munged_disease_CARDIOVASCULAR	cleaned_hg19Duroc_Muscle_specail.bed	1054099	cleaned_hg19Duroc_Muscle_specail.bed	0.00109861	-0.000146667	0.00124564	-0.133502	1.13383	0.317031	-3.33565e-08	2.10433e-08	-1.58514
cleaned_hg19ES_Fat_specail.bed	0.1106	0.0042	munged_disease_CARDIOVASCULAR	cleaned_hg19ES_Fat_specail.bed	1054099	cleaned_hg19ES_Fat_specail.bed	0.00118903	0.00133281	0.00147459	1.12093	1.24016	0.922333	-7.75371e-09	2.30052e-08	-0.337042
cleaned_hg19ES_Muscle_specail.bed	0.1106	0.0042	munged_disease_CARDIOVASCULAR	cleaned_hg19ES_Muscle_specail.bed	1054099	cleaned_hg19ES_Muscle_specail.bed	0.00152605	0.00191234	0.00165566	1.25313	1.08494	0.815586	-5.14971e-09	2.01656e-08	-0.25537
cleaned_hg19Duroc_Fat_specail.bed	0.0458	0.0043	munged_disease_HI_CHOL_SELF_REP	cleaned_hg19Duroc_Fat_specail.bed	1054090	cleaned_hg19Duroc_Fat_specail.bed	0.00214975	-0.00238613	0.00306743	-1.10996	1.42688	0.146439	-1.83635e-08	1.14612e-08	-1.60223
cleaned_hg19Duroc_Muscle_specail.bed	0.0457	0.0043	munged_disease_HI_CHOL_SELF_REP	cleaned_hg19Duroc_Muscle_specail.bed	1054090	cleaned_hg19Duroc_Muscle_specail.bed	0.00109861	-0.0020716	0.00241938	-1.88565	2.20222	0.205391	-2.78999e-08	1.79497e-08	-1.55434
cleaned_hg19ES_Fat_specail.bed	0.0457	0.0043	munged_disease_HI_CHOL_SELF_REP	cleaned_hg19ES_Fat_specail.bed	1054090	cleaned_hg19ES_Fat_specail.bed	0.00118903	0.00120127	0.00244485	1.0103	2.05617	0.995988	-2.14373e-09	1.58082e-08	-0.135609
cleaned_hg19ES_Muscle_specail.bed	0.0457	0.0043	munged_disease_HI_CHOL_SELF_REP	cleaned_hg19ES_Muscle_specail.bed	1054090	cleaned_hg19ES_Muscle_specail.bed	0.00152605	-0.0016944	0.00321785	-1.11032	2.10862	0.323952	-2.0082e-08	1.68249e-08	-1.19359
cleaned_hg19Duroc_Fat_specail.bed	0.055	0.0049	munged_disease_THYROID_ANY_SELF_REP	cleaned_hg19Duroc_Fat_specail.bed	1054086	cleaned_hg19Duroc_Fat_specail.bed	0.00214975	0.0107374	0.00792995	4.99473	3.68878	0.27622	3.55969e-08	3.38214e-08	1.05249
cleaned_hg19Duroc_Muscle_specail.bed	0.055	0.0049	munged_disease_THYROID_ANY_SELF_REP	cleaned_hg19Duroc_Muscle_specail.bed	1054086	cleaned_hg19Duroc_Muscle_specail.bed	0.00109861	-0.000416838	0.00193221	-0.379423	1.75878	0.435762	-1.87799e-08	1.64849e-08	-1.13922
cleaned_hg19ES_Fat_specail.bed	0.055	0.0049	munged_disease_THYROID_ANY_SELF_REP	cleaned_hg19ES_Fat_specail.bed	1054086	cleaned_hg19ES_Fat_specail.bed	0.00118903	0.00273101	0.00281571	2.29683	2.36808	0.581624	1.22465e-08	2.16962e-08	0.564453
cleaned_hg19ES_Muscle_specail.bed	0.055	0.0049	munged_disease_THYROID_ANY_SELF_REP	cleaned_hg19ES_Muscle_specail.bed	1054086	cleaned_hg19ES_Muscle_specail.bed	0.00152605	0.00673438	0.00422761	4.41296	2.77031	0.215371	2.65379e-08	2.5309e-08	1.04856
cleaned_hg19Duroc_Fat_specail.bed	0.3321	0.0096	munged_impedance_BASAL_METABOLIC_RATEz	cleaned_hg19Duroc_Fat_specail.bed	1053982	cleaned_hg19Duroc_Fat_specail.bed	0.00214975	0.00109968	0.00138083	0.511539	0.64232	0.448987	-3.92637e-08	3.57444e-08	-1.09846
cleaned_hg19Duroc_Muscle_specail.bed	0.3321	0.0096	munged_impedance_BASAL_METABOLIC_RATEz	cleaned_hg19Duroc_Muscle_specail.bed	1053982	cleaned_hg19Duroc_Muscle_specail.bed	0.00109861	0.00402001	0.00158264	3.65917	1.44058	0.0648361	1.28959e-07	7.96371e-08	1.61933
cleaned_hg19ES_Fat_specail.bed	0.3321	0.0096	munged_impedance_BASAL_METABOLIC_RATEz	cleaned_hg19ES_Fat_specail.bed	1053982	cleaned_hg19ES_Fat_specail.bed	0.00118903	0.00213803	0.00177403	1.79813	1.49199	0.592904	2.48878e-08	8.32906e-08	0.298806
cleaned_hg19ES_Muscle_specail.bed	0.3321	0.0096	munged_impedance_BASAL_METABOLIC_RATEz	cleaned_hg19ES_Muscle_specail.bed	1053982	cleaned_hg19ES_Muscle_specail.bed	0.00152605	0.00206458	0.00115873	1.3529	0.7593	0.641491	5.72403e-09	4.21142e-08	0.135917
cleaned_hg19Duroc_Fat_specail.bed	0.2506	0.01	munged_lung_FEV1FVCzSMOKE	cleaned_hg19Duroc_Fat_specail.bed	1053962	cleaned_hg19Duroc_Fat_specail.bed	0.00214975	0.00866208	0.00285008	4.02935	1.32577	0.0240983	9.99763e-08	5.55735e-08	1.79899
cleaned_hg19Duroc_Muscle_specail.bed	0.2507	0.01	munged_lung_FEV1FVCzSMOKE	cleaned_hg19Duroc_Muscle_specail.bed	1053962	cleaned_hg19Duroc_Muscle_specail.bed	0.00109861	0.00342087	0.00228795	3.11381	2.08258	0.310132	5.70688e-08	8.80381e-08	0.648228
cleaned_hg19ES_Fat_specail.bed	0.2506	0.01	munged_lung_FEV1FVCzSMOKE	cleaned_hg19ES_Fat_specail.bed	1053962	cleaned_hg19ES_Fat_specail.bed	0.00118903	0.00567902	0.00238617	4.77618	2.00682	0.0611971	1.29157e-07	8.44121e-08	1.53007
cleaned_hg19ES_Muscle_specail.bed	0.2507	0.01	munged_lung_FEV1FVCzSMOKE	cleaned_hg19ES_Muscle_specail.bed	1053962	cleaned_hg19ES_Muscle_specail.bed	0.00152605	0.00309351	0.00178301	2.02714	1.16839	0.380419	1.43939e-08	4.8746e-08	0.295285
cleaned_hg19Duroc_Fat_specail.bed	0.2177	0.0073	munged_lung_FVCzSMOKE	cleaned_hg19Duroc_Fat_specail.bed	1054089	cleaned_hg19Duroc_Fat_specail.bed	0.00214975	0.00616203	0.00199973	2.8664	0.930213	0.0475759	4.52305e-08	3.41294e-08	1.32526
cleaned_hg19Duroc_Muscle_specail.bed	0.2177	0.0073	munged_lung_FVCzSMOKE	cleaned_hg19Duroc_Muscle_specail.bed	1054089	cleaned_hg19Duroc_Muscle_specail.bed	0.00109861	0.00572369	0.00212187	5.20993	1.93141	0.0305166	1.28206e-07	7.08274e-08	1.81012
cleaned_hg19ES_Fat_specail.bed	0.2176	0.0072	munged_lung_FVCzSMOKE	cleaned_hg19ES_Fat_specail.bed	1054089	cleaned_hg19ES_Fat_specail.bed	0.00118903	0.00924286	0.00471752	7.77344	3.96754	0.0924381	2.2153e-07	1.4603e-07	1.51703
cleaned_hg19ES_Muscle_specail.bed	0.2177	0.0073	munged_lung_FVCzSMOKE	cleaned_hg19ES_Muscle_specail.bed	1054089	cleaned_hg19ES_Muscle_specail.bed	0.00152605	0.00548608	0.00241223	3.59497	1.58071	0.103471	7.18507e-08	5.7533e-08	1.24886
cleaned_hg19Duroc_Fat_specail.bed	0.0907	0.0035	munged_other_MORNINGPERSON	cleaned_hg19Duroc_Fat_specail.bed	1054098	cleaned_hg19Duroc_Fat_specail.bed	0.00214975	-0.0034348	0.00277612	-1.59777	1.29137	0.0454273	-4.1339e-08	1.96604e-08	-2.10265
cleaned_hg19Duroc_Muscle_specail.bed	0.0907	0.0035	munged_other_MORNINGPERSON	cleaned_hg19Duroc_Muscle_specail.bed	1054098	cleaned_hg19Duroc_Muscle_specail.bed	0.00109861	-0.00259112	0.00144622	-2.35854	1.31641	0.0112198	-5.39087e-08	2.01093e-08	-2.68078
cleaned_hg19ES_Fat_specail.bed	0.0907	0.0035	munged_other_MORNINGPERSON	cleaned_hg19ES_Fat_specail.bed	1054098	cleaned_hg19ES_Fat_specail.bed	0.00118903	-0.00253917	0.00180612	-2.1355	1.51899	0.0410099	-5.16875e-08	2.3263e-08	-2.22188
cleaned_hg19ES_Muscle_specail.bed	0.0907	0.0035	munged_other_MORNINGPERSON	cleaned_hg19ES_Muscle_specail.bed	1054098	cleaned_hg19ES_Muscle_specail.bed	0.00152605	0.00323997	0.00221399	2.12311	1.4508	0.440123	1.59017e-08	2.21791e-08	0.716968
cleaned_hg19Duroc_Fat_specail.bed	0.0703	0.0098	munged_pigment_SUNBURN	cleaned_hg19Duroc_Fat_specail.bed	1053856	cleaned_hg19Duroc_Fat_specail.bed	0.00214975	-0.000963295	0.00288711	-0.448096	1.343	0.297685	-1.79956e-08	1.6161e-08	-1.11353
cleaned_hg19Duroc_Muscle_specail.bed	0.0703	0.0098	munged_pigment_SUNBURN	cleaned_hg19Duroc_Muscle_specail.bed	1053856	cleaned_hg19Duroc_Muscle_specail.bed	0.00109861	0.0053	0.00487176	4.82427	4.43447	0.384497	4.30885e-08	5.20472e-08	0.827873
cleaned_hg19ES_Fat_specail.bed	0.0703	0.0098	munged_pigment_SUNBURN	cleaned_hg19ES_Fat_specail.bed	1053856	cleaned_hg19ES_Fat_specail.bed	0.00118903	0.000119609	0.00158191	0.100594	1.33042	0.509324	-1.33646e-08	1.61963e-08	-0.825167
cleaned_hg19ES_Muscle_specail.bed	0.0703	0.0098	munged_pigment_SUNBURN	cleaned_hg19ES_Muscle_specail.bed	1053856	cleaned_hg19ES_Muscle_specail.bed	0.00152605	0.000224244	0.00370904	0.146945	2.43049	0.726456	-1.15161e-08	2.89171e-08	-0.398244
cleaned_hg19Duroc_Fat_specail.bed	0.1253	0.0066	munged_repro_AgeFirstBirth_Female	cleaned_hg19Duroc_Fat_specail.bed	1054136	cleaned_hg19Duroc_Fat_specail.bed	0.00214975	-0.00233177	0.0028728	-1.08467	1.33634	0.123236	-4.78328e-08	2.85261e-08	-1.67681
cleaned_hg19Duroc_Muscle_specail.bed	0.1253	0.0066	munged_repro_AgeFirstBirth_Female	cleaned_hg19Duroc_Muscle_specail.bed	1054136	cleaned_hg19Duroc_Muscle_specail.bed	0.00109861	0.00305868	0.00253785	2.78413	2.31005	0.438828	3.34348e-08	4.85915e-08	0.68808
cleaned_hg19ES_Fat_specail.bed	0.1252	0.0066	munged_repro_AgeFirstBirth_Female	cleaned_hg19ES_Fat_specail.bed	1054136	cleaned_hg19ES_Fat_specail.bed	0.00118903	0.00510996	0.00339312	4.29758	2.85368	0.247131	6.32628e-08	5.97637e-08	1.05855
cleaned_hg19ES_Muscle_specail.bed	0.1253	0.0066	munged_repro_AgeFirstBirth_Female	cleaned_hg19ES_Muscle_specail.bed	1054136	cleaned_hg19ES_Muscle_specail.bed	0.00152605	0.00795262	0.00320508	5.21126	2.10025	0.0446799	8.61937e-08	4.39899e-08	1.9594
cleaned_hg19Duroc_Fat_specail.bed	0.2279	0.0096	munged_repro_MENARCHE_AGE	cleaned_hg19Duroc_Fat_specail.bed	1054077	cleaned_hg19Duroc_Fat_specail.bed	0.00214975	0.00210431	0.00348639	0.978864	1.62176	0.989581	1.72495e-10	6.22892e-08	0.00276927
cleaned_hg19Duroc_Muscle_specail.bed	0.2279	0.0096	munged_repro_MENARCHE_AGE	cleaned_hg19Duroc_Muscle_specail.bed	1054077	cleaned_hg19Duroc_Muscle_specail.bed	0.00109861	0.00199612	0.0016566	1.81695	1.5079	0.587623	2.91547e-08	5.76053e-08	0.50611
cleaned_hg19ES_Fat_specail.bed	0.2279	0.0096	munged_repro_MENARCHE_AGE	cleaned_hg19ES_Fat_specail.bed	1054077	cleaned_hg19ES_Fat_specail.bed	0.00118903	0.00202902	0.00300809	1.70645	2.52987	0.779744	2.40903e-08	9.65938e-08	0.249398
cleaned_hg19ES_Muscle_specail.bed	0.2279	0.0096	munged_repro_MENARCHE_AGE	cleaned_hg19ES_Muscle_specail.bed	1054077	cleaned_hg19ES_Muscle_specail.bed	0.00152605	0.00273281	0.00215202	1.79078	1.41019	0.57493	3.19192e-08	5.3973e-08	0.591392
cleaned_hg19Duroc_Fat_specail.bed	0.1007	0.0081	munged_repro_MENOPAUSE_AGE	cleaned_hg19Duroc_Fat_specail.bed	1054035	cleaned_hg19Duroc_Fat_specail.bed	0.00214975	0.000735667	0.00348591	0.342211	1.62154	0.68628	-2.56784e-09	2.75712e-08	-0.0931348
cleaned_hg19Duroc_Muscle_specail.bed	0.1007	0.0081	munged_repro_MENOPAUSE_AGE	cleaned_hg19Duroc_Muscle_specail.bed	1054035	cleaned_hg19Duroc_Muscle_specail.bed	0.00109861	0.00162171	0.00412214	1.47614	3.75213	0.898913	1.46277e-08	6.33351e-08	0.230957
cleaned_hg19ES_Fat_specail.bed	0.1007	0.0081	munged_repro_MENOPAUSE_AGE	cleaned_hg19ES_Fat_specail.bed	1054035	cleaned_hg19ES_Fat_specail.bed	0.00118903	0.00190712	0.00312229	1.60393	2.62591	0.817483	1.53445e-08	4.4112e-08	0.347853
cleaned_hg19ES_Muscle_specail.bed	0.1008	0.0081	munged_repro_MENOPAUSE_AGE	cleaned_hg19ES_Muscle_specail.bed	1054035	cleaned_hg19ES_Muscle_specail.bed	0.00152605	0.00601739	0.00467143	3.94313	3.06113	0.337902	5.76796e-08	5.16525e-08	1.11669
cleaned_hg19Duroc_Fat_specail.bed	0.036	0.0021	munged_repro_NumberChildrenEverBorn_Pooled	cleaned_hg19Duroc_Fat_specail.bed	1054103	cleaned_hg19Duroc_Fat_specail.bed	0.00214975	-0.00774852	0.0031884	-3.60438	1.48315	0.00180547	-2.87094e-08	8.85909e-09	-3.24067
cleaned_hg19Duroc_Muscle_specail.bed	0.036	0.0021	munged_repro_NumberChildrenEverBorn_Pooled	cleaned_hg19Duroc_Muscle_specail.bed	1054103	cleaned_hg19Duroc_Muscle_specail.bed	0.00109861	-0.000570162	0.00202771	-0.518984	1.8457	0.413986	-1.04994e-08	1.12293e-08	-0.934995
cleaned_hg19ES_Fat_specail.bed	0.036	0.0021	munged_repro_NumberChildrenEverBorn_Pooled	cleaned_hg19ES_Fat_specail.bed	1054103	cleaned_hg19ES_Fat_specail.bed	0.00118903	-0.00106343	0.00292879	-0.894367	2.46317	0.438986	-1.32605e-08	1.47511e-08	-0.898949
cleaned_hg19ES_Muscle_specail.bed	0.036	0.0021	munged_repro_NumberChildrenEverBorn_Pooled	cleaned_hg19ES_Muscle_specail.bed	1054103	cleaned_hg19ES_Muscle_specail.bed	0.00152605	-0.00152055	0.00320724	-0.996399	2.10167	0.34341	-1.24928e-08	1.27012e-08	-0.983595
cleaned_hg19Duroc_Fat_specail.bed	0.2236	0.0177	munged_SZvsBD	cleaned_hg19Duroc_Fat_specail.bed	959751	cleaned_hg19Duroc_Fat_specail.bed	0.00214975	-9.59897e-05	0.00548055	-0.0446516	2.54939	0.682066	-4.16201e-08	9.56329e-08	-0.435207
cleaned_hg19Duroc_Muscle_specail.bed	0.2236	0.0177	munged_SZvsBD	cleaned_hg19Duroc_Muscle_specail.bed	959751	cleaned_hg19Duroc_Muscle_specail.bed	0.00109861	-0.00273945	0.00449846	-2.49356	4.09468	0.39375	-1.3919e-07	1.5371e-07	-0.905534
cleaned_hg19ES_Fat_specail.bed	0.2238	0.0177	munged_SZvsBD	cleaned_hg19ES_Fat_specail.bed	959751	cleaned_hg19ES_Fat_specail.bed	0.00118903	-0.00324997	0.00344462	-2.73329	2.897	0.197995	-1.4872e-07	1.08833e-07	-1.3665
cleaned_hg19ES_Muscle_specail.bed	0.2237	0.0177	munged_SZvsBD	cleaned_hg19ES_Muscle_specail.bed	959751	cleaned_hg19ES_Muscle_specail.bed	0.00152605	0.00705532	0.00599609	4.62327	3.92917	0.359885	1.30854e-07	1.48141e-07	0.883306
cleaned_hg19Duroc_Fat_specail.bed	0.3711	0.0177	munged_SZvsCONT	cleaned_hg19Duroc_Fat_specail.bed	990137	cleaned_hg19Duroc_Fat_specail.bed	0.00214975	-0.00270852	0.00249649	-1.25992	1.16129	0.0511281	-1.47903e-07	7.20481e-08	-2.05283
cleaned_hg19Duroc_Muscle_specail.bed	0.371	0.0177	munged_SZvsCONT	cleaned_hg19Duroc_Muscle_specail.bed	990137	cleaned_hg19Duroc_Muscle_specail.bed	0.00109861	-0.00388163	0.00127392	-3.53321	1.15957	8.62928e-05	-2.95336e-07	7.07463e-08	-4.17458
cleaned_hg19ES_Fat_specail.bed	0.3712	0.0177	munged_SZvsCONT	cleaned_hg19ES_Fat_specail.bed	990137	cleaned_hg19ES_Fat_specail.bed	0.00118903	-0.00125171	0.00168726	-1.05271	1.41902	0.148089	-1.42064e-07	8.86999e-08	-1.60162
cleaned_hg19ES_Muscle_specail.bed	0.3709	0.0177	munged_SZvsCONT	cleaned_hg19ES_Muscle_specail.bed	990137	cleaned_hg19ES_Muscle_specail.bed	0.00152605	-0.00255302	0.00213091	-1.67297	1.39636	0.0554545	-1.71391e-07	8.63139e-08	-1.98567
cleaned_hg19Duroc_Fat_specail.bed	0.1861	0.0169	PASS_Anorexia	cleaned_hg19Duroc_Fat_specail.bed	931087	cleaned_hg19Duroc_Fat_specail.bed	0.00214975	-0.00672586	0.00904694	-3.12867	4.20837	0.323187	-1.35954e-07	1.3086e-07	-1.03893
cleaned_hg19Duroc_Muscle_specail.bed	0.186	0.0169	PASS_Anorexia	cleaned_hg19Duroc_Muscle_specail.bed	931087	cleaned_hg19Duroc_Muscle_specail.bed	0.00109861	0.010634	0.00567673	9.67952	5.16718	0.0902151	2.61094e-07	1.59926e-07	1.6326
cleaned_hg19ES_Fat_specail.bed	0.186	0.0168	PASS_Anorexia	cleaned_hg19ES_Fat_specail.bed	931087	cleaned_hg19ES_Fat_specail.bed	0.00118903	0.000980991	0.00907699	0.825035	7.63394	0.981594	-1.16664e-08	2.36707e-07	-0.049286
cleaned_hg19ES_Muscle_specail.bed	0.1861	0.0169	PASS_Anorexia	cleaned_hg19ES_Muscle_specail.bed	931087	cleaned_hg19ES_Muscle_specail.bed	0.00152605	0.00715728	0.00768498	4.69008	5.03588	0.464406	1.04404e-07	1.5784e-07	0.661456
cleaned_hg19Duroc_Fat_specail.bed	0.4553	0.051	PASS_Autism	cleaned_hg19Duroc_Fat_specail.bed	1067407	cleaned_hg19Duroc_Fat_specail.bed	0.00214975	0.00393353	0.0150858	1.82976	7.01748	0.905083	1.75406e-08	5.32747e-07	0.0329248
cleaned_hg19Duroc_Muscle_specail.bed	0.4553	0.0511	PASS_Autism	cleaned_hg19Duroc_Muscle_specail.bed	1067407	cleaned_hg19Duroc_Muscle_specail.bed	0.00109861	0.00331602	0.00600493	3.01837	5.46593	0.711523	1.09029e-07	4.18695e-07	0.260402
cleaned_hg19ES_Fat_specail.bed	0.4551	0.051	PASS_Autism	cleaned_hg19ES_Fat_specail.bed	1067407	cleaned_hg19ES_Fat_specail.bed	0.00118903	0.00418901	0.0115413	3.52305	9.70649	0.79318	1.43758e-07	7.35533e-07	0.195447
cleaned_hg19ES_Muscle_specail.bed	0.455	0.051	PASS_Autism	cleaned_hg19ES_Muscle_specail.bed	1067407	cleaned_hg19ES_Muscle_specail.bed	0.00152605	-0.00463672	0.00600089	-3.03839	3.93231	0.306946	-3.50414e-07	3.01242e-07	-1.16323
cleaned_hg19Duroc_Fat_specail.bed	0.3615	0.0487	PASS_Celiac	cleaned_hg19Duroc_Fat_specail.bed	458134	cleaned_hg19Duroc_Fat_specail.bed	0.00214975	-0.00507238	0.007522	-2.35952	3.49901	0.336708	-1.98788e-07	2.1331e-07	-0.931919
cleaned_hg19Duroc_Muscle_specail.bed	0.3613	0.0488	PASS_Celiac	cleaned_hg19Duroc_Muscle_specail.bed	458134	cleaned_hg19Duroc_Muscle_specail.bed	0.00109861	-0.015797	0.00578568	-14.379	5.26635	0.00184468	-9.60387e-07	2.96319e-07	-3.24106
cleaned_hg19ES_Fat_specail.bed	0.3618	0.0487	PASS_Celiac	cleaned_hg19ES_Fat_specail.bed	458134	cleaned_hg19ES_Fat_specail.bed	0.00118903	-0.00944792	0.00535255	-7.9459	4.50161	0.0345809	-5.30485e-07	2.55642e-07	-2.07511
cleaned_hg19ES_Muscle_specail.bed	0.3612	0.0487	PASS_Celiac	cleaned_hg19ES_Muscle_specail.bed	458134	cleaned_hg19ES_Muscle_specail.bed	0.00152605	-0.00511249	0.0110105	-3.35016	7.21502	0.54024	-2.90628e-07	4.30801e-07	-0.674622
cleaned_hg19Duroc_Fat_specail.bed	0.084	0.0093	PASS_Coronary_Artery_Disease	cleaned_hg19Duroc_Fat_specail.bed	846034	cleaned_hg19Duroc_Fat_specail.bed	0.00214975	-0.00341868	0.0064399	-1.59027	2.99565	0.384479	-4.28221e-08	4.21522e-08	-1.01589
cleaned_hg19Duroc_Muscle_specail.bed	0.0839	0.0093	PASS_Coronary_Artery_Disease	cleaned_hg19Duroc_Muscle_specail.bed	846034	cleaned_hg19Duroc_Muscle_specail.bed	0.00109861	-0.00562673	0.00566047	-5.12167	5.15238	0.226354	-9.60622e-08	7.11727e-08	-1.34971
cleaned_hg19ES_Fat_specail.bed	0.084	0.0093	PASS_Coronary_Artery_Disease	cleaned_hg19ES_Fat_specail.bed	846034	cleaned_hg19ES_Fat_specail.bed	0.00118903	0.000804591	0.00406762	0.676678	3.42095	0.924776	-1.36829e-08	4.84026e-08	-0.282689
cleaned_hg19ES_Muscle_specail.bed	0.0839	0.0093	PASS_Coronary_Artery_Disease	cleaned_hg19ES_Muscle_specail.bed	846034	cleaned_hg19ES_Muscle_specail.bed	0.00152605	-0.00990533	0.00702282	-6.49085	4.60198	0.100752	-1.14301e-07	6.43564e-08	-1.77606
cleaned_hg19Duroc_Fat_specail.bed	0.5474	0.0511	PASS_Crohns_Disease	cleaned_hg19Duroc_Fat_specail.bed	958732	cleaned_hg19Duroc_Fat_specail.bed	0.00214975	-0.00557629	0.00358316	-2.59392	1.66678	0.0316127	-3.71832e-07	1.55033e-07	-2.39841
cleaned_hg19Duroc_Muscle_specail.bed	0.5471	0.0512	PASS_Crohns_Disease	cleaned_hg19Duroc_Muscle_specail.bed	958732	cleaned_hg19Duroc_Muscle_specail.bed	0.00109861	-0.000636502	0.00334239	-0.579369	3.04237	0.603992	-2.14629e-07	2.82355e-07	-0.76014
cleaned_hg19ES_Fat_specail.bed	0.5473	0.0512	PASS_Crohns_Disease	cleaned_hg19ES_Fat_specail.bed	958732	cleaned_hg19ES_Fat_specail.bed	0.00118903	-0.000888062	0.00273533	-0.746879	2.30047	0.448876	-1.82261e-07	2.12005e-07	-0.859701
cleaned_hg19ES_Muscle_specail.bed	0.5469	0.0512	PASS_Crohns_Disease	cleaned_hg19ES_Muscle_specail.bed	958732	cleaned_hg19ES_Muscle_specail.bed	0.00152605	-0.000295766	0.00412034	-0.193812	2.70001	0.658631	-1.83e-07	2.50547e-07	-0.730403
cleaned_hg19Duroc_Fat_specail.bed	0.0409	0.0037	PASS_DS	cleaned_hg19Duroc_Fat_specail.bed	1015804	cleaned_hg19Duroc_Fat_specail.bed	0.00214975	-0.00211346	0.00652147	-0.983117	3.0336	0.516355	-1.48265e-08	2.10598e-08	-0.704021
cleaned_hg19Duroc_Muscle_specail.bed	0.0409	0.0037	PASS_DS	cleaned_hg19Duroc_Muscle_specail.bed	1015804	cleaned_hg19Duroc_Muscle_specail.bed	0.00109861	0.00464981	0.00701465	4.23244	6.38502	0.612133	2.21744e-08	4.37837e-08	0.506453
cleaned_hg19ES_Fat_specail.bed	0.0409	0.0037	PASS_DS	cleaned_hg19ES_Fat_specail.bed	1015804	cleaned_hg19ES_Fat_specail.bed	0.00118903	0.00238854	0.00568693	2.00881	4.78283	0.832901	4.65377e-09	3.28836e-08	0.141523
cleaned_hg19ES_Muscle_specail.bed	0.0409	0.0037	PASS_DS	cleaned_hg19ES_Muscle_specail.bed	1015804	cleaned_hg19ES_Muscle_specail.bed	0.00152605	0.00321352	0.00615034	2.10578	4.03024	0.784128	6.38261e-09	2.78046e-08	0.229552
cleaned_hg19Duroc_Fat_specail.bed	0.0606	0.0067	PASS_Ever_Smoked	cleaned_hg19Duroc_Fat_specail.bed	968651	cleaned_hg19Duroc_Fat_specail.bed	0.00214975	0.00184053	0.0103093	0.856159	4.79558	0.976156	-4.53767e-09	4.90587e-08	-0.0924948
cleaned_hg19Duroc_Muscle_specail.bed	0.0606	0.0067	PASS_Ever_Smoked	cleaned_hg19Duroc_Muscle_specail.bed	968651	cleaned_hg19Duroc_Muscle_specail.bed	0.00109861	0.00392324	0.00672547	3.57109	6.12179	0.674144	2.34095e-08	6.23016e-08	0.375745
cleaned_hg19ES_Fat_specail.bed	0.0606	0.0067	PASS_Ever_Smoked	cleaned_hg19ES_Fat_specail.bed	968651	cleaned_hg19ES_Fat_specail.bed	0.00118903	-0.00187923	0.00621513	-1.58047	5.22706	0.621858	-3.0232e-08	5.31795e-08	-0.568491
cleaned_hg19ES_Muscle_specail.bed	0.0605	0.0067	PASS_Ever_Smoked	cleaned_hg19ES_Muscle_specail.bed	968651	cleaned_hg19ES_Muscle_specail.bed	0.00152605	0.000439763	0.00833976	0.288172	5.46495	0.896273	-1.06841e-08	5.55859e-08	-0.192208
cleaned_hg19Duroc_Fat_specail.bed	0.1008	0.0136	PASS_Fasting_Glucose	cleaned_hg19Duroc_Fat_specail.bed	1015359	cleaned_hg19Duroc_Fat_specail.bed	0.00214975	-0.00760339	0.0086903	-3.53687	4.04247	0.260563	-8.64192e-08	6.86958e-08	-1.258
cleaned_hg19Duroc_Muscle_specail.bed	0.1008	0.0136	PASS_Fasting_Glucose	cleaned_hg19Duroc_Muscle_specail.bed	1015359	cleaned_hg19Duroc_Muscle_specail.bed	0.00109861	-0.00105624	0.00667768	-0.961428	6.07829	0.746381	-4.48393e-08	1.02198e-07	-0.438749
cleaned_hg19ES_Fat_specail.bed	0.1009	0.0136	PASS_Fasting_Glucose	cleaned_hg19ES_Fat_specail.bed	1015359	cleaned_hg19ES_Fat_specail.bed	0.00118903	-0.00749011	0.00473285	-6.29934	3.98043	0.0585886	-1.35924e-07	6.50304e-08	-2.09017
cleaned_hg19ES_Muscle_specail.bed	0.1008	0.0136	PASS_Fasting_Glucose	cleaned_hg19ES_Muscle_specail.bed	1015359	cleaned_hg19ES_Muscle_specail.bed	0.00152605	0.0069232	0.00818579	4.53669	5.36405	0.506858	4.96967e-08	8.99166e-08	0.552698
cleaned_hg19Duroc_Fat_specail.bed	0.1195	0.0103	PASS_HDL	cleaned_hg19Duroc_Fat_specail.bed	931948	cleaned_hg19Duroc_Fat_specail.bed	0.00214975	0.00189991	0.00451222	0.883782	2.09895	0.955788	-7.97638e-09	4.20025e-08	-0.189902
cleaned_hg19Duroc_Muscle_specail.bed	0.1195	0.0103	PASS_HDL	cleaned_hg19Duroc_Muscle_specail.bed	931948	cleaned_hg19Duroc_Muscle_specail.bed	0.00109861	-0.00375477	0.00272808	-3.41774	2.48321	0.0800109	-1.02709e-07	5.12651e-08	-2.00348
cleaned_hg19ES_Fat_specail.bed	0.1195	0.0103	PASS_HDL	cleaned_hg19ES_Fat_specail.bed	931948	cleaned_hg19ES_Fat_specail.bed	0.00118903	0.000486233	0.00386276	0.408932	3.24866	0.855199	-1.7855e-08	6.47256e-08	-0.275857
cleaned_hg19ES_Muscle_specail.bed	0.1195	0.0103	PASS_HDL	cleaned_hg19ES_Muscle_specail.bed	931948	cleaned_hg19ES_Muscle_specail.bed	0.00152605	0.00157577	0.00413722	1.03258	2.71107	0.990395	-6.64464e-09	5.45882e-08	-0.121723
cleaned_hg19Duroc_Fat_specail.bed	0.3589	0.03	PASS_IBD	cleaned_hg19Duroc_Fat_specail.bed	1077647	cleaned_hg19Duroc_Fat_specail.bed	0.00214975	0.00360452	0.00418553	1.67671	1.94699	0.727655	1.37747e-08	1.18416e-07	0.116325
cleaned_hg19Duroc_Muscle_specail.bed	0.359	0.03	PASS_IBD	cleaned_hg19Duroc_Muscle_specail.bed	1077647	cleaned_hg19Duroc_Muscle_specail.bed	0.00109861	-0.000466872	0.00436186	-0.424965	3.97033	0.71822	-1.36869e-07	2.38883e-07	-0.572953
cleaned_hg19ES_Fat_specail.bed	0.359	0.03	PASS_IBD	cleaned_hg19ES_Fat_specail.bed	1077647	cleaned_hg19ES_Fat_specail.bed	0.00118903	0.00157101	0.00240929	1.32125	2.02627	0.873914	-1.55816e-09	1.23136e-07	-0.012654
cleaned_hg19ES_Muscle_specail.bed	0.3589	0.03	PASS_IBD	cleaned_hg19ES_Muscle_specail.bed	1077647	cleaned_hg19ES_Muscle_specail.bed	0.00152605	-0.00129677	0.00410586	-0.849756	2.69053	0.486339	-1.60498e-07	1.6034e-07	-1.00098
cleaned_hg19Duroc_Fat_specail.bed	0.1003	0.0105	PASS_LDL	cleaned_hg19Duroc_Fat_specail.bed	930825	cleaned_hg19Duroc_Fat_specail.bed	0.00214975	-0.00581103	0.00547731	-2.70312	2.54788	0.147059	-6.36876e-08	4.30489e-08	-1.47943
cleaned_hg19Duroc_Muscle_specail.bed	0.1002	0.0105	PASS_LDL	cleaned_hg19Duroc_Muscle_specail.bed	930825	cleaned_hg19Duroc_Muscle_specail.bed	0.00109861	0.00183682	0.00526173	1.67195	4.78943	0.888075	4.83431e-09	8.04371e-08	0.0601006
cleaned_hg19ES_Fat_specail.bed	0.1002	0.0105	PASS_LDL	cleaned_hg19ES_Fat_specail.bed	930825	cleaned_hg19ES_Fat_specail.bed	0.00118903	-0.000892904	0.00410277	-0.750952	3.45052	0.611302	-3.18957e-08	5.80923e-08	-0.549051
cleaned_hg19ES_Muscle_specail.bed	0.1003	0.0105	PASS_LDL	cleaned_hg19ES_Muscle_specail.bed	930825	cleaned_hg19ES_Muscle_specail.bed	0.00152605	0.0129004	0.00790717	8.4535	5.18148	0.147741	1.20954e-07	8.66654e-08	1.39565
cleaned_hg19Duroc_Fat_specail.bed	0.4454	0.0653	PASS_Lupus	cleaned_hg19Duroc_Fat_specail.bed	1059328	cleaned_hg19Duroc_Fat_specail.bed	0.00214975	-0.00422377	0.00718665	-1.96477	3.34302	0.367769	-2.27463e-07	2.47371e-07	-0.919523
cleaned_hg19Duroc_Muscle_specail.bed	0.4453	0.0653	PASS_Lupus	cleaned_hg19Duroc_Muscle_specail.bed	1059328	cleaned_hg19Duroc_Muscle_specail.bed	0.00109861	0.00884924	0.0082952	8.05493	7.55062	0.339103	4.65013e-07	5.51002e-07	0.843941
cleaned_hg19ES_Fat_specail.bed	0.445	0.0652	PASS_Lupus	cleaned_hg19ES_Fat_specail.bed	1059328	cleaned_hg19ES_Fat_specail.bed	0.00118903	0.00416059	0.00527419	3.49915	4.43571	0.571782	2.01357e-07	3.30258e-07	0.609697
cleaned_hg19ES_Muscle_specail.bed	0.4452	0.0652	PASS_Lupus	cleaned_hg19ES_Muscle_specail.bed	1059328	cleaned_hg19ES_Muscle_specail.bed	0.00152605	0.00272781	0.00712788	1.7875	4.67082	0.865059	1.00888e-08	3.46682e-07	0.029101
cleaned_hg19Duroc_Fat_specail.bed	0.1607	0.0299	PASS_Multiple_sclerosis	cleaned_hg19Duroc_Fat_specail.bed	420950	cleaned_hg19Duroc_Fat_specail.bed	0.00214975	0.0116927	0.0166858	5.43909	7.76174	0.562522	1.23332e-07	2.07759e-07	0.593628
cleaned_hg19Duroc_Muscle_specail.bed	0.1608	0.0299	PASS_Multiple_sclerosis	cleaned_hg19Duroc_Muscle_specail.bed	420950	cleaned_hg19Duroc_Muscle_specail.bed	0.00109861	0.00500636	0.00689759	4.55699	6.27846	0.565938	6.97275e-08	1.68283e-07	0.414346
cleaned_hg19ES_Fat_specail.bed	0.161	0.03	PASS_Multiple_sclerosis	cleaned_hg19ES_Fat_specail.bed	420950	cleaned_hg19ES_Fat_specail.bed	0.00118903	-0.00431704	0.00640738	-3.63072	5.38874	0.407121	-1.20298e-07	1.51857e-07	-0.792178
cleaned_hg19ES_Muscle_specail.bed	0.1608	0.0299	PASS_Multiple_sclerosis	cleaned_hg19ES_Muscle_specail.bed	420950	cleaned_hg19ES_Muscle_specail.bed	0.00152605	0.00248282	0.0103505	1.62697	6.78257	0.925765	-7.21026e-11	1.81513e-07	-0.000397231
cleaned_hg19Duroc_Fat_specail.bed	0.4947	0.0635	PASS_Primary_biliary_cirrhosis	cleaned_hg19Duroc_Fat_specail.bed	1018600	cleaned_hg19Duroc_Fat_specail.bed	0.00214975	0.00484662	0.00665794	2.25451	3.09707	0.683994	7.60111e-08	2.5583e-07	0.297116
cleaned_hg19Duroc_Muscle_specail.bed	0.4948	0.0635	PASS_Primary_biliary_cirrhosis	cleaned_hg19Duroc_Muscle_specail.bed	1018600	cleaned_hg19Duroc_Muscle_specail.bed	0.00109861	0.0125337	0.00930209	11.4087	8.46713	0.213512	7.97686e-07	6.95049e-07	1.14767
cleaned_hg19ES_Fat_specail.bed	0.4949	0.0635	PASS_Primary_biliary_cirrhosis	cleaned_hg19ES_Fat_specail.bed	1018600	cleaned_hg19ES_Fat_specail.bed	0.00118903	-0.000742527	0.0052733	-0.624481	4.43496	0.71796	-1.54174e-07	3.7316e-07	-0.413157
cleaned_hg19ES_Muscle_specail.bed	0.4957	0.0634	PASS_Primary_biliary_cirrhosis	cleaned_hg19ES_Muscle_specail.bed	1018600	cleaned_hg19ES_Muscle_specail.bed	0.00152605	0.0237224	0.0107198	15.545	7.02455	0.0316191	1.15421e-06	5.6239e-07	2.05232
cleaned_hg19Duroc_Fat_specail.bed	0.1753	0.0176	PASS_Rheumatoid_Arthritis	cleaned_hg19Duroc_Fat_specail.bed	1024947	cleaned_hg19Duroc_Fat_specail.bed	0.00214975	0.0085051	0.00788732	3.95632	3.66895	0.42027	8.32226e-08	1.07766e-07	0.772255
cleaned_hg19Duroc_Muscle_specail.bed	0.1754	0.0176	PASS_Rheumatoid_Arthritis	cleaned_hg19Duroc_Muscle_specail.bed	1024947	cleaned_hg19Duroc_Muscle_specail.bed	0.00109861	0.00464329	0.0069852	4.22651	6.35821	0.611477	7.80012e-08	1.87406e-07	0.416214
cleaned_hg19ES_Fat_specail.bed	0.1752	0.0176	PASS_Rheumatoid_Arthritis	cleaned_hg19ES_Fat_specail.bed	1024947	cleaned_hg19ES_Fat_specail.bed	0.00118903	0.00625074	0.00485616	5.257	4.08413	0.297492	1.24372e-07	1.19669e-07	1.0393
cleaned_hg19ES_Muscle_specail.bed	0.1757	0.0177	PASS_Rheumatoid_Arthritis	cleaned_hg19ES_Muscle_specail.bed	1024947	cleaned_hg19ES_Muscle_specail.bed	0.00152605	0.0198724	0.0107028	13.0222	7.01341	0.0943441	3.40268e-07	2.1006e-07	1.61986
cleaned_hg19Duroc_Fat_specail.bed	0.031	0.0034	PASS_SWB	cleaned_hg19Duroc_Fat_specail.bed	437186	cleaned_hg19Duroc_Fat_specail.bed	0.00214975	0.00108476	0.00783697	0.504597	3.64553	0.891801	-3.44859e-09	1.88519e-08	-0.18293
cleaned_hg19Duroc_Muscle_specail.bed	0.031	0.0034	PASS_SWB	cleaned_hg19Duroc_Muscle_specail.bed	437186	cleaned_hg19Duroc_Muscle_specail.bed	0.00109861	0.00121926	0.00475367	1.10981	4.32698	0.979721	-1.04225e-10	2.2587e-08	-0.00461437
cleaned_hg19ES_Fat_specail.bed	0.031	0.0034	PASS_SWB	cleaned_hg19ES_Fat_specail.bed	437186	cleaned_hg19ES_Fat_specail.bed	0.00118903	0.00261228	0.00777188	2.19698	6.53631	0.85437	6.06309e-09	3.39995e-08	0.178329
cleaned_hg19ES_Muscle_specail.bed	0.031	0.0034	PASS_SWB	cleaned_hg19ES_Muscle_specail.bed	437186	cleaned_hg19ES_Muscle_specail.bed	0.00152605	0.0029519	0.0066001	1.93435	4.32497	0.82914	4.74846e-09	2.26291e-08	0.209839
cleaned_hg19Duroc_Fat_specail.bed	0.115	0.0118	PASS_Triglycerides	cleaned_hg19Duroc_Fat_specail.bed	930530	cleaned_hg19Duroc_Fat_specail.bed	0.00214975	0.00601368	0.00471216	2.79739	2.19196	0.410292	2.86518e-08	4.19276e-08	0.683363
cleaned_hg19Duroc_Muscle_specail.bed	0.115	0.0118	PASS_Triglycerides	cleaned_hg19Duroc_Muscle_specail.bed	930530	cleaned_hg19Duroc_Muscle_specail.bed	0.00109861	-0.0061149	0.00212295	-5.56602	1.93239	0.0011422	-1.39426e-07	3.92626e-08	-3.55111
cleaned_hg19ES_Fat_specail.bed	0.1149	0.0118	PASS_Triglycerides	cleaned_hg19ES_Fat_specail.bed	930530	cleaned_hg19ES_Fat_specail.bed	0.00118903	0.00547425	0.00379679	4.60396	3.19318	0.255917	6.09146e-08	6.07222e-08	1.00317
cleaned_hg19ES_Muscle_specail.bed	0.115	0.0118	PASS_Triglycerides	cleaned_hg19ES_Muscle_specail.bed	930530	cleaned_hg19ES_Muscle_specail.bed	0.00152605	-0.000846513	0.00413346	-0.55471	2.70861	0.567433	-4.05282e-08	5.29558e-08	-0.765321
cleaned_hg19Duroc_Fat_specail.bed	0.2015	0.0329	PASS_Type_1_Diabetes	cleaned_hg19Duroc_Fat_specail.bed	838572	cleaned_hg19Duroc_Fat_specail.bed	0.00214975	-0.0112345	0.00922042	-5.22596	4.28907	0.121807	-2.20262e-07	1.3649e-07	-1.61376
cleaned_hg19Duroc_Muscle_specail.bed	0.2013	0.0329	PASS_Type_1_Diabetes	cleaned_hg19Duroc_Muscle_specail.bed	838572	cleaned_hg19Duroc_Muscle_specail.bed	0.00109861	-0.0081233	0.00669946	-7.39415	6.09811	0.164425	-3.08894e-07	2.03905e-07	-1.5149
cleaned_hg19ES_Fat_specail.bed	0.2015	0.0329	PASS_Type_1_Diabetes	cleaned_hg19ES_Fat_specail.bed	838572	cleaned_hg19ES_Fat_specail.bed	0.00118903	-0.00633613	0.00548354	-5.32882	4.61177	0.154495	-2.15158e-07	1.51458e-07	-1.42058
cleaned_hg19ES_Muscle_specail.bed	0.2014	0.0329	PASS_Type_1_Diabetes	cleaned_hg19ES_Muscle_specail.bed	838572	cleaned_hg19ES_Muscle_specail.bed	0.00152605	0.00976123	0.00960594	6.39642	6.29466	0.387638	1.64247e-07	2.10734e-07	0.779407
cleaned_hg19Duroc_Fat_specail.bed	0.0884	0.0102	PASS_Type_2_Diabetes	cleaned_hg19Duroc_Fat_specail.bed	886374	cleaned_hg19Duroc_Fat_specail.bed	0.00214975	-0.00141099	0.0104274	-0.656353	4.8505	0.730896	-3.3754e-08	7.17466e-08	-0.470461
cleaned_hg19Duroc_Muscle_specail.bed	0.0883	0.0102	PASS_Type_2_Diabetes	cleaned_hg19Duroc_Muscle_specail.bed	886374	cleaned_hg19Duroc_Muscle_specail.bed	0.00109861	0.00107135	0.00628732	0.975189	5.72296	0.996534	-9.65582e-09	8.48581e-08	-0.113788
cleaned_hg19ES_Fat_specail.bed	0.0882	0.0102	PASS_Type_2_Diabetes	cleaned_hg19ES_Fat_specail.bed	886374	cleaned_hg19ES_Fat_specail.bed	0.00118903	0.0119668	0.00937717	10.0643	7.8864	0.257898	1.239e-07	1.18843e-07	1.04256
cleaned_hg19ES_Muscle_specail.bed	0.0883	0.0102	PASS_Type_2_Diabetes	cleaned_hg19ES_Muscle_specail.bed	886374	cleaned_hg19ES_Muscle_specail.bed	0.00152605	-0.00389706	0.0070748	-2.5537	4.63603	0.440663	-6.08387e-08	6.86693e-08	-0.885966
cleaned_hg19Duroc_Fat_specail.bed	0.2641	0.0279	PASS_Ulcerative_Colitis	cleaned_hg19Duroc_Fat_specail.bed	981680	cleaned_hg19Duroc_Fat_specail.bed	0.00214975	0.012812	0.00769211	5.95975	3.57814	0.159938	1.97082e-07	1.56723e-07	1.25752
cleaned_hg19Duroc_Muscle_specail.bed	0.2642	0.0279	PASS_Ulcerative_Colitis	cleaned_hg19Duroc_Muscle_specail.bed	981680	cleaned_hg19Duroc_Muscle_specail.bed	0.00109861	-0.00341237	0.00588752	-3.10608	5.35905	0.436999	-2.24172e-07	2.33918e-07	-0.958336
cleaned_hg19ES_Fat_specail.bed	0.2643	0.0279	PASS_Ulcerative_Colitis	cleaned_hg19ES_Fat_specail.bed	981680	cleaned_hg19ES_Fat_specail.bed	0.00118903	0.000264956	0.00404	0.222834	3.39773	0.819813	-5.25991e-08	1.51942e-07	-0.346178
cleaned_hg19ES_Muscle_specail.bed	0.2642	0.0279	PASS_Ulcerative_Colitis	cleaned_hg19ES_Muscle_specail.bed	981680	cleaned_hg19ES_Muscle_specail.bed	0.00152605	0.0016657	0.00729383	1.09151	4.77956	0.98474	-3.43812e-08	2.12227e-07	-0.162002
