# Supplementary material for: Constructing eRNA-mediated gene regulatory networks to explore the genetic basis of muscle and fat-relevant traits in pigs
Source: Genet Sel Evol. 2024 Apr 9;56:28. doi: 10.1186/s12711-024-00897-4 (PMC11003151; doi:10.1186/s12711-024-00897-4)
Supplement: Supplementary file 18 — Additional file 18: Table S9. eRNA target genes in eRNA-mediated gene regulatory networks (eGRN) related to muscle and adipose tissue. [file 12711_2024_897_MOESM18_ESM.xlsx]

## Sheet: Fat
TF	eRNA_name	gene_name	gene_eRNA_Rs	gene_eRNA_p.adj
EN1	1_184581948_184587948	ENSSSCG00000005058	0.615234	0.00388569
EN1	2_5846386_5852386	ENSSSCG00000012914	0.504909	0.0231712
EN1	15_82350456_82356456	ENSSSCG00000015982	0.517131	0.0195453
EN1	2_5846386_5852386	ENSSSCG00000012914	0.504909	0.0231712
EN1	1_184581948_184587948	ENSSSCG00000005058	0.615234	0.00388569
EN1	2_5846386_5852386	ENSSSCG00000012914	0.504909	0.0231712
EN1	14_9759186_9765186	ENSSSCG00000009655	0.786844	3.86274e-05
EN1	2_5846386_5852386	ENSSSCG00000033777	0.518635	0.0191325
EN1	1_184581948_184587948	ENSSSCG00000005058	0.615234	0.00388569
EN1	2_5846386_5852386	ENSSSCG00000012984	0.492079	0.027531
EN1	2_5846386_5852386	ENSSSCG00000034410	0.55623	0.0108695
EN1	15_82350456_82356456	ENSSSCG00000015985	0.695316	0.000665406
EN1	1_184581948_184587948	ENSSSCG00000005058	0.615234	0.00388569
EN1	2_5846386_5852386	ENSSSCG00000012950	0.507433	0.0223818
EN1	14_9759186_9765186	ENSSSCG00000009655	0.786844	3.86274e-05
EN1	14_9759186_9765186	ENSSSCG00000009655	0.786844	3.86274e-05
EN1	15_82350456_82356456	ENSSSCG00000015979	0.514792	0.0202019
EN1	15_82350456_82356456	ENSSSCG00000015984	0.524986	0.0174645
EN1	7_85893002_85899002	ENSSSCG00000002267	0.455153	0.0437464
EN1	7_85893002_85899002	ENSSSCG00000002267	0.455153	0.0437464
EN1	2_5846386_5852386	ENSSSCG00000012984	0.492079	0.027531
EN1	15_82350456_82356456	ENSSSCG00000015985	0.695316	0.000665406
EN1	7_85893002_85899002	ENSSSCG00000002267	0.455153	0.0437464
EN1	2_5846386_5852386	ENSSSCG00000012942	0.469895	0.0365681
EN1	7_54342205_54348205	ENSSSCG00000035306	0.444454	0.0496024
EN1	15_82350456_82356456	ENSSSCG00000015984	0.524986	0.0174645
EN1	2_5846386_5852386	ENSSSCG00000012956	0.45303	0.0448634
EN1	15_82350456_82356456	ENSSSCG00000015984	0.524986	0.0174645
EN1	15_82350456_82356456	ENSSSCG00000015982	0.517131	0.0195453
EN1	7_85893002_85899002	ENSSSCG00000002267	0.455153	0.0437464
EN1	15_82350456_82356456	ENSSSCG00000015982	0.517131	0.0195453
EN1	2_5846386_5852386	ENSSSCG00000012942	0.469895	0.0365681
EN1	2_5846386_5852386	ENSSSCG00000012956	0.45303	0.0448634
EN1	15_82350456_82356456	ENSSSCG00000015979	0.514792	0.0202019
EN1	15_82350456_82356456	ENSSSCG00000015985	0.695316	0.000665406
EN1	7_85894589_85900589	ENSSSCG00000002267	0.509787	0.0216651
EN1	7_54342205_54348205	ENSSSCG00000001841	0.496743	0.0258773
EN1	2_5846386_5852386	ENSSSCG00000034410	0.55623	0.0108695
EN1	15_82350456_82356456	ENSSSCG00000015982	0.517131	0.0195453
EN1	2_5846386_5852386	ENSSSCG00000012942	0.469895	0.0365681
EN1	15_82350456_82356456	ENSSSCG00000015979	0.514792	0.0202019
EN1	2_5846386_5852386	ENSSSCG00000012950	0.507433	0.0223818
EN1	15_82350456_82356456	ENSSSCG00000015984	0.524986	0.0174645
EN1	7_54342205_54348205	ENSSSCG00000033284	0.444454	0.0496024
EN1	2_5846386_5852386	ENSSSCG00000021891	0.453996	0.0443526
EN1	15_82350456_82356456	ENSSSCG00000015984	0.524986	0.0174645
EN1	15_82350456_82356456	ENSSSCG00000015979	0.514792	0.0202019
EN1	15_82350456_82356456	ENSSSCG00000015985	0.695316	0.000665406
EN1	2_5846386_5852386	ENSSSCG00000034410	0.55623	0.0108695
EN1	2_5846386_5852386	ENSSSCG00000021891	0.453996	0.0443526
EN1	2_5846386_5852386	ENSSSCG00000033777	0.518635	0.0191325
EN1	2_5846386_5852386	ENSSSCG00000012956	0.45303	0.0448634
EN1	15_82350456_82356456	ENSSSCG00000015985	0.695316	0.000665406
EN1	16_52621655_52627655	ENSSSCG00000023948	0.581882	0.00711336
EN1	15_82350456_82356456	ENSSSCG00000015982	0.517131	0.0195453
EN1	2_5846386_5852386	ENSSSCG00000012950	0.507433	0.0223818
EN1	7_54342205_54348205	ENSSSCG00000033284	0.444454	0.0496024
EN1	2_5846386_5852386	ENSSSCG00000012984	0.492079	0.027531
EN1	2_5846386_5852386	ENSSSCG00000033777	0.518635	0.0191325
EN1	2_5846386_5852386	ENSSSCG00000021891	0.453996	0.0443526
EN1	16_52621655_52627655	ENSSSCG00000021902	0.52677	0.0170178
EN1	15_82350456_82356456	ENSSSCG00000015979	0.514792	0.0202019
EN1	7_85894589_85900589	ENSSSCG00000002267	0.509787	0.0216651
EN1	7_54342205_54348205	ENSSSCG00000035306	0.444454	0.0496024
EN1	7_54342205_54348205	ENSSSCG00000001841	0.496743	0.0258773
CREB5	1_184581948_184587948	ENSSSCG00000005058	0.615234	0.00388569
CREB5	1_184581948_184587948	ENSSSCG00000005058	0.615234	0.00388569
EHF	1_184581948_184587948	ENSSSCG00000005058	0.615234	0.00388569
EHF	1_184581948_184587948	ENSSSCG00000005058	0.615234	0.00388569
EHF	1_184581948_184587948	ENSSSCG00000005058	0.615234	0.00388569
EHF	1_184581948_184587948	ENSSSCG00000005058	0.615234	0.00388569
EHF	1_184581948_184587948	ENSSSCG00000005058	0.615234	0.00388569
IRF4	1_184581948_184587948	ENSSSCG00000005058	0.615234	0.00388569
RARA	1_184581948_184587948	ENSSSCG00000005058	0.615234	0.00388569
RARA	9_3343897_3349897	ENSSSCG00000014608	0.523443	0.0178586
RARA	15_82350456_82356456	ENSSSCG00000015984	0.524986	0.0174645
RARA	9_3343897_3349897	ENSSSCG00000045625	0.491363	0.027792
RARA	1_184581948_184587948	ENSSSCG00000005058	0.615234	0.00388569
RARA	9_3343897_3349897	ENSSSCG00000045625	0.491363	0.027792
RARA	15_82350456_82356456	ENSSSCG00000015984	0.524986	0.0174645
RARA	15_82350456_82356456	ENSSSCG00000015984	0.524986	0.0174645
RARA	15_82350456_82356456	ENSSSCG00000015985	0.695316	0.000665406
RARA	15_82350456_82356456	ENSSSCG00000015979	0.514792	0.0202019
RARA	1_184581948_184587948	ENSSSCG00000005058	0.615234	0.00388569
RARA	15_82350456_82356456	ENSSSCG00000015982	0.517131	0.0195453
RARA	9_3343897_3349897	ENSSSCG00000014608	0.523443	0.0178586
RARA	15_82350456_82356456	ENSSSCG00000015979	0.514792	0.0202019
RARA	15_82350456_82356456	ENSSSCG00000015979	0.514792	0.0202019
RARA	9_3343897_3349897	ENSSSCG00000014608	0.523443	0.0178586
RARA	15_82350456_82356456	ENSSSCG00000015985	0.695316	0.000665406
RARA	15_82350456_82356456	ENSSSCG00000015984	0.524986	0.0174645
RARA	15_82350456_82356456	ENSSSCG00000015985	0.695316	0.000665406
RARA	9_3343897_3349897	ENSSSCG00000045625	0.491363	0.027792
RARA	9_3343897_3349897	ENSSSCG00000014608	0.523443	0.0178586
RARA	15_82350456_82356456	ENSSSCG00000015982	0.517131	0.0195453
RARA	15_82350456_82356456	ENSSSCG00000015982	0.517131	0.0195453
RARA	9_3343897_3349897	ENSSSCG00000045625	0.491363	0.027792
RARA	9_3343897_3349897	ENSSSCG00000014608	0.523443	0.0178586
RARA	15_82350456_82356456	ENSSSCG00000015979	0.514792	0.0202019
RARA	15_82350456_82356456	ENSSSCG00000015985	0.695316	0.000665406
RARA	9_3343897_3349897	ENSSSCG00000045625	0.491363	0.027792
RARA	15_82350456_82356456	ENSSSCG00000015982	0.517131	0.0195453
ESRRB	14_9759186_9765186	ENSSSCG00000009655	0.786844	3.86274e-05
ESRRB	15_4531693_4537693	ENSSSCG00000015668	0.513022	0.0207101
ESRRB	9_3343897_3349897	ENSSSCG00000014608	0.523443	0.0178586
ESRRB	9_3343897_3349897	ENSSSCG00000045625	0.491363	0.027792
CDX4	9_3343897_3349897	ENSSSCG00000014608	0.523443	0.0178586
CDX4	9_3343014_3349014	ENSSSCG00000014617	0.493815	0.0269061
CDX4	9_3343014_3349014	ENSSSCG00000014599	0.454309	0.0441876
CDX4	9_3343014_3349014	ENSSSCG00000014608	0.510275	0.0215189
CDX4	9_3343897_3349897	ENSSSCG00000014608	0.523443	0.0178586
CDX4	9_3343897_3349897	ENSSSCG00000045625	0.491363	0.027792
CDX4	9_3343014_3349014	ENSSSCG00000014599	0.454309	0.0441876
CDX4	9_3343014_3349014	ENSSSCG00000014600	0.521805	0.0182849
CDX4	9_3343014_3349014	ENSSSCG00000014617	0.493815	0.0269061
CDX4	9_3343014_3349014	ENSSSCG00000014599	0.454309	0.0441876
CDX4	9_3343897_3349897	ENSSSCG00000045625	0.491363	0.027792
CDX4	9_3343014_3349014	ENSSSCG00000014600	0.521805	0.0182849
CDX4	9_3343014_3349014	ENSSSCG00000033089	0.670677	0.00120997
CDX4	9_3343014_3349014	ENSSSCG00000014617	0.493815	0.0269061
CDX4	9_3343014_3349014	ENSSSCG00000014608	0.510275	0.0215189
CDX4	9_3343014_3349014	ENSSSCG00000033089	0.670677	0.00120997
CDX4	9_3343014_3349014	ENSSSCG00000014600	0.521805	0.0182849
CDX4	9_3343014_3349014	ENSSSCG00000014608	0.510275	0.0215189
CDX4	9_3343014_3349014	ENSSSCG00000033089	0.670677	0.00120997
FOXA3	9_3343897_3349897	ENSSSCG00000045625	0.491363	0.027792
FOXA3	9_3343897_3349897	ENSSSCG00000014608	0.523443	0.0178586
FOXA3	4_100915943_100921943	ENSSSCG00000020964	0.471563	0.035817
HOXD13	15_82350456_82356456	ENSSSCG00000015984	0.524986	0.0174645
HOXD13	15_82350456_82356456	ENSSSCG00000015982	0.517131	0.0195453
HOXD13	15_82350456_82356456	ENSSSCG00000015985	0.695316	0.000665406
HOXD13	7_85894589_85900589	ENSSSCG00000002267	0.509787	0.0216651
HOXD13	15_82350456_82356456	ENSSSCG00000015984	0.524986	0.0174645
HOXD13	7_85894589_85900589	ENSSSCG00000002267	0.509787	0.0216651
HOXD13	15_82350456_82356456	ENSSSCG00000015979	0.514792	0.0202019
HOXD13	7_85894589_85900589	ENSSSCG00000002267	0.509787	0.0216651
HOXD13	15_82350456_82356456	ENSSSCG00000015985	0.695316	0.000665406
HOXD13	15_82350456_82356456	ENSSSCG00000015982	0.517131	0.0195453
HOXD13	15_82350456_82356456	ENSSSCG00000015982	0.517131	0.0195453
HOXD13	15_82350456_82356456	ENSSSCG00000015979	0.514792	0.0202019
HOXD13	15_82350456_82356456	ENSSSCG00000015979	0.514792	0.0202019
HOXD13	15_82350456_82356456	ENSSSCG00000015984	0.524986	0.0174645
HOXD13	15_82350456_82356456	ENSSSCG00000015985	0.695316	0.000665406
TCF12	15_82350456_82356456	ENSSSCG00000015979	0.514792	0.0202019
TCF12	7_54342205_54348205	ENSSSCG00000035306	0.444454	0.0496024
TCF12	15_82350456_82356456	ENSSSCG00000015985	0.695316	0.000665406
TCF12	7_54342205_54348205	ENSSSCG00000001841	0.496743	0.0258773
TCF12	15_82350456_82356456	ENSSSCG00000015985	0.695316	0.000665406
TCF12	7_54342205_54348205	ENSSSCG00000001841	0.496743	0.0258773
TCF12	11_19055727_19061727	ENSSSCG00000009399	0.556686	0.010791
TCF12	7_54342205_54348205	ENSSSCG00000035306	0.444454	0.0496024
TCF12	15_82350456_82356456	ENSSSCG00000015984	0.524986	0.0174645
TCF12	15_82350456_82356456	ENSSSCG00000015984	0.524986	0.0174645
TCF12	7_54342205_54348205	ENSSSCG00000033284	0.444454	0.0496024
TCF12	15_82350456_82356456	ENSSSCG00000015982	0.517131	0.0195453
TCF12	7_54342205_54348205	ENSSSCG00000033284	0.444454	0.0496024
TCF12	15_82350456_82356456	ENSSSCG00000015982	0.517131	0.0195453
TCF12	11_19055727_19061727	ENSSSCG00000022064	0.616916	0.00376235
TCF12	11_19055727_19061727	ENSSSCG00000009401	0.491162	0.0278656
TCF12	15_82350456_82356456	ENSSSCG00000015979	0.514792	0.0202019
STAT6	18_49952989_49958989	ENSSSCG00000016733	0.473984	0.0347493
STAT6	9_3336187_3342187	ENSSSCG00000033089	0.5034	0.0236537
STAT6	9_3336187_3342187	ENSSSCG00000014630	0.585665	0.00666299
STAT6	9_3337575_3343575	ENSSSCG00000014630	0.444278	0.0497037
STAT6	9_3336187_3342187	ENSSSCG00000014626	0.492079	0.027531
STAT6	9_3336187_3342187	ENSSSCG00000035041	0.612437	0.00409819
STAT6	9_3337575_3343575	ENSSSCG00000033089	0.512049	0.0209938
STAT6	9_3336187_3342187	ENSSSCG00000014634	0.579627	0.00739351
ASCL2	9_3336187_3342187	ENSSSCG00000014626	0.492079	0.027531
ASCL2	9_3336187_3342187	ENSSSCG00000014626	0.492079	0.027531
ASCL2	2_5846386_5852386	ENSSSCG00000012984	0.492079	0.027531
ASCL2	6_71157647_71163647	ENSSSCG00000036868	0.535901	0.0148714
ASCL2	2_5846386_5852386	ENSSSCG00000021891	0.453996	0.0443526
ASCL2	14_111447937_111453937	ENSSSCG00000010550	0.580514	0.00728225
ASCL2	16_52621655_52627655	ENSSSCG00000021902	0.52677	0.0170178
ASCL2	9_3336187_3342187	ENSSSCG00000033089	0.5034	0.0236537
ASCL2	2_5846386_5852386	ENSSSCG00000021891	0.453996	0.0443526
ASCL2	16_52621655_52627655	ENSSSCG00000021902	0.52677	0.0170178
ASCL2	4_119696328_119702328	ENSSSCG00000006876	0.577444	0.00767326
ASCL2	16_52621655_52627655	ENSSSCG00000023948	0.581882	0.00711336
ASCL2	3_74491509_74497509	ENSSSCG00000023908	0.476408	0.0337047
ASCL2	7_57612645_57618645	ENSSSCG00000001871	0.5566	0.0108057
ASCL2	9_3336187_3342187	ENSSSCG00000035041	0.612437	0.00409819
ASCL2	6_71157647_71163647	ENSSSCG00000046656	0.648503	0.0019824
ASCL2	9_3337575_3343575	ENSSSCG00000033089	0.512049	0.0209938
ASCL2	2_5846386_5852386	ENSSSCG00000012956	0.45303	0.0448634
ASCL2	2_5846386_5852386	ENSSSCG00000012984	0.492079	0.027531
ASCL2	2_5846386_5852386	ENSSSCG00000012950	0.507433	0.0223818
ASCL2	7_85893002_85899002	ENSSSCG00000002267	0.455153	0.0437464
ASCL2	9_3349185_3355185	ENSSSCG00000033806	0.515761	0.0199277
ASCL2	9_3336187_3342187	ENSSSCG00000033089	0.5034	0.0236537
ASCL2	9_3336187_3342187	ENSSSCG00000014630	0.585665	0.00666299
ASCL2	9_3336187_3342187	ENSSSCG00000035041	0.612437	0.00409819
ASCL2	2_5846386_5852386	ENSSSCG00000033777	0.518635	0.0191325
ASCL2	18_49926594_49932594	ENSSSCG00000016734	0.460649	0.0409533
ASCL2	2_5846386_5852386	ENSSSCG00000012956	0.45303	0.0448634
ASCL2	18_49926594_49932594	ENSSSCG00000016731	0.578724	0.00750817
ASCL2	9_3336187_3342187	ENSSSCG00000035041	0.612437	0.00409819
ASCL2	2_5846386_5852386	ENSSSCG00000012942	0.469895	0.0365681
ASCL2	2_5846386_5852386	ENSSSCG00000012950	0.507433	0.0223818
ASCL2	2_5846386_5852386	ENSSSCG00000012942	0.469895	0.0365681
ASCL2	9_3349185_3355185	ENSSSCG00000033806	0.515761	0.0199277
ASCL2	3_74491509_74497509	ENSSSCG00000008346	0.49983	0.0248265
ASCL2	6_71157647_71163647	ENSSSCG00000003399	0.471951	0.0356441
ASCL2	2_5846386_5852386	ENSSSCG00000033777	0.518635	0.0191325
ASCL2	9_3336187_3342187	ENSSSCG00000014626	0.492079	0.027531
ASCL2	14_9759186_9765186	ENSSSCG00000009655	0.786844	3.86274e-05
ASCL2	2_5846386_5852386	ENSSSCG00000034410	0.55623	0.0108695
ASCL2	7_57612645_57618645	ENSSSCG00000001875	0.504146	0.0234141
ASCL2	9_3336187_3342187	ENSSSCG00000014634	0.579627	0.00739351
ASCL2	2_5846386_5852386	ENSSSCG00000034410	0.55623	0.0108695
ASCL2	9_3336187_3342187	ENSSSCG00000014634	0.579627	0.00739351
ASCL2	6_71157647_71163647	ENSSSCG00000036868	0.535901	0.0148714
ASCL2	2_5846386_5852386	ENSSSCG00000012914	0.504909	0.0231712
ASCL2	9_3336187_3342187	ENSSSCG00000014634	0.579627	0.00739351
ASCL2	2_5846386_5852386	ENSSSCG00000012942	0.469895	0.0365681
ASCL2	16_52621655_52627655	ENSSSCG00000023948	0.581882	0.00711336
ASCL2	2_5846386_5852386	ENSSSCG00000012984	0.492079	0.027531
ASCL2	6_71157647_71163647	ENSSSCG00000003399	0.471951	0.0356441
ASCL2	9_3336187_3342187	ENSSSCG00000014630	0.585665	0.00666299
ASCL2	9_3337575_3343575	ENSSSCG00000014630	0.444278	0.0497037
ASCL2	9_3337575_3343575	ENSSSCG00000014630	0.444278	0.0497037
ASCL2	9_3337575_3343575	ENSSSCG00000033089	0.512049	0.0209938
ASCL2	7_85894589_85900589	ENSSSCG00000002267	0.509787	0.0216651
ASCL2	9_3336187_3342187	ENSSSCG00000014630	0.585665	0.00666299
ASCL2	2_5846386_5852386	ENSSSCG00000033777	0.518635	0.0191325
ASCL2	2_5846386_5852386	ENSSSCG00000012956	0.45303	0.0448634
ASCL2	14_111447937_111453937	ENSSSCG00000010554	0.519321	0.0189463
ASCL2	9_3336187_3342187	ENSSSCG00000033089	0.5034	0.0236537
ASCL2	6_71157647_71163647	ENSSSCG00000046656	0.648503	0.0019824
ASCL2	2_5846386_5852386	ENSSSCG00000021891	0.453996	0.0443526
ASCL2	14_111447937_111453937	ENSSSCG00000010552	0.658242	0.00160365
ASCL2	2_5846386_5852386	ENSSSCG00000034410	0.55623	0.0108695
ASCL2	2_5846386_5852386	ENSSSCG00000012914	0.504909	0.0231712
ASCL2	2_5846386_5852386	ENSSSCG00000012950	0.507433	0.0223818
ASCL2	2_5846386_5852386	ENSSSCG00000012914	0.504909	0.0231712
SCRT1	11_19055727_19061727	ENSSSCG00000009401	0.491162	0.0278656
SCRT1	11_19055727_19061727	ENSSSCG00000009399	0.556686	0.010791
SCRT1	4_75350625_75356625	ENSSSCG00000006243	0.549205	0.0121392
SCRT1	9_3336187_3342187	ENSSSCG00000014634	0.579627	0.00739351
SCRT1	9_3336187_3342187	ENSSSCG00000014626	0.492079	0.027531
SCRT1	11_19055727_19061727	ENSSSCG00000022064	0.616916	0.00376235
SCRT1	9_3336187_3342187	ENSSSCG00000014630	0.585665	0.00666299
SCRT1	9_3336187_3342187	ENSSSCG00000033089	0.5034	0.0236537
SCRT1	6_71157647_71163647	ENSSSCG00000036868	0.535901	0.0148714
SCRT1	6_71157647_71163647	ENSSSCG00000046656	0.648503	0.0019824
SCRT1	6_71157647_71163647	ENSSSCG00000003399	0.471951	0.0356441
SCRT1	9_3336187_3342187	ENSSSCG00000035041	0.612437	0.00409819
EBF1	14_9759186_9765186	ENSSSCG00000009655	0.786844	3.86274e-05
EBF1	7_57612645_57618645	ENSSSCG00000001871	0.5566	0.0108057
EBF1	6_71157647_71163647	ENSSSCG00000003399	0.471951	0.0356441
EBF1	7_57612645_57618645	ENSSSCG00000001875	0.504146	0.0234141
EBF1	6_71157647_71163647	ENSSSCG00000036868	0.535901	0.0148714
EBF1	7_57612645_57618645	ENSSSCG00000001871	0.5566	0.0108057
EBF1	6_71157647_71163647	ENSSSCG00000036868	0.535901	0.0148714
EBF1	4_75350625_75356625	ENSSSCG00000006243	0.549205	0.0121392
EBF1	7_57612645_57618645	ENSSSCG00000001871	0.5566	0.0108057
EBF1	14_9759186_9765186	ENSSSCG00000009655	0.786844	3.86274e-05
EBF1	6_71157647_71163647	ENSSSCG00000046656	0.648503	0.0019824
EBF1	14_138316919_138322919	ENSSSCG00000010757	0.465359	0.038671
EBF1	6_71157647_71163647	ENSSSCG00000046656	0.648503	0.0019824
EBF1	6_71157647_71163647	ENSSSCG00000036868	0.535901	0.0148714
EBF1	6_71157647_71163647	ENSSSCG00000046656	0.648503	0.0019824
EBF1	6_71157647_71163647	ENSSSCG00000003399	0.471951	0.0356441
EBF1	4_75350625_75356625	ENSSSCG00000006243	0.549205	0.0121392
EBF1	6_71157647_71163647	ENSSSCG00000003399	0.471951	0.0356441
EBF1	7_57612645_57618645	ENSSSCG00000001875	0.504146	0.0234141
EBF1	14_138316919_138322919	ENSSSCG00000049746	0.525056	0.0174468
EBF1	7_57612645_57618645	ENSSSCG00000001875	0.504146	0.0234141
EBF2	14_9759186_9765186	ENSSSCG00000009655	0.786844	3.86274e-05
EBF2	3_74491509_74497509	ENSSSCG00000008346	0.49983	0.0248265
EBF2	6_71157647_71163647	ENSSSCG00000003399	0.471951	0.0356441
EBF2	7_57612645_57618645	ENSSSCG00000001875	0.504146	0.0234141
EBF2	6_71157647_71163647	ENSSSCG00000036868	0.535901	0.0148714
EBF2	15_4531693_4537693	ENSSSCG00000015668	0.513022	0.0207101
EBF2	6_71157647_71163647	ENSSSCG00000046656	0.648503	0.0019824
EBF2	15_4531693_4537693	ENSSSCG00000015668	0.513022	0.0207101
EBF2	14_138316919_138322919	ENSSSCG00000010757	0.465359	0.038671
EBF2	7_85893002_85899002	ENSSSCG00000002267	0.455153	0.0437464
EBF2	3_74491509_74497509	ENSSSCG00000023908	0.476408	0.0337047
EBF2	14_111445850_111451850	ENSSSCG00000010554	0.651456	0.00186039
EBF2	4_75350625_75356625	ENSSSCG00000006243	0.549205	0.0121392
EBF2	14_9759186_9765186	ENSSSCG00000009655	0.786844	3.86274e-05
EBF2	14_9759186_9765186	ENSSSCG00000009655	0.786844	3.86274e-05
EBF2	7_57612645_57618645	ENSSSCG00000001871	0.5566	0.0108057
EBF2	16_52621655_52627655	ENSSSCG00000021902	0.52677	0.0170178
EBF2	3_74491509_74497509	ENSSSCG00000008346	0.49983	0.0248265
EBF2	4_75350625_75356625	ENSSSCG00000006243	0.549205	0.0121392
EBF2	16_52621655_52627655	ENSSSCG00000023948	0.581882	0.00711336
EBF2	14_9759186_9765186	ENSSSCG00000009655	0.786844	3.86274e-05
EBF2	14_138316919_138322919	ENSSSCG00000049746	0.525056	0.0174468
EBF2	6_71157647_71163647	ENSSSCG00000036868	0.535901	0.0148714
EBF2	14_111445850_111451850	ENSSSCG00000010550	0.569697	0.00873664
EBF2	14_111445850_111451850	ENSSSCG00000010552	0.676923	0.00104519
EBF2	6_71157647_71163647	ENSSSCG00000046656	0.648503	0.0019824
EBF2	14_111445850_111451850	ENSSSCG00000022005	0.454257	0.0442151
EBF2	3_74491509_74497509	ENSSSCG00000023908	0.476408	0.0337047
EBF2	6_71157647_71163647	ENSSSCG00000003399	0.471951	0.0356441
NEUROG2	7_85893002_85899002	ENSSSCG00000002267	0.455153	0.0437464
NEUROG2	7_85893002_85899002	ENSSSCG00000002267	0.455153	0.0437464
NEUROG2	7_57612645_57618645	ENSSSCG00000001871	0.5566	0.0108057
NEUROG2	14_9759186_9765186	ENSSSCG00000009655	0.786844	3.86274e-05
NEUROG2	7_85893002_85899002	ENSSSCG00000002267	0.455153	0.0437464
NEUROG2	7_57612645_57618645	ENSSSCG00000001875	0.504146	0.0234141
NEUROG2	7_85893002_85899002	ENSSSCG00000002267	0.455153	0.0437464
NEUROG2	14_9759186_9765186	ENSSSCG00000009655	0.786844	3.86274e-05
NEUROG2	7_85893002_85899002	ENSSSCG00000002267	0.455153	0.0437464
NEUROG2	7_57612645_57618645	ENSSSCG00000001875	0.504146	0.0234141
NEUROG2	7_57612645_57618645	ENSSSCG00000001871	0.5566	0.0108057
FOXD3	14_9759186_9765186	ENSSSCG00000009655	0.786844	3.86274e-05
FOXD3	3_74491509_74497509	ENSSSCG00000008346	0.49983	0.0248265
FOXD3	3_74491509_74497509	ENSSSCG00000023908	0.476408	0.0337047
FOXD3	14_9759186_9765186	ENSSSCG00000009655	0.786844	3.86274e-05
HOXA10	6_71157647_71163647	ENSSSCG00000046656	0.648503	0.0019824
HOXA10	6_71157647_71163647	ENSSSCG00000003399	0.471951	0.0356441
HOXA10	14_9759186_9765186	ENSSSCG00000009655	0.786844	3.86274e-05
HOXA10	6_71157647_71163647	ENSSSCG00000036868	0.535901	0.0148714
TBX6	14_9759186_9765186	ENSSSCG00000009655	0.786844	3.86274e-05
HOXA11	2_5846386_5852386	ENSSSCG00000012950	0.507433	0.0223818
HOXA11	2_5846386_5852386	ENSSSCG00000012914	0.504909	0.0231712
HOXA11	2_5846386_5852386	ENSSSCG00000012950	0.507433	0.0223818
HOXA11	2_5846386_5852386	ENSSSCG00000034410	0.55623	0.0108695
HOXA11	16_52621655_52627655	ENSSSCG00000021902	0.52677	0.0170178
HOXA11	16_52621655_52627655	ENSSSCG00000021902	0.52677	0.0170178
HOXA11	16_52621655_52627655	ENSSSCG00000023948	0.581882	0.00711336
HOXA11	7_85893002_85899002	ENSSSCG00000002267	0.455153	0.0437464
HOXA11	15_4531693_4537693	ENSSSCG00000015668	0.513022	0.0207101
HOXA11	2_5846386_5852386	ENSSSCG00000012984	0.492079	0.027531
HOXA11	7_85893002_85899002	ENSSSCG00000002267	0.455153	0.0437464
HOXA11	2_5846386_5852386	ENSSSCG00000012984	0.492079	0.027531
HOXA11	2_5846386_5852386	ENSSSCG00000012942	0.469895	0.0365681
HOXA11	2_5846386_5852386	ENSSSCG00000033777	0.518635	0.0191325
HOXA11	2_5846386_5852386	ENSSSCG00000012950	0.507433	0.0223818
HOXA11	2_5846386_5852386	ENSSSCG00000012914	0.504909	0.0231712
HOXA11	2_5846386_5852386	ENSSSCG00000033777	0.518635	0.0191325
HOXA11	2_5846386_5852386	ENSSSCG00000033777	0.518635	0.0191325
HOXA11	16_52621655_52627655	ENSSSCG00000023948	0.581882	0.00711336
HOXA11	7_54342205_54348205	ENSSSCG00000033284	0.444454	0.0496024
HOXA11	2_5846386_5852386	ENSSSCG00000021891	0.453996	0.0443526
HOXA11	2_5846386_5852386	ENSSSCG00000012914	0.504909	0.0231712
HOXA11	7_54342205_54348205	ENSSSCG00000035306	0.444454	0.0496024
HOXA11	2_5846386_5852386	ENSSSCG00000012942	0.469895	0.0365681
HOXA11	2_5846386_5852386	ENSSSCG00000012984	0.492079	0.027531
HOXA11	7_54342205_54348205	ENSSSCG00000035306	0.444454	0.0496024
HOXA11	7_85893002_85899002	ENSSSCG00000002267	0.455153	0.0437464
HOXA11	2_5846386_5852386	ENSSSCG00000012914	0.504909	0.0231712
HOXA11	2_5846386_5852386	ENSSSCG00000012956	0.45303	0.0448634
HOXA11	16_52621655_52627655	ENSSSCG00000023948	0.581882	0.00711336
HOXA11	2_5846386_5852386	ENSSSCG00000034410	0.55623	0.0108695
HOXA11	7_85893002_85899002	ENSSSCG00000002267	0.455153	0.0437464
HOXA11	2_5846386_5852386	ENSSSCG00000034410	0.55623	0.0108695
HOXA11	7_54342205_54348205	ENSSSCG00000001841	0.496743	0.0258773
HOXA11	2_5846386_5852386	ENSSSCG00000012984	0.492079	0.027531
HOXA11	14_9759186_9765186	ENSSSCG00000009655	0.786844	3.86274e-05
HOXA11	6_71157647_71163647	ENSSSCG00000046656	0.648503	0.0019824
HOXA11	2_5846386_5852386	ENSSSCG00000034410	0.55623	0.0108695
HOXA11	2_5846386_5852386	ENSSSCG00000012956	0.45303	0.0448634
HOXA11	2_5846386_5852386	ENSSSCG00000012942	0.469895	0.0365681
HOXA11	2_5846386_5852386	ENSSSCG00000021891	0.453996	0.0443526
HOXA11	2_5846386_5852386	ENSSSCG00000012942	0.469895	0.0365681
HOXA11	7_54342205_54348205	ENSSSCG00000033284	0.444454	0.0496024
HOXA11	2_5846386_5852386	ENSSSCG00000012914	0.504909	0.0231712
HOXA11	2_5846386_5852386	ENSSSCG00000012942	0.469895	0.0365681
HOXA11	7_54342205_54348205	ENSSSCG00000001841	0.496743	0.0258773
HOXA11	7_54342205_54348205	ENSSSCG00000001841	0.496743	0.0258773
HOXA11	2_5846386_5852386	ENSSSCG00000012956	0.45303	0.0448634
HOXA11	2_5846386_5852386	ENSSSCG00000012956	0.45303	0.0448634
HOXA11	2_5846386_5852386	ENSSSCG00000033777	0.518635	0.0191325
HOXA11	2_5846386_5852386	ENSSSCG00000021891	0.453996	0.0443526
HOXA11	2_5846386_5852386	ENSSSCG00000012942	0.469895	0.0365681
HOXA11	16_52621655_52627655	ENSSSCG00000021902	0.52677	0.0170178
HOXA11	16_52621655_52627655	ENSSSCG00000023948	0.581882	0.00711336
HOXA11	2_5846386_5852386	ENSSSCG00000021891	0.453996	0.0443526
HOXA11	6_71157647_71163647	ENSSSCG00000003399	0.471951	0.0356441
HOXA11	2_5846386_5852386	ENSSSCG00000012950	0.507433	0.0223818
HOXA11	7_54342205_54348205	ENSSSCG00000035306	0.444454	0.0496024
HOXA11	15_4531693_4537693	ENSSSCG00000015668	0.513022	0.0207101
HOXA11	15_4531693_4537693	ENSSSCG00000015668	0.513022	0.0207101
HOXA11	2_5846386_5852386	ENSSSCG00000034410	0.55623	0.0108695
HOXA11	7_54342205_54348205	ENSSSCG00000033284	0.444454	0.0496024
HOXA11	4_75350625_75356625	ENSSSCG00000006243	0.549205	0.0121392
HOXA11	7_85893002_85899002	ENSSSCG00000002267	0.455153	0.0437464
HOXA11	7_85893002_85899002	ENSSSCG00000002267	0.455153	0.0437464
HOXA11	7_54342205_54348205	ENSSSCG00000001841	0.496743	0.0258773
HOXA11	6_71157647_71163647	ENSSSCG00000036868	0.535901	0.0148714
HOXA11	2_5846386_5852386	ENSSSCG00000021891	0.453996	0.0443526
HOXA11	7_54342205_54348205	ENSSSCG00000033284	0.444454	0.0496024
HOXA11	7_85893002_85899002	ENSSSCG00000002267	0.455153	0.0437464
HOXA11	15_4531693_4537693	ENSSSCG00000015668	0.513022	0.0207101
HOXA11	2_5846386_5852386	ENSSSCG00000033777	0.518635	0.0191325
HOXA11	2_5846386_5852386	ENSSSCG00000033777	0.518635	0.0191325
HOXA11	15_4531693_4537693	ENSSSCG00000015668	0.513022	0.0207101
HOXA11	16_52621655_52627655	ENSSSCG00000021902	0.52677	0.0170178
HOXA11	7_54342205_54348205	ENSSSCG00000035306	0.444454	0.0496024
HOXA11	2_5846386_5852386	ENSSSCG00000012950	0.507433	0.0223818
HOXA11	2_5846386_5852386	ENSSSCG00000012984	0.492079	0.027531
HOXA11	4_75350625_75356625	ENSSSCG00000006243	0.549205	0.0121392
HOXA11	2_5846386_5852386	ENSSSCG00000012956	0.45303	0.0448634
HOXA11	7_54342205_54348205	ENSSSCG00000033284	0.444454	0.0496024
HOXA11	7_85893002_85899002	ENSSSCG00000002267	0.455153	0.0437464
HOXA11	2_5846386_5852386	ENSSSCG00000012950	0.507433	0.0223818
HOXA11	2_5846386_5852386	ENSSSCG00000021891	0.453996	0.0443526
HOXA11	2_5846386_5852386	ENSSSCG00000012956	0.45303	0.0448634
HOXA11	7_85893002_85899002	ENSSSCG00000002267	0.455153	0.0437464
HOXA11	2_5846386_5852386	ENSSSCG00000012984	0.492079	0.027531
HOXA11	2_5846386_5852386	ENSSSCG00000012914	0.504909	0.0231712
HOXA11	7_54342205_54348205	ENSSSCG00000001841	0.496743	0.0258773
HOXA11	2_5846386_5852386	ENSSSCG00000034410	0.55623	0.0108695
HOXA11	7_54342205_54348205	ENSSSCG00000035306	0.444454	0.0496024
THRB	14_138316919_138322919	ENSSSCG00000010757	0.465359	0.038671
THRB	18_49926594_49932594	ENSSSCG00000016734	0.460649	0.0409533
THRB	14_138316919_138322919	ENSSSCG00000049746	0.525056	0.0174468
THRB	18_49926594_49932594	ENSSSCG00000016734	0.460649	0.0409533
THRB	18_49926594_49932594	ENSSSCG00000016731	0.578724	0.00750817
THRB	14_138316919_138322919	ENSSSCG00000010757	0.465359	0.038671
THRB	7_57612645_57618645	ENSSSCG00000001875	0.504146	0.0234141
THRB	7_57612645_57618645	ENSSSCG00000001875	0.504146	0.0234141
THRB	7_57612645_57618645	ENSSSCG00000001871	0.5566	0.0108057
THRB	18_49926594_49932594	ENSSSCG00000016734	0.460649	0.0409533
THRB	18_49926594_49932594	ENSSSCG00000016731	0.578724	0.00750817
THRB	14_138316919_138322919	ENSSSCG00000010757	0.465359	0.038671
THRB	18_49926594_49932594	ENSSSCG00000016734	0.460649	0.0409533
THRB	18_49926594_49932594	ENSSSCG00000016734	0.460649	0.0409533
THRB	18_49926594_49932594	ENSSSCG00000016731	0.578724	0.00750817
THRB	7_57612645_57618645	ENSSSCG00000001871	0.5566	0.0108057
THRB	14_138316919_138322919	ENSSSCG00000049746	0.525056	0.0174468
THRB	14_138316919_138322919	ENSSSCG00000049746	0.525056	0.0174468
THRB	18_49926594_49932594	ENSSSCG00000016734	0.460649	0.0409533
THRB	7_57612645_57618645	ENSSSCG00000001871	0.5566	0.0108057
THRB	18_49926594_49932594	ENSSSCG00000016731	0.578724	0.00750817
THRB	18_49926594_49932594	ENSSSCG00000016731	0.578724	0.00750817
THRB	7_57612645_57618645	ENSSSCG00000001875	0.504146	0.0234141
THRB	7_57612645_57618645	ENSSSCG00000001871	0.5566	0.0108057
THRB	7_57612645_57618645	ENSSSCG00000001875	0.504146	0.0234141
THRB	18_49926594_49932594	ENSSSCG00000016731	0.578724	0.00750817
THRB	18_49926594_49932594	ENSSSCG00000016731	0.578724	0.00750817
THRB	18_49926594_49932594	ENSSSCG00000016731	0.578724	0.00750817
THRB	7_57612645_57618645	ENSSSCG00000001875	0.504146	0.0234141
THRB	18_49926594_49932594	ENSSSCG00000016734	0.460649	0.0409533
THRB	7_57612645_57618645	ENSSSCG00000001871	0.5566	0.0108057
THRB	14_138316919_138322919	ENSSSCG00000049746	0.525056	0.0174468
THRB	18_49926594_49932594	ENSSSCG00000016734	0.460649	0.0409533
THRB	18_49926594_49932594	ENSSSCG00000016734	0.460649	0.0409533
THRB	14_138316919_138322919	ENSSSCG00000049746	0.525056	0.0174468
THRB	7_57612645_57618645	ENSSSCG00000001871	0.5566	0.0108057
THRB	18_49926594_49932594	ENSSSCG00000016731	0.578724	0.00750817
THRB	14_138316919_138322919	ENSSSCG00000010757	0.465359	0.038671
THRB	14_138316919_138322919	ENSSSCG00000010757	0.465359	0.038671
THRB	7_57612645_57618645	ENSSSCG00000001875	0.504146	0.0234141
TGIF2	18_49926594_49932594	ENSSSCG00000016731	0.578724	0.00750817
TGIF2	14_111479409_111485409	ENSSSCG00000022005	0.446383	0.0485043
TGIF2	18_49926594_49932594	ENSSSCG00000016731	0.578724	0.00750817
TGIF2	14_111479409_111485409	ENSSSCG00000010552	0.667557	0.00130013
TGIF2	18_49926594_49932594	ENSSSCG00000016731	0.578724	0.00750817
TGIF2	14_111479409_111485409	ENSSSCG00000010554	0.600017	0.00516131
TGIF2	18_49926594_49932594	ENSSSCG00000016734	0.460649	0.0409533
TGIF2	14_111479409_111485409	ENSSSCG00000010552	0.667557	0.00130013
TGIF2	18_49926594_49932594	ENSSSCG00000016734	0.460649	0.0409533
TGIF2	18_49926594_49932594	ENSSSCG00000016734	0.460649	0.0409533
TGIF2	14_111479409_111485409	ENSSSCG00000022005	0.446383	0.0485043
TGIF2	14_111479409_111485409	ENSSSCG00000010554	0.600017	0.00516131
TGIF2	18_49926594_49932594	ENSSSCG00000016734	0.460649	0.0409533
TGIF2	18_49926594_49932594	ENSSSCG00000016731	0.578724	0.00750817
NFIL3	15_4531693_4537693	ENSSSCG00000015668	0.513022	0.0207101
NFIL3	15_4531693_4537693	ENSSSCG00000015668	0.513022	0.0207101
NFIL3	18_49926594_49932594	ENSSSCG00000016734	0.460649	0.0409533
NFIL3	15_4531693_4537693	ENSSSCG00000015668	0.513022	0.0207101
NFIL3	18_49926594_49932594	ENSSSCG00000016731	0.578724	0.00750817
NFIL3	15_4531693_4537693	ENSSSCG00000015668	0.513022	0.0207101
NFIL3	15_4531693_4537693	ENSSSCG00000015668	0.513022	0.0207101
NFIL3	18_49926594_49932594	ENSSSCG00000016731	0.578724	0.00750817
NFIL3	18_49926594_49932594	ENSSSCG00000016734	0.460649	0.0409533
NFIL3	18_49926594_49932594	ENSSSCG00000016734	0.460649	0.0409533
NFIL3	15_4531693_4537693	ENSSSCG00000015668	0.513022	0.0207101
NFIL3	15_4531693_4537693	ENSSSCG00000015668	0.513022	0.0207101
NFIL3	18_49926594_49932594	ENSSSCG00000016731	0.578724	0.00750817
NFIL3	18_49926594_49932594	ENSSSCG00000016734	0.460649	0.0409533
NFIL3	18_49926594_49932594	ENSSSCG00000016731	0.578724	0.00750817
ELK4	18_49926594_49932594	ENSSSCG00000016731	0.578724	0.00750817
ELK4	18_49926594_49932594	ENSSSCG00000016734	0.460649	0.0409533
PAX5	2_5846386_5852386	ENSSSCG00000012914	0.504909	0.0231712
PAX5	2_5846386_5852386	ENSSSCG00000012984	0.492079	0.027531
PAX5	2_5846386_5852386	ENSSSCG00000012950	0.507433	0.0223818
PAX5	2_5846386_5852386	ENSSSCG00000033777	0.518635	0.0191325
PAX5	2_5846386_5852386	ENSSSCG00000012956	0.45303	0.0448634
PAX5	2_5846386_5852386	ENSSSCG00000021891	0.453996	0.0443526
PAX5	2_5846386_5852386	ENSSSCG00000012942	0.469895	0.0365681
PAX5	2_5846386_5852386	ENSSSCG00000034410	0.55623	0.0108695
HOXD10	3_74491509_74497509	ENSSSCG00000008346	0.49983	0.0248265
HOXD10	3_74491509_74497509	ENSSSCG00000023908	0.476408	0.0337047
FOXA1	4_119696328_119702328	ENSSSCG00000006876	0.577444	0.00767326
FOXA1	4_119696328_119702328	ENSSSCG00000006876	0.577444	0.00767326
CUX2	4_119696328_119702328	ENSSSCG00000006876	0.577444	0.00767326
CUX2	4_119696328_119702328	ENSSSCG00000006876	0.577444	0.00767326
NR5A2	9_3349185_3355185	ENSSSCG00000033806	0.515761	0.0199277
NR5A2	4_119696328_119702328	ENSSSCG00000006876	0.577444	0.00767326
NR5A2	4_119696328_119702328	ENSSSCG00000006876	0.577444	0.00767326
NR5A2	9_3349185_3355185	ENSSSCG00000033806	0.515761	0.0199277
SIX1	15_82375218_82381218	ENSSSCG00000015981	0.448086	0.0475507
SIX1	6_71157647_71163647	ENSSSCG00000046656	0.648503	0.0019824
SIX1	7_85893002_85899002	ENSSSCG00000002267	0.455153	0.0437464
SIX1	6_71157647_71163647	ENSSSCG00000036868	0.535901	0.0148714
SIX1	6_71157647_71163647	ENSSSCG00000003399	0.471951	0.0356441
FOXP1	4_100908334_100914334	ENSSSCG00000020964	0.486446	0.0296379
FOXP1	7_57612645_57618645	ENSSSCG00000001875	0.504146	0.0234141
FOXP1	7_57612645_57618645	ENSSSCG00000001871	0.5566	0.0108057
FOXP1	4_100911391_100917391	ENSSSCG00000020964	0.44729	0.0479949
FOXP1	4_100911391_100917391	ENSSSCG00000006717	0.480646	0.0319377
FOXP1	4_100911391_100917391	ENSSSCG00000020964	0.44729	0.0479949
FOXP1	4_100915943_100921943	ENSSSCG00000020964	0.471563	0.035817
FOXP1	4_100911391_100917391	ENSSSCG00000006717	0.480646	0.0319377
TBX5	7_57612645_57618645	ENSSSCG00000001875	0.504146	0.0234141
TBX5	14_138316919_138322919	ENSSSCG00000049746	0.525056	0.0174468
TBX5	14_138316919_138322919	ENSSSCG00000049746	0.525056	0.0174468
TBX5	7_57612645_57618645	ENSSSCG00000001871	0.5566	0.0108057
TBX5	7_57612645_57618645	ENSSSCG00000001875	0.504146	0.0234141
TBX5	7_57612645_57618645	ENSSSCG00000001871	0.5566	0.0108057
TBX5	14_138316919_138322919	ENSSSCG00000049746	0.525056	0.0174468
TBX5	14_138316919_138322919	ENSSSCG00000049746	0.525056	0.0174468
TBX5	7_57612645_57618645	ENSSSCG00000001871	0.5566	0.0108057
TBX5	14_138316919_138322919	ENSSSCG00000049746	0.525056	0.0174468
TBX5	7_57612645_57618645	ENSSSCG00000001875	0.504146	0.0234141
TBX5	14_138316919_138322919	ENSSSCG00000010757	0.465359	0.038671
TBX5	14_138316919_138322919	ENSSSCG00000049746	0.525056	0.0174468
TBX5	14_138316919_138322919	ENSSSCG00000010757	0.465359	0.038671
TBX5	14_138316919_138322919	ENSSSCG00000010757	0.465359	0.038671
TBX5	14_138316919_138322919	ENSSSCG00000049746	0.525056	0.0174468
TBX5	14_138316919_138322919	ENSSSCG00000049746	0.525056	0.0174468
TBX5	14_138316919_138322919	ENSSSCG00000010757	0.465359	0.038671
TBX5	14_138316919_138322919	ENSSSCG00000010757	0.465359	0.038671
TBX5	14_138316919_138322919	ENSSSCG00000010757	0.465359	0.038671
TBX5	14_138316919_138322919	ENSSSCG00000010757	0.465359	0.038671
TBX5	14_138316919_138322919	ENSSSCG00000010757	0.465359	0.038671
NPAS2	7_57612645_57618645	ENSSSCG00000001871	0.5566	0.0108057
NPAS2	7_57612645_57618645	ENSSSCG00000001875	0.504146	0.0234141
LHX3	15_82375218_82381218	ENSSSCG00000015981	0.448086	0.0475507
LHX3	2_132432739_132438739	ENSSSCG00000014257	0.486659	0.0295561
LHX3	7_50570578_50576578	ENSSSCG00000037209	0.461222	0.04067
LHX3	7_50570578_50576578	ENSSSCG00000037209	0.461222	0.04067
LHX3	2_132432739_132438739	ENSSSCG00000014259	0.685014	0.000860235
LHX3	2_132432739_132438739	ENSSSCG00000014257	0.486659	0.0295561
LHX3	7_57612645_57618645	ENSSSCG00000001875	0.504146	0.0234141
LHX3	7_57612645_57618645	ENSSSCG00000001871	0.5566	0.0108057
LHX3	15_82375218_82381218	ENSSSCG00000015981	0.448086	0.0475507
LHX3	15_82375218_82381218	ENSSSCG00000015981	0.448086	0.0475507
LHX3	2_132432739_132438739	ENSSSCG00000014257	0.486659	0.0295561
LHX3	2_132432739_132438739	ENSSSCG00000014259	0.685014	0.000860235
LHX3	2_132432739_132438739	ENSSSCG00000014259	0.685014	0.000860235
LHX3	2_132432739_132438739	ENSSSCG00000014257	0.486659	0.0295561
LHX3	7_50570578_50576578	ENSSSCG00000037209	0.461222	0.04067
LHX3	7_50570578_50576578	ENSSSCG00000037209	0.461222	0.04067
LHX3	2_132432739_132438739	ENSSSCG00000014259	0.685014	0.000860235
LHX3	4_75350625_75356625	ENSSSCG00000006243	0.549205	0.0121392
PHOX2A	7_85893002_85899002	ENSSSCG00000002267	0.455153	0.0437464
ETV4	7_85894589_85900589	ENSSSCG00000002267	0.509787	0.0216651
ETV4	2_3834556_3840556	ENSSSCG00000012889	0.574063	0.00812347
ETV4	2_3834556_3840556	ENSSSCG00000012886	0.496796	0.0258588
ETV4	2_3834556_3840556	ENSSSCG00000012886	0.496796	0.0258588
ETV4	2_3834556_3840556	ENSSSCG00000012889	0.574063	0.00812347
KLF6	7_85894589_85900589	ENSSSCG00000002267	0.509787	0.0216651
RUNX2	9_3343014_3349014	ENSSSCG00000033089	0.670677	0.00120997
RUNX2	9_3343014_3349014	ENSSSCG00000033089	0.670677	0.00120997
RUNX2	9_3343014_3349014	ENSSSCG00000014600	0.521805	0.0182849
RUNX2	9_3343014_3349014	ENSSSCG00000014617	0.493815	0.0269061
RUNX2	9_3343014_3349014	ENSSSCG00000014617	0.493815	0.0269061
RUNX2	9_3343014_3349014	ENSSSCG00000014608	0.510275	0.0215189
RUNX2	9_3343014_3349014	ENSSSCG00000014599	0.454309	0.0441876
RUNX2	9_3343014_3349014	ENSSSCG00000014599	0.454309	0.0441876
RUNX2	9_3343014_3349014	ENSSSCG00000014600	0.521805	0.0182849
RUNX2	9_3343014_3349014	ENSSSCG00000014608	0.510275	0.0215189
GLIS3	9_3343014_3349014	ENSSSCG00000014608	0.510275	0.0215189
GLIS3	9_3343014_3349014	ENSSSCG00000033089	0.670677	0.00120997
GLIS3	9_3343014_3349014	ENSSSCG00000014600	0.521805	0.0182849
GLIS3	9_3343014_3349014	ENSSSCG00000014599	0.454309	0.0441876
GLIS3	9_3343014_3349014	ENSSSCG00000014617	0.493815	0.0269061
PRDM1	4_75350625_75356625	ENSSSCG00000006243	0.549205	0.0121392
PRDM1	14_138316919_138322919	ENSSSCG00000049746	0.525056	0.0174468
PRDM1	14_138316919_138322919	ENSSSCG00000010757	0.465359	0.038671
GATA3	15_82375218_82381218	ENSSSCG00000015981	0.448086	0.0475507
GATA3	14_111442843_111448843	ENSSSCG00000010563	0.465649	0.038534
GATA3	14_111442843_111448843	ENSSSCG00000010563	0.465649	0.038534
GATA3	14_111442843_111448843	ENSSSCG00000010552	0.552685	0.011496
GATA3	14_138316919_138322919	ENSSSCG00000010757	0.465359	0.038671
GATA3	15_82375218_82381218	ENSSSCG00000015981	0.448086	0.0475507
GATA3	14_111442843_111448843	ENSSSCG00000010554	0.478802	0.0326976
GATA3	14_111442843_111448843	ENSSSCG00000010554	0.478802	0.0326976
GATA3	14_111442843_111448843	ENSSSCG00000010550	0.544035	0.013148
GATA3	14_138316919_138322919	ENSSSCG00000049746	0.525056	0.0174468
GATA3	14_111442843_111448843	ENSSSCG00000010550	0.544035	0.013148
GATA3	15_82375218_82381218	ENSSSCG00000015981	0.448086	0.0475507
GATA3	14_111442843_111448843	ENSSSCG00000010550	0.544035	0.013148
GATA3	14_111442843_111448843	ENSSSCG00000010550	0.544035	0.013148
GATA3	14_111442843_111448843	ENSSSCG00000010554	0.478802	0.0326976
GATA3	14_111442843_111448843	ENSSSCG00000010563	0.465649	0.038534
GATA3	14_111442843_111448843	ENSSSCG00000010563	0.465649	0.038534
GATA3	14_111442843_111448843	ENSSSCG00000010552	0.552685	0.011496
GATA3	14_111442843_111448843	ENSSSCG00000010563	0.465649	0.038534
GATA3	14_111442843_111448843	ENSSSCG00000010552	0.552685	0.011496
GATA3	14_111442843_111448843	ENSSSCG00000010552	0.552685	0.011496
GATA3	14_111442843_111448843	ENSSSCG00000010550	0.544035	0.013148
GATA3	14_111442843_111448843	ENSSSCG00000010552	0.552685	0.011496
GATA3	14_111442843_111448843	ENSSSCG00000010554	0.478802	0.0326976
GATA3	14_111442843_111448843	ENSSSCG00000010554	0.478802	0.0326976
FLI1	14_138316919_138322919	ENSSSCG00000049746	0.525056	0.0174468
FLI1	14_138316919_138322919	ENSSSCG00000010757	0.465359	0.038671
FLI1	14_138316919_138322919	ENSSSCG00000010757	0.465359	0.038671
FLI1	7_50570578_50576578	ENSSSCG00000037209	0.461222	0.04067
FLI1	14_138316919_138322919	ENSSSCG00000049746	0.525056	0.0174468
FLI1	14_138316919_138322919	ENSSSCG00000049746	0.525056	0.0174468
FLI1	7_50570578_50576578	ENSSSCG00000037209	0.461222	0.04067
FLI1	14_138316919_138322919	ENSSSCG00000010757	0.465359	0.038671
FLI1	14_138316919_138322919	ENSSSCG00000049746	0.525056	0.0174468
FLI1	14_138316919_138322919	ENSSSCG00000010757	0.465359	0.038671
TEAD3	14_138316919_138322919	ENSSSCG00000010757	0.465359	0.038671
TEAD3	14_138316919_138322919	ENSSSCG00000049746	0.525056	0.0174468
TEAD3	14_138316919_138322919	ENSSSCG00000049746	0.525056	0.0174468
TEAD3	14_138316919_138322919	ENSSSCG00000010757	0.465359	0.038671
RFX2	14_138316919_138322919	ENSSSCG00000049746	0.525056	0.0174468
RFX2	14_138316919_138322919	ENSSSCG00000049746	0.525056	0.0174468
RFX2	14_138316919_138322919	ENSSSCG00000010757	0.465359	0.038671
RFX2	14_138316919_138322919	ENSSSCG00000010757	0.465359	0.038671
KLF4	14_138316919_138322919	ENSSSCG00000010757	0.465359	0.038671
KLF4	14_138316919_138322919	ENSSSCG00000049746	0.525056	0.0174468
GATA2	14_138316919_138322919	ENSSSCG00000010757	0.465359	0.038671
GATA2	14_138316919_138322919	ENSSSCG00000049746	0.525056	0.0174468
TCF4	14_138316919_138322919	ENSSSCG00000049746	0.525056	0.0174468
TCF4	14_138316919_138322919	ENSSSCG00000010757	0.465359	0.038671
RFX5	14_111445850_111451850	ENSSSCG00000022005	0.454257	0.0442151
RFX5	14_111445850_111451850	ENSSSCG00000010552	0.676923	0.00104519
RFX5	14_111445850_111451850	ENSSSCG00000010552	0.676923	0.00104519
RFX5	14_111445850_111451850	ENSSSCG00000010554	0.651456	0.00186039
RFX5	14_111445850_111451850	ENSSSCG00000010550	0.569697	0.00873664
RFX5	14_111445850_111451850	ENSSSCG00000010550	0.569697	0.00873664
RFX5	14_111445850_111451850	ENSSSCG00000010550	0.569697	0.00873664
RFX5	14_111445850_111451850	ENSSSCG00000010554	0.651456	0.00186039
RFX5	14_111445850_111451850	ENSSSCG00000022005	0.454257	0.0442151
RFX5	14_111445850_111451850	ENSSSCG00000010554	0.651456	0.00186039
RFX5	14_111445850_111451850	ENSSSCG00000022005	0.454257	0.0442151
RFX5	14_111445850_111451850	ENSSSCG00000010552	0.676923	0.00104519
MAZ	7_50570578_50576578	ENSSSCG00000037209	0.461222	0.04067
MAZ	14_111445850_111451850	ENSSSCG00000022005	0.454257	0.0442151
MAZ	14_111445850_111451850	ENSSSCG00000022005	0.454257	0.0442151
MAZ	14_111445850_111451850	ENSSSCG00000022005	0.454257	0.0442151
MAZ	14_111445850_111451850	ENSSSCG00000010550	0.569697	0.00873664
MAZ	7_54342205_54348205	ENSSSCG00000033284	0.444454	0.0496024
MAZ	7_50570578_50576578	ENSSSCG00000037209	0.461222	0.04067
MAZ	14_111445850_111451850	ENSSSCG00000010554	0.651456	0.00186039
MAZ	7_50570578_50576578	ENSSSCG00000037209	0.461222	0.04067
MAZ	7_54342205_54348205	ENSSSCG00000033284	0.444454	0.0496024
MAZ	7_54342205_54348205	ENSSSCG00000035306	0.444454	0.0496024
MAZ	7_54342205_54348205	ENSSSCG00000033284	0.444454	0.0496024
MAZ	14_111445850_111451850	ENSSSCG00000010552	0.676923	0.00104519
MAZ	14_111445850_111451850	ENSSSCG00000010552	0.676923	0.00104519
MAZ	7_50570578_50576578	ENSSSCG00000037209	0.461222	0.04067
MAZ	7_54342205_54348205	ENSSSCG00000035306	0.444454	0.0496024
MAZ	14_111445850_111451850	ENSSSCG00000010550	0.569697	0.00873664
MAZ	14_111445850_111451850	ENSSSCG00000010552	0.676923	0.00104519
MAZ	14_111445850_111451850	ENSSSCG00000010550	0.569697	0.00873664
MAZ	7_54342205_54348205	ENSSSCG00000001841	0.496743	0.0258773
MAZ	7_50570578_50576578	ENSSSCG00000037209	0.461222	0.04067
MAZ	7_54342205_54348205	ENSSSCG00000001841	0.496743	0.0258773
MAZ	7_54342205_54348205	ENSSSCG00000035306	0.444454	0.0496024
MAZ	14_111445850_111451850	ENSSSCG00000010554	0.651456	0.00186039
MAZ	14_111445850_111451850	ENSSSCG00000010554	0.651456	0.00186039
MAZ	7_54342205_54348205	ENSSSCG00000001841	0.496743	0.0258773
GLI3	15_4531693_4537693	ENSSSCG00000015668	0.513022	0.0207101
MYB	14_111442843_111448843	ENSSSCG00000010554	0.478802	0.0326976
MYB	2_3834556_3840556	ENSSSCG00000012886	0.496796	0.0258588
MYB	14_111442843_111448843	ENSSSCG00000010550	0.544035	0.013148
MYB	2_3834556_3840556	ENSSSCG00000012889	0.574063	0.00812347
MYB	2_3834556_3840556	ENSSSCG00000012889	0.574063	0.00812347
MYB	2_3834556_3840556	ENSSSCG00000012886	0.496796	0.0258588
MYB	14_111442843_111448843	ENSSSCG00000010554	0.478802	0.0326976
MYB	14_111442843_111448843	ENSSSCG00000010552	0.552685	0.011496
MYB	14_111442843_111448843	ENSSSCG00000010550	0.544035	0.013148
MYB	14_111442843_111448843	ENSSSCG00000010552	0.552685	0.011496
MYB	14_111442843_111448843	ENSSSCG00000010563	0.465649	0.038534
MYB	2_3834556_3840556	ENSSSCG00000012889	0.574063	0.00812347
MYB	2_3834556_3840556	ENSSSCG00000012886	0.496796	0.0258588
MYB	14_111442843_111448843	ENSSSCG00000010563	0.465649	0.038534
SOX9	2_3834556_3840556	ENSSSCG00000012886	0.496796	0.0258588
SOX9	2_3834556_3840556	ENSSSCG00000012889	0.574063	0.00812347
KLF14	7_50570578_50576578	ENSSSCG00000037209	0.461222	0.04067
KLF14	7_50570578_50576578	ENSSSCG00000037209	0.461222	0.04067
KLF14	7_50570578_50576578	ENSSSCG00000037209	0.461222	0.04067
KLF14	7_50570578_50576578	ENSSSCG00000037209	0.461222	0.04067
KLF14	7_50570578_50576578	ENSSSCG00000037209	0.461222	0.04067
FOXO1	11_19055727_19061727	ENSSSCG00000009401	0.491162	0.0278656
FOXO1	11_19055727_19061727	ENSSSCG00000009399	0.556686	0.010791
FOXO1	11_19055727_19061727	ENSSSCG00000022064	0.616916	0.00376235
GSC	15_82375218_82381218	ENSSSCG00000015981	0.448086	0.0475507
GSC	14_111442843_111448843	ENSSSCG00000010552	0.552685	0.011496
GSC	14_111442843_111448843	ENSSSCG00000010563	0.465649	0.038534
GSC	14_111442843_111448843	ENSSSCG00000010552	0.552685	0.011496
GSC	14_111442843_111448843	ENSSSCG00000010550	0.544035	0.013148
GSC	14_111442843_111448843	ENSSSCG00000010550	0.544035	0.013148
GSC	14_111442843_111448843	ENSSSCG00000010563	0.465649	0.038534
GSC	14_111442843_111448843	ENSSSCG00000010554	0.478802	0.0326976
GSC	14_111442843_111448843	ENSSSCG00000010554	0.478802	0.0326976
GSC	14_111442843_111448843	ENSSSCG00000010554	0.478802	0.0326976
GSC	14_111442843_111448843	ENSSSCG00000010552	0.552685	0.011496
GSC	14_111442843_111448843	ENSSSCG00000010550	0.544035	0.013148
GSC	14_111442843_111448843	ENSSSCG00000010563	0.465649	0.038534
GSC	14_111442843_111448843	ENSSSCG00000010550	0.544035	0.013148
GSC	14_111442843_111448843	ENSSSCG00000010563	0.465649	0.038534
GSC	14_111442843_111448843	ENSSSCG00000010552	0.552685	0.011496
GSC	14_111442843_111448843	ENSSSCG00000010554	0.478802	0.0326976
GRHL2	2_132432739_132438739	ENSSSCG00000014259	0.685014	0.000860235
GRHL2	2_132432739_132438739	ENSSSCG00000014257	0.486659	0.0295561
SOX3	9_3347412_3353412	ENSSSCG00000014608	0.578295	0.00756313
SOX3	9_3347412_3353412	ENSSSCG00000014608	0.578295	0.00756313

## Sheet: Musle
TF	eRNA_name	gene_name	gene_eRNA_Rs	gene_eRNA_p.adj
FOSL2	17_61863383_61869383	ENSSSCG00000038405	0.50434	0.0233523
FOSL2	17_61863383_61869383	ENSSSCG00000040118	0.616161	0.0038173
FOSL2	17_61863383_61869383	ENSSSCG00000036109	0.778623	5.25643e-05
FOSL2	17_61863383_61869383	ENSSSCG00000035939	0.803222	2.00625e-05
FOSL2	17_61863383_61869383	ENSSSCG00000038651	0.47808	0.0329988
FOSL2	17_61863383_61869383	ENSSSCG00000040401	0.761585	9.57383e-05
FOSL2	17_61863383_61869383	ENSSSCG00000040086	0.557878	0.0105879
FOSL2	17_61863383_61869383	ENSSSCG00000040401	0.761585	9.57383e-05
FOSL2	17_61863383_61869383	ENSSSCG00000031474	0.61368	0.00400256
FOSL2	17_61863383_61869383	ENSSSCG00000038651	0.47808	0.0329988
FOSL2	17_61863383_61869383	ENSSSCG00000033332	0.452881	0.044943
FOSL2	17_61863383_61869383	ENSSSCG00000029119	0.460649	0.0409533
FOSL2	17_61863383_61869383	ENSSSCG00000031474	0.61368	0.00400256
FOSL2	17_61863383_61869383	ENSSSCG00000040118	0.616161	0.0038173
FOSL2	17_61863383_61869383	ENSSSCG00000035939	0.803222	2.00625e-05
FOSL2	17_61863383_61869383	ENSSSCG00000036109	0.778623	5.25643e-05
FOSL2	17_61863383_61869383	ENSSSCG00000029119	0.460649	0.0409533
FOSL2	17_61863383_61869383	ENSSSCG00000040086	0.557878	0.0105879
FOSL2	17_61863383_61869383	ENSSSCG00000033332	0.452881	0.044943
FOSL2	17_61863383_61869383	ENSSSCG00000038405	0.50434	0.0233523
SIX2	17_61863383_61869383	ENSSSCG00000040401	0.761585	9.57383e-05
SIX2	17_61863383_61869383	ENSSSCG00000038651	0.47808	0.0329988
SIX2	17_61863383_61869383	ENSSSCG00000029119	0.460649	0.0409533
SIX2	17_61863383_61869383	ENSSSCG00000035939	0.803222	2.00625e-05
SIX2	17_61863383_61869383	ENSSSCG00000040118	0.616161	0.0038173
SIX2	17_61863383_61869383	ENSSSCG00000033332	0.452881	0.044943
SIX2	17_61863383_61869383	ENSSSCG00000029119	0.460649	0.0409533
SIX2	17_61863383_61869383	ENSSSCG00000040401	0.761585	9.57383e-05
SIX2	17_61863383_61869383	ENSSSCG00000038405	0.50434	0.0233523
SIX2	17_61863383_61869383	ENSSSCG00000038405	0.50434	0.0233523
SIX2	17_61863383_61869383	ENSSSCG00000040086	0.557878	0.0105879
SIX2	17_61863383_61869383	ENSSSCG00000031474	0.61368	0.00400256
SIX2	17_61863383_61869383	ENSSSCG00000036109	0.778623	5.25643e-05
SIX2	17_61863383_61869383	ENSSSCG00000040118	0.616161	0.0038173
SIX2	17_61863383_61869383	ENSSSCG00000040086	0.557878	0.0105879
SIX2	17_61863383_61869383	ENSSSCG00000036109	0.778623	5.25643e-05
SIX2	17_61863383_61869383	ENSSSCG00000035939	0.803222	2.00625e-05
SIX2	17_61863383_61869383	ENSSSCG00000031474	0.61368	0.00400256
SIX2	17_61863383_61869383	ENSSSCG00000033332	0.452881	0.044943
SIX2	17_61863383_61869383	ENSSSCG00000038651	0.47808	0.0329988
MAFA	17_61863383_61869383	ENSSSCG00000033332	0.452881	0.044943
MAFA	17_61863383_61869383	ENSSSCG00000035939	0.803222	2.00625e-05
MAFA	17_61863383_61869383	ENSSSCG00000036109	0.778623	5.25643e-05
MAFA	17_61863383_61869383	ENSSSCG00000036109	0.778623	5.25643e-05
MAFA	17_61863383_61869383	ENSSSCG00000040118	0.616161	0.0038173
MAFA	17_61863383_61869383	ENSSSCG00000040401	0.761585	9.57383e-05
MAFA	17_61863383_61869383	ENSSSCG00000033332	0.452881	0.044943
MAFA	17_61863383_61869383	ENSSSCG00000031474	0.61368	0.00400256
MAFA	17_61863383_61869383	ENSSSCG00000038405	0.50434	0.0233523
MAFA	17_61863383_61869383	ENSSSCG00000033332	0.452881	0.044943
MAFA	17_61863383_61869383	ENSSSCG00000038405	0.50434	0.0233523
MAFA	17_61863383_61869383	ENSSSCG00000038651	0.47808	0.0329988
MAFA	17_61863383_61869383	ENSSSCG00000031474	0.61368	0.00400256
MAFA	17_61863383_61869383	ENSSSCG00000029119	0.460649	0.0409533
MAFA	17_61863383_61869383	ENSSSCG00000040086	0.557878	0.0105879
MAFA	17_61863383_61869383	ENSSSCG00000029119	0.460649	0.0409533
MAFA	17_61863383_61869383	ENSSSCG00000040086	0.557878	0.0105879
MAFA	17_61863383_61869383	ENSSSCG00000040401	0.761585	9.57383e-05
MAFA	17_61863383_61869383	ENSSSCG00000038405	0.50434	0.0233523
MAFA	17_61863383_61869383	ENSSSCG00000029119	0.460649	0.0409533
MAFA	17_61863383_61869383	ENSSSCG00000038651	0.47808	0.0329988
MAFA	17_61863383_61869383	ENSSSCG00000040118	0.616161	0.0038173
MAFA	17_61863383_61869383	ENSSSCG00000040086	0.557878	0.0105879
MAFA	17_61863383_61869383	ENSSSCG00000036109	0.778623	5.25643e-05
MAFA	17_61863383_61869383	ENSSSCG00000040401	0.761585	9.57383e-05
MAFA	17_61863383_61869383	ENSSSCG00000031474	0.61368	0.00400256
MAFA	17_61863383_61869383	ENSSSCG00000038651	0.47808	0.0329988
MAFA	17_61863383_61869383	ENSSSCG00000035939	0.803222	2.00625e-05
MAFA	17_61863383_61869383	ENSSSCG00000040118	0.616161	0.0038173
MAFA	17_61863383_61869383	ENSSSCG00000035939	0.803222	2.00625e-05
ZBTB18	12_27126691_27132691	ENSSSCG00000017561	0.715789	0.000386913
ZBTB18	17_61863383_61869383	ENSSSCG00000038651	0.47808	0.0329988
ZBTB18	17_61863383_61869383	ENSSSCG00000035939	0.803222	2.00625e-05
ZBTB18	17_61863383_61869383	ENSSSCG00000040086	0.557878	0.0105879
ZBTB18	17_61863383_61869383	ENSSSCG00000040118	0.616161	0.0038173
ZBTB18	17_61863383_61869383	ENSSSCG00000038405	0.50434	0.0233523
ZBTB18	17_61863383_61869383	ENSSSCG00000036109	0.778623	5.25643e-05
ZBTB18	17_61863383_61869383	ENSSSCG00000033332	0.452881	0.044943
ZBTB18	12_27126691_27132691	ENSSSCG00000017591	0.487218	0.029342
ZBTB18	12_27126691_27132691	ENSSSCG00000033228	0.628571	0.00299382
ZBTB18	17_61863383_61869383	ENSSSCG00000040401	0.761585	9.57383e-05
ZBTB18	12_27126691_27132691	ENSSSCG00000031307	0.781955	4.64678e-05
ZBTB18	17_61863383_61869383	ENSSSCG00000029119	0.460649	0.0409533
ZBTB18	17_61863383_61869383	ENSSSCG00000031474	0.61368	0.00400256
ZBTB18	17_61863383_61869383	ENSSSCG00000029119	0.460649	0.0409533
ZBTB18	17_61863383_61869383	ENSSSCG00000036109	0.778623	5.25643e-05
ZBTB18	17_61863383_61869383	ENSSSCG00000040118	0.616161	0.0038173
ZBTB18	17_61863383_61869383	ENSSSCG00000040086	0.557878	0.0105879
ZBTB18	17_61863383_61869383	ENSSSCG00000038405	0.50434	0.0233523
ZBTB18	17_61863383_61869383	ENSSSCG00000038651	0.47808	0.0329988
ZBTB18	17_61863383_61869383	ENSSSCG00000035939	0.803222	2.00625e-05
ZBTB18	17_61863383_61869383	ENSSSCG00000033332	0.452881	0.044943
ZBTB18	17_61863383_61869383	ENSSSCG00000040401	0.761585	9.57383e-05
ZBTB18	17_61863383_61869383	ENSSSCG00000031474	0.61368	0.00400256
ZIC2	17_61863383_61869383	ENSSSCG00000036109	0.778623	5.25643e-05
ZIC2	17_61863383_61869383	ENSSSCG00000035939	0.803222	2.00625e-05
ZIC2	17_61863383_61869383	ENSSSCG00000038405	0.50434	0.0233523
ZIC2	17_61863383_61869383	ENSSSCG00000040118	0.616161	0.0038173
ZIC2	17_61863383_61869383	ENSSSCG00000029119	0.460649	0.0409533
ZIC2	17_61863383_61869383	ENSSSCG00000040118	0.616161	0.0038173
ZIC2	17_61863383_61869383	ENSSSCG00000033332	0.452881	0.044943
ZIC2	17_61863383_61869383	ENSSSCG00000040086	0.557878	0.0105879
ZIC2	17_61863383_61869383	ENSSSCG00000035939	0.803222	2.00625e-05
ZIC2	17_61863383_61869383	ENSSSCG00000036109	0.778623	5.25643e-05
ZIC2	17_61863383_61869383	ENSSSCG00000040401	0.761585	9.57383e-05
ZIC2	17_61863383_61869383	ENSSSCG00000035939	0.803222	2.00625e-05
ZIC2	17_61863383_61869383	ENSSSCG00000033332	0.452881	0.044943
ZIC2	17_61863383_61869383	ENSSSCG00000040401	0.761585	9.57383e-05
ZIC2	17_61863383_61869383	ENSSSCG00000038405	0.50434	0.0233523
ZIC2	17_61863383_61869383	ENSSSCG00000038651	0.47808	0.0329988
ZIC2	17_61863383_61869383	ENSSSCG00000040118	0.616161	0.0038173
ZIC2	12_55038163_55044163	ENSSSCG00000017996	0.490311	0.0281791
ZIC2	17_61863383_61869383	ENSSSCG00000040086	0.557878	0.0105879
ZIC2	17_61863383_61869383	ENSSSCG00000036109	0.778623	5.25643e-05
ZIC2	17_61863383_61869383	ENSSSCG00000040401	0.761585	9.57383e-05
ZIC2	17_61863383_61869383	ENSSSCG00000029119	0.460649	0.0409533
ZIC2	17_61863383_61869383	ENSSSCG00000038651	0.47808	0.0329988
ZIC2	12_55038163_55044163	ENSSSCG00000017995	0.472727	0.0353004
ZIC2	17_61863383_61869383	ENSSSCG00000038405	0.50434	0.0233523
ZIC2	17_61863383_61869383	ENSSSCG00000029119	0.460649	0.0409533
ZIC2	17_61863383_61869383	ENSSSCG00000031474	0.61368	0.00400256
ZIC2	17_61863383_61869383	ENSSSCG00000031474	0.61368	0.00400256
ZIC2	17_61863383_61869383	ENSSSCG00000038651	0.47808	0.0329988
ZIC2	12_55038163_55044163	ENSSSCG00000029441	0.444591	0.0495238
ZIC2	17_61863383_61869383	ENSSSCG00000033332	0.452881	0.044943
ZIC2	17_61863383_61869383	ENSSSCG00000031474	0.61368	0.00400256
ZIC2	17_61863383_61869383	ENSSSCG00000040086	0.557878	0.0105879
MYOG	17_61863383_61869383	ENSSSCG00000036109	0.778623	5.25643e-05
MYOG	17_61863383_61869383	ENSSSCG00000040401	0.761585	9.57383e-05
MYOG	17_61863383_61869383	ENSSSCG00000040118	0.616161	0.0038173
MYOG	17_61863383_61869383	ENSSSCG00000038405	0.50434	0.0233523
MYOG	12_55038163_55044163	ENSSSCG00000017995	0.472727	0.0353004
MYOG	12_55038163_55044163	ENSSSCG00000029441	0.444591	0.0495238
MYOG	17_61863383_61869383	ENSSSCG00000029119	0.460649	0.0409533
MYOG	17_61863383_61869383	ENSSSCG00000035939	0.803222	2.00625e-05
MYOG	17_61863383_61869383	ENSSSCG00000035939	0.803222	2.00625e-05
MYOG	17_61863383_61869383	ENSSSCG00000038651	0.47808	0.0329988
MYOG	12_55339091_55345091	ENSSSCG00000024416	0.536292	0.0147847
MYOG	17_61863383_61869383	ENSSSCG00000029119	0.460649	0.0409533
MYOG	17_61863383_61869383	ENSSSCG00000031474	0.61368	0.00400256
MYOG	17_61863383_61869383	ENSSSCG00000029119	0.460649	0.0409533
MYOG	17_61863383_61869383	ENSSSCG00000036109	0.778623	5.25643e-05
MYOG	17_61863383_61869383	ENSSSCG00000040401	0.761585	9.57383e-05
MYOG	12_55038163_55044163	ENSSSCG00000017995	0.472727	0.0353004
MYOG	17_61863383_61869383	ENSSSCG00000035939	0.803222	2.00625e-05
MYOG	17_61863383_61869383	ENSSSCG00000033332	0.452881	0.044943
MYOG	17_61863383_61869383	ENSSSCG00000040401	0.761585	9.57383e-05
MYOG	17_61863383_61869383	ENSSSCG00000035939	0.803222	2.00625e-05
MYOG	12_55038163_55044163	ENSSSCG00000029441	0.444591	0.0495238
MYOG	12_55339091_55345091	ENSSSCG00000029441	0.86015	1.15672e-06
MYOG	17_61863383_61869383	ENSSSCG00000031474	0.61368	0.00400256
MYOG	17_61863383_61869383	ENSSSCG00000029119	0.460649	0.0409533
MYOG	17_61863383_61869383	ENSSSCG00000040118	0.616161	0.0038173
MYOG	17_61863383_61869383	ENSSSCG00000038651	0.47808	0.0329988
MYOG	17_61863383_61869383	ENSSSCG00000040118	0.616161	0.0038173
MYOG	17_61863383_61869383	ENSSSCG00000031474	0.61368	0.00400256
MYOG	17_61863383_61869383	ENSSSCG00000038651	0.47808	0.0329988
MYOG	12_55038163_55044163	ENSSSCG00000017996	0.490311	0.0281791
MYOG	17_61863383_61869383	ENSSSCG00000040086	0.557878	0.0105879
MYOG	17_61863383_61869383	ENSSSCG00000038405	0.50434	0.0233523
MYOG	12_55038163_55044163	ENSSSCG00000017995	0.472727	0.0353004
MYOG	17_61863383_61869383	ENSSSCG00000040086	0.557878	0.0105879
MYOG	17_61863383_61869383	ENSSSCG00000036109	0.778623	5.25643e-05
MYOG	17_61863383_61869383	ENSSSCG00000036109	0.778623	5.25643e-05
MYOG	17_61863383_61869383	ENSSSCG00000031474	0.61368	0.00400256
MYOG	17_61863383_61869383	ENSSSCG00000040401	0.761585	9.57383e-05
MYOG	17_61863383_61869383	ENSSSCG00000033332	0.452881	0.044943
MYOG	17_61863383_61869383	ENSSSCG00000036109	0.778623	5.25643e-05
MYOG	17_61863383_61869383	ENSSSCG00000033332	0.452881	0.044943
MYOG	12_55335724_55341724	ENSSSCG00000018007	0.875188	4.4001e-07
MYOG	12_55038163_55044163	ENSSSCG00000017995	0.472727	0.0353004
MYOG	17_61863383_61869383	ENSSSCG00000038651	0.47808	0.0329988
MYOG	17_61863383_61869383	ENSSSCG00000040401	0.761585	9.57383e-05
MYOG	12_55038163_55044163	ENSSSCG00000017996	0.490311	0.0281791
MYOG	12_55038163_55044163	ENSSSCG00000017996	0.490311	0.0281791
MYOG	17_61863383_61869383	ENSSSCG00000040086	0.557878	0.0105879
MYOG	17_61863383_61869383	ENSSSCG00000029119	0.460649	0.0409533
MYOG	17_61863383_61869383	ENSSSCG00000035939	0.803222	2.00625e-05
MYOG	17_61863383_61869383	ENSSSCG00000038405	0.50434	0.0233523
MYOG	17_61863383_61869383	ENSSSCG00000038651	0.47808	0.0329988
MYOG	17_61863383_61869383	ENSSSCG00000038405	0.50434	0.0233523
MYOG	17_61863383_61869383	ENSSSCG00000040118	0.616161	0.0038173
MYOG	17_61863383_61869383	ENSSSCG00000040086	0.557878	0.0105879
MYOG	17_61863383_61869383	ENSSSCG00000040118	0.616161	0.0038173
MYOG	12_55038163_55044163	ENSSSCG00000029441	0.444591	0.0495238
MYOG	17_61863383_61869383	ENSSSCG00000038405	0.50434	0.0233523
MYOG	12_55038163_55044163	ENSSSCG00000017995	0.472727	0.0353004
MYOG	17_61863383_61869383	ENSSSCG00000031474	0.61368	0.00400256
MYOG	12_55335724_55341724	ENSSSCG00000029441	0.902256	5.39948e-08
MYOG	17_61863383_61869383	ENSSSCG00000029119	0.460649	0.0409533
MYOG	17_61863383_61869383	ENSSSCG00000033332	0.452881	0.044943
MYOG	17_61863383_61869383	ENSSSCG00000040086	0.557878	0.0105879
MYOG	17_61863383_61869383	ENSSSCG00000036109	0.778623	5.25643e-05
MYOG	17_61863383_61869383	ENSSSCG00000040401	0.761585	9.57383e-05
MYOG	12_55339091_55345091	ENSSSCG00000018007	0.921805	7.79627e-09
MYOG	17_61863383_61869383	ENSSSCG00000040086	0.557878	0.0105879
MYOG	17_61863383_61869383	ENSSSCG00000038405	0.50434	0.0233523
MYOG	17_61863383_61869383	ENSSSCG00000033332	0.452881	0.044943
MYOG	12_55038163_55044163	ENSSSCG00000029441	0.444591	0.0495238
MYOG	12_55038163_55044163	ENSSSCG00000017996	0.490311	0.0281791
MYOG	12_55038163_55044163	ENSSSCG00000029441	0.444591	0.0495238
MYOG	17_61863383_61869383	ENSSSCG00000040118	0.616161	0.0038173
MYOG	12_55038163_55044163	ENSSSCG00000017996	0.490311	0.0281791
MYOG	12_55038163_55044163	ENSSSCG00000017995	0.472727	0.0353004
MYOG	17_61863383_61869383	ENSSSCG00000031474	0.61368	0.00400256
MYOG	17_61863383_61869383	ENSSSCG00000035939	0.803222	2.00625e-05
MYOG	17_61863383_61869383	ENSSSCG00000033332	0.452881	0.044943
MYOG	12_55335724_55341724	ENSSSCG00000018005	0.487218	0.029342
MYOG	12_55335724_55341724	ENSSSCG00000024416	0.524257	0.0176499
MYOG	17_61863383_61869383	ENSSSCG00000038651	0.47808	0.0329988
MYOG	12_55038163_55044163	ENSSSCG00000029441	0.444591	0.0495238
MYOG	12_55038163_55044163	ENSSSCG00000017996	0.490311	0.0281791
EBF1	17_61863383_61869383	ENSSSCG00000033332	0.452881	0.044943
EBF1	16_33637795_33643795	ENSSSCG00000036059	0.6427	0.00224176
EBF1	17_61863383_61869383	ENSSSCG00000031474	0.61368	0.00400256
EBF1	17_61863383_61869383	ENSSSCG00000031474	0.61368	0.00400256
EBF1	16_33637795_33643795	ENSSSCG00000016898	0.540866	0.0137993
EBF1	17_61863383_61869383	ENSSSCG00000035939	0.803222	2.00625e-05
EBF1	17_61863383_61869383	ENSSSCG00000040118	0.616161	0.0038173
EBF1	17_61863383_61869383	ENSSSCG00000040401	0.761585	9.57383e-05
EBF1	17_61863383_61869383	ENSSSCG00000038405	0.50434	0.0233523
EBF1	17_61863383_61869383	ENSSSCG00000040118	0.616161	0.0038173
EBF1	17_61863383_61869383	ENSSSCG00000033332	0.452881	0.044943
EBF1	17_61863383_61869383	ENSSSCG00000029119	0.460649	0.0409533
EBF1	17_61863383_61869383	ENSSSCG00000038651	0.47808	0.0329988
EBF1	17_61863383_61869383	ENSSSCG00000036109	0.778623	5.25643e-05
EBF1	16_33637795_33643795	ENSSSCG00000036059	0.6427	0.00224176
EBF1	17_61863383_61869383	ENSSSCG00000038405	0.50434	0.0233523
EBF1	17_61863383_61869383	ENSSSCG00000040086	0.557878	0.0105879
EBF1	17_61863383_61869383	ENSSSCG00000040086	0.557878	0.0105879
EBF1	17_61863383_61869383	ENSSSCG00000029119	0.460649	0.0409533
EBF1	17_61863383_61869383	ENSSSCG00000035939	0.803222	2.00625e-05
EBF1	17_61863383_61869383	ENSSSCG00000040086	0.557878	0.0105879
EBF1	17_61863383_61869383	ENSSSCG00000035939	0.803222	2.00625e-05
EBF1	16_33637795_33643795	ENSSSCG00000016898	0.540866	0.0137993
EBF1	16_33637795_33643795	ENSSSCG00000016898	0.540866	0.0137993
EBF1	17_61863383_61869383	ENSSSCG00000038651	0.47808	0.0329988
EBF1	16_33637795_33643795	ENSSSCG00000036059	0.6427	0.00224176
EBF1	17_61863383_61869383	ENSSSCG00000038651	0.47808	0.0329988
EBF1	17_61863383_61869383	ENSSSCG00000040401	0.761585	9.57383e-05
EBF1	17_61863383_61869383	ENSSSCG00000040401	0.761585	9.57383e-05
EBF1	17_61863383_61869383	ENSSSCG00000029119	0.460649	0.0409533
EBF1	17_61863383_61869383	ENSSSCG00000036109	0.778623	5.25643e-05
EBF1	17_61863383_61869383	ENSSSCG00000038405	0.50434	0.0233523
EBF1	17_61863383_61869383	ENSSSCG00000031474	0.61368	0.00400256
EBF1	17_61863383_61869383	ENSSSCG00000033332	0.452881	0.044943
EBF1	17_61863383_61869383	ENSSSCG00000040118	0.616161	0.0038173
EBF1	17_61863383_61869383	ENSSSCG00000036109	0.778623	5.25643e-05
E2F4	17_61863383_61869383	ENSSSCG00000029119	0.460649	0.0409533
E2F4	17_61863383_61869383	ENSSSCG00000040118	0.616161	0.0038173
E2F4	17_61863383_61869383	ENSSSCG00000035939	0.803222	2.00625e-05
E2F4	17_61863383_61869383	ENSSSCG00000031474	0.61368	0.00400256
E2F4	17_61863383_61869383	ENSSSCG00000036109	0.778623	5.25643e-05
E2F4	17_61863383_61869383	ENSSSCG00000033332	0.452881	0.044943
E2F4	17_61863383_61869383	ENSSSCG00000040401	0.761585	9.57383e-05
E2F4	17_61863383_61869383	ENSSSCG00000040086	0.557878	0.0105879
E2F4	17_61863383_61869383	ENSSSCG00000038405	0.50434	0.0233523
E2F4	17_61863383_61869383	ENSSSCG00000038651	0.47808	0.0329988
BCL6	17_61863383_61869383	ENSSSCG00000038405	0.50434	0.0233523
BCL6	17_61863383_61869383	ENSSSCG00000040401	0.761585	9.57383e-05
BCL6	12_27129044_27135044	ENSSSCG00000017561	0.589474	0.00623337
BCL6	12_55332951_55338951	ENSSSCG00000024416	0.465589	0.0385625
BCL6	12_55332951_55338951	ENSSSCG00000018005	0.475188	0.0342273
BCL6	17_61863383_61869383	ENSSSCG00000040401	0.761585	9.57383e-05
BCL6	17_61863383_61869383	ENSSSCG00000036109	0.778623	5.25643e-05
BCL6	17_61863383_61869383	ENSSSCG00000029119	0.460649	0.0409533
BCL6	17_61863383_61869383	ENSSSCG00000040401	0.761585	9.57383e-05
BCL6	17_61863383_61869383	ENSSSCG00000040118	0.616161	0.0038173
BCL6	17_61863383_61869383	ENSSSCG00000033332	0.452881	0.044943
BCL6	12_27129044_27135044	ENSSSCG00000017567	0.520988	0.0185003
BCL6	17_61863383_61869383	ENSSSCG00000035939	0.803222	2.00625e-05
BCL6	17_61863383_61869383	ENSSSCG00000031474	0.61368	0.00400256
BCL6	12_27129044_27135044	ENSSSCG00000017591	0.449624	0.0467019
BCL6	12_27129044_27135044	ENSSSCG00000031307	0.658647	0.00158933
BCL6	12_27129044_27135044	ENSSSCG00000031307	0.658647	0.00158933
BCL6	17_61863383_61869383	ENSSSCG00000040086	0.557878	0.0105879
BCL6	12_55332951_55338951	ENSSSCG00000029441	0.875188	4.4001e-07
BCL6	17_61863383_61869383	ENSSSCG00000031474	0.61368	0.00400256
BCL6	12_55332951_55338951	ENSSSCG00000018007	0.908271	3.1181e-08
BCL6	12_27129044_27135044	ENSSSCG00000017561	0.589474	0.00623337
BCL6	17_61863383_61869383	ENSSSCG00000040086	0.557878	0.0105879
BCL6	17_61863383_61869383	ENSSSCG00000036109	0.778623	5.25643e-05
BCL6	17_61863383_61869383	ENSSSCG00000038651	0.47808	0.0329988
BCL6	12_55332951_55338951	ENSSSCG00000018005	0.475188	0.0342273
BCL6	17_61863383_61869383	ENSSSCG00000036109	0.778623	5.25643e-05
BCL6	17_61863383_61869383	ENSSSCG00000033332	0.452881	0.044943
BCL6	17_61863383_61869383	ENSSSCG00000029119	0.460649	0.0409533
BCL6	17_61863383_61869383	ENSSSCG00000040118	0.616161	0.0038173
BCL6	12_55332951_55338951	ENSSSCG00000024416	0.465589	0.0385625
BCL6	17_61863383_61869383	ENSSSCG00000038651	0.47808	0.0329988
BCL6	17_61863383_61869383	ENSSSCG00000038651	0.47808	0.0329988
BCL6	12_27129044_27135044	ENSSSCG00000017565	0.477197	0.0333701
BCL6	12_27129044_27135044	ENSSSCG00000017565	0.477197	0.0333701
BCL6	17_61863383_61869383	ENSSSCG00000029119	0.460649	0.0409533
BCL6	17_61863383_61869383	ENSSSCG00000035939	0.803222	2.00625e-05
BCL6	17_61863383_61869383	ENSSSCG00000035939	0.803222	2.00625e-05
BCL6	12_55332951_55338951	ENSSSCG00000024416	0.465589	0.0385625
BCL6	12_55332951_55338951	ENSSSCG00000029441	0.875188	4.4001e-07
BCL6	17_61863383_61869383	ENSSSCG00000038405	0.50434	0.0233523
BCL6	17_61863383_61869383	ENSSSCG00000038405	0.50434	0.0233523
BCL6	17_61863383_61869383	ENSSSCG00000040118	0.616161	0.0038173
BCL6	12_27129044_27135044	ENSSSCG00000017591	0.449624	0.0467019
BCL6	12_55332951_55338951	ENSSSCG00000018007	0.908271	3.1181e-08
BCL6	17_61863383_61869383	ENSSSCG00000031474	0.61368	0.00400256
BCL6	12_27129044_27135044	ENSSSCG00000033228	0.621053	0.00347281
BCL6	17_61863383_61869383	ENSSSCG00000033332	0.452881	0.044943
BCL6	12_27129044_27135044	ENSSSCG00000017567	0.520988	0.0185003
BCL6	12_55332951_55338951	ENSSSCG00000018007	0.908271	3.1181e-08
BCL6	12_55332951_55338951	ENSSSCG00000018005	0.475188	0.0342273
BCL6	12_55332951_55338951	ENSSSCG00000029441	0.875188	4.4001e-07
BCL6	12_27129044_27135044	ENSSSCG00000033228	0.621053	0.00347281
BCL6	17_61863383_61869383	ENSSSCG00000040086	0.557878	0.0105879
MYOD	17_61863383_61869383	ENSSSCG00000038405	0.50434	0.0233523
MYOD	12_27126691_27132691	ENSSSCG00000033228	0.628571	0.00299382
MYOD	12_27129044_27135044	ENSSSCG00000017567	0.520988	0.0185003
MYOD	12_55335724_55341724	ENSSSCG00000024416	0.524257	0.0176499
MYOD	12_27126691_27132691	ENSSSCG00000017561	0.715789	0.000386913
MYOD	17_61863383_61869383	ENSSSCG00000036109	0.778623	5.25643e-05
MYOD	12_27129044_27135044	ENSSSCG00000031307	0.658647	0.00158933
MYOD	17_61863383_61869383	ENSSSCG00000035939	0.803222	2.00625e-05
MYOD	12_27106613_27112613	ENSSSCG00000033228	0.461076	0.0407423
MYOD	17_61863383_61869383	ENSSSCG00000033332	0.452881	0.044943
MYOD	6_54091042_54097042	ENSSSCG00000003159	0.589767	0.00620128
MYOD	12_27129044_27135044	ENSSSCG00000017567	0.520988	0.0185003
MYOD	12_27129044_27135044	ENSSSCG00000017591	0.449624	0.0467019
MYOD	12_27129044_27135044	ENSSSCG00000017565	0.477197	0.0333701
MYOD	12_27129044_27135044	ENSSSCG00000033228	0.621053	0.00347281
MYOD	17_61863383_61869383	ENSSSCG00000040401	0.761585	9.57383e-05
MYOD	6_54091042_54097042	ENSSSCG00000003154	0.661654	0.00148622
MYOD	6_54091042_54097042	ENSSSCG00000003159	0.589767	0.00620128
MYOD	6_54091042_54097042	ENSSSCG00000003140	0.741353	0.000183739
MYOD	17_61863383_61869383	ENSSSCG00000040118	0.616161	0.0038173
MYOD	12_27129044_27135044	ENSSSCG00000017561	0.589474	0.00623337
MYOD	6_54091042_54097042	ENSSSCG00000022324	0.520301	0.0186832
MYOD	6_54091042_54097042	ENSSSCG00000003159	0.589767	0.00620128
MYOD	17_61863383_61869383	ENSSSCG00000031474	0.61368	0.00400256
MYOD	12_27129044_27135044	ENSSSCG00000017561	0.589474	0.00623337
MYOD	6_54091042_54097042	ENSSSCG00000003140	0.741353	0.000183739
MYOD	12_27106613_27112613	ENSSSCG00000017591	0.466341	0.0382081
MYOD	17_61863383_61869383	ENSSSCG00000040118	0.616161	0.0038173
MYOD	17_61863383_61869383	ENSSSCG00000033332	0.452881	0.044943
MYOD	12_27126691_27132691	ENSSSCG00000017561	0.715789	0.000386913
MYOD	6_54091042_54097042	ENSSSCG00000003156	0.651128	0.00187364
MYOD	17_61863383_61869383	ENSSSCG00000038651	0.47808	0.0329988
MYOD	17_61863383_61869383	ENSSSCG00000036109	0.778623	5.25643e-05
MYOD	12_27129044_27135044	ENSSSCG00000031307	0.658647	0.00158933
MYOD	17_61863383_61869383	ENSSSCG00000033332	0.452881	0.044943
MYOD	17_61863383_61869383	ENSSSCG00000029119	0.460649	0.0409533
MYOD	17_61863383_61869383	ENSSSCG00000038405	0.50434	0.0233523
MYOD	17_61863383_61869383	ENSSSCG00000038405	0.50434	0.0233523
MYOD	17_61863383_61869383	ENSSSCG00000038405	0.50434	0.0233523
MYOD	12_27106613_27112613	ENSSSCG00000017583	0.498687	0.0252116
MYOD	12_55335724_55341724	ENSSSCG00000018005	0.487218	0.029342
MYOD	12_27106613_27112613	ENSSSCG00000017567	0.518297	0.0192248
MYOD	12_27106613_27112613	ENSSSCG00000017561	0.551335	0.0117422
MYOD	17_61863383_61869383	ENSSSCG00000033332	0.452881	0.044943
MYOD	17_61863383_61869383	ENSSSCG00000031474	0.61368	0.00400256
MYOD	12_27126691_27132691	ENSSSCG00000017591	0.487218	0.029342
MYOD	17_61863383_61869383	ENSSSCG00000040086	0.557878	0.0105879
MYOD	6_54091042_54097042	ENSSSCG00000022324	0.520301	0.0186832
MYOD	6_54091042_54097042	ENSSSCG00000003154	0.661654	0.00148622
MYOD	17_61863383_61869383	ENSSSCG00000038651	0.47808	0.0329988
MYOD	12_27126691_27132691	ENSSSCG00000031307	0.781955	4.64678e-05
MYOD	17_61863383_61869383	ENSSSCG00000035939	0.803222	2.00625e-05
MYOD	17_61863383_61869383	ENSSSCG00000040401	0.761585	9.57383e-05
MYOD	17_61863383_61869383	ENSSSCG00000040086	0.557878	0.0105879
MYOD	12_27126691_27132691	ENSSSCG00000017591	0.487218	0.029342
MYOD	17_61863383_61869383	ENSSSCG00000040118	0.616161	0.0038173
MYOD	17_61863383_61869383	ENSSSCG00000040401	0.761585	9.57383e-05
MYOD	17_61863383_61869383	ENSSSCG00000036109	0.778623	5.25643e-05
MYOD	17_61863383_61869383	ENSSSCG00000031474	0.61368	0.00400256
MYOD	17_61863383_61869383	ENSSSCG00000035939	0.803222	2.00625e-05
MYOD	12_27106613_27112613	ENSSSCG00000031307	0.52877	0.0165276
MYOD	17_61863383_61869383	ENSSSCG00000038651	0.47808	0.0329988
MYOD	17_61863383_61869383	ENSSSCG00000040118	0.616161	0.0038173
MYOD	12_27129044_27135044	ENSSSCG00000017591	0.449624	0.0467019
MYOD	17_61863383_61869383	ENSSSCG00000035939	0.803222	2.00625e-05
MYOD	12_27129044_27135044	ENSSSCG00000017561	0.589474	0.00623337
MYOD	6_54091042_54097042	ENSSSCG00000003154	0.661654	0.00148622
MYOD	17_61863383_61869383	ENSSSCG00000031474	0.61368	0.00400256
MYOD	12_27129044_27135044	ENSSSCG00000017567	0.520988	0.0185003
MYOD	6_54091042_54097042	ENSSSCG00000022324	0.520301	0.0186832
MYOD	12_27126691_27132691	ENSSSCG00000033228	0.628571	0.00299382
MYOD	17_61863383_61869383	ENSSSCG00000036109	0.778623	5.25643e-05
MYOD	17_61863383_61869383	ENSSSCG00000040086	0.557878	0.0105879
MYOD	12_27129044_27135044	ENSSSCG00000033228	0.621053	0.00347281
MYOD	12_55335724_55341724	ENSSSCG00000018007	0.875188	4.4001e-07
MYOD	12_55335724_55341724	ENSSSCG00000029441	0.902256	5.39948e-08
MYOD	6_54091042_54097042	ENSSSCG00000003152	0.568421	0.00892276
MYOD	17_61863383_61869383	ENSSSCG00000040401	0.761585	9.57383e-05
MYOD	17_61863383_61869383	ENSSSCG00000040086	0.557878	0.0105879
MYOD	17_61863383_61869383	ENSSSCG00000029119	0.460649	0.0409533
MYOD	12_27129044_27135044	ENSSSCG00000017565	0.477197	0.0333701
MYOD	6_54091042_54097042	ENSSSCG00000003152	0.568421	0.00892276
MYOD	6_54091042_54097042	ENSSSCG00000003140	0.741353	0.000183739
MYOD	12_27129044_27135044	ENSSSCG00000017565	0.477197	0.0333701
MYOD	6_54091042_54097042	ENSSSCG00000003156	0.651128	0.00187364
MYOD	12_27126691_27132691	ENSSSCG00000031307	0.781955	4.64678e-05
MYOD	6_54091042_54097042	ENSSSCG00000003156	0.651128	0.00187364
MYOD	17_61863383_61869383	ENSSSCG00000029119	0.460649	0.0409533
MYOD	12_27129044_27135044	ENSSSCG00000017591	0.449624	0.0467019
MYOD	17_61863383_61869383	ENSSSCG00000029119	0.460649	0.0409533
MYOD	6_54091042_54097042	ENSSSCG00000003152	0.568421	0.00892276
MYOD	12_27129044_27135044	ENSSSCG00000031307	0.658647	0.00158933
MYOD	12_27129044_27135044	ENSSSCG00000033228	0.621053	0.00347281
MYOD	17_61863383_61869383	ENSSSCG00000038651	0.47808	0.0329988
MYOD	12_27106613_27112613	ENSSSCG00000017556	0.484393	0.0304368
MEF2D	17_61863383_61869383	ENSSSCG00000040086	0.557878	0.0105879
MEF2D	17_61863383_61869383	ENSSSCG00000029119	0.460649	0.0409533
MEF2D	17_61863383_61869383	ENSSSCG00000036109	0.778623	5.25643e-05
MEF2D	17_61863383_61869383	ENSSSCG00000031474	0.61368	0.00400256
MEF2D	17_61863383_61869383	ENSSSCG00000040401	0.761585	9.57383e-05
MEF2D	17_61863383_61869383	ENSSSCG00000031474	0.61368	0.00400256
MEF2D	17_61863383_61869383	ENSSSCG00000038405	0.50434	0.0233523
MEF2D	17_61863383_61869383	ENSSSCG00000040118	0.616161	0.0038173
MEF2D	17_61863383_61869383	ENSSSCG00000040118	0.616161	0.0038173
MEF2D	17_61863383_61869383	ENSSSCG00000035939	0.803222	2.00625e-05
MEF2D	17_61863383_61869383	ENSSSCG00000038651	0.47808	0.0329988
MEF2D	17_61863383_61869383	ENSSSCG00000038405	0.50434	0.0233523
MEF2D	17_61863383_61869383	ENSSSCG00000029119	0.460649	0.0409533
MEF2D	17_61863383_61869383	ENSSSCG00000033332	0.452881	0.044943
MEF2D	17_61863383_61869383	ENSSSCG00000040086	0.557878	0.0105879
MEF2D	17_61863383_61869383	ENSSSCG00000035939	0.803222	2.00625e-05
MEF2D	17_61863383_61869383	ENSSSCG00000036109	0.778623	5.25643e-05
MEF2D	17_61863383_61869383	ENSSSCG00000038651	0.47808	0.0329988
MEF2D	17_61863383_61869383	ENSSSCG00000033332	0.452881	0.044943
MEF2D	17_61863383_61869383	ENSSSCG00000040401	0.761585	9.57383e-05
MEF2C	17_61863383_61869383	ENSSSCG00000038651	0.47808	0.0329988
MEF2C	17_61863383_61869383	ENSSSCG00000040118	0.616161	0.0038173
MEF2C	12_55335724_55341724	ENSSSCG00000024416	0.524257	0.0176499
MEF2C	17_61863383_61869383	ENSSSCG00000038405	0.50434	0.0233523
MEF2C	12_27129044_27135044	ENSSSCG00000017591	0.449624	0.0467019
MEF2C	12_27129044_27135044	ENSSSCG00000031307	0.658647	0.00158933
MEF2C	17_61863383_61869383	ENSSSCG00000040086	0.557878	0.0105879
MEF2C	12_27106613_27112613	ENSSSCG00000017583	0.498687	0.0252116
MEF2C	12_27106613_27112613	ENSSSCG00000017567	0.518297	0.0192248
MEF2C	17_61863383_61869383	ENSSSCG00000031474	0.61368	0.00400256
MEF2C	17_61863383_61869383	ENSSSCG00000040401	0.761585	9.57383e-05
MEF2C	12_55330824_55336824	ENSSSCG00000029441	0.890226	1.46683e-07
MEF2C	17_61863383_61869383	ENSSSCG00000040086	0.557878	0.0105879
MEF2C	12_27106613_27112613	ENSSSCG00000017556	0.484393	0.0304368
MEF2C	12_27129044_27135044	ENSSSCG00000017561	0.589474	0.00623337
MEF2C	17_61863383_61869383	ENSSSCG00000036109	0.778623	5.25643e-05
MEF2C	17_61863383_61869383	ENSSSCG00000036109	0.778623	5.25643e-05
MEF2C	17_61863383_61869383	ENSSSCG00000038405	0.50434	0.0233523
MEF2C	17_61863383_61869383	ENSSSCG00000035939	0.803222	2.00625e-05
MEF2C	17_61863383_61869383	ENSSSCG00000040118	0.616161	0.0038173
MEF2C	17_61863383_61869383	ENSSSCG00000029119	0.460649	0.0409533
MEF2C	17_61863383_61869383	ENSSSCG00000035939	0.803222	2.00625e-05
MEF2C	17_61863383_61869383	ENSSSCG00000038651	0.47808	0.0329988
MEF2C	12_27106613_27112613	ENSSSCG00000033228	0.461076	0.0407423
MEF2C	17_61863383_61869383	ENSSSCG00000033332	0.452881	0.044943
MEF2C	12_55335724_55341724	ENSSSCG00000018007	0.875188	4.4001e-07
MEF2C	12_27106613_27112613	ENSSSCG00000017561	0.551335	0.0117422
MEF2C	12_55335724_55341724	ENSSSCG00000029441	0.902256	5.39948e-08
MEF2C	17_61863383_61869383	ENSSSCG00000033332	0.452881	0.044943
MEF2C	12_27129044_27135044	ENSSSCG00000033228	0.621053	0.00347281
MEF2C	12_27106613_27112613	ENSSSCG00000017591	0.466341	0.0382081
MEF2C	17_61863383_61869383	ENSSSCG00000031474	0.61368	0.00400256
MEF2C	12_55330824_55336824	ENSSSCG00000024416	0.538548	0.0142918
MEF2C	12_55330824_55336824	ENSSSCG00000018007	0.924812	5.53917e-09
MEF2C	12_55335724_55341724	ENSSSCG00000018005	0.487218	0.029342
MEF2C	17_61863383_61869383	ENSSSCG00000029119	0.460649	0.0409533
MEF2C	17_61863383_61869383	ENSSSCG00000040401	0.761585	9.57383e-05
MEF2C	12_55330824_55336824	ENSSSCG00000018005	0.502256	0.0240247
MEF2C	12_27129044_27135044	ENSSSCG00000017565	0.477197	0.0333701
MEF2C	12_27106613_27112613	ENSSSCG00000031307	0.52877	0.0165276
MEF2C	12_27129044_27135044	ENSSSCG00000017567	0.520988	0.0185003
FLI1	17_61863383_61869383	ENSSSCG00000040086	0.557878	0.0105879
FLI1	17_61863383_61869383	ENSSSCG00000040118	0.616161	0.0038173
FLI1	17_61863383_61869383	ENSSSCG00000040118	0.616161	0.0038173
FLI1	17_61863383_61869383	ENSSSCG00000038651	0.47808	0.0329988
FLI1	17_61863383_61869383	ENSSSCG00000040401	0.761585	9.57383e-05
FLI1	17_61863383_61869383	ENSSSCG00000029119	0.460649	0.0409533
FLI1	17_61863383_61869383	ENSSSCG00000038405	0.50434	0.0233523
FLI1	17_61863383_61869383	ENSSSCG00000029119	0.460649	0.0409533
FLI1	17_61863383_61869383	ENSSSCG00000031474	0.61368	0.00400256
FLI1	17_61863383_61869383	ENSSSCG00000035939	0.803222	2.00625e-05
FLI1	17_61863383_61869383	ENSSSCG00000036109	0.778623	5.25643e-05
FLI1	17_61863383_61869383	ENSSSCG00000040401	0.761585	9.57383e-05
FLI1	17_61863383_61869383	ENSSSCG00000035939	0.803222	2.00625e-05
FLI1	17_61863383_61869383	ENSSSCG00000029119	0.460649	0.0409533
FLI1	17_61863383_61869383	ENSSSCG00000036109	0.778623	5.25643e-05
FLI1	17_61863383_61869383	ENSSSCG00000038405	0.50434	0.0233523
FLI1	17_61863383_61869383	ENSSSCG00000038651	0.47808	0.0329988
FLI1	17_61863383_61869383	ENSSSCG00000040118	0.616161	0.0038173
FLI1	17_61863383_61869383	ENSSSCG00000038405	0.50434	0.0233523
FLI1	17_61863383_61869383	ENSSSCG00000040086	0.557878	0.0105879
FLI1	17_61863383_61869383	ENSSSCG00000033332	0.452881	0.044943
FLI1	17_61863383_61869383	ENSSSCG00000040401	0.761585	9.57383e-05
FLI1	17_61863383_61869383	ENSSSCG00000031474	0.61368	0.00400256
FLI1	17_61863383_61869383	ENSSSCG00000036109	0.778623	5.25643e-05
FLI1	17_61863383_61869383	ENSSSCG00000031474	0.61368	0.00400256
FLI1	17_61863383_61869383	ENSSSCG00000033332	0.452881	0.044943
FLI1	17_61863383_61869383	ENSSSCG00000033332	0.452881	0.044943
FLI1	17_61863383_61869383	ENSSSCG00000040086	0.557878	0.0105879
FLI1	17_61863383_61869383	ENSSSCG00000035939	0.803222	2.00625e-05
FLI1	17_61863383_61869383	ENSSSCG00000038651	0.47808	0.0329988
GATA3	17_61863383_61869383	ENSSSCG00000040118	0.616161	0.0038173
GATA3	17_61863383_61869383	ENSSSCG00000040086	0.557878	0.0105879
GATA3	17_61863383_61869383	ENSSSCG00000033332	0.452881	0.044943
GATA3	17_61863383_61869383	ENSSSCG00000040401	0.761585	9.57383e-05
GATA3	17_61863383_61869383	ENSSSCG00000038651	0.47808	0.0329988
GATA3	17_61863383_61869383	ENSSSCG00000038405	0.50434	0.0233523
GATA3	17_61863383_61869383	ENSSSCG00000035939	0.803222	2.00625e-05
GATA3	17_61863383_61869383	ENSSSCG00000029119	0.460649	0.0409533
GATA3	17_61863383_61869383	ENSSSCG00000031474	0.61368	0.00400256
GATA3	17_61863383_61869383	ENSSSCG00000036109	0.778623	5.25643e-05
GABPA	17_61863383_61869383	ENSSSCG00000031474	0.61368	0.00400256
GABPA	12_27126691_27132691	ENSSSCG00000031307	0.781955	4.64678e-05
GABPA	17_61863383_61869383	ENSSSCG00000040401	0.761585	9.57383e-05
GABPA	17_61863383_61869383	ENSSSCG00000035939	0.803222	2.00625e-05
GABPA	17_61863383_61869383	ENSSSCG00000040118	0.616161	0.0038173
GABPA	17_61863383_61869383	ENSSSCG00000040086	0.557878	0.0105879
GABPA	12_27129044_27135044	ENSSSCG00000017561	0.589474	0.00623337
GABPA	17_61863383_61869383	ENSSSCG00000038405	0.50434	0.0233523
GABPA	17_61863383_61869383	ENSSSCG00000040118	0.616161	0.0038173
GABPA	12_27129044_27135044	ENSSSCG00000033228	0.621053	0.00347281
GABPA	17_61863383_61869383	ENSSSCG00000040086	0.557878	0.0105879
GABPA	17_61863383_61869383	ENSSSCG00000038651	0.47808	0.0329988
GABPA	12_27129044_27135044	ENSSSCG00000031307	0.658647	0.00158933
GABPA	17_61863383_61869383	ENSSSCG00000031474	0.61368	0.00400256
GABPA	17_61863383_61869383	ENSSSCG00000040401	0.761585	9.57383e-05
GABPA	12_27129044_27135044	ENSSSCG00000017591	0.449624	0.0467019
GABPA	12_27129044_27135044	ENSSSCG00000017567	0.520988	0.0185003
GABPA	12_27126691_27132691	ENSSSCG00000017561	0.715789	0.000386913
GABPA	12_27126691_27132691	ENSSSCG00000017591	0.487218	0.029342
GABPA	17_61863383_61869383	ENSSSCG00000033332	0.452881	0.044943
GABPA	17_61863383_61869383	ENSSSCG00000038405	0.50434	0.0233523
GABPA	12_27126691_27132691	ENSSSCG00000033228	0.628571	0.00299382
GABPA	17_61863383_61869383	ENSSSCG00000033332	0.452881	0.044943
GABPA	17_61863383_61869383	ENSSSCG00000029119	0.460649	0.0409533
GABPA	17_61863383_61869383	ENSSSCG00000035939	0.803222	2.00625e-05
GABPA	12_27129044_27135044	ENSSSCG00000017565	0.477197	0.0333701
GABPA	17_61863383_61869383	ENSSSCG00000038651	0.47808	0.0329988
GABPA	17_61863383_61869383	ENSSSCG00000036109	0.778623	5.25643e-05
GABPA	17_61863383_61869383	ENSSSCG00000029119	0.460649	0.0409533
GABPA	17_61863383_61869383	ENSSSCG00000036109	0.778623	5.25643e-05
ATF3	17_61863383_61869383	ENSSSCG00000040118	0.616161	0.0038173
ATF3	17_61863383_61869383	ENSSSCG00000040401	0.761585	9.57383e-05
ATF3	17_61863383_61869383	ENSSSCG00000040401	0.761585	9.57383e-05
ATF3	17_61863383_61869383	ENSSSCG00000035939	0.803222	2.00625e-05
ATF3	17_61863383_61869383	ENSSSCG00000038405	0.50434	0.0233523
ATF3	17_61863383_61869383	ENSSSCG00000036109	0.778623	5.25643e-05
ATF3	17_61863383_61869383	ENSSSCG00000036109	0.778623	5.25643e-05
ATF3	17_61863383_61869383	ENSSSCG00000040086	0.557878	0.0105879
ATF3	17_61863383_61869383	ENSSSCG00000029119	0.460649	0.0409533
ATF3	17_61863383_61869383	ENSSSCG00000038405	0.50434	0.0233523
ATF3	17_61863383_61869383	ENSSSCG00000038651	0.47808	0.0329988
ATF3	17_61863383_61869383	ENSSSCG00000031474	0.61368	0.00400256
ATF3	17_61863383_61869383	ENSSSCG00000040118	0.616161	0.0038173
ATF3	17_61863383_61869383	ENSSSCG00000033332	0.452881	0.044943
ATF3	17_61863383_61869383	ENSSSCG00000029119	0.460649	0.0409533
ATF3	17_61863383_61869383	ENSSSCG00000040086	0.557878	0.0105879
ATF3	17_61863383_61869383	ENSSSCG00000031474	0.61368	0.00400256
ATF3	17_61863383_61869383	ENSSSCG00000038651	0.47808	0.0329988
ATF3	17_61863383_61869383	ENSSSCG00000035939	0.803222	2.00625e-05
ATF3	17_61863383_61869383	ENSSSCG00000033332	0.452881	0.044943
E2F6	12_55332951_55338951	ENSSSCG00000029441	0.875188	4.4001e-07
E2F6	17_61863383_61869383	ENSSSCG00000040086	0.557878	0.0105879
E2F6	17_61863383_61869383	ENSSSCG00000031474	0.61368	0.00400256
E2F6	17_61863383_61869383	ENSSSCG00000040118	0.616161	0.0038173
E2F6	17_61863383_61869383	ENSSSCG00000036109	0.778623	5.25643e-05
E2F6	17_61863383_61869383	ENSSSCG00000038405	0.50434	0.0233523
E2F6	17_61863383_61869383	ENSSSCG00000035939	0.803222	2.00625e-05
E2F6	17_61863383_61869383	ENSSSCG00000036109	0.778623	5.25643e-05
E2F6	12_55332951_55338951	ENSSSCG00000024416	0.465589	0.0385625
E2F6	17_61863383_61869383	ENSSSCG00000035939	0.803222	2.00625e-05
E2F6	17_61863383_61869383	ENSSSCG00000040401	0.761585	9.57383e-05
E2F6	17_61863383_61869383	ENSSSCG00000029119	0.460649	0.0409533
E2F6	12_55332951_55338951	ENSSSCG00000018007	0.908271	3.1181e-08
E2F6	17_61863383_61869383	ENSSSCG00000033332	0.452881	0.044943
E2F6	17_61863383_61869383	ENSSSCG00000040086	0.557878	0.0105879
E2F6	12_55332951_55338951	ENSSSCG00000018005	0.475188	0.0342273
E2F6	17_61863383_61869383	ENSSSCG00000038651	0.47808	0.0329988
E2F6	17_61863383_61869383	ENSSSCG00000029119	0.460649	0.0409533
E2F6	17_61863383_61869383	ENSSSCG00000033332	0.452881	0.044943
E2F6	17_61863383_61869383	ENSSSCG00000031474	0.61368	0.00400256
E2F6	17_61863383_61869383	ENSSSCG00000038651	0.47808	0.0329988
E2F6	17_61863383_61869383	ENSSSCG00000040118	0.616161	0.0038173
E2F6	17_61863383_61869383	ENSSSCG00000040401	0.761585	9.57383e-05
E2F6	17_61863383_61869383	ENSSSCG00000038405	0.50434	0.0233523
GATA2	17_61863383_61869383	ENSSSCG00000038405	0.50434	0.0233523
GATA2	17_61863383_61869383	ENSSSCG00000040118	0.616161	0.0038173
GATA2	17_61863383_61869383	ENSSSCG00000036109	0.778623	5.25643e-05
GATA2	17_61863383_61869383	ENSSSCG00000040086	0.557878	0.0105879
GATA2	17_61863383_61869383	ENSSSCG00000029119	0.460649	0.0409533
GATA2	17_61863383_61869383	ENSSSCG00000031474	0.61368	0.00400256
GATA2	17_61863383_61869383	ENSSSCG00000035939	0.803222	2.00625e-05
GATA2	17_61863383_61869383	ENSSSCG00000040401	0.761585	9.57383e-05
GATA2	17_61863383_61869383	ENSSSCG00000038651	0.47808	0.0329988
GATA2	17_61863383_61869383	ENSSSCG00000033332	0.452881	0.044943
SMAD4	12_27126691_27132691	ENSSSCG00000033228	0.628571	0.00299382
SMAD4	12_27126691_27132691	ENSSSCG00000017591	0.487218	0.029342
SMAD4	12_27126691_27132691	ENSSSCG00000017561	0.715789	0.000386913
SMAD4	12_27126691_27132691	ENSSSCG00000031307	0.781955	4.64678e-05
NPAS2	12_27126691_27132691	ENSSSCG00000031307	0.781955	4.64678e-05
NPAS2	12_27126691_27132691	ENSSSCG00000033228	0.628571	0.00299382
NPAS2	12_27126691_27132691	ENSSSCG00000017561	0.715789	0.000386913
NPAS2	12_27126691_27132691	ENSSSCG00000017591	0.487218	0.029342
STAT1	12_27126691_27132691	ENSSSCG00000017591	0.487218	0.029342
STAT1	12_27126691_27132691	ENSSSCG00000017561	0.715789	0.000386913
STAT1	12_27126691_27132691	ENSSSCG00000033228	0.628571	0.00299382
STAT1	12_27126691_27132691	ENSSSCG00000031307	0.781955	4.64678e-05
MITF	12_27126691_27132691	ENSSSCG00000017561	0.715789	0.000386913
MITF	12_27126691_27132691	ENSSSCG00000017591	0.487218	0.029342
MITF	12_27126691_27132691	ENSSSCG00000017591	0.487218	0.029342
MITF	12_27126691_27132691	ENSSSCG00000033228	0.628571	0.00299382
MITF	12_27126691_27132691	ENSSSCG00000033228	0.628571	0.00299382
MITF	12_27126691_27132691	ENSSSCG00000031307	0.781955	4.64678e-05
MITF	12_27126691_27132691	ENSSSCG00000017561	0.715789	0.000386913
MITF	12_27126691_27132691	ENSSSCG00000031307	0.781955	4.64678e-05
SOX10	12_27126691_27132691	ENSSSCG00000031307	0.781955	4.64678e-05
SOX10	12_27126691_27132691	ENSSSCG00000017591	0.487218	0.029342
SOX10	12_27126691_27132691	ENSSSCG00000033228	0.628571	0.00299382
SOX10	12_27126691_27132691	ENSSSCG00000017561	0.715789	0.000386913
SOX10	12_27126691_27132691	ENSSSCG00000017561	0.715789	0.000386913
SOX10	12_27106613_27112613	ENSSSCG00000017583	0.498687	0.0252116
SOX10	12_27126691_27132691	ENSSSCG00000031307	0.781955	4.64678e-05
SOX10	12_27126691_27132691	ENSSSCG00000031307	0.781955	4.64678e-05
SOX10	12_27126691_27132691	ENSSSCG00000017591	0.487218	0.029342
SOX10	6_54091042_54097042	ENSSSCG00000003159	0.589767	0.00620128
SOX10	6_54091042_54097042	ENSSSCG00000003154	0.661654	0.00148622
SOX10	12_27126691_27132691	ENSSSCG00000017591	0.487218	0.029342
SOX10	12_27126691_27132691	ENSSSCG00000017561	0.715789	0.000386913
SOX10	12_27126691_27132691	ENSSSCG00000031307	0.781955	4.64678e-05
SOX10	12_27126691_27132691	ENSSSCG00000033228	0.628571	0.00299382
SOX10	6_54091042_54097042	ENSSSCG00000003152	0.568421	0.00892276
SOX10	6_54091042_54097042	ENSSSCG00000003140	0.741353	0.000183739
SOX10	12_27126691_27132691	ENSSSCG00000017591	0.487218	0.029342
SOX10	12_27106613_27112613	ENSSSCG00000033228	0.461076	0.0407423
SOX10	12_27106613_27112613	ENSSSCG00000017567	0.518297	0.0192248
SOX10	12_27126691_27132691	ENSSSCG00000033228	0.628571	0.00299382
SOX10	12_27126691_27132691	ENSSSCG00000017561	0.715789	0.000386913
SOX10	12_27106613_27112613	ENSSSCG00000017561	0.551335	0.0117422
SOX10	12_27106613_27112613	ENSSSCG00000017556	0.484393	0.0304368
SOX10	12_27126691_27132691	ENSSSCG00000033228	0.628571	0.00299382
SOX10	12_27106613_27112613	ENSSSCG00000031307	0.52877	0.0165276
SOX10	12_27126691_27132691	ENSSSCG00000033228	0.628571	0.00299382
SOX10	12_27126691_27132691	ENSSSCG00000031307	0.781955	4.64678e-05
SOX10	6_54091042_54097042	ENSSSCG00000022324	0.520301	0.0186832
SOX10	6_54091042_54097042	ENSSSCG00000003156	0.651128	0.00187364
SOX10	12_27106613_27112613	ENSSSCG00000017591	0.466341	0.0382081
SOX10	12_27126691_27132691	ENSSSCG00000017591	0.487218	0.029342
SOX10	12_27126691_27132691	ENSSSCG00000017561	0.715789	0.000386913
TBX6	12_27129044_27135044	ENSSSCG00000017561	0.589474	0.00623337
TBX6	12_55038163_55044163	ENSSSCG00000017996	0.490311	0.0281791
TBX6	12_27129044_27135044	ENSSSCG00000017567	0.520988	0.0185003
TBX6	12_55038163_55044163	ENSSSCG00000017995	0.472727	0.0353004
TBX6	12_27129044_27135044	ENSSSCG00000017591	0.449624	0.0467019
TBX6	12_27126691_27132691	ENSSSCG00000017561	0.715789	0.000386913
TBX6	12_55038163_55044163	ENSSSCG00000029441	0.444591	0.0495238
TBX6	12_27129044_27135044	ENSSSCG00000031307	0.658647	0.00158933
TBX6	12_27126691_27132691	ENSSSCG00000017561	0.715789	0.000386913
TBX6	12_27126691_27132691	ENSSSCG00000033228	0.628571	0.00299382
TBX6	12_27126691_27132691	ENSSSCG00000033228	0.628571	0.00299382
TBX6	12_27126691_27132691	ENSSSCG00000017591	0.487218	0.029342
TBX6	12_27126691_27132691	ENSSSCG00000031307	0.781955	4.64678e-05
TBX6	12_27129044_27135044	ENSSSCG00000017565	0.477197	0.0333701
TBX6	12_27126691_27132691	ENSSSCG00000031307	0.781955	4.64678e-05
TBX6	12_27126691_27132691	ENSSSCG00000017591	0.487218	0.029342
TBX6	12_27129044_27135044	ENSSSCG00000033228	0.621053	0.00347281
HIC1	12_27126691_27132691	ENSSSCG00000031307	0.781955	4.64678e-05
HIC1	12_27126691_27132691	ENSSSCG00000031307	0.781955	4.64678e-05
HIC1	12_27126691_27132691	ENSSSCG00000017591	0.487218	0.029342
HIC1	12_27126691_27132691	ENSSSCG00000033228	0.628571	0.00299382
HIC1	12_27126691_27132691	ENSSSCG00000033228	0.628571	0.00299382
HIC1	12_27126691_27132691	ENSSSCG00000017591	0.487218	0.029342
HIC1	12_27126691_27132691	ENSSSCG00000017561	0.715789	0.000386913
HIC1	12_27126691_27132691	ENSSSCG00000017561	0.715789	0.000386913
TEAD1	16_33637795_33643795	ENSSSCG00000016898	0.540866	0.0137993
TEAD1	16_33637795_33643795	ENSSSCG00000036059	0.6427	0.00224176
TEAD1	12_27126691_27132691	ENSSSCG00000033228	0.628571	0.00299382
TEAD1	12_27126691_27132691	ENSSSCG00000017561	0.715789	0.000386913
TEAD1	12_27106613_27112613	ENSSSCG00000017561	0.551335	0.0117422
TEAD1	12_27126691_27132691	ENSSSCG00000031307	0.781955	4.64678e-05
TEAD1	12_27126691_27132691	ENSSSCG00000017591	0.487218	0.029342
TEAD1	12_27106613_27112613	ENSSSCG00000017556	0.484393	0.0304368
TEAD1	12_27106613_27112613	ENSSSCG00000017591	0.466341	0.0382081
TEAD1	12_55038163_55044163	ENSSSCG00000017996	0.490311	0.0281791
TEAD1	12_27126691_27132691	ENSSSCG00000017591	0.487218	0.029342
TEAD1	12_27129044_27135044	ENSSSCG00000033228	0.621053	0.00347281
TEAD1	12_27106613_27112613	ENSSSCG00000017567	0.518297	0.0192248
TEAD1	12_27129044_27135044	ENSSSCG00000017565	0.477197	0.0333701
TEAD1	12_27126691_27132691	ENSSSCG00000031307	0.781955	4.64678e-05
TEAD1	12_55038163_55044163	ENSSSCG00000017995	0.472727	0.0353004
TEAD1	12_27129044_27135044	ENSSSCG00000017561	0.589474	0.00623337
TEAD1	12_27106613_27112613	ENSSSCG00000031307	0.52877	0.0165276
TEAD1	12_27129044_27135044	ENSSSCG00000031307	0.658647	0.00158933
TEAD1	12_27129044_27135044	ENSSSCG00000017567	0.520988	0.0185003
TEAD1	12_27126691_27132691	ENSSSCG00000033228	0.628571	0.00299382
TEAD1	12_27126691_27132691	ENSSSCG00000017561	0.715789	0.000386913
TEAD1	12_27106613_27112613	ENSSSCG00000017583	0.498687	0.0252116
TEAD1	12_27129044_27135044	ENSSSCG00000017591	0.449624	0.0467019
TEAD1	12_55038163_55044163	ENSSSCG00000029441	0.444591	0.0495238
TEAD1	12_27106613_27112613	ENSSSCG00000033228	0.461076	0.0407423
TEAD4	12_27126691_27132691	ENSSSCG00000031307	0.781955	4.64678e-05
TEAD4	12_27126691_27132691	ENSSSCG00000017561	0.715789	0.000386913
TEAD4	16_33637795_33643795	ENSSSCG00000036059	0.6427	0.00224176
TEAD4	16_33637795_33643795	ENSSSCG00000036059	0.6427	0.00224176
TEAD4	16_33637795_33643795	ENSSSCG00000036059	0.6427	0.00224176
TEAD4	16_33637795_33643795	ENSSSCG00000016898	0.540866	0.0137993
TEAD4	12_27126691_27132691	ENSSSCG00000017591	0.487218	0.029342
TEAD4	16_33637795_33643795	ENSSSCG00000016898	0.540866	0.0137993
TEAD4	12_27126691_27132691	ENSSSCG00000033228	0.628571	0.00299382
TEAD4	16_33637795_33643795	ENSSSCG00000016898	0.540866	0.0137993
KLF9	12_27126691_27132691	ENSSSCG00000017591	0.487218	0.029342
KLF9	12_27126691_27132691	ENSSSCG00000017561	0.715789	0.000386913
KLF9	12_27126691_27132691	ENSSSCG00000033228	0.628571	0.00299382
KLF9	12_27126691_27132691	ENSSSCG00000031307	0.781955	4.64678e-05
SMAD3	12_55038163_55044163	ENSSSCG00000017995	0.472727	0.0353004
SMAD3	12_55038163_55044163	ENSSSCG00000029441	0.444591	0.0495238
SMAD3	12_55038163_55044163	ENSSSCG00000017996	0.490311	0.0281791
SMAD3	12_55038163_55044163	ENSSSCG00000029441	0.444591	0.0495238
SMAD3	12_55038163_55044163	ENSSSCG00000017996	0.490311	0.0281791
SMAD3	12_55038163_55044163	ENSSSCG00000017995	0.472727	0.0353004
SMAD3	12_55038163_55044163	ENSSSCG00000029441	0.444591	0.0495238
SMAD3	12_55038163_55044163	ENSSSCG00000017995	0.472727	0.0353004
SMAD3	12_55038163_55044163	ENSSSCG00000017995	0.472727	0.0353004
SMAD3	12_55038163_55044163	ENSSSCG00000029441	0.444591	0.0495238
SMAD3	12_55038163_55044163	ENSSSCG00000017996	0.490311	0.0281791
SMAD3	12_55038163_55044163	ENSSSCG00000017996	0.490311	0.0281791
HOXA10	12_55038163_55044163	ENSSSCG00000017995	0.472727	0.0353004
HOXA10	12_55038163_55044163	ENSSSCG00000029441	0.444591	0.0495238
HOXA10	12_55038163_55044163	ENSSSCG00000017996	0.490311	0.0281791
HOXA10	12_55038163_55044163	ENSSSCG00000017995	0.472727	0.0353004
HOXA10	12_55038163_55044163	ENSSSCG00000017996	0.490311	0.0281791
HOXA10	12_55038163_55044163	ENSSSCG00000029441	0.444591	0.0495238
HOXC9	12_55038163_55044163	ENSSSCG00000029441	0.444591	0.0495238
HOXC9	6_54091042_54097042	ENSSSCG00000003140	0.741353	0.000183739
HOXC9	12_55330824_55336824	ENSSSCG00000024416	0.538548	0.0142918
HOXC9	12_55339091_55345091	ENSSSCG00000029441	0.86015	1.15672e-06
HOXC9	12_27129044_27135044	ENSSSCG00000017561	0.589474	0.00623337
HOXC9	12_55335724_55341724	ENSSSCG00000018005	0.487218	0.029342
HOXC9	6_54091042_54097042	ENSSSCG00000022324	0.520301	0.0186832
HOXC9	12_27129044_27135044	ENSSSCG00000033228	0.621053	0.00347281
HOXC9	12_55038163_55044163	ENSSSCG00000017995	0.472727	0.0353004
HOXC9	12_55339091_55345091	ENSSSCG00000024416	0.536292	0.0147847
HOXC9	12_55038163_55044163	ENSSSCG00000017996	0.490311	0.0281791
HOXC9	6_54091042_54097042	ENSSSCG00000003159	0.589767	0.00620128
HOXC9	12_55339091_55345091	ENSSSCG00000018007	0.921805	7.79627e-09
HOXC9	12_55038163_55044163	ENSSSCG00000029441	0.444591	0.0495238
HOXC9	12_55335724_55341724	ENSSSCG00000024416	0.524257	0.0176499
HOXC9	2_40827851_40833851	ENSSSCG00000013375	0.569182	0.00881134
HOXC9	12_55335724_55341724	ENSSSCG00000018007	0.875188	4.4001e-07
HOXC9	12_55335724_55341724	ENSSSCG00000029441	0.902256	5.39948e-08
HOXC9	12_55330824_55336824	ENSSSCG00000029441	0.890226	1.46683e-07
HOXC9	6_54091042_54097042	ENSSSCG00000003154	0.661654	0.00148622
HOXC9	12_27129044_27135044	ENSSSCG00000017591	0.449624	0.0467019
HOXC9	12_55038163_55044163	ENSSSCG00000017995	0.472727	0.0353004
HOXC9	2_40827851_40833851	ENSSSCG00000013378	0.469298	0.0368393
HOXC9	12_55038163_55044163	ENSSSCG00000017995	0.472727	0.0353004
HOXC9	12_55038163_55044163	ENSSSCG00000017996	0.490311	0.0281791
HOXC9	12_55330824_55336824	ENSSSCG00000018007	0.924812	5.53917e-09
HOXC9	6_54091042_54097042	ENSSSCG00000003152	0.568421	0.00892276
HOXC9	12_27129044_27135044	ENSSSCG00000017565	0.477197	0.0333701
HOXC9	12_55038163_55044163	ENSSSCG00000017996	0.490311	0.0281791
HOXC9	12_27129044_27135044	ENSSSCG00000017567	0.520988	0.0185003
HOXC9	12_55038163_55044163	ENSSSCG00000029441	0.444591	0.0495238
HOXC9	12_55330824_55336824	ENSSSCG00000018005	0.502256	0.0240247
HOXC9	6_54091042_54097042	ENSSSCG00000003156	0.651128	0.00187364
HOXC9	12_27129044_27135044	ENSSSCG00000031307	0.658647	0.00158933
HOXC9	2_40827851_40833851	ENSSSCG00000042162	0.46015	0.0412007
PITX1	12_55038163_55044163	ENSSSCG00000029441	0.444591	0.0495238
PITX1	12_55038163_55044163	ENSSSCG00000029441	0.444591	0.0495238
PITX1	12_55038163_55044163	ENSSSCG00000029441	0.444591	0.0495238
PITX1	12_55038163_55044163	ENSSSCG00000017996	0.490311	0.0281791
PITX1	12_55038163_55044163	ENSSSCG00000029441	0.444591	0.0495238
PITX1	12_55038163_55044163	ENSSSCG00000017996	0.490311	0.0281791
PITX1	12_55038163_55044163	ENSSSCG00000029441	0.444591	0.0495238
PITX1	12_55038163_55044163	ENSSSCG00000017996	0.490311	0.0281791
PITX1	12_55038163_55044163	ENSSSCG00000029441	0.444591	0.0495238
PITX1	12_55038163_55044163	ENSSSCG00000029441	0.444591	0.0495238
PITX1	12_55038163_55044163	ENSSSCG00000017995	0.472727	0.0353004
PITX1	12_55038163_55044163	ENSSSCG00000017995	0.472727	0.0353004
PITX1	12_55038163_55044163	ENSSSCG00000017995	0.472727	0.0353004
PITX1	12_55038163_55044163	ENSSSCG00000029441	0.444591	0.0495238
PITX1	12_55038163_55044163	ENSSSCG00000017995	0.472727	0.0353004
PITX1	12_55038163_55044163	ENSSSCG00000017996	0.490311	0.0281791
PITX1	12_55038163_55044163	ENSSSCG00000017996	0.490311	0.0281791
PITX1	12_55038163_55044163	ENSSSCG00000017995	0.472727	0.0353004
PITX1	12_55038163_55044163	ENSSSCG00000017996	0.490311	0.0281791
PITX1	12_55038163_55044163	ENSSSCG00000017996	0.490311	0.0281791
PITX1	12_55038163_55044163	ENSSSCG00000017995	0.472727	0.0353004
PITX1	12_55038163_55044163	ENSSSCG00000029441	0.444591	0.0495238
PITX1	12_55038163_55044163	ENSSSCG00000029441	0.444591	0.0495238
PITX1	12_55038163_55044163	ENSSSCG00000017995	0.472727	0.0353004
PITX1	12_55038163_55044163	ENSSSCG00000017996	0.490311	0.0281791
PITX1	12_55038163_55044163	ENSSSCG00000017995	0.472727	0.0353004
PITX1	12_55038163_55044163	ENSSSCG00000017995	0.472727	0.0353004
PITX1	12_55038163_55044163	ENSSSCG00000017996	0.490311	0.0281791
PITX1	12_55038163_55044163	ENSSSCG00000017995	0.472727	0.0353004
PITX1	12_55038163_55044163	ENSSSCG00000017995	0.472727	0.0353004
PITX1	12_55038163_55044163	ENSSSCG00000017996	0.490311	0.0281791
PITX1	12_55038163_55044163	ENSSSCG00000017996	0.490311	0.0281791
PITX1	12_55038163_55044163	ENSSSCG00000029441	0.444591	0.0495238
HOXA11	12_55038163_55044163	ENSSSCG00000017995	0.472727	0.0353004
HOXA11	12_55038163_55044163	ENSSSCG00000017995	0.472727	0.0353004
HOXA11	12_55038163_55044163	ENSSSCG00000017996	0.490311	0.0281791
HOXA11	12_55038163_55044163	ENSSSCG00000029441	0.444591	0.0495238
HOXA11	12_55038163_55044163	ENSSSCG00000029441	0.444591	0.0495238
HOXA11	12_55038163_55044163	ENSSSCG00000017996	0.490311	0.0281791
HOXA11	12_55038163_55044163	ENSSSCG00000029441	0.444591	0.0495238
HOXA11	16_33637795_33643795	ENSSSCG00000016898	0.540866	0.0137993
HOXA11	16_33637795_33643795	ENSSSCG00000036059	0.6427	0.00224176
HOXA11	12_55038163_55044163	ENSSSCG00000029441	0.444591	0.0495238
HOXA11	12_55038163_55044163	ENSSSCG00000017995	0.472727	0.0353004
HOXA11	12_55038163_55044163	ENSSSCG00000017995	0.472727	0.0353004
HOXA11	12_55038163_55044163	ENSSSCG00000017996	0.490311	0.0281791
HOXA11	12_55038163_55044163	ENSSSCG00000017996	0.490311	0.0281791
HOXD10	12_55038163_55044163	ENSSSCG00000029441	0.444591	0.0495238
HOXD10	12_55038163_55044163	ENSSSCG00000017995	0.472727	0.0353004
HOXD10	12_55038163_55044163	ENSSSCG00000029441	0.444591	0.0495238
HOXD10	12_55038163_55044163	ENSSSCG00000017996	0.490311	0.0281791
HOXD10	12_55038163_55044163	ENSSSCG00000029441	0.444591	0.0495238
HOXD10	12_55038163_55044163	ENSSSCG00000017995	0.472727	0.0353004
HOXD10	12_55038163_55044163	ENSSSCG00000017995	0.472727	0.0353004
HOXD10	12_55038163_55044163	ENSSSCG00000017996	0.490311	0.0281791
HOXD10	12_55038163_55044163	ENSSSCG00000017996	0.490311	0.0281791
ESRRB	12_55038163_55044163	ENSSSCG00000017996	0.490311	0.0281791
ESRRB	12_55038163_55044163	ENSSSCG00000029441	0.444591	0.0495238
ESRRB	12_55038163_55044163	ENSSSCG00000017995	0.472727	0.0353004
SOX6	12_27129044_27135044	ENSSSCG00000017591	0.449624	0.0467019
SOX6	12_55332951_55338951	ENSSSCG00000024416	0.465589	0.0385625
SOX6	12_55332951_55338951	ENSSSCG00000018005	0.475188	0.0342273
SOX6	12_27129044_27135044	ENSSSCG00000031307	0.658647	0.00158933
SOX6	12_55330824_55336824	ENSSSCG00000029441	0.890226	1.46683e-07
SOX6	2_40827851_40833851	ENSSSCG00000042162	0.46015	0.0412007
SOX6	12_55330824_55336824	ENSSSCG00000024416	0.538548	0.0142918
SOX6	12_27129044_27135044	ENSSSCG00000033228	0.621053	0.00347281
SOX6	12_55330824_55336824	ENSSSCG00000024416	0.538548	0.0142918
SOX6	12_27129044_27135044	ENSSSCG00000017567	0.520988	0.0185003
SOX6	12_27129044_27135044	ENSSSCG00000017565	0.477197	0.0333701
SOX6	12_55330824_55336824	ENSSSCG00000029441	0.890226	1.46683e-07
SOX6	12_27129044_27135044	ENSSSCG00000017567	0.520988	0.0185003
SOX6	12_55332951_55338951	ENSSSCG00000018007	0.908271	3.1181e-08
SOX6	12_27129044_27135044	ENSSSCG00000017561	0.589474	0.00623337
SOX6	12_55330824_55336824	ENSSSCG00000018007	0.924812	5.53917e-09
SOX6	12_27129044_27135044	ENSSSCG00000017567	0.520988	0.0185003
SOX6	12_55332951_55338951	ENSSSCG00000018007	0.908271	3.1181e-08
SOX6	12_55332951_55338951	ENSSSCG00000018005	0.475188	0.0342273
SOX6	12_55330824_55336824	ENSSSCG00000024416	0.538548	0.0142918
SOX6	12_55330824_55336824	ENSSSCG00000018005	0.502256	0.0240247
SOX6	12_27129044_27135044	ENSSSCG00000017565	0.477197	0.0333701
SOX6	12_27129044_27135044	ENSSSCG00000033228	0.621053	0.00347281
SOX6	12_55332951_55338951	ENSSSCG00000029441	0.875188	4.4001e-07
SOX6	12_55330824_55336824	ENSSSCG00000018005	0.502256	0.0240247
SOX6	12_55339091_55345091	ENSSSCG00000024416	0.536292	0.0147847
SOX6	2_40827851_40833851	ENSSSCG00000013375	0.569182	0.00881134
SOX6	12_27129044_27135044	ENSSSCG00000017561	0.589474	0.00623337
SOX6	12_27129044_27135044	ENSSSCG00000017561	0.589474	0.00623337
SOX6	12_55332951_55338951	ENSSSCG00000018007	0.908271	3.1181e-08
SOX6	12_55332951_55338951	ENSSSCG00000024416	0.465589	0.0385625
SOX6	12_27129044_27135044	ENSSSCG00000033228	0.621053	0.00347281
SOX6	12_55339091_55345091	ENSSSCG00000018007	0.921805	7.79627e-09
SOX6	12_55330824_55336824	ENSSSCG00000018007	0.924812	5.53917e-09
SOX6	12_27129044_27135044	ENSSSCG00000017565	0.477197	0.0333701
SOX6	12_55332951_55338951	ENSSSCG00000029441	0.875188	4.4001e-07
SOX6	12_55339091_55345091	ENSSSCG00000029441	0.86015	1.15672e-06
SOX6	12_55332951_55338951	ENSSSCG00000018005	0.475188	0.0342273
SOX6	12_27129044_27135044	ENSSSCG00000031307	0.658647	0.00158933
SOX6	12_27129044_27135044	ENSSSCG00000031307	0.658647	0.00158933
SOX6	12_55330824_55336824	ENSSSCG00000029441	0.890226	1.46683e-07
SOX6	12_27129044_27135044	ENSSSCG00000017591	0.449624	0.0467019
SOX6	12_55330824_55336824	ENSSSCG00000018005	0.502256	0.0240247
SOX6	2_40827851_40833851	ENSSSCG00000013378	0.469298	0.0368393
SOX6	12_55332951_55338951	ENSSSCG00000029441	0.875188	4.4001e-07
SOX6	12_27129044_27135044	ENSSSCG00000017591	0.449624	0.0467019
SOX6	12_55332951_55338951	ENSSSCG00000024416	0.465589	0.0385625
SOX6	12_55330824_55336824	ENSSSCG00000018007	0.924812	5.53917e-09
FOXD3	12_27129044_27135044	ENSSSCG00000017591	0.449624	0.0467019
FOXD3	12_27129044_27135044	ENSSSCG00000017591	0.449624	0.0467019
FOXD3	16_33637795_33643795	ENSSSCG00000036059	0.6427	0.00224176
FOXD3	12_27129044_27135044	ENSSSCG00000031307	0.658647	0.00158933
FOXD3	12_27129044_27135044	ENSSSCG00000017567	0.520988	0.0185003
FOXD3	12_27129044_27135044	ENSSSCG00000017561	0.589474	0.00623337
FOXD3	16_33637795_33643795	ENSSSCG00000016898	0.540866	0.0137993
FOXD3	12_27129044_27135044	ENSSSCG00000033228	0.621053	0.00347281
FOXD3	12_27129044_27135044	ENSSSCG00000017561	0.589474	0.00623337
FOXD3	12_27129044_27135044	ENSSSCG00000017565	0.477197	0.0333701
FOXD3	12_27129044_27135044	ENSSSCG00000017567	0.520988	0.0185003
FOXD3	12_27129044_27135044	ENSSSCG00000031307	0.658647	0.00158933
FOXD3	12_27129044_27135044	ENSSSCG00000017565	0.477197	0.0333701
FOXD3	12_27129044_27135044	ENSSSCG00000033228	0.621053	0.00347281
HOXA13	12_27129044_27135044	ENSSSCG00000017567	0.520988	0.0185003
HOXA13	12_27129044_27135044	ENSSSCG00000017591	0.449624	0.0467019
HOXA13	12_27129044_27135044	ENSSSCG00000031307	0.658647	0.00158933
HOXA13	12_27129044_27135044	ENSSSCG00000017565	0.477197	0.0333701
HOXA13	12_27129044_27135044	ENSSSCG00000033228	0.621053	0.00347281
HOXA13	12_27129044_27135044	ENSSSCG00000033228	0.621053	0.00347281
HOXA13	12_27129044_27135044	ENSSSCG00000017561	0.589474	0.00623337
HOXA13	12_27129044_27135044	ENSSSCG00000031307	0.658647	0.00158933
HOXA13	12_27129044_27135044	ENSSSCG00000017565	0.477197	0.0333701
HOXA13	12_27129044_27135044	ENSSSCG00000017565	0.477197	0.0333701
HOXA13	12_27129044_27135044	ENSSSCG00000031307	0.658647	0.00158933
HOXA13	12_27129044_27135044	ENSSSCG00000017591	0.449624	0.0467019
HOXA13	12_27129044_27135044	ENSSSCG00000017561	0.589474	0.00623337
HOXA13	12_27129044_27135044	ENSSSCG00000017591	0.449624	0.0467019
HOXA13	12_27129044_27135044	ENSSSCG00000017565	0.477197	0.0333701
HOXA13	12_27129044_27135044	ENSSSCG00000017561	0.589474	0.00623337
HOXA13	12_27129044_27135044	ENSSSCG00000017567	0.520988	0.0185003
HOXA13	12_27129044_27135044	ENSSSCG00000017567	0.520988	0.0185003
HOXA13	12_27129044_27135044	ENSSSCG00000017561	0.589474	0.00623337
HOXA13	12_27129044_27135044	ENSSSCG00000017591	0.449624	0.0467019
HOXA13	12_27129044_27135044	ENSSSCG00000031307	0.658647	0.00158933
HOXA13	12_27129044_27135044	ENSSSCG00000017561	0.589474	0.00623337
HOXA13	12_27129044_27135044	ENSSSCG00000017567	0.520988	0.0185003
HOXA13	12_27129044_27135044	ENSSSCG00000031307	0.658647	0.00158933
HOXA13	12_27129044_27135044	ENSSSCG00000017567	0.520988	0.0185003
HOXA13	12_27129044_27135044	ENSSSCG00000017591	0.449624	0.0467019
HOXA13	12_27129044_27135044	ENSSSCG00000033228	0.621053	0.00347281
HOXA13	12_27129044_27135044	ENSSSCG00000033228	0.621053	0.00347281
HOXA13	12_27129044_27135044	ENSSSCG00000017567	0.520988	0.0185003
HOXA13	12_27129044_27135044	ENSSSCG00000017561	0.589474	0.00623337
HOXA13	12_27129044_27135044	ENSSSCG00000033228	0.621053	0.00347281
HOXA13	12_27129044_27135044	ENSSSCG00000017565	0.477197	0.0333701
HOXA13	12_27129044_27135044	ENSSSCG00000033228	0.621053	0.00347281
HOXA13	12_27129044_27135044	ENSSSCG00000031307	0.658647	0.00158933
HOXA13	12_27129044_27135044	ENSSSCG00000031307	0.658647	0.00158933
HOXA13	12_27129044_27135044	ENSSSCG00000033228	0.621053	0.00347281
HOXA13	12_27129044_27135044	ENSSSCG00000017565	0.477197	0.0333701
HOXA13	12_27129044_27135044	ENSSSCG00000017567	0.520988	0.0185003
HOXA13	12_27129044_27135044	ENSSSCG00000017591	0.449624	0.0467019
HOXA13	12_27129044_27135044	ENSSSCG00000017565	0.477197	0.0333701
HOXA13	12_27129044_27135044	ENSSSCG00000017561	0.589474	0.00623337
HOXA13	12_27129044_27135044	ENSSSCG00000017591	0.449624	0.0467019
PHOX2B	12_27129044_27135044	ENSSSCG00000017591	0.449624	0.0467019
PHOX2B	12_27129044_27135044	ENSSSCG00000017565	0.477197	0.0333701
PHOX2B	12_27129044_27135044	ENSSSCG00000017567	0.520988	0.0185003
PHOX2B	12_27129044_27135044	ENSSSCG00000017567	0.520988	0.0185003
PHOX2B	12_27129044_27135044	ENSSSCG00000033228	0.621053	0.00347281
PHOX2B	12_27129044_27135044	ENSSSCG00000017561	0.589474	0.00623337
PHOX2B	12_27129044_27135044	ENSSSCG00000017565	0.477197	0.0333701
PHOX2B	12_27129044_27135044	ENSSSCG00000033228	0.621053	0.00347281
PHOX2B	12_27129044_27135044	ENSSSCG00000017591	0.449624	0.0467019
PHOX2B	12_27129044_27135044	ENSSSCG00000031307	0.658647	0.00158933
PHOX2B	12_27129044_27135044	ENSSSCG00000031307	0.658647	0.00158933
PHOX2B	12_27129044_27135044	ENSSSCG00000017561	0.589474	0.00623337
ZEB1	12_27129044_27135044	ENSSSCG00000017561	0.589474	0.00623337
ZEB1	12_27106613_27112613	ENSSSCG00000033228	0.461076	0.0407423
ZEB1	12_27106613_27112613	ENSSSCG00000017567	0.518297	0.0192248
ZEB1	12_27106613_27112613	ENSSSCG00000017561	0.551335	0.0117422
ZEB1	12_27106613_27112613	ENSSSCG00000031307	0.52877	0.0165276
ZEB1	12_27106613_27112613	ENSSSCG00000031307	0.52877	0.0165276
ZEB1	12_27106613_27112613	ENSSSCG00000017556	0.484393	0.0304368
ZEB1	12_27106613_27112613	ENSSSCG00000017556	0.484393	0.0304368
ZEB1	12_27129044_27135044	ENSSSCG00000017591	0.449624	0.0467019
ZEB1	12_27106613_27112613	ENSSSCG00000017561	0.551335	0.0117422
ZEB1	12_27106613_27112613	ENSSSCG00000017583	0.498687	0.0252116
ZEB1	12_27106613_27112613	ENSSSCG00000031307	0.52877	0.0165276
ZEB1	12_27106613_27112613	ENSSSCG00000017567	0.518297	0.0192248
ZEB1	12_27106613_27112613	ENSSSCG00000017556	0.484393	0.0304368
ZEB1	12_27106613_27112613	ENSSSCG00000033228	0.461076	0.0407423
ZEB1	12_27129044_27135044	ENSSSCG00000017567	0.520988	0.0185003
ZEB1	12_27106613_27112613	ENSSSCG00000033228	0.461076	0.0407423
ZEB1	12_27106613_27112613	ENSSSCG00000033228	0.461076	0.0407423
ZEB1	12_27106613_27112613	ENSSSCG00000017567	0.518297	0.0192248
ZEB1	12_27129044_27135044	ENSSSCG00000031307	0.658647	0.00158933
ZEB1	12_27129044_27135044	ENSSSCG00000017565	0.477197	0.0333701
ZEB1	12_27129044_27135044	ENSSSCG00000033228	0.621053	0.00347281
ZEB1	12_27106613_27112613	ENSSSCG00000017583	0.498687	0.0252116
ZEB1	12_27106613_27112613	ENSSSCG00000017567	0.518297	0.0192248
ZEB1	12_27106613_27112613	ENSSSCG00000033228	0.461076	0.0407423
ZEB1	12_27106613_27112613	ENSSSCG00000017567	0.518297	0.0192248
ZEB1	12_27106613_27112613	ENSSSCG00000031307	0.52877	0.0165276
ZEB1	12_27106613_27112613	ENSSSCG00000017591	0.466341	0.0382081
ZEB1	12_27106613_27112613	ENSSSCG00000017591	0.466341	0.0382081
ZEB1	12_27106613_27112613	ENSSSCG00000017583	0.498687	0.0252116
ZEB1	12_27106613_27112613	ENSSSCG00000017561	0.551335	0.0117422
ZEB1	12_27106613_27112613	ENSSSCG00000017591	0.466341	0.0382081
ZEB1	12_27106613_27112613	ENSSSCG00000017583	0.498687	0.0252116
ZEB1	12_27106613_27112613	ENSSSCG00000031307	0.52877	0.0165276
ZEB1	12_27106613_27112613	ENSSSCG00000017561	0.551335	0.0117422
ZEB1	12_27106613_27112613	ENSSSCG00000017591	0.466341	0.0382081
ZEB1	12_27106613_27112613	ENSSSCG00000017561	0.551335	0.0117422
ZEB1	12_27106613_27112613	ENSSSCG00000017583	0.498687	0.0252116
ZEB1	12_27106613_27112613	ENSSSCG00000017556	0.484393	0.0304368
ZEB1	12_27106613_27112613	ENSSSCG00000017591	0.466341	0.0382081
ZEB1	12_27106613_27112613	ENSSSCG00000017556	0.484393	0.0304368
TBX21	12_55332951_55338951	ENSSSCG00000029441	0.875188	4.4001e-07
TBX21	12_55332951_55338951	ENSSSCG00000018007	0.908271	3.1181e-08
TBX21	12_55335724_55341724	ENSSSCG00000018005	0.487218	0.029342
TBX21	12_55332951_55338951	ENSSSCG00000018005	0.475188	0.0342273
TBX21	12_55335724_55341724	ENSSSCG00000018007	0.875188	4.4001e-07
TBX21	12_55335724_55341724	ENSSSCG00000024416	0.524257	0.0176499
TBX21	12_55332951_55338951	ENSSSCG00000024416	0.465589	0.0385625
TBX21	12_55335724_55341724	ENSSSCG00000029441	0.902256	5.39948e-08
BHLHE40	12_27106613_27112613	ENSSSCG00000017556	0.484393	0.0304368
BHLHE40	12_27106613_27112613	ENSSSCG00000017561	0.551335	0.0117422
BHLHE40	12_27106613_27112613	ENSSSCG00000033228	0.461076	0.0407423
BHLHE40	12_27106613_27112613	ENSSSCG00000031307	0.52877	0.0165276
BHLHE40	12_27106613_27112613	ENSSSCG00000017591	0.466341	0.0382081
BHLHE40	12_27106613_27112613	ENSSSCG00000017583	0.498687	0.0252116
BHLHE40	12_27106613_27112613	ENSSSCG00000017567	0.518297	0.0192248
ZBTB12	6_54091042_54097042	ENSSSCG00000003154	0.661654	0.00148622
ZBTB12	12_27106613_27112613	ENSSSCG00000017583	0.498687	0.0252116
ZBTB12	6_54091042_54097042	ENSSSCG00000003159	0.589767	0.00620128
ZBTB12	12_27106613_27112613	ENSSSCG00000017556	0.484393	0.0304368
ZBTB12	6_54091042_54097042	ENSSSCG00000003152	0.568421	0.00892276
ZBTB12	12_27106613_27112613	ENSSSCG00000017561	0.551335	0.0117422
ZBTB12	6_54091042_54097042	ENSSSCG00000022324	0.520301	0.0186832
ZBTB12	12_27106613_27112613	ENSSSCG00000017567	0.518297	0.0192248
ZBTB12	12_27106613_27112613	ENSSSCG00000033228	0.461076	0.0407423
ZBTB12	12_27106613_27112613	ENSSSCG00000017591	0.466341	0.0382081
ZBTB12	6_54091042_54097042	ENSSSCG00000003159	0.589767	0.00620128
ZBTB12	6_54091042_54097042	ENSSSCG00000003156	0.651128	0.00187364
ZBTB12	6_54091042_54097042	ENSSSCG00000003140	0.741353	0.000183739
ZBTB12	6_54091042_54097042	ENSSSCG00000003152	0.568421	0.00892276
ZBTB12	12_27106613_27112613	ENSSSCG00000031307	0.52877	0.0165276
ZBTB12	6_54091042_54097042	ENSSSCG00000003140	0.741353	0.000183739
ZBTB12	6_54091042_54097042	ENSSSCG00000003156	0.651128	0.00187364
ZBTB12	6_54091042_54097042	ENSSSCG00000022324	0.520301	0.0186832
ZBTB12	6_54091042_54097042	ENSSSCG00000003154	0.661654	0.00148622
FOXL2	16_33637795_33643795	ENSSSCG00000036059	0.6427	0.00224176
FOXL2	16_33637795_33643795	ENSSSCG00000016898	0.540866	0.0137993
FOXL2	16_33637795_33643795	ENSSSCG00000016898	0.540866	0.0137993
FOXL2	16_33637795_33643795	ENSSSCG00000016898	0.540866	0.0137993
FOXL2	16_33637795_33643795	ENSSSCG00000036059	0.6427	0.00224176
FOXL2	16_33637795_33643795	ENSSSCG00000036059	0.6427	0.00224176
RUNX1	16_33637795_33643795	ENSSSCG00000036059	0.6427	0.00224176
RUNX1	16_33637795_33643795	ENSSSCG00000016898	0.540866	0.0137993
RUNX1	16_33637795_33643795	ENSSSCG00000036059	0.6427	0.00224176
RUNX1	16_33637795_33643795	ENSSSCG00000016898	0.540866	0.0137993
