# Supplementary material for: Constructing eRNA-mediated gene regulatory networks to explore the genetic basis of muscle and fat-relevant traits in pigs
Source: Genet Sel Evol. 2024 Apr 9;56:28. doi: 10.1186/s12711-024-00897-4 (PMC11003151; doi:10.1186/s12711-024-00897-4)
Supplement: Supplementary file 19 — Additional file 19: Table S10. The list of selected SNPs for STARR-seq experiments. [file 12711_2024_897_MOESM19_ESM.xlsx]

## Sheet: Sheet1
SNP	Reference allele	Alternate allele	Reference allele frequencies of Eastern pig	Reference allele frequencies of Western pig	Allele frequency difference	allele frequency in pooled datasets
chr11:19057864	C	T	0.58	0.9307	0.3507	0.28
chr11:19057901	T	C	0.5842	0.932	0.3478	0.28
chr11:19057911	T	C	0.58	0.9314	0.3514	0.16
chr11:19058406	G	T	0.5842	0.9314	0.3472	0.1667
chr11:19058689	T	C	0.1337	0.5693	0.4356	0.88
chr11:19058693	C	T	0.4109	0.9307	0.5198	0.52
chr11:19059529	C	T	0.3564	0.9757	0.6193	0.2273
chr11:19059558	C	G	0.5198	0.9272	0.4074	0.3043
chr11:19059643	C	A	0.599	0.9126	0.3136	0.2
chr11:19059647	C	T	0.5842	0.8883	0.3041	0.2381
chr11:19059650	G	A	0.5842	0.9126	0.3284	0.25
chr14:111446337	T	A	0.4505	0.9554	0.5049	0.1765
chr14:111448474	T	C	0.675	0.1569	0.5181	0.3103
chr14:111449276	C	T	0.965	0.4461	0.5189	0.1
chr14:111449347	G	A	0.39	1	0.61	0.4286
chr14:111449389	G	A	0.3878	1	0.6122	0.625
chr14:111449521	G	A	0.6888	0.1569	0.5319	0.4
chr14:111450477	T	A	0.45	0.1214	0.3286	0.5556
chr14:111450514	G	A	0.6337	1	0.3663	0.3333
chr14:111451285	A	C	0.575	0.1188	0.4562	0.3125
chr14:111451915	C	T	0.57	1	0.43	0.1818
chr14:111482403	G	T	0.58	0.152	0.428	0.2632
chr14:111482429	T	C	0.58	0.1569	0.4231	0.3333
chr14:138319184	T	C	0.016	0.5484	0.5324	0.75
chr14:138320130	G	A	0.6856	1	0.3144	0.1364
chr14:138320571	T	C	0.5842	0.9216	0.3374	0.1579
chr15:4534235	T	G	0.125	0.445	0.32	0.4167
chr15:82378113	C	T	0.505	1	0.495	0.2083
chr15:82378172	G	T	0.6634	1	0.3366	0.1667
chr15:82378414	C	T	0.5842	0.2426	0.3416	0.5
chr15:82378455	G	A	0.5842	0.2451	0.3391	0.4444
chr15:82378614	T	C	0.5842	0.2451	0.3391	0.52
chr16:52625628	T	C	0.32	0.6912	0.3712	0.6786
chr18:49929611	G	A	0.6485	0.9804	0.3319	0.1
chr18:49930448	T	C	0.6	0.9851	0.3851	0.4118
chr18:49930585	A	G	0.5941	0.9657	0.3716	0.2727
chr18:49955065	T	A	0.55	0.87	0.32	0.0833
chr18:49955265	G	C	0.0556	0.9755	0.9199	0.4074
chr18:49955352	C	T	0.599	0.975	0.376	0.1667
chr18:49956259	A	G	0.185	0.6287	0.4437	0.5333
chr18:49956281	G	A	0.3434	0.7475	0.4041	0.3448
chr18:49956713	T	C	0.3317	0.7255	0.3938	0.3704
chr18:49956735	G	T	0.0198	0.6225	0.6027	0.4583
chr18:49956810	C	T	0.025	0.6275	0.6025	0.5652
chr2:132434759	G	C	0.9257	0.5388	0.3869	0.1739
chr2:132435238	A	C	0.5808	0.9356	0.3548	0.1304
chr2:132435759	C	A	0.0891	0.6263	0.5372	0.5385
chr2:132436191	C	T	0.43	0.7549	0.3249	0.1333
chr2:132436304	T	G	0.4356	0.7549	0.3193	0.2
chr2:132436586	A	G	0.2574	0.6505	0.3931	0.6154
chr2:132436708	C	A	0.425	0.8515	0.4265	0.6667
chr2:132436712	C	A	0.425	0.8515	0.4265	0.7059
chr3:74493960	C	T	0.0396	0.8788	0.8392	0.6111
chr3:74494061	T	C	0.4505	0.9653	0.5148	0.1111
chr3:74494295	G	A	0.3267	0.9657	0.639	0.1538
chr3:74494580	A	C	0.2574	0.9608	0.7034	0.4211
chr3:74494618	C	T	0.2723	0.9563	0.684	0.4348
chr3:74494678	C	T	0.2723	0.965	0.6927	0.3667
chr3:74494698	A	C	0.0396	0.8812	0.8416	0.5926
chr3:74494823	G	A	0.6485	0.9559	0.3074	0.2667
chr3:74494938	G	A	0.66	0.9646	0.3046	0.3077
chr3:74495041	G	A	0.4356	0.965	0.5294	0.25
chr4:75353221	T	C	0.4837	1	0.5163	0.2632
chr4:75353331	T	C	0.4949	1	0.5051	0.1739
chr4:75353349	A	G	0.49	1	0.51	0.1818
chr4:75353360	C	T	0.6919	0.3073	0.3846	0.5217
chr4:75353542	G	A	0.9394	0.3112	0.6282	0.44
chr4:75353553	A	G	0.6071	1	0.3929	0.1739
chr4:75353568	T	C	0.9381	0.3088	0.6293	0.48
chr4:75353630	A	C	0.6134	1	0.3866	0.1
chr4:75353642	A	G	0.6186	1	0.3814	0.1
chr4:75353644	T	C	0.9536	0.4	0.5536	0.5263
chr4:75353936	T	C	0	0.3069	0.3069	0.9583
chr4:75353938	G	A	0	0.3119	0.3119	0.9583
chr4:75353986	A	G	0	0.3058	0.3058	0.9615
chr4:75353992	G	A	0.66	1	0.34	0.1538
chr4:75354094	G	A	0.0693	1	0.9307	0.5926
chr4:75354102	C	T	0.8069	0.3088	0.4981	0.5
chr4:75354162	C	G	0	0.3235	0.3235	1
chr4:75354176	G	A	0.8069	0.31	0.4969	0.3333
chr4:75354224	G	A	0.4604	1	0.5396	0.4348
chr4:75354328	A	T	0	0.3107	0.3107	0.8889
chr4:75354444	G	A	0.46	1	0.54	0.3333
chr4:75354465	G	A	0.4596	1	0.5404	0.3333
chr4:75354555	G	A	0	0.3204	0.3204	0.7692
chr4:75354607	C	T	0.8069	0.3155	0.4914	0.3333
chr4:75354610	G	T	0.0594	0.6845	0.6251	0.6471
chr7:50574024	A	G	0.6737	0.9792	0.3055	0.1176
chr7:54345822	A	C	0.599	1	0.401	0.0714
chr7:54345999	C	T	0.59	1	0.41	0.1176
chr7:54346020	A	C	0.5891	1	0.4109	0.2222
chr7:57614997	C	T	0.3366	0.9755	0.6389	0.4286
chr7:57615007	C	T	0.3317	0.9757	0.644	0.4737
chr7:57615106	G	T	0.34	0.9752	0.6352	0.1667
chr7:85895050	C	T	0.9554	0.6214	0.334	0.0556
chr7:85897221	G	T	0.585	0.9192	0.3342	0.5417
chr7:85897239	A	G	0.5909	0.9184	0.3275	0.52
chr7:85897258	G	A	0.585	0.9192	0.3342	0.5263
chr7:85897970	C	T	0.604	0.9216	0.3176	0.381
chr7:85898271	G	A	0.5594	0.93	0.3706	0.2632
chr7:85898313	C	T	0.5495	0.9257	0.3762	0.4118
chr7:85898315	A	C	0.4257	0.9257	0.5	0.5625
chr9:3345535	A	G	0.18	0.4806	0.3006	0.4737
chr9:3349468	C	G	0.6717	0.9949	0.3232	0.1905
chr9:3350054	A	T	0.2474	0.7556	0.5082	0.2667
chr9:3351420	A	G	0.2092	0.5663	0.3571	0.2857
chr9:3352676	C	T	0.197	0.6699	0.4729	0.5217
