# Supplementary material for: Constructing eRNA-mediated gene regulatory networks to explore the genetic basis of muscle and fat-relevant traits in pigs
Source: Genet Sel Evol. 2024 Apr 9;56:28. doi: 10.1186/s12711-024-00897-4 (PMC11003151; doi:10.1186/s12711-024-00897-4)
Supplement: Supplementary file 20 — Additional file 20: Table S11. STARR-seq results for SNPs with significant regulatory activity. [file 12711_2024_897_MOESM20_ESM.xlsx]

## Sheet: Sheet1
chrom	pos	ref	alt	A	T	C	G	coverage	percent	ref.1	alt.1	A.1	T.1	C.1	G.1	coverage.1	percent.1	foldchange	P_value	FDR
chr2	132435238	A	C	1361	0	162	2	1525	0.1062	A	C	1557	0	285	0	1842	0.1547	1.45669	4.29591e-05	0.00126013
chr3	74494823	G	A	244	0	1	575	820	0.2976	G	A	154	0	0	501	655	0.2351	0.789987	0.0078536	0.0431948
chr4	75353221	T	C	0	763	221	0	984	0.2246	T	C	0	908	354	0	1262	0.2805	1.24889	0.00293822	0.0263559
chr4	75353568	T	C	0	764	865	0	1629	0.531	T	C	1	669	929	1	1600	0.5806	1.09341	0.00411206	0.0263559
chr4	75353992	G	A	152	0	0	1082	1234	0.1232	G	A	247	0	0	1271	1518	0.1627	1.32062	0.00387457	0.0263559
chr4	75354094	G	A	439	0	0	620	1059	0.4145	G	A	251	2	1	478	732	0.3429	0.827262	0.00300746	0.0263559
chr4	75354102	C	T	0	605	415	0	1020	0.5931	C	T	0	439	221	0	660	0.6652	1.12156	0.00331595	0.0263559
chr7	57615106	G	T	0	101	0	804	905	0.1116	G	T	1	81	1	985	1068	0.0758	0.679211	0.00781406	0.0431948
chr7	85897221	G	T	3	553	0	706	1262	0.4382	G	T	0	855	4	1496	2355	0.3631	0.828617	1.0537e-05	0.000927259
chr7	85897239	A	G	681	0	0	540	1221	0.4423	A	G	1488	0	0	901	2389	0.3771	0.852589	0.000186043	0.00327436
chr7	85897258	G	A	553	0	0	702	1255	0.4406	G	A	966	0	5	1552	2523	0.3829	0.869042	0.000816998	0.00898697
chr9	3345535	A	G	438	0	0	477	915	0.5213	A	G	308	0	0	225	533	0.4221	0.809707	0.000316958	0.00398462
chr11	19057901	T	C	0	285	96	1	382	0.2513	T	C	0	331	191	0	522	0.3659	1.45603	0.000293279	0.00398462
chr14	111449347	G	A	451	0	0	741	1192	0.3784	G	A	376	0	0	864	1240	0.3032	0.801268	9.73971e-05	0.00214274
chr16	52625628	T	C	0	207	276	0	483	0.5714	T	C	0	794	782	1	1577	0.4959	0.867868	0.00419298	0.0263559
chr18	49955352	C	T	1	196	773	0	970	0.2021	C	T	0	228	1414	0	1642	0.1389	0.687284	2.88114e-05	0.00126013
