# Supplementary material for: Constructing eRNA-mediated gene regulatory networks to explore the genetic basis of muscle and fat-relevant traits in pigs
Source: Genet Sel Evol. 2024 Apr 9;56:28. doi: 10.1186/s12711-024-00897-4 (PMC11003151; doi:10.1186/s12711-024-00897-4)
Supplement: Supplementary file 21 — Additional file 21: Table S12. Regulatory relationships in fat-related hub eRNA target genes in eRNA-mediated gene regulatory networks (eGRN). [file 12711_2024_897_MOESM21_ESM.xlsx]

## Sheet: Sheet1
TF	eRNA_name	gene_name	gene_eRNA_Rs	gene_eRNA_p.adj
ASCL2	3_74491509_74497509	ENSSSCG00000023908	0.476408	0.0337047
ASCL2	3_74491509_74497509	ENSSSCG00000008346	0.49983	0.0248265
ASCL2	7_57612645_57618645	ENSSSCG00000001871	0.5566	0.0108057
ASCL2	7_57612645_57618645	ENSSSCG00000001875	0.504146	0.0234141
ASCL2	7_85893002_85899002	ENSSSCG00000002267	0.455153	0.0437464
ASCL2	7_85894589_85900589	ENSSSCG00000002267	0.509787	0.0216651
ASCL2	14_111447937_111453937	ENSSSCG00000010550	0.580514	0.00728225
ASCL2	14_111447937_111453937	ENSSSCG00000010554	0.519321	0.0189463
ASCL2	14_111447937_111453937	ENSSSCG00000010552	0.658242	0.00160365
ASCL2	16_52621655_52627655	ENSSSCG00000021902	0.52677	0.0170178
ASCL2	16_52621655_52627655	ENSSSCG00000023948	0.581882	0.00711336
CDX4	9_3343897_3349897	ENSSSCG00000014608	0.523443	0.0178586
CDX4	9_3343897_3349897	ENSSSCG00000045625	0.491363	0.027792
CDX4	9_3343014_3349014	ENSSSCG00000014617	0.493815	0.0269061
CDX4	9_3343014_3349014	ENSSSCG00000014599	0.454309	0.0441876
CDX4	9_3343014_3349014	ENSSSCG00000014608	0.510275	0.0215189
CDX4	9_3343014_3349014	ENSSSCG00000014600	0.521805	0.0182849
CDX4	9_3343014_3349014	ENSSSCG00000033089	0.670677	0.00120997
EBF1	4_75350625_75356625	ENSSSCG00000006243	0.549205	0.0121392
EBF1	7_57612645_57618645	ENSSSCG00000001871	0.5566	0.0108057
EBF1	7_57612645_57618645	ENSSSCG00000001875	0.504146	0.0234141
EBF2	3_74491509_74497509	ENSSSCG00000008346	0.49983	0.0248265
EBF2	3_74491509_74497509	ENSSSCG00000023908	0.476408	0.0337047
EBF2	4_75350625_75356625	ENSSSCG00000006243	0.549205	0.0121392
EBF2	7_57612645_57618645	ENSSSCG00000001875	0.504146	0.0234141
EBF2	7_57612645_57618645	ENSSSCG00000001871	0.5566	0.0108057
EBF2	7_85893002_85899002	ENSSSCG00000002267	0.455153	0.0437464
EBF2	14_111445850_111451850	ENSSSCG00000010554	0.651456	0.00186039
EBF2	14_111445850_111451850	ENSSSCG00000010550	0.569697	0.00873664
EBF2	14_111445850_111451850	ENSSSCG00000010552	0.676923	0.00104519
EBF2	14_111445850_111451850	ENSSSCG00000022005	0.454257	0.0442151
EBF2	16_52621655_52627655	ENSSSCG00000021902	0.52677	0.0170178
EBF2	16_52621655_52627655	ENSSSCG00000023948	0.581882	0.00711336
EN1	7_85893002_85899002	ENSSSCG00000002267	0.455153	0.0437464
EN1	7_85894589_85900589	ENSSSCG00000002267	0.509787	0.0216651
EN1	16_52621655_52627655	ENSSSCG00000023948	0.581882	0.00711336
EN1	16_52621655_52627655	ENSSSCG00000021902	0.52677	0.0170178
ESRRB	9_3343897_3349897	ENSSSCG00000014608	0.523443	0.0178586
ESRRB	9_3343897_3349897	ENSSSCG00000045625	0.491363	0.027792
ETV4	7_85894589_85900589	ENSSSCG00000002267	0.509787	0.0216651
FOXA3	9_3343897_3349897	ENSSSCG00000045625	0.491363	0.027792
FOXA3	9_3343897_3349897	ENSSSCG00000014608	0.523443	0.0178586
FOXD3	3_74491509_74497509	ENSSSCG00000008346	0.49983	0.0248265
FOXD3	3_74491509_74497509	ENSSSCG00000023908	0.476408	0.0337047
FOXO1	11_19055727_19061727	ENSSSCG00000009401	0.491162	0.0278656
FOXO1	11_19055727_19061727	ENSSSCG00000009399	0.556686	0.010791
FOXO1	11_19055727_19061727	ENSSSCG00000022064	0.616916	0.00376235
FOXP1	7_57612645_57618645	ENSSSCG00000001875	0.504146	0.0234141
FOXP1	7_57612645_57618645	ENSSSCG00000001871	0.5566	0.0108057
GLIS3	9_3343014_3349014	ENSSSCG00000014608	0.510275	0.0215189
GLIS3	9_3343014_3349014	ENSSSCG00000033089	0.670677	0.00120997
GLIS3	9_3343014_3349014	ENSSSCG00000014600	0.521805	0.0182849
GLIS3	9_3343014_3349014	ENSSSCG00000014599	0.454309	0.0441876
GLIS3	9_3343014_3349014	ENSSSCG00000014617	0.493815	0.0269061
GRHL2	2_132432739_132438739	ENSSSCG00000014259	0.685014	0.000860235
GRHL2	2_132432739_132438739	ENSSSCG00000014257	0.486659	0.0295561
HOXA11	4_75350625_75356625	ENSSSCG00000006243	0.549205	0.0121392
HOXA11	7_85893002_85899002	ENSSSCG00000002267	0.455153	0.0437464
HOXA11	16_52621655_52627655	ENSSSCG00000021902	0.52677	0.0170178
HOXA11	16_52621655_52627655	ENSSSCG00000023948	0.581882	0.00711336
HOXD10	3_74491509_74497509	ENSSSCG00000008346	0.49983	0.0248265
HOXD10	3_74491509_74497509	ENSSSCG00000023908	0.476408	0.0337047
HOXD13	7_85894589_85900589	ENSSSCG00000002267	0.509787	0.0216651
KLF6	7_85894589_85900589	ENSSSCG00000002267	0.509787	0.0216651
LHX3	2_132432739_132438739	ENSSSCG00000014257	0.486659	0.0295561
LHX3	2_132432739_132438739	ENSSSCG00000014259	0.685014	0.000860235
LHX3	4_75350625_75356625	ENSSSCG00000006243	0.549205	0.0121392
LHX3	7_57612645_57618645	ENSSSCG00000001875	0.504146	0.0234141
LHX3	7_57612645_57618645	ENSSSCG00000001871	0.5566	0.0108057
MAZ	14_111445850_111451850	ENSSSCG00000022005	0.454257	0.0442151
MAZ	14_111445850_111451850	ENSSSCG00000010550	0.569697	0.00873664
MAZ	14_111445850_111451850	ENSSSCG00000010554	0.651456	0.00186039
MAZ	14_111445850_111451850	ENSSSCG00000010552	0.676923	0.00104519
NEUROG2	7_57612645_57618645	ENSSSCG00000001871	0.5566	0.0108057
NEUROG2	7_57612645_57618645	ENSSSCG00000001875	0.504146	0.0234141
NEUROG2	7_85893002_85899002	ENSSSCG00000002267	0.455153	0.0437464
NPAS2	7_57612645_57618645	ENSSSCG00000001871	0.5566	0.0108057
NPAS2	7_57612645_57618645	ENSSSCG00000001875	0.504146	0.0234141
PHOX2A	7_85893002_85899002	ENSSSCG00000002267	0.455153	0.0437464
PRDM1	4_75350625_75356625	ENSSSCG00000006243	0.549205	0.0121392
RARA	9_3343897_3349897	ENSSSCG00000014608	0.523443	0.0178586
RARA	9_3343897_3349897	ENSSSCG00000045625	0.491363	0.027792
RFX5	14_111445850_111451850	ENSSSCG00000022005	0.454257	0.0442151
RFX5	14_111445850_111451850	ENSSSCG00000010552	0.676923	0.00104519
RFX5	14_111445850_111451850	ENSSSCG00000010554	0.651456	0.00186039
RFX5	14_111445850_111451850	ENSSSCG00000010550	0.569697	0.00873664
RUNX2	9_3343014_3349014	ENSSSCG00000033089	0.670677	0.00120997
RUNX2	9_3343014_3349014	ENSSSCG00000014600	0.521805	0.0182849
RUNX2	9_3343014_3349014	ENSSSCG00000014617	0.493815	0.0269061
RUNX2	9_3343014_3349014	ENSSSCG00000014608	0.510275	0.0215189
RUNX2	9_3343014_3349014	ENSSSCG00000014599	0.454309	0.0441876
SCRT1	4_75350625_75356625	ENSSSCG00000006243	0.549205	0.0121392
SCRT1	11_19055727_19061727	ENSSSCG00000009401	0.491162	0.0278656
SCRT1	11_19055727_19061727	ENSSSCG00000009399	0.556686	0.010791
SCRT1	11_19055727_19061727	ENSSSCG00000022064	0.616916	0.00376235
SIX1	7_85893002_85899002	ENSSSCG00000002267	0.455153	0.0437464
STAT6	18_49952989_49958989	ENSSSCG00000016733	0.473984	0.0347493
TBX5	7_57612645_57618645	ENSSSCG00000001875	0.504146	0.0234141
TBX5	7_57612645_57618645	ENSSSCG00000001871	0.5566	0.0108057
TCF12	11_19055727_19061727	ENSSSCG00000009399	0.556686	0.010791
TCF12	11_19055727_19061727	ENSSSCG00000022064	0.616916	0.00376235
TCF12	11_19055727_19061727	ENSSSCG00000009401	0.491162	0.0278656
THRB	7_57612645_57618645	ENSSSCG00000001875	0.504146	0.0234141
THRB	7_57612645_57618645	ENSSSCG00000001871	0.5566	0.0108057
